# Supplementary material for: Mechanism of action deconvolution of the small-molecule pathological tau aggregation inhibitor Anle138b
Source: Alzheimers Res Ther. 2023 Mar 14;15:52. doi: 10.1186/s13195-023-01182-0 (PMC10012450; doi:10.1186/s13195-023-01182-0)
Supplement: Supplementary file 1 — Additional file 1. RNA-Seq results from Anle138b perturbation experiments on rat cortical neuron (RCN) cells, with their Log2FC and adjusted p-values. [file 13195_2023_1182_MOESM1_ESM.xlsx]

## Sheet: Details
This file contains all measured genes in all Anle138b perturbation experiments of rat cortical neuron (RCN) cells, with their Log2FC and adjusted p-values
The genes are pre-filtered to show only DEGs (log2FC threshold 1.5, p threshold 0.05), you may clear the filter to see all data
Sheet name	Cell State	Days In Vitro	DEGS
anle-control_3	Healthy	3	9
anle-control_7	Healthy	7	72
anle-control_14	Healthy	14	552
anleseed-seed_3	hTau seed	3	5
anleseed-seed_7	hTau seed	7	58
anleseed-seed_14	hTau seed	14	347

## Sheet: anle-control_3
human_gene	logfc	p
A2M	-0.159653	0.990617
AACS	0.189853	0.00383771
AADAT	-0.127667	0.998308
AAGAB	-0.062	0.965348
AAMDC	0.107399	0.99596
AARS1	0.42114	0.000257633
AARS2	-0.125265	0.667852
AARSD1	-0.10641	0.31618
AASDH	0.0526893	0.995685
AATF	-0.18848	0.423503
AATK	-0.00325742	1
ABAT	-0.0357281	0.997244
ABCA1	0.0188043	0.999992
ABCA12	-0.046	0.999992
ABCA5	0.118	0.93418
ABCA7	0.116589	0.991003
ABCB10	-0.00333333	1
ABCB4	-0.248404	0.71316
ABCB6	0.082	0.881695
ABCB9	0.147462	0.779776
ABCC2	-0.247416	0.76219
ABCC4	0.754	0.000361513
ABCC8	0.132522	0.958379
ABCC9	-0.479667	0.585008
ABCD2	-0.125667	0.970298
ABCG1	0.0943333	0.965654
ABCG2	-0.389	0.972899
ABCG4	0.0256597	0.999887
ABHD1	-0.133333	0.984736
ABHD12	-0.007	0.999998
ABHD13	0.220763	0.435545
ABHD14A-ACY1	-0.218239	0.146472
ABHD14B	0.108973	0.999069
ABHD15	-0.273333	0.986182
ABHD17B	-0.0103333	0.999994
ABHD17C	0.0393333	0.991165
ABHD2	0.203943	0.00901436
ABHD3	-0.0298912	0.999812
ABHD4	-0.0969729	0.755236
ABHD5	0.151585	0.310415
ABHD6	0.255667	0.00640494
ABHD8	-0.0403333	0.997047
ABI1	-0.005	1
ABL2	0.0655433	0.980854
ABLIM3	-0.012	0.999968
ABR	0.0214699	0.998129
ABRAXAS1	0.136667	0.995003
ABT1	-0.215333	0.263199
ABTB2	-0.116333	0.967172
ACAA1	0.0889544	0.595282
ACAA2	-0.047	0.995762
ACACA	0.0761928	0.932834
ACAD10	-0.132333	0.923783
ACAD11	0.237003	0.645908
ACADL	-0.0493416	0.995179
ACADM	-0.19773	0.822619
ACADS	-0.125686	0.978299
ACADVL	-0.034	0.997183
ACAN	-0.268419	0.608395
ACAP1	0.401	0.783098
ACAT1	-0.0308804	0.988502
ACAT2	-0.0464554	0.996706
ACBD3	0.0823333	0.73634
ACE	-0.0836667	0.999532
ACER2	-0.0529891	0.99996
ACER3	-0.235483	0.801412
ACHE	-0.368511	0.754318
ACKR3	0.295274	0.956289
ACLY	0.0964682	0.501418
ACO1	-0.055	0.733315
ACO2	-0.0733333	0.147296
ACOD1	0.26995	0.982828
ACOT1	-0.229632	0.83328
ACOT11	0.105667	0.998456
ACOT2	-0.229632	0.83328
ACOT7	-0.065569	0.801839
ACOT8	0.122667	0.944245
ACOX3	-0.021	0.999561
ACSBG1	-0.106686	0.799839
ACSF2	-0.444736	0.00777281
ACSF3	-0.0436266	0.99372
ACSL1	-0.00743387	0.99993
ACSL3	0.124	0.332458
ACSL4	0.0133333	0.999993
ACSL5	-0.0175079	0.99992
ACSL6	-0.0963333	0.117974
ACSS1	-0.196677	0.237474
ACSS2	0.176158	0.00929087
ACTA1	0.200244	0.963708
ACTL6A	-0.0994466	0.720218
ACTL6B	-0.00166667	1
ACTN2	0.0449936	0.999566
ACTR1A	-0.0683333	0.547212
ACTR1B	-0.0566667	0.87597
ACTR3B	-0.201792	0.0237663
ACTR5	-0.210333	0.253624
ACTR8	-0.0478167	0.959539
ACVR1	0.183333	0.0458881
ACVR1B	0.0956172	0.496529
ACVR1C	0.214333	0.915953
ACVR2A	0.169492	0.46744
ACVR2B	-0.0614845	0.994348
ACY1	-0.218239	0.146472
ACY3	-0.153333	0.97265
ADAM12	0.141628	0.903578
ADAM15	-0.126333	0.608033
ADAM17	-0.015014	0.999998
ADAM19	0.00785311	1
ADAM23	0.0153511	0.999954
ADAM9	0.098	0.164878
ADAMTS1	-0.597667	0.82236
ADAMTS12	-0.368667	0.462956
ADAMTS14	-0.411452	0.726528
ADAMTS15	-0.401	0.393166
ADAMTS17	0.0720101	0.977692
ADAMTS18	0.114545	0.890919
ADAMTS19	0.057717	0.998604
ADAMTS2	0.0599351	0.999881
ADAMTS20	0.0904703	0.996432
ADAMTS3	-0.0122628	0.999994
ADAMTS5	-0.227333	0.983039
ADAMTS7	-0.0724329	0.987285
ADAMTS9	0.0913256	0.999491
ADAMTSL4	0.044	0.999996
ADAR	0.082	0.835682
ADARB1	0.0318774	0.999263
ADARB2	-0.00633333	1
ADCY1	0.0482735	0.997272
ADCY2	-0.0407519	0.99779
ADCY5	-0.0453475	0.988041
ADCY7	-0.373667	0.980122
ADCY8	-0.237667	0.436084
ADCYAP1	-0.0723333	0.969414
ADCYAP1R1	0.0388524	0.980799
ADD2	0.0087419	0.999999
ADD3	0.0311965	0.985249
ADGRA3	-0.00546595	0.999999
ADGRB3	-0.0211165	0.997262
ADGRD1	0.0191773	1
ADGRE1	-0.022	0.999999
ADGRE5	-0.503333	0.88822
ADGRF5	-0.179793	0.999631
ADGRG1	-0.0906159	0.823151
ADGRG5	0.141	0.999487
ADGRG6	-0.397897	0.495138
ADGRL2	0.127	0.624081
ADGRL3	0.120752	0.599989
ADGRV1	0.0521817	0.99992
ADHFE1	0.0997256	0.995698
ADI1	0.0163294	1
ADIPOR2	0.063174	0.863983
ADK	-0.081	0.853253
ADM	0.0674769	0.999993
ADNP	0.0111701	1
ADNP2	-0.107643	0.870347
ADORA1	-0.156791	0.848663
ADORA2B	-0.402667	0.740707
ADPRH	-0.088	0.894734
ADPRHL1	0.658667	0.13007
ADRA1D	-0.102818	0.999994
ADRA2A	0.167309	0.294937
ADRA2C	-0.00233333	1
ADRB1	-0.151333	0.898046
ADRM1	-0.0392343	0.997527
ADSL	-0.112667	0.147622
AEBP1	-0.00221613	1
AEBP2	0.0953333	0.66442
AEN	-0.0785135	0.981707
AFAP1L1	-0.756132	0.634131
AFAP1L2	-0.22155	0.183989
AFF1	0.155	0.95847
AFF2	0.0693333	0.976625
AFF3	0.0475106	0.990293
AFMID	0.0222955	1
AGA	-0.129391	0.933978
AGAP3	-0.0403755	0.981185
AGBL5	0.0933333	0.89016
AGFG1	-0.0209276	0.999702
AGFG2	0.12129	0.923664
AGK	-0.150667	0.466286
AGL	-0.095	0.689625
AGO2	0.00820817	1
AGO4	-0.048	0.994577
AGPAT3	0.062805	0.655045
AGPAT4	0.231409	0.00350335
AGRN	0.0673333	0.998142
AGT	-0.0319496	0.999998
AGTPBP1	0.00133333	1
AGTRAP	-0.0786538	0.999445
AHCTF1	0.0393333	0.999629
AHCY	-0.112058	0.739266
AHCYL1	-0.003	1
AHCYL2	-0.0633333	0.923712
AHI1	0.0266667	0.999876
AHNAK	0.424892	0.809735
AHSP	1.17489	0.0790622
AIF1L	-0.219667	0.87393
AIFM1	-0.0386667	0.998089
AIFM2	-0.429	0.0399074
AIG1	0.0526667	0.901715
AJAP1	0.005	1
AJUBA	-0.37862	0.750398
AK2	-0.133475	0.865926
AK3	-0.105	0.779292
AK5	-0.209	0.537531
AKAP1	0.0320318	0.988028
AKAP12	-0.222	0.307527
AKAP5	0.0243333	1
AKAP6	-0.0141355	0.999994
AKAP7	0.0986667	0.987777
AKAP9	0.129	0.872769
AKIRIN1	-0.0586456	0.918823
AKNA	0.093	0.989402
AKR1E2	0.0413077	0.999668
AKR7L	-0.125667	0.826857
AKT1	-0.0299724	0.991594
AKT2	-0.0189764	0.998018
AKTIP	0.0593333	0.948292
ALAD	-0.150333	0.657524
ALAS1	0.062	0.956214
ALB	0.108667	0.999965
ALCAM	0.0236667	0.999928
ALDH18A1	0.474333	4.80664e-06
ALDH1A1	-0.0305771	0.999996
ALDH1L1	-0.259503	0.596745
ALDH1L2	0.176259	0.824588
ALDH2	-0.178646	0.130998
ALDH3A2	0.261246	0.01962
ALDH5A1	-0.229686	0.00807618
ALDH6A1	0.0920367	0.922738
ALDH7A1	-0.240574	0.0340652
ALDH9A1	-0.137551	0.517057
ALDOC	-0.192173	0.263447
ALG10	0.211667	0.731506
ALG10B	0.211667	0.731506
ALG12	0.237667	0.158965
ALG2	0.262333	0.0228689
ALG8	-0.0626667	0.996916
ALG9	0.0296667	0.999463
ALKAL2	0.21401	0.99882
ALKBH1	-0.221666	0.25257
ALKBH3	-0.006	1
ALKBH6	-0.0487762	0.998054
ALKBH8	0.126082	0.90562
ALPK1	0.00266667	1
ALPL	-0.33956	0.409298
ALS2CL	-0.123333	0.97946
AMER1	0.302333	0.76087
AMER3	0.13	0.994328
AMIGO2	-0.274684	0.154784
AMN	-0.0209593	1
AMOT	-0.106333	0.879459
AMOTL2	0.0726667	0.878571
AMPD2	-0.00398151	1
AMPD3	-0.285333	0.219787
AMZ1	-0.00823082	1
AMZ2	0.0136138	0.998966
ANAPC1	0.000666667	1
ANAPC13	-0.151	0.770653
ANAPC5	-0.039	0.972115
ANGEL1	0.131667	0.713339
ANGPT1	-0.179333	0.950278
ANGPTL2	-0.38158	0.71065
ANGPTL4	0.0769416	0.999983
ANK1	0.0913333	0.951553
ANKDD1A	-0.0204752	0.999999
ANKFY1	0.0155374	0.999803
ANKH	0.024	0.99283
ANKLE1	0.0575501	0.999889
ANKRD10	0.138667	0.934089
ANKRD12	-0.0593485	0.999189
ANKRD13A	-0.00866667	0.999992
ANKRD13D	-0.0666958	0.928249
ANKRD27	-0.0497747	0.98952
ANKRD28	0.0907424	0.797267
ANKRD34C	-0.368934	0.996483
ANKRD35	-0.291691	0.994765
ANKRD37	1.131	0.000263089
ANKRD40	-0.0808302	0.838334
ANKRD42	0.197667	0.436025
ANKRD44	0.0132616	0.999999
ANKRD45	-0.111015	0.773214
ANKRD46	0.000951219	1
ANKRD50	-0.0641045	0.900329
ANKRD54	-0.04	0.999358
ANKRD6	-0.0543333	0.972009
ANKRD62	0.182667	0.387246
ANKRD63	0.668429	0.676846
ANKS1A	-0.0453333	0.981444
ANKS1B	0.0322389	0.997873
ANLN	0.0656932	0.999115
ANO3	0.630347	0.0717848
ANO4	-0.13969	0.629334
ANP32A	-0.303667	0.177746
ANP32D	-0.303667	0.177746
ANP32E	-0.111	0.51901
ANTKMT	-0.0385554	0.999282
ANTXR1	0.0456667	0.998564
ANTXR2	-0.0343333	0.999985
ANXA1	-0.152333	0.994951
ANXA11	-0.0401041	0.99992
ANXA5	-0.228333	0.0946452
ANXA6	-0.193929	0.0341278
ANXA7	-0.109667	0.790555
AOPEP	-0.0614758	0.999161
AOX1	0.112667	0.967184
AP1AR	0.001	1
AP1G2	0.276562	0.895749
AP1S1	-0.0963607	0.530222
AP1S2	-0.0840382	0.977017
AP1S3	-0.37807	0.450983
AP2A1	-0.00566667	0.999999
AP2A2	-0.003	1
AP2M1	-0.0156667	0.999256
AP3S1	-0.164667	0.702089
APAF1	-0.02561	0.999229
APBA1	0.0585582	0.909064
APBA2	-0.0175783	0.999038
APBB2	-0.0351198	0.994104
APBB3	-0.0932148	0.952179
APC	0.0754325	0.960971
APC2	-0.0326014	0.999107
APCDD1	-0.0764222	0.993296
APEH	0.0422633	0.984575
APH1B	0.0905348	0.987528
API5	-0.150333	0.722406
APLN	0.0780775	0.999921
APLP1	-0.0285042	0.999334
APLP2	0.0730099	0.252019
APMAP	0.0966667	0.831643
APOBEC1	-0.173933	0.98013
APOC1	0.598333	0.820243
APOD	-0.262667	0.987538
APOE	0.043773	0.999646
APOOL	-0.32	0.616811
APP	-0.0186667	0.994691
APPL2	-0.0543501	0.982633
APRT	-0.0368047	0.998612
APTX	0.00387773	1
AQP11	-0.699371	0.0029751
AQP4	-0.362657	0.255317
ARAF	0.224322	0.048399
ARAP1	0.274667	0.0674862
ARAP2	-0.360229	0.0307735
ARC	-0.320779	0.71806
ARF1	0.00333333	1
ARF4	-0.0743022	0.923497
ARF5	-0.0612289	0.824882
ARFGAP3	0.0833333	0.846645
ARFIP1	-0.139556	0.912394
ARHGAP12	0.114	0.75848
ARHGAP17	0.0973333	0.961781
ARHGAP18	0.0166667	0.999997
ARHGAP19	-0.110333	0.983475
ARHGAP19-SLIT1	-0.110333	0.983475
ARHGAP20	-0.138333	0.278222
ARHGAP25	0.121333	0.999814
ARHGAP26	0.0166326	0.999996
ARHGAP28	-0.15	0.993825
ARHGAP29	0.045	0.999924
ARHGAP31	-0.290903	0.176642
ARHGAP33	0.0592796	0.992038
ARHGAP39	0.00345031	1
ARHGAP4	0.20543	0.939224
ARHGAP42	0.0384365	0.999592
ARHGAP44	-0.0939013	0.392746
ARHGAP6	0.143667	0.999402
ARHGEF10	-0.0576667	0.997548
ARHGEF18	0.0276667	0.99961
ARHGEF19	-0.132	0.960257
ARHGEF2	-0.0373333	0.99569
ARHGEF25	-0.135667	0.687794
ARHGEF26	-0.146667	0.494167
ARHGEF28	-0.059525	0.990115
ARHGEF3	0.0436667	0.999915
ARHGEF6	0.297709	0.424031
ARHGEF7	0.0208859	0.992059
ARID2	0.102333	0.774816
ARID3A	0.0576667	0.99971
ARID4A	-0.0423333	0.999085
ARID5A	-0.304	0.904292
ARIH2	0.136273	0.0527968
ARL10	0.102	0.75114
ARL15	0.0916667	0.833631
ARL16	0.018	0.999987
ARL2	0.0893333	0.937168
ARL4D	0.241	0.855551
ARL6IP4	-0.0378731	0.996321
ARL6IP5	0.0451606	0.99117
ARL8A	-0.00566667	0.999996
ARMC10	-0.0163342	0.999611
ARMC7	0.023	0.999989
ARMC9	-0.0276667	0.976176
ARMCX2	-0.0256426	0.999913
ARMCX4	0.0966667	0.966323
ARMCX6	0.256	0.528556
ARMH3	-0.098	0.900306
ARMH4	-0.0366667	0.998413
ARNT	0.0472304	0.998603
ARPC1A	-0.0373333	0.949663
ARPC1B	-0.139303	0.939117
ARPC2	-0.0226503	0.995023
ARPC5	-0.049	0.967555
ARRB2	0.0092675	0.999998
ARRDC1	-0.323667	0.0862252
ARRDC3	0.139328	0.747608
ARRDC4	0.230377	0.107134
ARSB	0.0678419	0.900748
ARSG	0.252064	0.188823
ARSK	-0.141695	0.983196
ARV1	-0.0804087	0.89418
ARVCF	-0.021131	0.999887
ARX	0.0260269	0.999954
ASAH1	-0.0676667	0.997383
ASAP1	-0.0837369	0.529024
ASAP2	-0.113333	0.910108
ASB1	-0.0579765	0.973472
ASB7	-0.0828155	0.872737
ASCL1	-0.0726664	0.987438
ASF1A	-0.0983333	0.954488
ASIC2	-0.0304649	0.99913
ASIC4	-0.0411242	0.999896
ASL	-0.0433333	0.996012
ASMTL	-0.196667	0.497167
ASNS	0.702732	0.000810304
ASPHD1	-0.0126046	0.999998
ASPM	-0.133187	0.953373
ASRGL1	-0.231093	0.0178234
ASS1	-0.154333	0.997403
ASTN2	0.0283333	0.996084
ASXL1	0.123667	0.582473
ASXL3	0.207544	0.712242
ATAD5	-0.128	0.977051
ATAT1	0.00314817	1
ATCAY	0.0288236	0.994896
ATF2	0.069	0.886101
ATF3	1.34073	0.399121
ATF4	0.995236	4.98293e-10
ATF5	0.604312	0.00603249
ATF6	0.124058	0.955037
ATF7IP	-0.121	0.270981
ATG12	0.0536667	0.988857
ATG13	0.116333	0.31777
ATG14	-0.008	1
ATG16L2	-0.0403333	0.999879
ATG3	-0.0403333	0.996738
ATG4B	-0.034356	0.9955
ATIC	-0.0823335	0.943093
ATL1	-0.0793338	0.454523
ATL3	0.097	0.958929
ATMIN	-0.115333	0.968248
ATOH7	0.815667	0.877275
ATOH8	0.255712	0.955208
ATP10A	-0.283667	0.994781
ATP10D	-0.184	0.935745
ATP11C	0.132553	0.897861
ATP13A3	0.0435954	0.999878
ATP1A1	-0.0746667	0.212131
ATP1A2	0.011257	0.999998
ATP1A3	0.0916246	0.585668
ATP1A4	0.272	0.897551
ATP1B1	-0.0236452	0.993399
ATP1B2	-0.0118977	0.999931
ATP1B3	-0.103	0.968546
ATP2A2	0.223333	0.00182585
ATP2B1	0.084	0.863934
ATP2B2	0.0916809	0.767263
ATP2B3	0.204333	0.0337986
ATP2B4	-0.0723682	0.988826
ATP5F1B	-0.068	0.32027
ATP5F1D	-0.0246667	0.999812
ATP5MC3	-0.0516811	0.983906
ATP5PB	0.00866667	0.999991
ATP6AP1	0.0383333	0.894209
ATP6V0A1	0.179667	0.000161534
ATP6V0A2	0.22	0.0265577
ATP6V0A4	0.154	0.822158
ATP6V0C	-0.0263333	0.985424
ATP6V0D1	0.00533333	0.999988
ATP6V0E1	-0.0573333	0.998657
ATP6V1A	-0.0429478	0.871032
ATP6V1B2	-0.0396667	0.894487
ATP6V1C1	-0.0526667	0.971568
ATP6V1E1	-0.093	0.322182
ATP6V1G1	-0.0445979	0.965063
ATP7B	-0.241568	0.534238
ATP8B3	0.566	0.942581
ATP9A	0.0594474	0.846509
ATPAF1	-0.285525	0.016863
ATPAF2	0.114667	0.626611
ATRIP	0.0483977	0.999894
ATRN	0.101277	0.676285
ATRNL1	-0.0261217	0.999086
ATXN1L	0.0646667	0.981712
ATXN3	0.00766667	1
ATXN7L3	-0.0818157	0.376309
ATXN7L3B	0.0654864	0.871234
AUH	-0.0146667	0.999969
AUP1	0.125421	0.0741004
AURKA	-0.284756	0.668698
AURKB	-0.256891	0.588486
AUTS2	0.0433333	0.999516
AVL9	-0.001	1
AXL	-0.0848937	0.985744
AZIN2	0.232667	0.643548
B2M	-0.0405962	0.999633
B3GALNT1	0.000666667	1
B3GALT1	0.16548	0.432855
B3GALT2	-0.0626667	0.9929
B3GALT6	0.0673333	0.900999
B3GAT1	0.0763574	0.976074
B3GAT2	-0.092	0.983557
B3GLCT	0.0123333	0.999999
B3GNT7	-0.0210125	0.999989
B3GNT9	0.0837117	0.998015
B3GNTL1	-0.110717	0.863947
B4GALNT4	0.124078	0.914254
B4GALT2	0.0193333	0.999451
B4GALT3	-0.11639	0.596763
B4GALT5	0.00930124	1
B4GALT7	0.0453333	0.997454
BAALC	-0.213603	0.0470763
BABAM2	-0.00254617	1
BACE1	0.051	0.890292
BACE2	-0.120333	0.98855
BACH1	0.0404132	0.999765
BACH2	0.044	0.997164
BAG1	-0.0686667	0.969527
BAG2	-0.067	0.997941
BAG3	-0.482333	0.517753
BAG6	-0.0302242	0.994941
BAHCC1	0.0966261	0.955434
BAK1	-0.193333	0.232626
BAMBI	-0.0947296	0.999354
BANP	0.0447003	0.994554
BAP1	-0.00471024	0.999997
BARD1	-0.354333	0.408232
BAZ1A	-0.366333	0.174491
BBS1	-0.0185778	0.999908
BBS4	0.00105002	1
BBS9	-0.144	0.564379
BBX	-0.191333	0.92721
BCAN	-0.0411078	0.998943
BCAP31	-0.00833333	1
BCAR3	-0.207053	0.594958
BCAS1	-0.0331772	0.999897
BCAT1	0.0183394	0.999151
BCAT2	0.0685958	0.978394
BCCIP	-0.0593216	0.990068
BCDIN3D	0.0345274	0.999987
BCHE	-0.51528	0.133986
BCKDHA	-0.0386667	0.999634
BCKDHB	-0.343	0.0388234
BCKDK	-0.101667	0.802569
BCL10	-0.004	1
BCL11A	0.0483333	0.972217
BCL11B	-0.0396329	0.997969
BCL2	0.0255199	0.999996
BCL2L1	0.071	0.794219
BCL2L11	0.238633	0.268673
BCL2L13	0.004	1
BCL2L15	0.0883905	0.999941
BCL6	-0.0753421	0.989179
BCL7A	-0.119314	0.545396
BCL7B	0.152	0.697474
BCL9	-0.0318578	0.997679
BCLAF3	-0.012	1
BCORL1	-0.0836667	0.908934
BCR	0.00233333	1
BDH1	-0.0386928	0.96312
BDH2	0.277497	0.855234
BDNF	-0.178667	0.998518
BEAN1	-0.0906667	0.978675
BEND4	-0.176	0.797972
BEND5	-0.061	0.957264
BEND6	-0.0483333	0.928244
BEND7	0.256549	0.920019
BET1L	-0.132333	0.786442
BEX1	-0.0816667	0.950953
BEX2	-0.0816667	0.950953
BEX3	0.004	1
BEX4	-0.0100406	0.999981
BGN	0.0465052	0.999998
BHLHE22	0.0137195	0.999976
BHLHE23	-0.117667	0.99939
BHLHE41	0.542	0.128134
BICC1	0.0779182	0.993246
BICDL1	0.115669	0.982774
BICRA	0.164777	0.845272
BICRAL	0.0776667	0.973881
BID	-0.198667	0.100752
BIRC5	-0.103257	0.954335
BLCAP	0.0876667	0.566366
BLM	0.0398891	0.999887
BLMH	-0.0943333	0.652907
BLVRA	-0.275667	0.0968196
BLVRB	-0.144333	0.649381
BMERB1	0.0439414	0.87514
BMF	0.0212622	1
BMI1	0.072	0.984891
BMP1	0.00366667	1
BMP2	-0.198667	0.706858
BMP2K	-0.0407998	0.999648
BMP3	0.0313333	0.999985
BMP4	-0.120333	0.99963
BMP6	-0.384667	0.960224
BMP7	-0.163634	0.97525
BMPER	0.163039	0.978943
BMPR1A	-0.106353	0.914839
BMPR1B	0.0296879	0.999991
BMX	-0.147333	0.999887
BOC	-0.0123333	0.999998
BOD1	0.055	0.954681
BOD1L2	0.055	0.954681
BOK	-0.124333	0.963784
BOLA3	-0.119333	0.916306
BOP1	-0.11538	0.287659
BORCS7	-0.0706276	0.970526
BORCS7-ASMT	-0.0706276	0.970526
BORCS8	0.0281996	0.99992
BORCS8-MEF2B	0.0281996	0.99992
BRCA1	-0.398492	0.157089
BRCA2	0.203	0.575937
BRD1	0.0245119	0.998656
BRD3	0.0367339	0.990503
BRD7	-0.0542981	0.936875
BRD8	0.0573333	0.585342
BRD9	-0.00267416	1
BRF1	-0.0652683	0.843157
BRF2	0.0971841	0.825601
BRI3BP	0.0186667	0.999993
BRINP1	-0.243074	0.00451049
BRINP2	0.148797	0.200769
BRK1	0.0285833	0.997919
BRPF3	-0.0843333	0.97095
BRSK1	-0.0332895	0.979617
BSCL2	0.0606667	0.97925
BSDC1	-0.053	0.981433
BSG	-0.0289693	0.984922
BTBD1	-0.0504985	0.96366
BTBD10	0.0518408	0.87003
BTBD16	-0.376667	0.730296
BTBD17	-0.0980349	0.992381
BTBD7	0.096	0.889924
BTBD9	0.0123998	0.999993
BTD	0.077	0.997262
BTG1	0.255352	0.0185491
BTG2	-0.22932	0.689116
BTRC	-0.0306667	0.970822
BUB1B-PAK6	-0.127319	0.987759
BUB3	-0.0893333	0.518124
BUD13	-0.15215	0.293834
BZW2	-0.10434	0.153315
C10orf105	-0.428667	0.971827
C10orf143	-0.466523	0.107326
C11orf95	0.0283811	0.999881
C11orf96	-0.0303333	0.999827
C12orf29	-0.0143333	0.999998
C15orf39	-0.296029	0.898969
C15orf40	-0.102167	0.91385
C15orf41	-0.144333	0.802605
C16orf58	0.224909	0.236326
C16orf70	-0.110667	0.827238
C16orf87	-0.0896667	0.966826
C17orf100	0.287667	0.375561
C17orf58	0.291217	0.670408
C17orf80	-0.383817	0.0421129
C18orf21	0.098165	0.861256
C18orf25	0.182333	0.956018
C19orf25	-0.167667	0.86028
C19orf47	0.0182271	0.99997
C1D	-0.013	0.999995
C1GALT1	0.175278	0.897028
C1orf112	0.0426667	0.999961
C1orf115	-0.0886667	0.999992
C1orf159	-0.0469254	0.998635
C1orf198	-0.0497009	0.998368
C1orf21	-0.301	0.0144981
C1orf35	-0.218333	0.389092
C1orf43	0.239667	0.0934001
C1orf52	-0.006	1
C1QB	0.329	0.750898
C1QBP	-0.019	0.999682
C1QL1	0.349042	0.295448
C1QTNF5	-0.576333	0.104455
C1R	-0.047	0.999985
C1S	-0.362175	0.966209
C20orf194	0.0516667	0.934318
C20orf27	-0.000879842	1
C21orf91	0.0731208	0.993332
C2CD2	-0.0505048	0.998194
C2CD3	0.0296914	0.997356
C2CD4C	-0.121968	0.959607
C2orf49	-0.0236667	0.999949
C2orf50	-0.804	0.612342
C2orf69	0.141333	0.983344
C2orf81	-0.296	0.785495
C3orf18	0.223	0.666997
C3orf20	0.445333	0.2
C3orf67	-0.179333	0.946687
C3orf80	-0.166667	0.861839
C4orf3	-0.0606667	0.990861
C5AR1	0.239067	0.982523
C5orf34	-0.0018843	1
C5orf49	-0.0683333	0.989411
C6orf136	-0.0182407	0.999978
C6orf89	0.079	0.756874
C8orf34	-0.0686667	0.981628
C8orf58	0.0655031	0.999289
C8orf82	-0.156667	0.614483
C9orf116	0.0743333	0.99997
C9orf16	0.0637214	0.992539
C9orf43	0.208123	0.971661
CA10	0.138667	0.994237
CA2	-0.0870022	0.9907
CA7	-0.760667	0.39822
CA8	-0.0713532	0.999397
CABIN1	-0.0246173	0.999058
CABLES2	-0.013951	0.999927
CABP1	0.101	0.941158
CABYR	0.125	0.99177
CACHD1	-0.056	0.954912
CACNA1B	0.153647	0.885504
CACNA1C	0.1922	0.68888
CACNA1H	0.0340855	0.999942
CACNA2D1	0.0723333	0.989147
CACNA2D3	-0.0113333	0.999968
CACNB1	0.022	0.999835
CACNB4	-0.0352773	0.999499
CACNG4	0.047	0.93386
CACNG5	-0.300667	0.98903
CACNG6	0.466475	0.453695
CACNG7	-0.003	1
CACNG8	0.133079	0.698456
CAD	0.00166667	1
CADM1	0.077151	0.762099
CADM2	0.078	0.899753
CADM3	0.0496667	0.948889
CADM4	0.0358972	0.997868
CADPS2	-0.14786	0.518991
CAGE1	0.121333	0.999596
CALB1	-0.111667	0.992651
CALB2	0.102667	0.881365
CALCRL	0.0776667	0.999304
CALD1	-0.0961268	0.950517
CALM1	-0.0153566	0.998683
CALM3	-0.038	0.988032
CALN1	-0.0675111	0.990378
CALR	0.586333	2.26579e-06
CALR3	0.321667	0.62471
CALY	0.097	0.85128
CAMK1	-0.114333	0.700622
CAMK1D	-0.0758237	0.94804
CAMK2A	0.0103045	0.999995
CAMK2B	0.01468	0.999641
CAMK2N1	0.0893333	0.784518
CAMK4	-0.0113992	0.999992
CAMKK1	0.0936667	0.75694
CAMKMT	-0.274842	0.149149
CAMKV	0.0168276	0.999662
CAMLG	-0.0403333	0.997969
CAMSAP1	0.0253722	0.989488
CAMSAP2	0.00866667	0.999999
CAMSAP3	-0.083548	0.809388
CAMTA2	0.0196667	0.999963
CAND2	-0.247333	0.199819
CANX	0.266	0.00587118
CAP1	-0.0426667	0.89933
CAP2	-0.124692	0.650147
CAPN1	-0.325	0.885951
CAPN10	0.0476667	0.975638
CAPN2	-0.177505	0.0201114
CAPN5	0.00333333	1
CARD14	0.206948	0.90638
CARF	-0.0307029	0.997142
CARHSP1	-0.135	0.826333
CARMIL1	0.126333	0.621717
CARMIL2	0.0304213	0.999571
CARNS1	-0.246923	0.906586
CARS1	0.767798	3.904e-07
CARS2	-0.136333	0.410946
CARTPT	-0.778667	0.295021
CASC1	-0.306333	0.614626
CASD1	0.0133333	0.999999
CASK	-0.0870939	0.874877
CASKIN2	-0.191333	0.350224
CASP3	-0.103393	0.901971
CASP7	-0.0521895	0.999012
CASQ2	-0.679667	0.834155
CAST	-0.358965	0.00721719
CASZ1	-0.0912662	0.99668
CAT	0.0050937	0.999998
CATIP	-0.0829068	0.999798
CATSPER2	0.384433	0.0184289
CATSPERG	-0.332333	0.709247
CATSPERZ	-0.481667	0.617266
CAV1	-0.135333	0.99624
CAV2	-0.166777	0.999923
CAVIN1	-0.130251	0.9998
CAVIN2	-0.0596667	0.999981
CAVIN3	0.0296667	1
CBFA2T2	0.0246043	0.997108
CBFA2T3	0.0255115	0.999984
CBL	0.0183127	0.999985
CBLB	0.0566667	0.993507
CBLN1	0.0278694	0.999563
CBLN2	0.198333	0.888366
CBLN4	0.0193333	1
CBS	0.05964	0.999754
CBSL	0.05964	0.999754
CBX2	-0.0610459	0.999829
CBX5	-0.0926667	0.910008
CBX8	-0.228	0.682643
CBY1	-0.0726667	0.983472
CBY3	0.537333	0.777138
CCAR2	-0.0537196	0.942801
CCDC103	-0.346333	0.970292
CCDC106	0.0584448	0.938353
CCDC107	0.105436	0.645299
CCDC112	0.0528446	0.999052
CCDC115	0.046963	0.998113
CCDC116	-0.179667	0.968676
CCDC117	-0.0995943	0.966402
CCDC120	-0.0818304	0.976005
CCDC124	-0.19126	0.578547
CCDC13	-0.246504	0.639275
CCDC136	-0.078	0.976994
CCDC137	0.076	0.965891
CCDC138	-0.0146667	1
CCDC141	-0.128671	0.999941
CCDC148	0.267333	0.898968
CCDC149	0.044914	0.982746
CCDC153	0.247521	0.935881
CCDC160	-0.659	0.69736
CCDC17	-0.345	0.502691
CCDC174	0.00766667	1
CCDC175	0.0933333	0.987134
CCDC181	-0.0373333	0.999249
CCDC184	-0.251481	0.0105489
CCDC188	0.182464	0.978442
CCDC190	0.504667	0.985912
CCDC28A	0.194756	0.817845
CCDC3	-0.614946	0.516916
CCDC30	0.191667	0.407819
CCDC33	0.0806667	0.999991
CCDC34	0.128256	0.975962
CCDC50	0.0876667	0.91514
CCDC6	0.108667	0.74213
CCDC60	0.274082	0.99783
CCDC71	-0.065	0.995554
CCDC71L	-0.04	0.99303
CCDC74A	0.0156667	1
CCDC74B	0.0156667	1
CCDC8	-0.190545	0.869632
CCDC80	-0.237116	0.909622
CCDC85A	-0.186526	0.520356
CCDC86	-0.0486667	0.994337
CCDC88C	-0.0297353	0.998372
CCDC9B	0.280333	0.96221
CCHCR1	-0.0312346	0.999991
CCKBR	0.332333	0.943035
CCM2	0.00733333	0.999999
CCM2L	0.122976	0.999972
CCN1	0.120801	0.99982
CCN3	-0.216437	0.575144
CCNA2	-0.292724	0.281334
CCNB1	-0.248333	0.350246
CCND1	-0.247214	0.191959
CCND2	-0.0740754	0.959125
CCND3	-0.142667	0.681704
CCNE2	-0.4976	0.0782902
CCNF	-0.144785	0.907317
CCNG2	0.188989	0.0458395
CCNJ	0.244	0.825781
CCNL2	-0.083	0.978868
CCNO	0.0134991	1
CCNT1	-0.0328291	0.997828
CCP110	-0.00343159	1
CCPG1	0.165667	0.365265
CCS	-0.052	0.996022
CCSAP	-0.0507488	0.969651
CCSER1	-0.0363333	0.99993
CCSER2	0.071	0.934761
CCT2	-0.111312	0.26187
CCT3	-0.13	0.206061
CCT4	-0.0580144	0.890317
CCT7	-0.109333	0.0531467
CD151	0.0883333	0.982725
CD164	0.0696667	0.986732
CD200	-0.00601516	0.999997
CD300LF	0.994	0.794668
CD320	-0.056	0.999394
CD34	-0.475	0.992564
CD38	-0.116	0.999395
CD4	-0.673333	0.671136
CD44	0.0310377	1
CD46	0.207	0.906117
CD48	-0.162808	0.995846
CD53	0.0973333	0.999972
CD55	-0.296333	0.822242
CD59	-0.116528	0.796256
CD63	-0.0597156	0.971854
CD81	0.00804197	0.999989
CD82	0.253572	0.781369
CD9	-0.329458	0.722255
CD99	-0.0131869	0.999997
CD99L2	-0.0303622	0.9995
CDADC1	0.0914986	0.867844
CDC20	-0.279762	0.579481
CDC25B	0.0507393	0.995867
CDC25C	-0.0366667	0.998471
CDC37L1	-0.118	0.751964
CDC40	0.032	0.998437
CDC42EP1	-0.786767	0.0185038
CDC42EP2	-0.06	0.999538
CDC42EP3	-0.0253711	0.999434
CDC42EP4	-0.121333	0.96958
CDC42SE1	-0.0496667	0.958726
CDC42SE2	-0.0921713	0.74567
CDC6	-0.404659	0.452838
CDC7	-0.0826667	0.957497
CDCA3	-0.129627	0.9897
CDCA7	-0.418333	0.0396093
CDCA8	-0.176	0.718651
CDH10	0.165095	0.40549
CDH11	0.0233333	0.997627
CDH12	0.109333	0.982612
CDH13	0.0582934	0.72603
CDH18	0.206588	0.965861
CDH2	0.136	0.0753926
CDH20	-0.0954416	0.865328
CDH4	0.124	0.52056
CDH7	-0.0116667	0.999998
CDH8	0.0376667	0.987226
CDH9	-0.112667	0.992902
CDHR1	0.0628155	0.999756
CDHR2	0.0894996	0.976524
CDIPT	0.113667	0.582259
CDK1	-0.407461	0.280515
CDK11A	-0.156	0.0158937
CDK11B	-0.156	0.0158937
CDK14	0.067	0.954952
CDK16	-0.0310648	0.933727
CDK17	-0.0502389	0.985885
CDK18	-0.218667	0.838644
CDK19	0.0446854	0.954272
CDK2	-0.303402	0.356474
CDK20	-0.0483828	0.997392
CDK2AP1	-0.102307	0.671338
CDK2AP2	0.305667	0.0865648
CDK4	-0.0983102	0.0420249
CDK5	-0.0506667	0.930644
CDK5R2	-0.10393	0.966168
CDK5RAP1	-0.0326667	0.997392
CDK5RAP3	0.128333	0.399221
CDK6	-0.0594577	0.999093
CDKL2	-0.00468608	1
CDKL3	0.00657031	1
CDKN1A	-0.249	0.629436
CDKN1B	0.0676667	0.917047
CDKN1C	0.108485	0.99795
CDKN2AIPNL	0.0893333	0.887906
CDKN2B	-0.235	0.995563
CDKN3	-0.23408	0.966466
CDO1	-0.137841	0.494979
CDON	0.03428	0.999412
CDR2	-0.113676	0.982508
CDS1	-0.113	0.513401
CDS2	0.143	0.430847
CDV3	-0.028	0.997874
CDYL	0.0143767	0.999999
CEBPA	-0.204667	0.758667
CEBPB	0.965	0.00455973
CEBPD	0.123667	0.999574
CECR2	0.03	0.999962
CELF2	0.0863333	0.962954
CELF3	-0.0605845	0.988954
CELF4	0.0153333	0.999995
CELF6	-0.0816667	0.900295
CELSR1	-0.11461	0.88095
CEMIP	-0.0256667	0.999888
CEMIP2	-0.069	0.979103
CENPA	-0.0371774	0.999993
CENPC	0.0307474	0.999832
CENPT	-0.142667	0.960425
CENPU	-0.233119	0.98153
CENPV	-0.078	0.855503
CEP131	0.0899808	0.969367
CEP164	0.0657319	0.989627
CEP170	0.0276667	0.999888
CEP19	0.0124126	0.999999
CEP295	0.105	0.935924
CEP57	-0.0313333	0.999723
CEP57L1	-0.000666667	1
CEP70	0.0363333	0.99987
CEP72	-0.098	0.99754
CEP78	0.0593603	0.975645
CEP83	0.025	0.999818
CEP85	0.0880314	0.943535
CEP85L	0.011	0.999999
CEP97	-0.22031	0.200305
CERK	-0.0543333	0.970996
CERS3	0.594333	0.452106
CERS4	-0.037	0.99872
CERS6	0.0643333	0.98066
CERT1	0.0687511	0.973476
CFAP20	-0.0246558	0.999048
CFAP298	-0.049	0.991591
CFAP43	-0.111667	0.999939
CFAP52	-0.321965	0.123391
CFDP1	-0.0326667	0.995254
CGGBP1	0.037	0.999029
CGNL1	-0.111667	0.998307
CGRRF1	-0.308	0.421406
HEYL	-1.51515	0.0155451
CHADL	0.231815	0.976969
CHCHD3	-0.119333	0.535513
CHCHD6	-0.0903333	0.937868
CHD1L	-0.10099	0.966092
CHD3	-0.028	0.99962
CHD5	0.0229014	0.999986
CHD7	-0.0935267	0.947456
CHD8	0.00786995	0.999999
CHFR	-0.122	0.0779742
CHGB	-0.024	0.999884
CHI3L1	0.306722	0.888284
CHIA	0.302	0.968205
CHMP1B	-0.07026	0.952806
CHMP7	-0.0196667	0.996629
CHN1	-0.0876667	0.614673
CHN2	-0.0547399	0.979889
CHODL	0.110463	0.999691
CHPF	-0.0616667	0.969463
CHPF2	0.0703333	0.964475
CHPT1	-0.0260809	0.999987
CHRDL1	-0.113	0.999411
CHRFAM7A	0.043978	0.995306
CHRM1	-0.334667	0.490673
CHRM3	-0.0156667	0.999987
CHRNA4	-0.046	0.994885
CHRNA7	0.043978	0.995306
CHRNB1	-0.245264	0.834098
CHRNB2	-0.121822	0.472836
CHST11	-0.034	0.999863
CHST12	-0.145118	0.984148
CHST15	-0.372333	0.00669699
CHST3	0.0124771	1
CHST7	-0.0586388	0.998637
CHST8	0.0716667	0.999529
CHSY1	0.038875	0.998623
CHSY3	0.167451	0.893378
CHTF8	-0.0468087	0.993696
CIAO3	-0.143995	0.339103
CIAPIN1	-0.138667	0.0927377
CIART	0.90283	0.000339716
CIB1	-0.231185	0.833969
CILP2	-0.120333	0.959696
CIRBP	0.111	0.769757
CISD1	0.00833333	0.999997
CISD2	0.124333	0.609245
CIT	-0.115104	0.738004
CITED1	-0.488333	0.559438
CITED2	-0.022	0.999982
CITED4	0.0506667	0.99965
CKAP2	-0.203667	0.929844
CKAP2L	-0.203437	0.834787
CKAP4	0.105333	0.883497
CKB	-0.122893	0.462318
CKMT1A	-0.24	0.456919
CKMT1B	-0.24	0.456919
CKS1B	0.0564217	0.997123
CKS2	-0.216	0.9305
CLASP1	-0.0303333	0.996611
CLCF1	0.723654	0.866227
CLCN3	0.129635	0.825346
CLCN6	0.316722	0.00284648
CLCNKA	-0.671333	0.96629
CLCNKB	-0.671333	0.96629
CLDN1	-0.646333	0.659538
CLDN10	0.0456667	0.999999
CLDN11	0.0125246	1
CLDN12	0.138857	0.974949
CLDN19	0.673667	0.519313
CLDN34	1.15133	0.0590776
CLDN9	0.0833333	0.999998
CLDND1	-0.053	0.993953
CLEC2L	0.073	0.98418
CLEC3B	0.521667	0.96471
CLEC4A	-0.538333	0.019424
CLEC9A	0.926	0.867798
CLGN	0.215667	0.553135
CLIC3	0.11673	0.967222
CLIC4	0.25235	0.10481
CLIP1	-0.0791083	0.745959
CLIP2	-0.00715565	0.999994
CLMP	-0.0798956	0.736842
CLN3	-0.0289495	0.999578
CLOCK	-0.0466667	0.997663
CLPB	-0.0455211	0.925223
CLPTM1	0.157333	0.00459547
CLPTM1L	-0.00233333	1
CLPX	-0.0266016	0.999237
CLSPN	-0.575834	0.0592736
CLSTN1	0.0296667	0.996614
CLSTN2	0.133723	0.520642
CLSTN3	-0.087	0.425064
CLTB	-0.017749	0.999954
CLU	-0.217181	0.226017
CLUH	-0.104434	0.741937
CLYBL	0.307738	0.953005
CMAS	0.0256408	0.994752
CMIP	-0.00521139	1
CMPK2	-0.0199518	0.999999
CMTM3	-0.0256918	0.999996
CMTM5	-0.123667	0.920075
CMTR1	-0.0729335	0.503827
CNDP2	-0.164548	0.0807686
CNIH2	0.00466667	1
CNIH3	-0.05	0.999717
CNKSR2	-0.095	0.934927
CNN2	0.005	1
CNN3	-0.0672909	0.852004
CNNM1	-0.033	0.999963
CNNM2	0.180515	0.431767
CNNM4	0.068	0.991151
CNOT1	0.0186667	0.999879
CNOT2	0.0223333	0.998239
CNOT7	-0.0163684	0.999996
CNP	-0.215918	0.136376
CNPY2	-0.122354	0.579741
CNPY3	0.106679	0.489459
CNPY4	0.0113333	1
CNR1	0.22731	0.347168
CNRIP1	-0.0226376	0.99462
CNTF	0.06	0.999861
CNTFR	-0.072	0.777476
CNTLN	-0.0280427	0.999993
CNTN1	0.0496667	0.920736
CNTN2	-0.0267725	0.999443
CNTN3	0.0276667	0.999404
CNTN4	-0.028	0.99988
CNTN5	0.129626	0.394231
CNTN6	-0.148945	0.927774
CNTNAP1	-0.00809049	1
CNTNAP4	0.101282	0.852775
COA5	-0.00639699	1
COA7	-0.0376667	0.999802
COA8	-0.0126667	0.999998
COASY	-0.0126667	0.999992
COBL	-0.0263333	0.999897
COBLL1	-0.528426	0.0475246
COG4	-0.0643333	0.72317
COIL	-0.136333	0.813165
COL11A1	0.0808179	0.998319
COL11A2	0.114267	0.998254
COL12A1	-0.0844633	0.995225
COL14A1	-0.184	0.948603
COL16A1	0.18792	0.752219
COL18A1	-0.481996	0.818336
COL19A1	-0.152109	0.967502
COL23A1	0.117051	0.987229
COL26A1	-0.35	0.645936
COL27A1	-0.198	0.785619
COL4A5	-0.262611	0.18355
COL4A6	-0.0290013	1
COL5A2	-0.27254	0.209693
COL5A3	-0.00366667	1
COL6A1	0.72076	0.268982
COL6A2	-0.255	0.896103
COL6A5	0.238813	0.988748
COL6A6	-0.428388	0.838599
COL9A1	0.342667	0.79354
COL9A2	0.0392695	0.999999
COLEC12	-0.773667	0.943679
COLGALT1	0.0353333	0.991514
COMMD10	0.000333333	1
COMMD2	-0.154	0.656516
COMMD3	-0.122016	0.842605
COMMD3-BMI1	0.072	0.984891
COMMD6	-0.06	0.995748
COMMD7	0.147667	0.389779
COMMD8	-0.112335	0.550679
COMMD9	-0.0523333	0.978533
COMT	0.154004	0.145217
COPG2	-0.0894074	0.896218
COPS4	-0.0732006	0.776013
COPS6	-0.104	0.534691
COPS7A	-0.138112	0.455726
COPS7B	0.0253333	0.999271
COPS8	-0.034	0.99714
COPZ2	-0.0213299	1
COQ10A	-0.0330002	0.998904
COQ10B	-0.189345	0.756226
COQ7	-0.117	0.885567
COQ8A	0.319705	0.191757
COQ8B	0.0914802	0.826348
COQ9	0.0709943	0.984404
CORO1B	-0.0343556	0.994333
CORO1C	0.0176667	0.994335
CORO2A	-0.122604	0.684414
CORO2B	-0.0173333	0.998574
COTL1	-0.0973333	0.541949
COX19	0.0253333	0.999942
COX5A	-0.0426667	0.984958
COX6A2	0.664	0.703441
COX6B2	-0.0720241	0.999789
COX7B	-0.007	0.999999
COX7C	-0.0613673	0.970319
COX8A	-0.08	0.967331
CP	0.0709285	0.99942
CPA2	-0.39	0.567083
CPD	-0.0553333	0.994155
CPE	0.064	0.72165
CPEB3	-0.0720829	0.898509
CPEB4	0.0785235	0.97674
CPLX1	-0.0579398	0.949681
CPLX2	-0.0106667	0.999982
CPM	0.0690561	0.999995
CPNE2	-0.133333	0.631796
CPNE3	-0.00604337	1
CPNE4	-0.109667	0.954252
CPNE5	-0.0743333	0.971936
CPNE6	0.123	0.926646
CPNE7	-0.0670266	0.99892
CPNE8	-0.004	1
CPPED1	-0.515896	0.677147
CPS1	0.28433	0.798316
CPSF1	-0.0108069	0.999997
CPSF3	-0.105	0.326487
CPT1A	0.0134744	0.999996
CPT1B	0.219667	0.894194
CPT1C	0.054	0.994532
CPT2	-0.0840532	0.99975
CR1	0.127006	0.331616
CRACD	0.00333333	1
CRAT	-0.00333333	1
CRB2	-0.286097	0.489157
CRCP	-0.0244612	0.999926
CREB3	-0.028	0.99755
CREB3L1	0.426308	0.243949
CREB3L2	0.0546667	0.999895
CREB5	-0.138375	0.989194
CREBRF	0.242333	0.175802
CREG1	0.251225	0.472647
CRELD2	0.760692	0.000142819
CRHR1	-0.244333	0.0867597
CRIM1	0.111667	0.648828
CRIP2	-0.0486667	0.984381
CRLF1	0.0777687	0.990491
CRMP1	0.0127973	0.999839
CROCC	0.102968	0.976595
CROT	-0.049041	0.989971
CRTAP	-0.138701	0.973555
CRTC1	0.0145845	0.999995
CRY1	0.106115	0.78441
CRY2	0.11	0.612724
CRYAB	-0.920097	0.14117
CRYBG3	0.028	0.999982
CRYM	-0.114333	0.504206
CRYZL1	-0.118667	0.719682
CS	-0.0806083	0.151819
CSAD	0.0755771	0.997508
CSDC2	-0.0346667	0.998362
CSF1	0.0496667	0.999982
CSGALNACT1	-0.287667	0.00815458
CSGALNACT2	0.109665	0.983186
CSK	-0.0156667	0.999701
CSNK1D	0.0576667	0.772794
CSNK1E	0.000291978	1
CSNK1G1	0.0688614	0.997048
CSNK1G2	0.0787005	0.835424
CSPG4	-0.267401	0.219618
CSPP1	0.095	0.993632
CSRNP1	-0.304	0.95323
CSRNP2	0.105976	0.218642
CSRNP3	0.00194956	1
CSRP1	-0.14423	0.940636
CSRP2	-0.177333	0.590466
CST3	0.0247617	0.999948
CST6	-0.095	0.997011
CSTB	-0.0616667	0.975452
CTBS	0.388667	0.102757
CTC1	-0.0405373	0.929848
CTCF	-0.0183333	0.999528
CTDSP1	0.0236667	0.999973
CTDSP2	0.0425732	0.999279
CTH	0.552667	0.515049
CTNNA1	-0.112665	0.399406
CTNNA2	0.0225971	0.993747
CTNNB1	-0.0172648	0.998691
CTNNBIP1	-0.11	0.854306
CTNNBL1	-0.176333	0.193761
CTNND1	-0.0876667	0.377427
CTNND2	0.0746667	0.720869
CTNS	0.56005	0.000813934
CTPS1	-0.0549454	0.854529
CTPS2	-0.206333	0.207766
CTRB1	-0.0543333	0.999948
CTRB2	-0.0543333	0.999948
CTRL	0.056	0.999845
CTSA	-0.000975336	1
CTSB	-0.0204942	0.995381
CTSC	-0.773365	0.64019
CTSD	0.0409035	0.895086
CTSF	0.213215	0.00765156
CTSH	-0.061	0.998356
CTSV	-0.0324852	0.999245
CTSZ	0.294667	0.987324
CTTN	-0.109	0.29553
CTTNBP2	0.148	0.917038
CTU1	0.0543333	0.999456
CTU2	-0.139333	0.596499
CUL4A	0.016	0.999169
CUL7	0.117416	0.584175
CUX1	-0.0183333	0.999985
CUX2	0.107001	0.882719
CWC22	-0.065	0.98219
CX3CL1	0.248949	0.163447
CXADR	0.0393333	0.979717
CXCL12	0.508333	0.00330221
CXCL14	-0.0843333	0.982354
CXCL16	0.0682553	0.99994
CXorf38	-0.036	0.996374
CXXC1	-0.069	0.704885
CXXC5	-0.111557	0.954399
CYB561	-0.303333	0.147092
CYB5A	-0.180931	0.273523
CYB5B	0.0743333	0.962693
CYB5R2	0.481684	0.884874
CYB5R3	-0.0106667	0.99999
CYBA	-0.342831	0.840274
CYC1	-0.042	0.924144
CYCS	-0.140974	0.811812
CYFIP1	-0.0373333	0.983091
CYGB	-0.0186667	0.999999
CYP1B1	0.554667	0.418931
CYP20A1	-0.0406374	0.999172
CYP27B1	0.222333	0.882127
CYP2D6	-0.0793333	0.884393
CYP2D7	-0.0793333	0.884393
CYP2U1	0.118245	0.88359
CYP39A1	0.340333	0.972248
CYP4F2	0.436768	0.458214
CYP4F8	0.106989	0.994824
CYP4V2	0.0785186	0.999751
CYP4X1	0.22865	0.324422
CYP51A1	0.369225	0.00161078
CYP7B1	0.146334	0.962536
CYSRT1	0.651	0.4903
CYSTM1	-0.217333	0.0958997
CYTH1	-0.0544627	0.967804
CYTH2	0.0529354	0.872942
CYTH3	0.0136667	0.999931
CYTL1	0.0594562	1
DAAM1	-0.0976667	0.795023
DAAM2	0.0218181	0.999995
DAB1	0.0166259	0.99969
DAB2	0.37289	0.580075
DAB2IP	-0.008	0.999996
DACH2	-0.186333	0.949139
DACT1	0.127	0.835658
DAG1	0.179	0.00430852
DALRD3	0.00366667	1
DAND5	-0.386333	0.916524
DAO	0.121333	0.998917
DAPK1	-0.0501159	0.764346
DAPK3	0.171333	0.40507
DARS1	-0.107806	0.943181
DAXX	-0.0886667	0.830059
DAZAP1	-0.0878969	0.298154
DAZAP2	-0.0746667	0.959248
DBI	-0.127919	0.91995
DBN1	-0.0258481	0.999858
DBNDD1	-0.163633	0.218177
DBNDD2	0.141	0.899099
DBP	0.134	0.852823
DBT	-0.068	0.990356
DBX2	-0.106346	0.999145
DCAF1	-0.022	0.99997
DCAF15	0.0329001	0.999526
DCAF17	-0.208329	0.681626
DCAF4	-0.046	0.982625
DCAF4L2	-0.046	0.982625
DCAF5	0.047	0.987626
DCAF7	-0.0156667	0.999798
DCAF8	0.0556667	0.922724
DCBLD1	0.0376667	0.999231
DCBLD2	-0.0521259	0.988595
DCC	0.0760832	0.920502
DCHS1	0.253667	0.125195
DCK	-0.154905	0.883794
DCLK3	0.088	0.998654
DCLRE1A	0.0515601	0.986345
DCP1B	0.148256	0.602658
DCST1	-0.251	0.982055
DCST2	-0.101072	0.999943
DCTN1	-0.0489872	0.985933
DCTN2	-0.047	0.68549
DCTN3	-0.0363333	0.984139
DCTN4	0.049	0.881594
DCTN5	-0.069	0.55017
DCTPP1	-0.00533333	1
DCUN1D3	0.0533333	0.998384
DCUN1D4	0.0436667	0.997615
DCX	0.0681962	0.947979
DCXR	-0.306667	0.981502
DDA1	0.021	0.999916
DDAH1	-0.199333	0.105796
DDAH2	-0.109736	0.777473
DDB1	-0.0584776	0.526662
DDHD1	-0.11	0.299459
DDIT3	0.999059	0.043868
DDIT4	0.768	1.50701e-05
DDN	-0.193667	0.796134
DDO	-1.322	0.407964
DDR1	-0.138667	0.314039
DDRGK1	0.185333	0.106894
DDT	-0.151667	0.565602
DDX11	0.0956015	0.984372
DDX19A	-0.0800527	0.87876
DDX19B	-0.0800527	0.87876
DDX31	-0.0706667	0.974368
DDX39A	-0.171273	0.0940547
DDX41	-0.159265	0.710831
DDX42	0.102	0.570892
DDX49	0.00233333	1
DDX51	-0.083	0.752921
DDX55	0.00566667	1
DDX58	0.498939	0.601725
DEAF1	0.0546667	0.993121
DECR1	-0.238333	0.753516
DEDD	0.189238	0.397167
DENND2A	-0.132252	0.647288
DENND2B	-0.110291	0.936111
DENND2C	-0.440173	0.343523
DENND4A	0.0860405	0.987051
DENND4C	-0.0176187	0.999995
DENND5A	-0.105284	0.136452
DENND5B	-0.0570039	0.982242
DENND6B	0.0475895	0.999708
DEPDC5	0.0119414	0.999067
DEPDC7	-0.130908	0.995594
DEPTOR	-0.00327387	1
DERL1	0.213667	0.598848
DERL2	0.322333	0.26735
DESI1	-0.0454303	0.993227
DESI2	0.0355451	0.999841
DET1	0.0136667	0.999999
DFFA	-0.0886296	0.851816
DFFB	-0.00833333	1
DGAT1	0.099	0.859097
DGCR2	-0.0523333	0.998912
DGCR6	-0.0922483	0.845723
DGCR6L	-0.0922483	0.845723
DGCR8	0.055	0.984137
DGKA	0.00772404	1
DGKB	0.0473333	0.999155
DGKE	0.070489	0.943784
DGKK	-0.0336667	1
DGKZ	-0.0273421	0.999266
DGLUCY	0.2375	0.897025
DHCR24	0.189564	0.164479
DHCR7	0.31474	0.000519809
DHDDS	-0.0883892	0.543688
DHODH	0.0783718	0.970032
DHRS1	-0.0294683	0.999016
DHRS11	-0.494333	0.00229933
DHRS3	0.074	0.998529
DHRS4	-0.326333	0.813167
DHRS4L2	-0.326333	0.813167
DHRS7	0.0714342	0.987563
DHRS7B	0.04	0.998039
DHX32	-0.106261	0.273404
DHX35	-0.104892	0.832804
DHX37	0.0352544	0.999387
DHX57	0.0196667	0.999757
DIABLO	-0.0226667	0.999961
DIAPH1	-0.0563333	0.946143
DIP2B	0.0573333	0.988767
DIP2C	-0.0206667	0.999697
DIPK1A	0.0535625	0.932992
DIPK1B	0.106667	0.854885
DIPK1C	-0.0123333	1
DIPK2A	-0.0173333	0.999997
DIRAS2	-0.0529697	0.996495
DIS3L	-0.177932	0.325545
DISC1	-0.476667	0.0378184
DISP1	0.195667	0.857232
DISP2	0.088	0.854744
DISP3	0.0416855	0.999389
DIXDC1	-0.0830477	0.661502
DKK3	0.12	0.840986
DLAT	-0.0273333	0.998868
DLC1	0.0326667	0.999982
DLEU7	-0.0885804	0.999878
DLG1	-0.034491	0.999216
DLG2	-0.0306667	0.992307
DLG3	-0.0413333	0.925664
DLG4	0.0157131	0.999528
DLGAP1	0.100333	0.448395
DLGAP4	0.0502181	0.996319
DLGAP5	-0.272548	0.69533
DLK1	-0.141667	0.999412
DLK2	0.0281942	0.999992
DLL1	0.0553333	0.977061
DLST	-0.112022	0.00215393
DLX1	0.11	0.925367
DLX5	-0.158827	0.8296
DMAC2L	-0.175143	0.697367
DMAP1	-0.172667	0.203596
DMD	-0.0399404	0.992796
DMRT3	0.17	0.983122
DMRTA2	-0.276667	0.85254
DMRTB1	-0.272667	0.793044
DMTF1	-0.073	0.947506
DMTN	-0.0905477	0.777392
DNA2	-0.0980697	0.939382
DNAAF3	-0.0592439	0.999903
DNAAF5	-0.046	0.998499
DNAH9	0.133333	0.989597
DNAJA3	-0.0503333	0.792856
DNAJA4	-0.0114194	0.999995
DNAJB1	0.0256667	0.995855
DNAJB11	0.353	0.00247767
DNAJB12	0.112333	0.491317
DNAJB13	0.0533333	0.999915
DNAJB2	0.0383321	0.985702
DNAJB5	0.0219697	0.99969
DNAJB9	0.805617	0.000341229
DNAJC11	-0.096	0.240051
DNAJC14	-0.021	0.999814
DNAJC15	-0.100333	0.976492
DNAJC16	0.0886478	0.698072
DNAJC2	-0.065	0.973818
DNAJC21	-0.0692125	0.952246
DNAJC3	0.567333	0.00497054
DNAJC4	-0.127298	0.72574
DNAJC6	0.024	0.988637
DNAJC8	-0.125667	0.817259
DNAJC9	-0.0916667	0.790241
DNASE2	-0.264165	0.839011
DNER	0.0586667	0.626774
DNM1	-0.00585137	0.999999
DNM2	-0.0925466	0.48099
DNM3	0.005	1
DNMT1	-0.108313	0.117665
DNPEP	-0.10308	0.209187
DOC2A	-0.103158	0.942913
DOC2B	0.0486667	0.990233
DOCK1	-0.16573	0.530522
DOCK11	-0.0483344	0.999884
DOCK3	0.0528636	0.993705
DOCK5	-0.513	0.633105
DOCK6	0.00774519	1
DOCK9	-0.022	0.999891
DOK1	-0.294538	0.990636
DOK4	-0.0923333	0.258882
DOK5	0.0180404	0.999717
DOLPP1	0.126333	0.375328
DONSON	0.120333	0.940548
DOP1B	-0.0083604	1
DPF1	-0.00300265	1
DPF2	-0.036	0.985863
DPF3	0.0523333	0.999562
DPH7	0.00533333	1
DPP10	-0.0744626	0.98971
DPP7	-0.0396423	0.967653
DPY19L3	0.082203	0.871336
DPYD	-0.0615426	0.997683
DPYSL2	0.016	0.99995
DPYSL3	0.035	0.986096
DPYSL4	-0.04	0.952987
DPYSL5	-0.0251667	0.999971
DRAP1	-0.007	0.999998
DRAXIN	-0.00733333	0.999998
DRC1	-0.12	0.988839
DRC3	-0.180667	0.568776
DRG2	0.00071061	1
DRP2	-0.176223	0.175516
DSC2	-0.476667	0.918396
DSCAM	0.008073	0.999994
DSCAML1	0.00787458	0.999999
DSCC1	-0.308852	0.809537
DSN1	0.127333	0.976669
DSTN	-0.021	0.954777
DTD1	-0.035	0.969203
DTNA	-0.306735	0.00661052
DTWD1	0.219167	0.850762
DTX1	-0.0190237	0.999803
DTX3L	-0.138713	0.996919
DTX4	-0.0995786	0.409976
DUS2	-0.102667	0.627461
DUSP10	-0.463667	0.485591
DUSP15	-0.133885	0.965318
DUSP16	-0.0718577	0.999674
DUSP18	0.140667	0.186925
DUSP2	-0.333371	0.687462
DUSP26	-0.0296667	0.999902
DUSP4	-0.0383333	0.999954
DUSP5	0.056184	0.999991
DUSP6	0.112	0.896514
DUSP8	-0.179333	0.0563974
DUX4	0.320497	0.908978
DVL2	0.0523333	0.993794
DYM	0.0298884	0.99788
DYNC1I1	-0.0493333	0.863715
DYNC1I2	-0.012	0.999859
DYNC1LI1	-0.0738204	0.647762
DYNC1LI2	-0.0643333	0.858472
DYNLT1	-0.144	0.320172
DYRK3	-0.196667	0.964812
DYSF	-0.422667	0.762291
DZIP1	0.00666667	1
DZIP3	0.0116667	1
E2F1	0.117333	0.919907
E2F3	-0.117	0.780722
E2F6	-0.00530358	1
E2F8	-0.207667	0.973802
EBI3	-0.417459	0.229342
EBP	0.0374343	0.999814
EBPL	-0.290667	0.725386
ECE1	-0.092795	0.824584
ECE2	-0.105	0.989062
ECH1	-0.008	1
ECHS1	-0.154331	0.999582
ECI1	-0.182648	0.566431
ECI2	-0.214703	0.285119
ECRG4	-0.00602459	1
ECT2	-0.242667	0.893604
EDA	-0.478667	0.297697
EDA2R	-0.19123	0.949814
EDC4	-0.00224123	1
EDEM1	0.0163333	0.999777
EDEM2	0.19	0.241711
EDIL3	0.0953333	0.909727
EDNRA	-0.16606	0.999712
EDNRB	-0.109507	0.710515
EDRF1	0.0356667	0.999452
EEF1A2	-0.100378	0.50059
EEF1AKMT1	-0.0941623	0.886192
EEF1AKMT4	0.024	1
EEF1E1	-0.128667	0.756652
EEF1E1-BLOC1S5	-0.128667	0.756652
EEF2KMT	-0.385333	0.794816
EEPD1	-0.113091	0.958625
EFCAB1	-0.343767	0.842809
EFCAB14	-0.091988	0.920197
EFCAB5	0.395704	0.982623
EFEMP1	-0.171693	0.996924
EFEMP2	0.0864965	0.984688
EFHC1	-0.551007	0.574083
EFHD1	0.778667	0.0998075
EFHD2	-0.283152	0.017154
EFNA2	0.105064	0.958751
EFNA3	-0.00163885	1
EFNA4	0.0499419	0.999256
EFNB1	-0.0576667	0.946028
EFNB2	0.0985395	0.340289
EFNB3	0.0533333	0.846628
EFR3A	-0.112333	0.878106
EFR3B	0.0200623	0.999597
EFS	0.0902169	0.983405
EGFL8	0.512517	0.27675
EGFR	0.126571	0.907326
EGLN3	-0.157197	0.869971
EGR1	-0.221285	0.987839
EGR4	-0.324	0.986223
EHBP1L1	0.0326329	0.999911
EHD1	-0.0493074	0.946482
EHD2	-0.208253	0.959291
EHMT1	0.00166689	1
EI24	0.0137388	0.999977
EID1	-0.06	0.894741
EID2	-0.118	0.437866
EID2B	0.143749	0.238706
EIF1AX	0.135706	0.771164
EIF1B	-0.0103333	0.999974
EIF2AK1	-0.0266667	0.996996
EIF2AK4	0.1	0.860598
EIF2B4	-0.132	0.101837
EIF2B5	-0.112427	0.0183912
EIF3L	-0.0326667	0.993798
EIF4A1	-0.0786667	0.527587
EIF4E3	-0.171133	0.919687
SESN2	1.56292	5.11562e-07
EIF4EBP2	0.0156667	0.999942
EIF4ENIF1	-0.00524309	1
EIF4G2	-0.013	0.999997
EIF5A2	-0.301667	0.0560204
EIPR1	-0.0726667	0.896182
ELAC2	-0.0346667	0.992476
ELAVL3	0.0586667	0.981451
ELAVL4	-0.106	0.473629
ELF1	-0.0567801	0.998108
ELF2	-0.0893578	0.802345
ELFN2	0.0643333	0.947839
ELK1	0.121766	0.599408
ELK3	-0.132	0.986888
ELK4	0.0486447	0.998585
ELMO1	-0.111183	0.948407
ELMO3	0.050882	0.999958
ELMOD1	0.109333	0.642268
ELMSAN1	0.0933952	0.951584
ELOVL2	0.102	0.457617
ELOVL4	0.129323	0.44728
ELOVL5	0.133644	0.51508
ELOVL6	0.257116	0.777363
ELP1	-0.0446667	0.945351
ELP3	-0.028	0.967966
ELP5	-0.0736667	0.831221
EMC1	0.0266667	0.995307
EMC4	-0.017	0.999806
EMC7	0.0366761	0.999471
EMC9	0.12772	0.94523
EMD	-0.0476667	0.979791
EMG1	-0.0253333	0.99951
EMID1	-0.22079	0.481238
EMILIN1	-0.0533333	0.999675
EML1	-0.202	0.013139
EML2	0.0717622	0.910675
EML4	-0.0343333	0.999193
EMP1	0.242333	0.977413
EMP2	0.604922	0.522047
EMSY	-0.0661408	0.831058
EMX1	-0.0663358	0.901906
EMX2	0.217661	0.591382
ENAH	-0.171243	0.0836583
ENC1	0.0251086	0.993423
ENDOG	0.292	0.401682
ENKUR	-0.463667	0.106008
ENO2	0.0403333	0.999891
ENOX1	-0.00633333	0.999999
ENPP5	0.135	0.431297
ENPP6	0.0910351	1
ENSA	0.0126667	0.999956
ENTPD1	-0.360513	0.802135
ENTPD2	-0.279919	0.799602
ENTPD4	-0.014431	0.999735
ENTPD5	-0.114589	0.913439
ENTPD6	-0.015	0.999708
EOGT	-0.100667	0.711186
EOMES	-0.459711	0.569059
EPAS1	-0.0484883	0.94232
EPB41	0.0355194	0.993931
EPB41L1	-0.102319	0.406941
EPB41L2	0.0830281	0.827947
EPB41L3	-0.0562894	0.512198
EPB41L4A	-0.200333	0.253616
EPC1	0.131749	0.254893
EPDR1	0.0842828	0.960572
EPG5	0.189	0.445474
EPHA10	0.142667	0.954865
EPHA3	0.116	0.672815
EPHA4	0.131333	0.133777
EPHA5	0.0542833	0.967521
EPHA7	-0.00133333	1
EPHA8	0.0510797	0.99962
EPHB1	0.123316	0.020697
EPHB2	0.00235746	1
EPHB3	0.133191	0.379842
EPHB4	-0.215333	0.506215
EPHX1	-0.169333	0.75993
EPHX2	-0.130003	0.857636
EPHX4	-0.0726667	0.993035
EPM2A	-0.179024	0.857075
EPM2AIP1	0.062572	0.994218
EPN2	0.00867177	0.999987
EPOP	0.058	0.995808
EPS15	0.338114	0.0238159
EPS15L1	-0.0255994	0.975719
EPS8	0.0246269	0.997893
ERAP1	-0.43123	0.0635212
ERBB2	-0.188665	0.979971
ERBB3	-0.511	0.975063
ERC1	-0.0300891	0.989306
ERCC6	0.0535674	0.984287
ERF	-0.167667	0.45514
ERFE	0.628667	0.255517
ERG28	0.251729	0.0822278
ERGIC1	0.0404094	0.990439
ERGIC3	0.0103333	0.999994
ERI3	-0.0556667	0.862348
ERICH2	-0.795333	0.237161
ERICH4	-0.534281	0.708226
ERLIN1	-0.0436022	0.99737
ERLIN2	0.029	0.993738
ERMP1	-0.029552	0.999703
ERN1	0.104333	0.919179
ERO1B	0.643333	0.000328933
ERP29	0.0746667	0.931251
ESAM	0.410787	0.940465
ESD	-0.0486667	0.992449
ESPL1	-0.184106	0.83492
ESR1	-0.112333	0.998984
ESRRA	0.0711164	0.991311
ESYT1	0.151	0.910895
ESYT2	-0.001	1
ESYT3	0.00168967	1
ETFA	0.0534859	0.995419
ETFB	-0.122667	0.786387
ETFDH	-0.0896906	0.816802
ETHE1	0.0324299	0.999895
ETNK2	-0.924567	0.0177055
ETS1	0.0517356	0.999561
ETS2	-0.0300426	0.998001
ETV1	-0.0657264	0.995411
ETV4	0.245565	0.69547
ETV5	0.0665254	0.996546
ETV6	0.145333	0.891511
EVA1A	0.0202035	1
EVA1B	0.0186667	1
EVC	-0.0606667	0.998528
EVC2	-0.150012	0.981927
EVI2A	0.0216506	1
EVI5	0.0126667	0.999996
EVI5L	-0.0106667	0.999995
EVL	-0.00031053	1
EXD2	0.116667	0.421048
EXOC1	-0.0478066	0.90004
EXOC3	-0.0703333	0.610608
EXOC4	-0.126823	0.361454
EXOC6	-0.09	0.88887
EXOC7	-0.0518118	0.831869
EXOSC1	0.029	0.999478
EXOSC2	-0.205414	0.0342283
EXOSC9	-0.0893333	0.977694
EXPH5	-0.118154	0.996059
EXT1	0.0690168	0.969893
EYA4	-0.166667	0.979406
EZH1	0.10033	0.837082
EZH2	-0.0956667	0.919143
EZR	-0.10291	0.630277
F3	-0.186614	0.756784
FA2H	-0.0126877	1
FABP3	-0.0383333	0.997256
FABP5	-0.0246667	0.998613
FABP7	-0.164268	0.337921
FADS1	0.318667	9.0287e-07
FADS2	0.135442	0.034308
FADS3	0.0678246	0.94677
FAF2	0.036	0.99282
FAH	0.0733333	0.999869
FAHD1	0.0516667	0.988613
FAHD2A	-0.141	0.676252
FAIM2	0.00433333	1
FAM102B	-0.0371606	0.999527
FAM107A	0.268598	0.97851
FAM107B	0.0733663	0.994472
FAM110A	-0.200643	0.885647
FAM110B	0.0263333	0.999436
FAM110D	-0.107173	0.808127
FAM114A1	-0.409545	0.669147
FAM117B	0.0488732	0.970832
FAM118A	-0.064	0.989289
FAM120A	-0.0676667	0.960962
FAM120B	-0.014472	0.999929
FAM120C	0.0640875	0.95678
FAM124A	-0.0315747	0.999871
FAM126A	0.125823	0.357502
FAM131A	-0.0101968	1
FAM131B	-0.135	0.605214
FAM131C	-0.156769	0.839542
FAM136A	-0.0213333	0.999994
FAM13A	0.111452	0.965166
FAM13B	0.138667	0.551718
FAM149A	-0.165712	0.961618
FAM155B	-0.127	0.785809
FAM156A	0.00966667	1
FAM156B	0.00966667	1
FAM160B1	0.0165645	0.999772
FAM161A	0.1125	0.997886
FAM161B	0.0535818	0.980252
FAM162A	-0.0592147	0.955497
FAM163A	-0.102667	0.99991
FAM169B	0.102667	0.999999
FAM171A2	0.0992572	0.954843
FAM174A	-0.250458	0.409394
FAM174B	0.00733333	1
FAM181A	-0.444333	0.652994
FAM181B	-0.0557894	0.997067
FAM184B	-0.122106	0.742123
FAM187A	1.06203	0.644223
FAM189A2	-0.12	0.905885
FAM193A	0.0266667	0.99353
FAM20B	-0.0358734	0.999659
FAM20C	-0.0349392	0.968582
FAM217B	-0.029537	0.99928
FAM220A	-0.0492974	0.997578
FAM221A	0.0670862	0.999827
FAM234B	0.0446667	0.900612
FAM241A	-0.303	0.689327
FAM241B	-0.0348599	0.999834
FAM3C	0.131288	0.0694036
FAM43A	-0.195189	0.983657
FAM49A	0.0166667	0.999786
FAM49B	0.029	0.998207
FAM53B	-0.00433333	1
FAM53C	0.0713333	0.923957
FAM76B	0.148649	0.67205
FAM81A	-0.072	0.892252
FAM83E	0.415269	0.488166
FAM83F	0.268667	0.998087
FAM83H	0.136911	0.947924
FAM86B1	-0.385333	0.794816
FAM86B2	-0.385333	0.794816
FAM86C1	-0.385333	0.794816
FAM89B	0.0209217	0.999766
FANCB	-0.0493333	0.999984
FANCC	-0.262	0.362896
FANCD2	-0.105066	0.923491
FANCG	0.07	0.995389
FANCI	-0.0719008	0.979252
FANCM	0.166667	0.783727
FAR2	0.158667	0.892131
FARP1	0.016	0.999839
FAS	-0.603	0.427561
FASLG	0.532598	0.246288
FASN	0.136323	0.702896
FASTKD1	-0.00433333	1
FAT1	0.287111	0.13682
FAT3	0.23713	0.825684
FAT4	0.336737	0.239737
FAU	-0.123	0.63167
FAXC	-0.099	0.866689
FBL	-0.0794752	0.824449
FBLIM1	-0.199728	0.752089
FBLL1	-0.0117401	0.999992
FBLN2	-0.175667	0.831579
FBLN5	0.634967	0.167429
FBN2	0.0433333	0.99985
FBP2	-0.932333	0.209913
FBRSL1	0.115333	0.913032
FBXL12	0.0945248	0.986784
FBXL17	0.003	1
FBXL19	-0.0122752	0.999998
FBXL2	-0.0207827	0.999995
FBXL20	0.049	0.973827
FBXL6	0.0458111	0.997767
FBXL7	0.238205	0.687572
FBXO10	0.016901	0.999969
FBXO16	0.064	0.993255
FBXO2	-0.0104637	1
FBXO21	-0.069383	0.805292
FBXO32	-0.407667	0.4381
FBXO34	0.232339	0.461976
FBXO4	0.0149651	1
FBXO42	0.050193	0.983834
FBXO44	0.0613333	0.998374
FBXO45	0.0203333	0.999889
FBXO5	-0.101598	0.99712
FBXO6	0.0613333	0.998374
FBXO8	0.017006	0.999996
FBXO9	0.0833333	0.434074
FBXW11	-0.008	0.999995
FBXW4	-0.164282	0.168614
FBXW7	-0.0856667	0.755826
FBXW8	-0.0813333	0.88813
FBXW9	-0.0283333	0.998013
FCGRT	0.0940898	0.996779
FCHSD1	-0.0136496	0.999997
FCHSD2	0.0055629	1
FDFT1	0.0855132	0.985306
FDXACB1	0.156582	0.81634
FECH	-0.120331	0.499169
FEM1B	0.173667	0.0471805
FEM1C	0.130755	0.757021
FERMT2	-0.0977885	0.447499
FEZF2	0.0969788	0.889793
FGD1	0.0196667	0.999346
FGD3	-0.0916008	0.76501
FGD5	-0.458518	0.0989853
FGD6	-0.183206	0.950972
FGF11	0.0555248	0.996792
FGF12	-0.0956667	0.851497
FGF2	-0.396667	0.947727
FGF21	-0.0778437	0.999959
FGFBP3	-0.120614	0.999288
FGFR1	0.0531225	0.947636
FGFR1OP2	0.04	0.998464
FGFR2	-0.111774	0.650734
FGFR3	-0.275028	0.0629012
FGFRL1	-0.226667	0.539883
FGL2	-0.911333	0.558933
FH	-0.171667	0.0143025
FHL1	-0.00866667	1
FHL2	-0.111755	0.752683
FHL3	0.135201	0.996754
FHOD1	-0.15	0.995527
FHOD3	-0.128667	0.284186
FILIP1	-0.300794	0.693905
FILIP1L	-0.523076	0.833442
FIS1	-0.0903333	0.879922
FJX1	-0.020298	0.999958
FKBP10	-0.350178	0.368263
FKBP1B	-0.033	0.999074
FKBP2	0.152667	0.396823
FKBP7	0.114667	0.9909
FKBP9	-0.12617	0.852808
FLACC1	0.145408	0.999965
[truncated: 4,635 more rows]

## Sheet: anle-control_7
human_gene	logfc	p
A2M	0.525391	0.423018
AACS	-0.0957186	0.318255
AADAT	0.608333	0.290367
AAGAB	0.0383333	0.99665
AAMDC	-0.455687	0.244566
AARS1	0.119364	0.683651
AARS2	0.0222385	0.999892
AARSD1	-0.152004	0.0569146
AASDH	0.19783	0.353918
AATF	0.185015	0.444149
AATK	-0.0341751	0.998842
ABAT	-0.449322	2.16086e-05
ABCA1	-0.926578	3.26765e-07
ABCA12	-0.551	0.368919
ABCA5	0.207	0.552883
ABCA7	0.86811	0.0012193
ABCB10	-0.150333	0.277642
ABCB4	0.391357	0.528579
ABCB6	0.240667	0.0296583
ABCB9	-0.271065	0.179413
ABCC2	0.351621	0.41104
ABCC4	0.0536667	0.999497
ABCC8	-0.0876545	0.994183
ABCC9	-0.709	0.178722
ABCD2	-0.142	0.948711
ABCG1	-0.028	0.999932
ABCG2	-1.07233	0.278223
ABCG4	-0.176573	0.448323
ABHD1	-0.501667	0.120615
ABHD12	0.252333	0.000601853
ABHD13	0.273201	0.215179
ABHD14A-ACY1	-0.101317	0.852892
ABHD14B	-0.383352	0.728762
ABHD15	-0.409	0.915484
ABHD17B	-0.117333	0.486182
ABHD17C	0.189667	0.0535895
ABHD2	0.201282	0.0101601
ABHD3	-0.512002	0.000414574
ABHD4	-0.113134	0.61582
ABHD5	-0.019853	0.999873
ABHD6	0.0563333	0.959933
ABHD8	0.157	0.391702
ABI1	-0.0613333	0.872391
ABL2	0.0808757	0.950184
ABLIM3	-0.301333	0.000147136
ABR	-0.020766	0.998427
ABRAXAS1	0.0376667	0.999995
ABT1	-0.124333	0.806018
ABTB2	0.12	0.962234
ACAA1	-0.23626	0.00265348
ACAA2	-0.567	9.01174e-06
ACACA	0.0139855	0.999989
ACAD10	0.145333	0.888829
ACAD11	0.210146	0.752545
ACADL	-0.761751	2.40212e-07
ACADM	-0.30728	0.409176
ACADS	-0.758646	0.00139768
ACADVL	-0.0106667	0.999994
ACAN	-0.229378	0.752013
ACAP1	-0.015	1
ACAT1	-0.168193	0.014563
ACAT2	0.0525816	0.949115
ACBD3	-0.281667	0.000679532
ACE	-0.58	0.170728
ACER2	0.561734	0.200763
ACER3	0.0247858	0.999997
ACHE	-0.834498	0.0457824
ACKR3	0.154005	0.998173
ACLY	-0.0350925	0.989398
ACO1	-0.058	0.686705
ACO2	-0.0223333	0.975861
ACOD1	-0.376878	0.923641
ACOT1	-0.445626	0.0394516
ACOT11	-0.349333	0.696432
ACOT2	-0.445626	0.0394516
ACOT7	-0.101617	0.375698
ACOT8	-0.127333	0.934606
ACOX3	-0.0873333	0.704486
ACSBG1	-0.743379	1.0091e-07
ACSF2	-1.04924	4.03297e-08
ACSF3	-0.23292	0.0442085
ACSL1	0.071128	0.199614
ACSL3	-0.0543333	0.949922
ACSL4	-0.076	0.944788
ACSL5	0.0236003	0.999601
ACSL6	-0.002	1
ACSS1	-1.0739	2.11369e-10
ACSS2	-0.00795392	0.999991
ACTA1	-0.558531	0.209405
ACTL6A	-0.0944187	0.762474
ACTL6B	0.19889	0.0589315
ACTN2	-0.576197	0.00179284
ACTR1A	0.0356667	0.953978
ACTR1B	-0.0956667	0.42117
ACTR3B	-0.164949	0.0923264
ACTR5	-0.0456667	0.997556
ACTR8	-0.0716902	0.797361
ACVR1	0.233	0.0062336
ACVR1B	0.127064	0.201035
ACVR1C	-0.293333	0.736328
ACVR2A	0.445993	0.000763961
ACVR2B	0.302271	0.0870699
ACY1	-0.101317	0.852892
ACY3	-0.321667	0.573719
ADAM12	-0.703956	0.000250605
ADAM15	-0.242	0.046404
ADAM17	-0.0441337	0.999352
ADAM19	-0.0953497	0.842717
ADAM23	-0.0612084	0.947247
ADAM9	-0.0636667	0.609011
ADAMTS1	-0.862667	0.487473
FOSB	-3.2402	6.39666e-05
ADAMTS14	-1.20221	0.00406727
ADAMTS15	-0.438	0.298193
ADAMTS17	-0.199451	0.319168
ADAMTS18	0.76058	1.93982e-06
ADAMTS19	-0.502378	0.0101135
ADAMTS2	0.117443	0.995867
ADAMTS20	-0.620227	0.0160584
ADAMTS3	0.0293077	0.999363
ADAMTS5	-0.211333	0.988065
ADAMTS7	-0.0182095	0.999991
ADAMTS9	-0.548744	0.293949
ADAMTSL4	-0.336333	0.882772
ADAR	0.125667	0.444845
ADARB1	-0.0303146	0.999436
ADARB2	0.225667	0.344004
ADCY1	-0.287402	0.0656022
ADCY2	-0.035894	0.998859
ADCY5	0.0796109	0.860211
ADCY7	-1.12267	0.258737
ADCY8	-0.574	0.00128409
ADCYAP1	-0.375667	0.00298063
ADCYAP1R1	-0.199036	0.0109409
ADD2	0.12998	0.499078
ADD3	-0.365924	5.15409e-07
ADGRA3	0.146192	0.0801561
ADGRB3	-0.00366186	1
ADGRD1	0.168694	0.999552
ADGRE1	0.071	0.999475
ADGRE5	-1.19033	0.128442
IL2RB	-3.11133	0.000474996
ADGRG1	-0.300748	0.00450198
ADGRG5	0.951333	0.178412
ADGRG6	0.794567	0.0162326
ADGRL2	0.563667	2.64735e-06
ADGRL3	0.727074	1.29405e-08
ADGRV1	-0.310087	0.67072
ADHFE1	-0.933482	0.000383966
ADI1	-0.0235323	0.999999
ADIPOR2	0.0214032	0.999189
ADK	-0.0556667	0.969332
ADM	-0.992076	0.198106
ADNP	0.131597	0.870164
ADNP2	-0.0843055	0.952326
ADORA1	-0.29311	0.260615
ADORA2B	-0.609	0.311866
ADPRH	-0.035	0.99868
ADPRHL1	0.820667	0.0327407
ADRA1D	-2.73053	0.00347746
ADRA2A	-0.143829	0.459062
ADRA2C	0.233333	0.276568
ADRB1	-0.594	0.00295921
ADRM1	0.370862	0.00145877
ADSL	0.126667	0.0777366
AEBP1	-0.308165	0.994936
AEBP2	0.164	0.125354
AEN	0.352461	0.032293
AFAP1L1	-0.889355	0.46085
AFAP1L2	-0.0877093	0.935104
AFF1	0.224333	0.816569
AFF2	0.488333	0.000148027
AFF3	0.571098	1.0145e-06
EGR1	-2.49834	1.21893e-06
AGA	-0.563113	0.00353241
AGAP3	-0.0290299	0.996302
AGBL5	0.149	0.51858
AGFG1	0.0678448	0.905881
AGFG2	-0.0425749	0.999548
AGK	-0.0456667	0.995119
AGL	0.00433333	1
AGO2	0.271327	0.296757
AGO4	0.150333	0.501068
AGPAT3	-0.0821114	0.367343
AGPAT4	0.284324	0.000333197
AGRN	-0.049	0.999653
AGT	-1.43163	9.61455e-05
AGTPBP1	-0.128333	0.382477
AGTRAP	0.138655	0.989782
AHCTF1	0.348	0.0555329
AHCY	-0.00311026	1
AHCYL1	-0.240333	0.0197848
AHCYL2	-0.185667	0.0643141
AHI1	-0.0616667	0.982401
AHNAK	0.188349	0.994723
VSTM4	-2.33563	0.000379687
AIF1L	-0.241333	0.821796
AIFM1	-0.0583333	0.984939
AIFM2	-0.426	0.0419525
AIG1	0.057	0.86639
AJAP1	0.151667	0.312145
AJUBA	-0.160168	0.993682
AK2	-0.142574	0.829308
AK3	-0.415	0.000216053
AK5	-0.413667	0.0221194
AKAP1	0.249007	0.000363993
AKAP12	-0.685667	8.48906e-06
AKAP5	-0.0373333	0.999996
AKAP6	0.0410723	0.998162
AKAP7	-0.436	0.0615303
AKAP9	0.366	0.0331839
AKIRIN1	0.257258	0.00200248
AKNA	-0.279667	0.395744
AKR1E2	0.0949528	0.977017
AKR7L	-0.231333	0.235742
AKT1	0.10224	0.314636
AKT2	0.0462451	0.874426
AKTIP	0.122333	0.436196
ALAD	0.082	0.965251
ALAS1	0.181333	0.136477
ALB	-0.277667	0.994883
ALCAM	0.313333	0.0274121
ALDH18A1	-0.0843333	0.84246
ALDH1A1	0.526646	0.157
ALDH1L1	-1.11053	5.71112e-06
ALDH1L2	0.989771	4.08347e-06
ALDH2	-0.385025	0.000115968
ALDH3A2	-0.02	0.999897
ALDH5A1	-0.220203	0.0118429
ALDH6A1	-0.517673	0.000120356
ALDH7A1	-0.260484	0.0185006
ALDH9A1	-0.141611	0.484921
ALDOC	-0.695149	6.12192e-07
ALG10	0.182	0.838805
ALG10B	0.182	0.838805
ALG12	0.180333	0.431086
ALG2	0.148	0.419372
ALG8	0.323333	0.12415
ALG9	0.262667	0.0340228
ALKAL2	0.24727	0.997498
ALKBH1	0.0034836	1
ALKBH3	-0.271333	0.143125
ALKBH6	-0.104547	0.925906
ALKBH8	0.0888921	0.979597
ALPK1	-0.331333	0.351191
ALPL	-1.17421	8.79141e-06
ALS2CL	-0.544667	0.0287417
AMER1	0.401333	0.483245
AMER3	-0.0546667	0.999942
AMIGO2	-0.446168	0.00479447
AMN	-1.14453	0.0618283
AMOT	-0.145	0.658007
AMOTL2	0.0613333	0.939033
AMPD2	-0.00406708	1
AMPD3	-0.905667	1.22823e-06
AMZ1	0.124785	0.903106
AMZ2	0.173568	0.00029329
ANAPC1	0.313	0.000460482
ANAPC13	0.105333	0.942302
ANAPC5	0.013	0.999901
ANGEL1	-0.33	0.0134141
ANGPT1	-0.695667	0.0170703
ANGPTL2	0.573897	0.284438
ESR1	-2.30933	1.09047e-07
ANK1	0.0876667	0.959577
ANKDD1A	-0.64866	0.0130837
ANKFY1	0.025705	0.997186
ANKH	0.120333	0.0547123
ANKLE1	-0.378171	0.503726
ANKRD10	0.119	0.966297
ANKRD12	-0.07071	0.997973
ANKRD13A	-0.05	0.934356
ANKRD13D	-0.136047	0.366383
ANKRD27	0.0814906	0.903893
ANKRD28	0.136211	0.403453
ANKRD34C	-1.21915	0.538787
ANKRD35	0.499832	0.934653
ANKRD37	0.933667	0.00262326
ANKRD40	-0.22773	0.0236101
ANKRD42	-0.137667	0.787954
ANKRD44	0.167618	0.768066
ANKRD45	-0.403227	0.000651822
ANKRD46	-0.118736	0.0614133
ANKRD50	0.324059	0.000215985
ANKRD54	0.0896667	0.963783
ANKRD6	0.265667	0.0066962
ANKRD62	0.0533333	0.994225
ANKRD63	-0.690113	0.646384
ANKS1A	0.194667	0.0414314
ANKS1B	0.0348585	0.996821
ANLN	-0.513899	0.0451217
ANO3	0.102494	0.997886
ANO4	0.0884964	0.924095
ANP32A	0.0968333	0.834056
ANP32D	0.0968333	0.834056
ANP32E	0.129333	0.349238
ANTKMT	-0.476607	0.00101206
ANTXR1	-0.133667	0.803766
ANTXR2	-0.364	0.370634
ANXA1	-0.874667	0.0345248
ANXA11	-0.488468	0.0470448
ANXA5	-0.333667	0.00485932
ANXA6	-0.369895	3.21467e-05
ANXA7	-0.218333	0.12861
AOPEP	0.363663	0.217081
AOX1	0.839667	2.2544e-05
AP1AR	0.0346667	0.99339
AP1G2	-0.40392	0.628196
AP1S1	-0.281432	0.000434165
AP1S2	0.108894	0.927474
AP1S3	-0.7647	0.00998548
AP2A1	-0.0906667	0.402161
AP2A2	-0.0823333	0.54705
AP2M1	-0.108333	0.111485
AP3S1	-0.0813333	0.982455
APAF1	0.0221214	0.999646
APBA1	-0.0925364	0.583191
APBA2	-0.0683145	0.630098
APBB2	0.0651788	0.900201
APBB3	-0.150953	0.707532
APC	0.0192923	0.999965
APC2	0.172358	0.31484
APCDD1	0.196532	0.664849
APEH	-0.214894	0.0160317
APH1B	0.55817	0.00441708
API5	-0.0666667	0.990698
APLN	-0.559871	0.476784
APLP1	0.171378	0.241035
APLP2	-0.0455975	0.736329
APMAP	-0.0266667	0.999632
APOBEC1	0.926284	0.00700406
APOC1	-0.587667	0.831383
APOD	0.509333	0.793413
APOE	-1.05785	5.04453e-07
APOOL	-0.436	0.281389
APP	-0.260667	3.61525e-07
APPL2	-0.674823	1.03698e-07
APRT	-0.0882964	0.909714
APTX	0.0984537	0.768348
AQP11	-0.475162	0.070372
AQP4	-0.353771	0.279514
ARAF	-0.162776	0.253839
ARAP1	-0.530333	8.33025e-05
ARAP2	-0.405974	0.0117066
NKX1-2	-2.28795	0.00890476
ARF1	-0.158667	0.00680577
ARF4	-0.122999	0.579191
ARF5	-0.256508	0.000322665
ARFGAP3	-0.082	0.855502
ARFIP1	-0.402419	0.0590816
ARHGAP12	-0.0106667	0.999998
ARHGAP17	0.0163333	0.999997
ARHGAP18	-0.454	0.0107766
ARHGAP19	-0.0926667	0.992953
ARHGAP19-SLIT1	-0.0926667	0.992953
ARHGAP20	0.0926667	0.701425
ARHGAP25	-0.44	0.895587
ARHGAP26	-0.0849284	0.979897
ARHGAP28	0.01	1
ARHGAP29	-0.0983333	0.995287
ARHGAP31	0.120655	0.918358
ARHGAP33	-0.175325	0.482111
ARHGAP39	0.0526013	0.988591
ARHGAP4	0.162798	0.978592
ARHGAP42	-0.442892	0.00592698
ARHGAP44	-0.103088	0.293499
SLC6A5	-2.19841	0.0291006
ARHGEF10	-0.401667	0.0232058
ARHGEF18	0.106	0.788102
ARHGEF19	-0.0273333	0.999989
ARHGEF2	-0.201667	0.0650998
ARHGEF25	-0.542333	3.88479e-05
ARHGEF26	-0.189	0.225046
ARHGEF28	-0.00544204	1
ARHGEF3	-0.22	0.794184
ARHGEF6	-0.38034	0.18099
ARHGEF7	0.152391	0.00197596
ARID2	0.373	0.00056796
ARID3A	0.480667	0.105573
ARID4A	0.334667	0.037303
ATF3	-2.1901	0.0385581
ARIH2	0.0652243	0.703618
ARL10	0.086	0.862761
ARL15	0.136333	0.47455
ARL16	0.024	0.999937
ARL2	0.120667	0.799185
ARL4D	0.340333	0.573749
ARL6IP4	0.00631045	1
ARL6IP5	0.268977	0.0110901
ARL8A	-0.0823333	0.297593
ARMC10	0.120281	0.153773
ARMC7	0.263	0.357482
ARMC9	-0.0893333	0.161893
ARMCX2	-0.131231	0.781527
ARMCX4	0.259	0.259373
ARMCX6	-0.194333	0.785759
ARMH3	0.134	0.700612
ARMH4	0.084	0.916537
ARNT	0.160018	0.692851
ARPC1A	-0.0356667	0.958839
ARPC1B	-0.648183	0.00203032
ARPC2	-0.0723844	0.500755
ARPC5	-0.226333	0.00846713
ARRB2	0.277036	0.00579986
ARRDC1	-0.102	0.955731
ARRDC3	0.579076	7.19438e-05
ARRDC4	0.0621399	0.981159
ARSB	-0.0828082	0.79268
ARSG	0.247224	0.20517
ARSK	-0.126797	0.990183
ARV1	-0.208791	0.0859776
ARVCF	-0.148567	0.423658
ARX	0.135962	0.844478
ASAH1	-0.075	0.995572
ASAP1	-0.175211	0.013899
ASAP2	0.032	0.999827
ASB1	-0.156671	0.307749
ASB7	0.165672	0.242024
ASCL1	-0.474886	0.00234467
ASF1A	0.072	0.989385
ASIC2	0.136211	0.503227
ASIC4	0.223209	0.7076
ASL	-0.0713333	0.956304
ASMTL	-0.065	0.993437
ASNS	0.645696	0.00210334
ASPHD1	-0.0496114	0.996324
ASPM	-0.478331	0.0369475
ASRGL1	-0.619253	3.9561e-08
NAT1	-2.18371	0.00641753
ASTN2	0.368667	3.40638e-06
ASXL1	0.0506667	0.987155
ASXL3	0.109699	0.976922
ATAD5	0.0636667	0.999325
ATAT1	0.0611755	0.834052
ATCAY	-0.0321418	0.991213
ATF2	0.124333	0.373335
NAT2	-2.18371	0.00641753
ATF4	0.0935404	0.888646
ATF5	0.66807	0.00216847
ATF6	-0.0705371	0.997053
ATF7IP	0.172667	0.041274
ATG12	0.0483333	0.993356
ATG13	-0.0756667	0.758357
ATG14	0.144667	0.730291
ATG16L2	-0.139	0.939044
ATG3	-0.028	0.999517
ATG4B	0.0956249	0.665422
ATIC	-0.208925	0.202098
ATL1	-0.0438271	0.915496
ATL3	0.0483333	0.998667
ATMIN	-0.256667	0.473254
ATOH7	-1.26367	0.520106
ATOH8	0.726273	0.159201
CLDN1	-2.153	0.000322812
ATP10D	-0.116	0.99248
ATP11C	0.374612	0.0527407
ATP13A3	0.0732513	0.998076
ATP1A1	-0.211	7.31022e-06
ATP1A2	-0.211145	0.18274
ATP1A3	0.440101	5.91975e-07
ATP1A4	-0.133	0.996293
ATP1B1	0.102964	0.141026
ATP1B2	-0.00393197	1
ATP1B3	0.277	0.270493
ATP2A2	-0.129333	0.141347
ATP2B1	0.223333	0.0465823
ATP2B2	-0.0853264	0.817533
ATP2B3	0.242667	0.00794109
ATP2B4	-1.37549	8.24053e-11
ATP5F1B	-0.011	0.999632
ATP5F1D	-0.118	0.720249
ATP5MC3	-0.0806124	0.886987
ATP5PB	-0.0703333	0.751428
ATP6AP1	0.187333	0.000187129
ATP6V0A1	0.267667	2.90486e-07
ATP6V0A2	0.089	0.769471
ATP6V0A4	0.437667	0.0158225
ATP6V0C	0.142333	0.0096103
ATP6V0D1	-0.104333	0.0171048
ATP6V0E1	0.0786667	0.993209
ATP6V1A	-0.0792103	0.317327
ATP6V1B2	0.001	1
ATP6V1C1	-0.0926667	0.734184
ATP6V1E1	-0.149667	0.0243247
ATP6V1G1	-0.170849	0.0369402
ATP7B	-0.198651	0.726072
ATP8B3	0.0283333	1
ATP9A	0.104661	0.315212
ATPAF1	0.110929	0.748572
ATPAF2	-0.0536667	0.980212
ATRIP	0.252829	0.722499
ATRN	0.181237	0.11197
ATRNL1	0.240854	0.0117689
ATXN1L	0.027	0.999795
ATXN3	0.412667	0.00613689
ATXN7L3	-0.0221386	0.99575
ATXN7L3B	0.235797	0.00465884
AUH	-0.103667	0.670239
AUP1	0.0765671	0.513163
AURKA	-0.520085	0.0948453
AURKB	-0.492413	0.0416213
AUTS2	0.726333	3.44184e-05
AVL9	0.348	0.0201082
AXL	-0.814276	9.91581e-06
AZIN2	-0.304333	0.352266
B2M	-0.64188	0.000227966
B3GALNT1	0.0976667	0.961197
B3GALT1	0.372027	0.00295363
B3GALT2	-0.164667	0.630729
B3GALT6	0.228	0.013339
B3GAT1	0.208129	0.321706
B3GAT2	0.0323333	0.999928
B3GLCT	-0.242333	0.18426
B3GNT7	-0.0767767	0.989948
B3GNT9	0.464161	0.137938
B3GNTL1	0.151509	0.624934
B4GALNT4	0.0209852	0.99999
B4GALT2	0.0543333	0.915591
B4GALT3	0.0483351	0.987024
B4GALT5	-0.402933	0.00255141
B4GALT7	0.0903333	0.931703
BAALC	-0.273227	0.00636486
BABAM2	0.0430354	0.993438
BACE1	0.15	0.0337729
BACE2	-0.315333	0.531436
BACH1	0.285681	0.270817
BACH2	0.0623333	0.983932
BAG1	0.251667	0.0590249
BAG2	0.0496667	0.999574
BAG3	0.263667	0.936847
BAG6	0.0324023	0.992831
BAHCC1	0.200894	0.468963
BAK1	-0.286	0.023299
BAMBI	0.277297	0.888319
BANP	0.140706	0.499127
BAP1	0.0198766	0.993484
BARD1	-0.179333	0.930963
BAZ1A	-0.497	0.027136
BBS1	-0.472717	9.18819e-06
BBS4	0.0449863	0.988227
BBS9	0.102333	0.848822
BBX	0.0586667	0.999796
BCAN	-0.751224	1.65589e-06
BCAP31	0.391	0.00170761
BCAR3	-0.283667	0.257977
BCAS1	-0.0146694	0.999999
BCAT1	0.104786	0.243837
BCAT2	-0.323364	0.0166781
BCCIP	-0.0282753	0.999788
BCDIN3D	0.0854991	0.99827
BCHE	-0.851628	0.00277749
BCKDHA	-0.295	0.133987
BCKDHB	-0.128667	0.851676
BCKDK	-0.04	0.996988
BCL10	-0.215333	0.666496
BCL11A	0.394	9.86866e-06
BCL11B	0.107066	0.814579
BCL2	-0.541651	0.04645
BCL2L1	0.148667	0.100791
BCL2L11	0.437732	0.00518476
BCL2L13	-0.229667	0.0461707
BCL2L15	-0.133838	0.999449
BCL6	0.534001	0.0011631
BCL7A	0.0893079	0.805399
BCL7B	-0.145	0.73818
BCL9	0.256867	0.00812663
BCLAF3	0.0363333	0.999892
BCORL1	-0.016	0.999979
BCR	0.130667	0.199825
BDH1	-0.199847	0.00251945
BDH2	-0.654044	0.0940841
BDNF	-0.63	0.643021
BEAN1	0.007	1
BEND4	0.311667	0.230702
BEND5	0.043	0.991791
BEND6	0.0296667	0.992499
BEND7	-0.205719	0.969375
BET1L	-0.162333	0.605662
BEX1	-0.0693333	0.976622
BEX2	-0.0693333	0.976622
BEX3	-0.0436667	0.987017
BEX4	0.0272259	0.996208
BGN	0.410273	0.892662
BHLHE22	0.270938	0.00526473
BHLHE23	1.24	0.00622679
BHLHE41	-0.937	0.00144766
BICC1	-0.185197	0.734593
BICDL1	-0.0431323	0.999896
BICRA	0.270734	0.389168
BICRAL	0.343333	0.0189224
BID	0.0513333	0.984378
BIRC5	-0.567263	0.000770861
BLCAP	0.229667	0.00194618
BLM	0.380196	0.136056
BLMH	-0.239	0.00664274
BLVRA	-0.466	0.00102991
BLVRB	-0.0203333	0.999966
BMERB1	0.0430762	0.884326
BMF	0.559435	0.285163
BMI1	0.167333	0.598535
BMP1	-0.096	0.922124
BMP2	0.223333	0.593335
BMP2K	-0.172193	0.728416
BMP3	0.718333	0.00254078
BMP4	0.185333	0.996444
BMP6	0.190333	0.998762
BMP7	-0.855802	0.00487215
BMPER	-0.483866	0.262986
BMPR1A	0.186269	0.488936
BMPR1B	-0.195572	0.876722
BMX	-1.28033	0.203394
BOC	-0.143667	0.63712
BOD1	0.174	0.0850676
BOD1L2	0.174	0.0850676
BOK	-0.181	0.832
BOLA3	-0.0603333	0.996598
BOP1	0.117611	0.268621
BORCS7	-0.28516	0.0347289
BORCS7-ASMT	-0.28516	0.0347289
BORCS8	-0.085142	0.976143
BORCS8-MEF2B	-0.085142	0.976143
BRCA1	-0.550366	0.020291
BRCA2	0.233333	0.422223
BRD1	0.125138	0.272935
BRD3	0.178061	0.0483771
BRD7	0.0750854	0.782098
BRD8	-0.049	0.734674
BRD9	-0.0708175	0.19444
BRF1	0.188999	0.0203046
BRF2	0.114433	0.702142
BRI3BP	0.211333	0.470578
BRINP1	-0.574354	2.0734e-08
BRINP2	0.164979	0.123157
BRK1	-0.0772147	0.810546
BRPF3	-0.119667	0.872268
BRSK1	-0.0409414	0.947985
BSCL2	0.562333	3.40908e-06
BSDC1	-0.129	0.502003
BSG	0.133739	0.036027
BTBD1	0.0362774	0.992448
BTBD10	0.104007	0.233001
BTBD16	-0.634333	0.196771
BTBD17	-0.0764599	0.997842
BTBD7	0.261	0.0581439
BTBD9	-0.0571232	0.97903
BTD	-0.152333	0.929692
BTG1	0.0292555	0.999049
BTG2	-1.08292	5.59544e-06
BTRC	0.027	0.983941
BUB1B-PAK6	-0.544006	0.079962
BUB3	-0.0283333	0.995149
BUD13	-0.0209134	0.999818
BZW2	0.134512	0.0329295
C10orf105	0.552333	0.91498
C10orf143	-0.14931	0.95925
C11orf95	0.108375	0.908267
C11orf96	-0.459333	0.0016313
C12orf29	-0.0743333	0.987475
C15orf39	0.362129	0.788285
C15orf40	0.0725	0.674238
C15orf41	0.208667	0.451875
C16orf58	-0.169755	0.536547
C16orf70	-0.0133333	0.999996
C16orf87	0.294	0.103363
C17orf100	0.083	0.994262
C17orf58	0.0384565	0.999979
C17orf80	0.0155551	0.999998
C18orf21	0.100898	0.846453
C18orf25	0.749333	0.0132104
C19orf25	-0.195	0.76278
C19orf47	0.0536368	0.991208
C1D	0.0783333	0.94648
C1GALT1	-0.101394	0.991284
C1orf112	-0.153667	0.970799
C1orf115	-0.901667	0.540783
C1orf159	0.270423	0.159268
C1orf198	-0.316955	0.0767203
C1orf21	-0.119667	0.724131
C1orf35	0.172667	0.643266
C1orf43	0.0926667	0.901124
C1orf52	-0.151667	0.299404
C1QB	0.0136667	1
C1QBP	0.0143333	0.99993
C1QL1	-0.174468	0.898675
C1QTNF5	-0.737333	0.0192668
C1R	1.21967	0.000559799
C1S	-0.297024	0.986651
C20orf194	0.0343333	0.989994
C20orf27	-0.36852	0.00836637
C21orf91	0.0957416	0.975477
C2CD2	-0.0378037	0.999608
C2CD3	0.316502	0.000305217
C2CD4C	-0.109265	0.975521
C2orf49	0.033	0.999695
C2orf50	-1.13067	0.246016
C2orf69	-0.845	0.00265456
C2orf81	-0.485	0.289175
C3orf18	0.480333	0.0305181
C3orf20	0.587333	0.0420224
C3orf67	-0.470333	0.185064
C3orf80	-0.583	0.00432878
C4orf3	-0.368	0.00801249
C5AR1	-0.240004	0.982196
C5orf34	0.242554	0.390613
C5orf49	-0.66	1.65601e-05
C6orf136	-0.272052	0.0598352
C6orf89	0.0756667	0.789163
C8orf34	-0.378333	0.00501457
C8orf58	-0.222036	0.796397
C8orf82	-0.0666667	0.986706
C9orf116	-0.624667	0.492253
C9orf16	-0.18522	0.515674
C9orf43	0.142286	0.99553
CA10	0.362333	0.676614
CA2	-0.624044	0.00155231
CA7	-0.873333	0.252897
CA8	-0.859559	0.00173839
CABIN1	0.0922132	0.670375
CABLES2	-0.0516969	0.944312
CABP1	0.0623333	0.9939
CABYR	-0.316667	0.637519
CACHD1	0.328667	0.000246242
CACNA1B	0.160111	0.865962
CACNA1C	0.297614	0.232553
CACNA1H	0.0630336	0.998445
CACNA2D1	0.26	0.209107
CACNA2D3	0.3	6.83896e-05
CACNB1	-0.0953333	0.813794
CACNB4	0.000166113	1
CACNG4	0.0233333	0.997685
CACNG5	-0.853667	0.452063
CACNG6	0.00629062	1
CACNG7	0.101	0.577736
CACNG8	0.0749473	0.966909
CAD	-0.0563333	0.982261
CADM1	0.12404	0.278362
CADM2	0.418667	6.1058e-05
CADM3	-0.259667	0.000743776
CADM4	0.0205255	0.99989
CADPS2	-0.26094	0.047227
CAGE1	0.757333	0.29199
CALB1	-0.0936667	0.996978
CALB2	-0.347333	0.00886483
CALCRL	-0.305	0.677435
CALD1	-0.0217252	0.999976
CALM1	-0.27633	7.0559e-07
CALM3	-0.331	5.34958e-05
CALN1	-0.213112	0.368705
CALR	0.112333	0.761433
CALR3	0.427667	0.314654
CALY	0.361333	0.00178294
CAMK1	-0.37	0.000807219
CAMK1D	-0.197422	0.200177
CAMK2A	-0.507417	1.81816e-06
CAMK2B	0.126745	0.0725245
CAMK2N1	-0.231	0.0218297
CAMK4	0.597092	1.44503e-07
CAMKK1	0.000666667	1
CAMKMT	-0.35824	0.0293247
CAMKV	-0.293253	8.12836e-05
CAMLG	0.123	0.721166
CAMSAP1	0.123536	0.043264
CAMSAP2	0.207	0.141327
CAMSAP3	0.081178	0.827687
CAMTA2	-0.024	0.99989
CAND2	-0.347667	0.0261103
CANX	0.161667	0.189724
CAP1	-0.0483333	0.838271
CAP2	-0.332691	0.00413681
CAPN1	-0.659	0.250233
CAPN10	-0.107	0.527503
CAPN2	-0.21903	0.00289628
CAPN5	-0.0843333	0.845452
CARD14	0.0528611	0.999893
CARF	0.435619	3.57178e-06
CARHSP1	0.0316667	0.999838
CARMIL1	-0.165	0.330369
CARMIL2	-0.0650345	0.979543
CARNS1	-0.0211768	1
CARS1	0.172181	0.485758
CARS2	0.218333	0.0461004
GPX3	-2.14618	0.00148106
CASC1	-0.139333	0.98172
CASD1	-0.445	0.0040539
CASK	0.185445	0.188427
CASKIN2	-0.281333	0.0565839
CASP3	0.0955345	0.928974
CASP7	-0.739671	8.74179e-05
CASQ2	-0.787	0.728567
CAST	-0.745782	3.40125e-07
CASZ1	0.32412	0.472563
CAT	-0.103162	0.133076
CATIP	0.116537	0.998767
CATSPER2	0.618585	0.000105201
CATSPERG	-0.306	0.776287
CATSPERZ	-1.07167	0.0156568
CAV1	-0.47	0.46644
CAV2	0.0838953	0.999998
CAVIN1	-0.269962	0.991151
CAVIN2	0.282333	0.944562
CAVIN3	0.009	1
CBFA2T2	0.0103797	0.999971
CBFA2T3	0.227307	0.55802
CBL	0.0646783	0.988661
CBLB	0.348	0.0134008
CBLN1	0.177874	0.261249
CBLN2	-0.199	0.886896
CBLN4	0.256	0.794614
FMO1	-2.08943	0.000466706
PIK3AP1	-2.0711	0.0161597
CBX2	0.558918	0.112867
CBX5	0.017	0.999983
CBX8	-0.127333	0.965713
CBY1	-0.101	0.927299
CBY3	0.386333	0.936737
CCAR2	0.0118862	0.999974
CCDC103	-0.341	0.972337
CCDC106	-0.131867	0.299542
CCDC107	0.274634	0.00538236
CCDC112	0.0874736	0.987672
CCDC115	0.297374	0.0700578
CCDC116	-0.0196667	1
CCDC117	0.291664	0.185285
CCDC120	0.199659	0.440081
CCDC124	-0.130848	0.874579
CCDC13	-0.636748	0.00559775
CCDC136	-0.906	4.25468e-08
CCDC137	0.0413333	0.998303
CCDC138	-0.407	0.196101
CCDC141	0.102228	0.999983
CCDC148	-0.424	0.548907
CCDC149	-0.217107	0.0199711
CCDC153	0.137032	0.996091
KRT77	-2.05633	0.0488802
CCDC17	-0.188	0.933986
CCDC174	0.0923333	0.960448
CCDC175	0.532333	0.00739745
CCDC181	-0.292333	0.0518315
CCDC184	-0.684233	5.29849e-09
CCDC188	-1.03425	0.00310687
CCDC190	-0.46	0.991034
CCDC28A	0.0250171	0.999993
CCDC3	-0.401444	0.86962
CCDC30	-0.081	0.968662
CCDC33	-0.647667	0.751119
CCDC34	0.0621421	0.99938
CCDC50	0.01	0.999999
CCDC6	0.0463333	0.993188
CCDC60	1.25896	0.282734
CCDC71	0.142667	0.84622
CCDC71L	0.280667	0.00322722
CCDC74A	-0.398333	0.710803
CCDC74B	-0.398333	0.710803
CCDC8	-0.818564	0.000627125
CCDC80	-0.125168	0.995311
CCDC85A	-0.768505	2.91371e-05
CCDC86	-0.0896667	0.905654
CCDC88C	0.00585582	1
CCDC9B	-0.21	0.990328
CCHCR1	-0.148014	0.969693
CCKBR	-1.11367	0.0416189
CCM2	0.0253333	0.999426
CCM2L	0.280179	0.9977
CCN1	0.478256	0.857822
CCN3	-1.01887	5.72684e-07
CCNA2	-0.596257	0.00205177
CCNB1	-0.301	0.167115
CCND1	-0.564515	0.000144342
CCND2	0.121297	0.72789
CCND3	-0.06	0.991031
CCNE2	-0.0573047	0.99968
CCNF	-0.238885	0.531553
CCNG2	0.182452	0.0578727
CCNJ	0.587333	0.0577488
CCNL2	-0.073	0.988574
CCNO	0.754898	0.590048
CCNT1	0.102172	0.967852
CCP110	-0.0551767	0.98924
CCPG1	-0.00533333	1
CCS	-0.0986667	0.919958
CCSAP	-0.443752	4.9278e-06
CCSER1	0.464	0.0374824
CCSER2	0.063	0.961249
CCT2	-0.111356	0.261482
CCT3	0.012	0.999967
CCT4	0.0124967	0.999947
CCT7	0.0813333	0.248417
CD151	0.443667	0.0135012
CD164	-0.263333	0.136874
CD200	0.115303	0.126604
CD300LF	-0.591	0.975688
CD320	0.178	0.853248
CD34	-0.523333	0.988023
CD38	0.490667	0.631029
MCHR1	-2.056	0.00201015
CD44	0.664635	0.297685
CD46	0.123	0.991162
CD48	-0.494899	0.592656
CD53	1.25433	0.104924
CD55	-0.343	0.712187
CD59	0.14216	0.626183
CD63	-0.180463	0.193427
CD81	0.152894	0.0258789
CD82	-0.616384	0.0359812
CD9	-0.547391	0.203753
CD99	-0.452995	0.00110595
CD99L2	0.0264178	0.99987
CDADC1	-0.145954	0.469081
CDC20	-0.653592	0.0079066
CDC25B	-0.265546	0.0861193
CDC25C	0.129333	0.636676
CDC37L1	0.104	0.838993
CDC40	0.091	0.812225
CDC42EP1	-0.964595	0.00279838
CDC42EP2	-0.0423333	0.999929
CDC42EP3	0.118969	0.540413
CDC42EP4	0.101333	0.986985
CDC42SE1	-0.294	0.000286105
CDC42SE2	-0.130384	0.391913
CDC6	-0.128871	0.993175
CDC7	0.217	0.229528
CDCA3	-0.533413	0.120286
CDCA7	-0.637333	0.000672693
CDCA8	-0.534667	0.00212564
CDH10	-0.00392317	1
CDH11	0.29	3.26009e-05
CDH12	0.148	0.931952
CDH13	0.331252	4.39751e-07
CDH18	-0.801566	0.0355569
CDH2	0.233333	0.000512857
CDH20	-0.479096	7.55742e-05
CDH4	0.610333	7.65097e-08
CDH7	0.177333	0.419066
CDH8	0.254667	0.00124152
CDH9	0.367333	0.396135
CDHR1	-0.718968	0.0158262
CDHR2	0.120303	0.914139
CDIPT	0.0986667	0.719036
CDK1	-0.728884	0.00699977
CDK11A	-0.0433333	0.929049
CDK11B	-0.0433333	0.929049
CDK14	-0.015	0.99998
CDK16	-0.0334862	0.909706
CDK17	-0.215767	0.0634278
CDK18	-0.444333	0.167629
CDK19	0.162471	0.035214
CDK2	-0.381858	0.144408
CDK20	0.0239879	0.999938
CDK2AP1	-0.163524	0.187846
CDK2AP2	-0.01	1
CDK4	-0.116085	0.011181
CDK5	0.0236667	0.99821
CDK5R2	0.00847625	1
CDK5RAP1	0.0453333	0.986543
CDK5RAP3	0.011	0.999992
CDK6	-0.673035	0.00169151
CDKL2	-0.208812	0.354999
CDKL3	0.0880073	0.999976
CDKN1A	0.217	0.753628
CDKN1B	-0.00466667	1
CDKN1C	0.127042	0.995397
CDKN2AIPNL	0.0573333	0.984021
CDKN2B	-0.644	0.680521
CDKN3	-0.846388	0.0584492
CDO1	-0.265098	0.0216969
CDON	0.316244	0.0230752
CDR2	-0.504298	0.0388077
CDS1	-0.007	0.999999
CDS2	0.084	0.88383
CDV3	0.352	3.77146e-05
CDYL	-0.0671574	0.997434
CEBPA	-0.609	0.0044381
CEBPB	-0.238333	0.924063
CEBPD	0.233333	0.988803
CECR2	-0.037	0.999882
CELF2	0.201333	0.382975
CELF3	-0.0654213	0.983994
CELF4	-0.143333	0.710936
CELF6	-0.173667	0.237476
CELSR1	-0.0308308	0.999803
CEMIP	0.082	0.95896
CEMIP2	-0.112667	0.834734
CENPA	-0.773343	0.0270296
CENPC	0.16451	0.636879
CENPT	-0.120667	0.981722
CENPU	-0.88079	0.0973147
CENPV	0.126	0.425208
CEP131	0.0303431	0.999882
CEP164	0.0928282	0.948491
CEP170	0.179833	0.55485
CEP19	-0.0685963	0.993182
CEP295	0.203667	0.448654
CEP57	0.0786667	0.970392
CEP57L1	-0.174333	0.613056
CEP70	-0.0266667	0.999976
CEP72	-0.705333	0.0176612
CEP78	-0.0373971	0.99751
CEP83	-0.202	0.189581
CEP85	-0.142546	0.673063
CEP85L	0.409333	0.00846115
CEP97	0.0149015	0.999994
CERK	0.0956667	0.729968
CERS3	-0.101667	0.999739
CERS4	-0.395667	0.00117781
CERS6	0.347667	0.00545905
CERT1	-0.289554	0.029396
CFAP20	-0.241267	0.00647036
CFAP298	-0.226667	0.0745729
ATP10A	-2.02733	0.00484063
CFAP52	-0.758216	2.71323e-05
CFDP1	0.014	0.999947
CGGBP1	0.0766667	0.963848
NGB	-1.96067	0.00460333
CGRRF1	0.05	0.999772
CHAC1	0.0639162	0.999976
CHADL	-1.05841	0.0193118
CHCHD3	-0.115667	0.569248
CHCHD6	0.252333	0.113899
CHD1L	-0.0938672	0.975757
CHD3	0.153333	0.446543
CHD5	0.0264572	0.99997
CHD7	-0.154426	0.670251
CHD8	0.215327	0.0563731
CHFR	-0.117	0.0995859
CHGB	-0.362333	0.00377127
CHI3L1	0.258582	0.944594
CHIA	-1.461	0.00566124
CHMP1B	-0.111156	0.730531
CHMP7	-0.0526667	0.74741
CHN1	0.131667	0.189101
CHN2	0.142207	0.412484
CHODL	0.147378	0.998577
CHPF	-0.037	0.997511
CHPF2	0.126667	0.669885
CHPT1	-0.236279	0.583773
CHRDL1	-0.392333	0.802728
CHRFAM7A	0.175956	0.272163
CHRM1	-0.283333	0.665362
CHRM3	0.385	0.0015229
CHRNA4	-0.350667	0.00257227
CHRNA7	0.175956	0.272163
CHRNB1	0.132081	0.988584
CHRNB2	0.13602	0.351659
CHST11	0.015	0.999998
CHST12	-0.241979	0.856288
CHST15	0.0563333	0.993448
CHST3	-0.977901	0.0021782
CHST7	-0.669598	0.000512356
CHST8	-0.679	0.0244256
CHSY1	0.0884502	0.927883
CHSY3	0.0297139	0.999982
CHTF8	0.0983437	0.832309
CIAO3	-0.0880801	0.814868
CIAPIN1	0.123333	0.170228
CIART	0.212872	0.840396
CIB1	-0.27682	0.699603
CILP2	0.227667	0.592545
CIRBP	0.032	0.999245
CISD1	-0.134333	0.264833
CISD2	0.108667	0.735162
CIT	-0.307879	0.010966
CITED1	-0.0796667	0.99988
CITED2	-0.228	0.369418
CITED4	-0.0196667	0.999998
CKAP2	-0.378667	0.472003
CKAP2L	-0.252436	0.668422
CKAP4	-0.022	0.999952
CKB	-0.260064	0.00718089
CKMT1A	-0.324	0.158222
CKMT1B	-0.324	0.158222
CKS1B	0.165403	0.697769
CKS2	-0.866	0.00621396
CLASP1	0.139333	0.197996
CLCF1	-1.17138	0.447186
CLCN3	-0.0948081	0.949575
CLCN6	0.135549	0.472266
CLCNKA	0.716333	0.954938
CLCNKB	0.716333	0.954938
ANGPTL4	-1.93661	0.000797791
CLDN10	-1.35833	0.0162925
CLDN11	0.894144	0.419706
CLDN12	0.356616	0.372897
CLDN19	0.393667	0.917066
CLDN34	0.938333	0.18143
CLDN9	0.528	0.967167
CLDND1	0.00866667	1
CLEC2L	0.158333	0.658235
CLEC3B	0.208333	0.999655
CLEC4A	0.0136667	1
CLEC9A	-1.60133	0.37586
CLGN	-0.0643333	0.996985
CLIC3	0.221244	0.640105
CLIC4	-0.0236951	0.999917
CLIP1	0.104054	0.473387
CLIP2	0.058431	0.808783
CLMP	-0.120786	0.31125
CLN3	0.321184	0.00814802
CLOCK	0.184	0.428017
CLPB	0.111662	0.179236
CLPTM1	0.286667	1.18805e-06
CLPTM1L	0.249667	0.000158986
CLPX	0.00931591	0.999997
CLSPN	-0.469282	0.180735
CLSTN1	0.0473333	0.967114
CLSTN2	0.313816	0.00460613
CLSTN3	-0.143667	0.0406102
CLTB	0.0284644	0.999411
CLU	-0.536495	0.000105232
CLUH	-0.219058	0.0687353
CLYBL	-1.43182	0.00390235
CMAS	0.109687	0.188234
CMIP	0.0384884	0.985798
CMPK2	-0.653217	0.00712274
CMTM3	-0.296841	0.57266
CMTM5	-0.517	0.0028708
CMTR1	0.0769224	0.444634
CNDP2	-0.0471607	0.969144
CNIH2	-0.0276667	0.998749
CNIH3	0.398	0.137844
CNKSR2	0.0506667	0.996718
CNN2	-0.269333	0.64551
CNN3	-0.0283494	0.997149
CNNM1	0.136	0.948376
CNNM2	0.159638	0.566828
CNNM4	0.117667	0.895014
CNOT1	0.207	0.0496705
CNOT2	0.185333	0.00887748
CNOT7	0.116886	0.90054
CNP	-0.0870852	0.909003
CNPY2	0.220881	0.0590135
CNPY3	-0.0172116	0.999837
CNPY4	0.0136667	0.999999
CNR1	0.267949	0.188305
CNRIP1	-0.21827	0.000191075
CNTF	-0.222667	0.907879
CNTFR	-0.261667	0.000615774
CNTLN	-0.452884	0.115785
CNTN1	-0.064	0.793363
CNTN2	0.628371	1.32332e-07
CNTN3	-0.02	0.999895
CNTN4	-0.0106667	0.999999
CNTN5	-0.0389446	0.993485
CNTN6	-0.241476	0.613981
CNTNAP1	0.0734216	0.991713
CNTNAP4	-0.556344	1.31318e-05
COA5	-0.0126383	0.999994
COA7	0.242667	0.400725
COA8	0.0483333	0.997251
COASY	-0.242667	0.0366002
COBL	-0.192667	0.395238
COBLL1	0.111268	0.989254
COG4	-0.0306667	0.986823
COIL	-0.0116667	0.999999
COL11A1	-0.188772	0.906028
COL11A2	-0.0645158	0.999917
COL12A1	0.445555	0.0703714
COL14A1	0.995	0.000482024
COL16A1	-0.524855	0.00865682
COL18A1	-0.987642	0.140513
COL19A1	-0.244281	0.783521
COL23A1	-0.488291	0.0870922
COL26A1	-1.08233	0.000691288
COL27A1	-0.164	0.89234
COL4A5	-0.789775	2.92284e-06
CARTPT	-1.93067	0.000180749
COL5A2	-1.47131	6.20395e-11
COL5A3	-1.38567	4.29683e-09
HTRA3	-1.86333	3.28641e-05
COL6A2	0.514333	0.278828
COL6A5	-0.482802	0.779647
COL6A6	-0.708788	0.367803
COL9A1	0.0593333	0.999959
COL9A2	-0.384054	0.91376
COLEC12	-1.206	0.706489
COLGALT1	0.00233333	1
COMMD10	-0.088	0.936455
COMMD2	-0.124	0.828469
COMMD3	0.357021	0.0179563
COMMD3-BMI1	0.167333	0.598535
COMMD6	0.0146667	0.999998
COMMD7	-0.0283333	0.999351
COMMD8	-0.0466018	0.983995
COMMD9	0.098	0.732654
COMT	0.0357973	0.993028
COPG2	-0.0166379	0.999978
COPS4	0.00576181	0.999999
COPS6	0.033	0.995495
COPS7A	-0.282891	0.00906492
COPS7B	0.0806667	0.832379
COPS8	-0.015	0.999964
COPZ2	-0.766508	0.207247
COQ10A	-0.157363	0.383655
COQ10B	-0.0419244	0.999795
COQ7	-0.427	0.00464509
COQ8A	0.125288	0.941138
COQ8B	0.017656	0.999943
COQ9	-0.0929355	0.946554
CORO1B	-0.205426	0.0229027
CORO1C	-0.00933333	0.9998
CORO2A	-0.0267619	0.999702
CORO2B	-0.0446667	0.877283
COTL1	-0.0266667	0.99795
COX19	0.179	0.550617
COX5A	0.0296667	0.997556
COX6A2	1.01033	0.261515
COX6B2	0.441911	0.446521
COX7B	0.0443333	0.989332
COX7C	-0.209494	0.096835
COX8A	-0.270667	0.0880944
CP	-0.113646	0.993349
CPA2	-0.399	0.542458
CPD	-0.000333333	1
CPE	-0.004	1
CPEB3	0.0169769	0.999923
CPEB4	0.100997	0.928968
CPLX1	-0.246917	0.00831366
CPLX2	-0.381333	3.12921e-06
CPM	-0.630196	0.747517
CPNE2	-0.516	2.63849e-05
CPNE3	0.00869766	1
CPNE4	-0.553333	0.00152437
CPNE5	-0.155333	0.571906
CPNE6	-0.0496667	0.999105
CPNE7	-0.832755	0.000339262
CPNE8	-1.17333	2.17798e-05
CPPED1	-0.283772	0.967001
CPS1	-0.701477	0.0389015
CPSF1	0.0388758	0.997369
CPSF3	-0.099	0.3905
CPT1A	-0.833407	9.43108e-08
CPT1B	-0.292333	0.711304
CPT1C	0.440667	0.00102296
CPT2	-0.41197	0.650852
CR1	0.0377978	0.991632
CRACD	-0.0153333	0.99996
CRAT	-0.138	0.420042
CRB2	-0.562531	0.0177384
CRCP	-0.0711427	0.981244
CREB3	0.031	0.995873
CREB3L1	-0.626221	0.0280701
CREB3L2	-0.192333	0.940562
CREB5	-0.650277	0.0522403
CREBRF	-0.0596667	0.99278
CREG1	0.150839	0.889195
CRELD2	-0.427702	0.048457
CRHR1	-0.186667	0.299592
CRIM1	0.239667	0.0271506
CRIP2	-0.147333	0.30213
CRLF1	0.0740734	0.992523
CRMP1	-0.0457387	0.912157
CROCC	0.00339288	1
CROT	-0.493186	1.74657e-05
CRTAP	-0.63641	0.0151845
CRTC1	0.0621423	0.988681
CRY1	-0.0799342	0.925883
CRY2	-0.132	0.4135
CRYAB	-0.628559	0.518206
CRYBG3	1.19333	1.61603e-07
CRYM	-0.7	8.24502e-10
CRYZL1	0.0283333	0.999615
CS	-0.187158	5.58195e-05
CSAD	-0.373207	0.191405
CSDC2	-0.149667	0.4032
CSF1	-0.472	0.459171
CSGALNACT1	-0.427667	7.37418e-05
CSGALNACT2	0.440807	0.0758819
CSK	0.034	0.984018
CSNK1D	-0.0173333	0.999079
CSNK1E	0.0132294	0.999966
CSNK1G1	0.113539	0.966281
CSNK1G2	0.0067843	0.999999
CSPG4	-0.497117	0.00265965
CSPP1	0.122667	0.977967
CSRNP1	0.289	0.962648
CSRNP2	0.465491	7.41319e-09
CSRNP3	0.338435	0.0690796
CSRP1	-0.566303	0.0118981
CSRP2	-2.75821e-16	1
CST3	-0.51723	0.000643833
CST6	-0.056	0.999816
CSTB	-0.233333	0.065022
CTBS	0.017	0.999999
CTC1	-0.128391	0.0464745
CTCF	0.156667	0.0518451
CTDSP1	-0.527333	0.000996689
CTDSP2	-0.0841632	0.97755
CTH	-0.933	0.0605048
CTNNA1	-0.247034	0.00313286
CTNNA2	0.0219327	0.994617
CTNNB1	-0.31245	6.67e-07
CTNNBIP1	-0.0986667	0.90424
CTNNBL1	0.205667	0.0885776
CTNND1	-0.0186667	0.998809
CTNND2	0.0163333	0.999761
CTNS	0.0334812	0.999844
CTPS1	0.142959	0.0502001
CTPS2	-0.0143813	0.999993
CTRB1	-0.0433333	0.999985
CTRB2	-0.0433333	0.999985
CTRL	-0.283	0.703464
CTSA	-0.0373405	0.990072
CTSB	-0.0856872	0.235487
CTSC	-0.443422	0.952625
CTSD	0.180811	0.000768692
CTSF	-0.0544153	0.927778
CTSH	-0.457667	0.0237168
CTSV	-0.191093	0.237816
CTSZ	-0.085	0.999982
CTTN	-0.0696667	0.755327
CTTNBP2	-0.000333333	1
CTU1	0.107667	0.982314
CTU2	0.0126667	0.999996
CUL4A	0.114	0.0835524
CUL7	0.093185	0.790452
CUX1	0.238333	0.180562
CUX2	0.416774	0.00265727
CWC22	0.158667	0.508507
CX3CL1	0.095241	0.937712
CXADR	-0.135333	0.14047
CXCL12	-0.088	0.9822
CXCL14	-0.557	0.000736039
CXCL16	-0.286436	0.919812
CXorf38	0.0466667	0.986797
CXXC1	-0.0516667	0.892615
CXXC5	0.246976	0.392849
CYB561	-0.446333	0.0100929
CYB5A	-0.139571	0.554009
CYB5B	0.149667	0.544528
TAGLN	-1.859	0.000926473
CYB5R3	-0.190333	0.0457043
CYBA	0.0214547	1
CYC1	-0.0776667	0.457091
CYCS	-0.218189	0.4016
CYFIP1	-0.0413333	0.972738
CYGB	-0.155333	0.931851
CYP1B1	1.22167	0.00301713
CYP20A1	-0.0562124	0.995551
CYP27B1	0.067	0.999646
CYP2D6	0.1985	0.982478
CYP2D7	0.1985	0.982478
CYP2U1	-0.0387246	0.999454
CYP39A1	-1.276	0.0581275
CYP4F2	-0.793735	0.0287649
CYP4F8	-0.250506	0.795332
CYP4V2	-0.0531794	0.99997
CYP4X1	-0.414224	0.00928113
CYP51A1	0.0638752	0.973855
CYP7B1	0.10663	0.991618
CYSRT1	1.32033	0.0125401
CYSTM1	-0.165667	0.320018
CYTH1	0.174204	0.127863
CYTH2	-0.00145516	1
CYTH3	0.0616667	0.880548
CYTL1	-0.96066	0.638814
DAAM1	0.144	0.417563
DAAM2	-0.273661	0.399171
DAB1	0.337621	1.04833e-05
DAB2	0.73901	0.0311114
DAB2IP	0.142333	0.13051
DACH2	-0.0633333	0.999774
DACT1	0.307667	0.0615923
DAG1	-0.115667	0.121518
DALRD3	-0.003	1
DAND5	-0.69	0.469997
DAO	0.012	1
DAPK1	0.272269	2.33064e-06
DAPK3	-0.00966667	0.999999
DARS1	-0.19865	0.539457
DAXX	-0.0613333	0.962088
DAZAP1	-0.103831	0.151236
DAZAP2	-0.226667	0.12243
DBI	-0.611295	0.000691341
DBN1	-0.006493	1
DBNDD1	0.156524	0.259478
DBNDD2	-0.0963333	0.981051
DBP	-0.151333	0.774474
DBT	-0.0806667	0.978079
DBX2	-0.309365	0.86615
DCAF1	0.209	0.354744
DCAF15	0.015848	0.999991
DCAF17	0.154949	0.883794
DCAF4	0.152667	0.193772
DCAF4L2	0.152667	0.193772
DCAF5	0.120333	0.539399
DCAF7	0.0276667	0.995978
DCAF8	-0.0436667	0.973413
DCBLD1	0.0276667	0.999852
DCBLD2	0.0311851	0.999172
DCC	0.405976	0.000209481
DCHS1	0.357333	0.0112275
DCK	-0.0110898	1
DCLK3	-0.628	0.0457868
DCLRE1A	-0.205278	0.106412
DCP1B	-0.139643	0.662174
DCST1	0.377667	0.892459
DCST2	0.480238	0.873662
DCTN1	-0.0196904	0.999876
DCTN2	0.0256667	0.969468
DCTN3	-0.0346667	0.987351
DCTN4	0.0993333	0.241242
DCTN5	-0.0453333	0.881822
DCTPP1	0.099	0.987128
DCUN1D3	-0.120667	0.91958
DCUN1D4	-0.103667	0.869105
DCX	0.194237	0.132623
DCXR	-1.34667	0.0354156
DDA1	-0.0313333	0.999278
DDAH1	-0.646667	5.40452e-08
DDAH2	-0.0949033	0.867122
DDB1	-0.0242925	0.982092
DDHD1	-0.0213333	0.998931
DDIT3	-0.74173	0.220491
DDIT4	0.309333	0.144971
DDN	-0.592667	0.00557268
DDO	-0.839667	0.832098
DDR1	-0.254333	0.00725721
DDRGK1	0.147333	0.296424
DDT	-0.209667	0.220502
DDX11	-0.0386241	0.999856
DDX19A	-0.119124	0.568609
DDX19B	-0.119124	0.568609
DDX31	-0.011	0.999999
DDX39A	-0.142702	0.225716
DDX41	-0.109146	0.926794
DDX42	0.063	0.91435
DDX49	-0.017	0.999957
DDX51	0.024	0.99914
DDX55	0.15	0.223801
DDX58	0.151212	0.997368
DEAF1	-0.0756667	0.967386
DECR1	-0.504	0.0687462
DEDD	0.0604004	0.991222
DENND2A	-0.424532	0.000582413
DENND2B	-0.326734	0.0802768
DENND2C	-0.167583	0.97413
DENND4A	0.134052	0.906085
DENND4C	0.127252	0.889343
DENND5A	-0.0598226	0.69797
DENND5B	-0.0675119	0.961234
DENND6B	0.065717	0.998389
DEPDC5	0.192739	1.64953e-05
DEPDC7	-0.141556	0.993472
DEPTOR	0.699787	0.0319989
DERL1	0.378	0.073651
DERL2	-0.0326667	0.999961
DESI1	0.104953	0.756337
DESI2	-0.259726	0.313311
DET1	0.243667	0.456861
DFFA	-0.281765	0.0103221
DFFB	0.0373333	0.999851
DGAT1	0.180667	0.300066
DGCR2	0.168667	0.772854
DGCR6	-0.111159	0.711781
DGCR6L	-0.111159	0.711781
DGCR8	0.115	0.692058
DGKA	-0.0440793	0.999578
DGKB	-0.599667	0.000388085
DGKE	0.171798	0.243048
DGKK	-0.104333	0.999977
DGKZ	-0.213752	0.0567959
DGLUCY	0.0329348	0.999996
DHCR24	0.027488	0.999471
DHCR7	0.178507	0.0815195
DHDDS	0.016007	0.999768
DHODH	0.231911	0.196767
DHRS1	-0.254104	0.0186644
DHRS11	-0.349	0.0498717
DHRS3	-0.053	0.999749
DHRS4	-0.123333	0.997745
DHRS4L2	-0.123333	0.997745
DHRS7	0.204983	0.507867
DHRS7B	0.237667	0.092608
DHX32	-0.22023	0.00151117
DHX35	0.0809914	0.939725
DHX37	-0.0643368	0.986745
DHX57	0.108667	0.529423
DIABLO	0.017	0.999992
DIAPH1	0.111	0.476451
DIP2B	-0.018	0.999975
DIP2C	0.0376667	0.993107
DIPK1A	0.0116362	0.999971
DIPK1B	0.182	0.36329
DIPK1C	-0.526	0.0594249
DIPK2A	0.215	0.54638
DIRAS2	-0.498062	0.000710029
DIS3L	0.295738	0.0202874
DISC1	-0.0496667	0.999677
DISP1	0.408667	0.172245
DISP2	0.103	0.749553
DISP3	0.606493	0.000166475
DIXDC1	0.111323	0.34851
DKK3	0.0846667	0.961856
DLAT	-0.0806667	0.827802
DLC1	-0.66	0.00638269
DLEU7	-0.298104	0.944727
DLG1	-0.106314	0.843803
DLG2	0.138	0.0975723
DLG3	-0.047	0.875753
DLG4	-0.141831	0.037515
DLGAP1	0.0966667	0.490032
DLGAP4	-0.135315	0.730377
DLGAP5	-0.441077	0.198871
DLK1	-1.395	0.0124623
DLK2	-0.303218	0.490889
DLL1	-0.114667	0.625729
DLST	-0.0627622	0.170164
DLX1	0.633667	6.2713e-05
DLX5	0.276427	0.298207
DMAC2L	-0.0854053	0.982896
DMAP1	0.023	0.999753
DMD	-0.205185	0.0478441
DMRT3	-0.804333	0.0231794
DMRTA2	-0.591	0.148506
DMRTB1	-0.503667	0.187357
DMTF1	0.14	0.513128
DMTN	-0.225986	0.029175
DNA2	0.106531	0.914403
DNAAF3	-0.887566	0.00672721
DNAAF5	-0.211667	0.351492
DNAH9	-0.356	0.532449
DNAJA3	-0.0636667	0.583068
DNAJA4	0.023447	0.999728
DNAJB1	0.138667	0.0682706
DNAJB11	0.263	0.0357816
DNAJB12	-0.107667	0.53815
DNAJB13	-0.289333	0.738866
DNAJB2	0.0295545	0.996064
DNAJB5	0.134429	0.370177
DNAJB9	0.212806	0.754794
DNAJC11	0.092	0.281645
DNAJC14	0.027	0.999287
DNAJC15	-0.241333	0.459215
DNAJC16	0.135395	0.25618
DNAJC2	-0.021	0.999922
DNAJC21	0.0681928	0.955258
DNAJC3	-0.002	1
DNAJC4	0.0896355	0.923402
DNAJC6	-0.045	0.827995
DNAJC8	-0.0236667	0.999947
DNAJC9	-0.329333	0.000877748
DNASE2	-0.693916	0.0385558
DNER	0.140333	0.00892176
DNM1	-0.169783	0.0169042
DNM2	-0.100161	0.393545
DNM3	0.089	0.686925
DNMT1	-0.0628561	0.649128
DNPEP	-0.126219	0.0747001
DOC2A	-0.387393	0.0185716
DOC2B	-0.274667	0.0136487
DOCK1	-0.436862	0.00141757
DOCK11	0.327282	0.459751
DOCK3	-0.189709	0.320931
DOCK5	-1.146	0.0172828
DOCK6	-0.340291	0.0642459
DOCK9	-0.219667	0.106053
DOK1	-0.555349	0.84879
DOK4	-0.0116667	0.999865
DOK5	0.0964155	0.53836
DOLPP1	0.228667	0.0137779
DONSON	-0.099	0.975158
DOP1B	0.149586	0.499604
DPF1	0.0781794	0.898399
DPF2	-0.0173333	0.99967
DPF3	-0.291333	0.398686
DPH7	0.174	0.643156
DPP10	0.0287735	0.999929
DPP7	-0.173405	0.0160252
DPY19L3	0.304555	0.00340127
DPYD	-0.310866	0.186405
DPYSL2	-0.03	0.998567
DPYSL3	-0.0763333	0.678482
DPYSL4	-0.0676667	0.669587
DPYSL5	0.0993333	0.924173
DRAP1	-0.0703333	0.822379
DRAXIN	0.311	0.000120499
DRC1	-0.953667	0.00023407
DRC3	-0.274333	0.146399
DRG2	-0.010526	0.999964
DRP2	0.301564	0.00374533
DSC2	0.186333	0.999136
DSCAM	0.0707676	0.742251
DSCAML1	0.187932	0.134659
DSCC1	-0.739452	0.0525187
DSN1	-0.197	0.852093
DSTN	-0.0776667	0.926161
DTD1	0.100333	0.214506
DTNA	-0.140259	0.489464
DTWD1	-0.0329022	0.999989
DTX1	0.116418	0.463742
DTX3L	-0.0366172	0.999998
DTX4	-0.212451	0.00450103
DUS2	-0.057	0.956885
DUSP10	-0.320333	0.823064
DUSP15	-0.295693	0.463264
DUSP16	-0.370817	0.548963
DUSP18	-0.184333	0.0393987
DUSP2	-0.00963931	1
DUSP26	-1.05667	1.30062e-08
DUSP4	0.007	1
DUSP5	-0.0946533	0.999842
DUSP6	-0.0456667	0.99853
DUSP8	0.044	0.980801
DUX4	-0.710835	0.222462
DVL2	0.0403333	0.998363
DYM	-0.0211469	0.999658
DYNC1I1	-0.163667	0.00756555
DYNC1I2	0.0363333	0.960863
DYNC1LI1	-0.0820788	0.538106
DYNC1LI2	-0.046	0.964873
DYNLT1	-0.0866667	0.815444
DYRK3	0.0646667	0.999879
DYSF	-0.624333	0.366262
DZIP1	0.105	0.744184
DZIP3	0.171333	0.766901
E2F1	-0.0596667	0.996683
E2F3	0.143333	0.598872
E2F6	-0.0157369	0.999989
E2F8	-0.399333	0.67091
EBI3	-0.225627	0.823561
EBP	0.335912	0.114412
EBPL	0.233333	0.871704
ECE1	-0.277647	0.0117396
ECE2	0.196667	0.833374
ECH1	-0.298333	0.0354372
ECHS1	0.28031	0.990891
ECI1	-0.717423	1.15238e-05
ECI2	-0.760331	1.22939e-06
ECRG4	0.238584	0.997394
ECT2	-0.67	0.0556114
EDA	0.128667	0.994205
EDA2R	0.252742	0.845851
EDC4	-0.0382648	0.990604
EDEM1	0.0163333	0.999777
EDEM2	-0.00466667	1
EDIL3	0.024	0.999906
EDNRA	-1.24175	0.186822
EDNRB	-0.385222	0.000443456
EDRF1	0.00966667	1
EEF1A2	-0.314883	0.000125331
EEF1AKMT1	0.068442	0.970705
EEF1AKMT4	-1.019	0.00399745
EEF1E1	0.0873333	0.944536
EEF1E1-BLOC1S5	0.0873333	0.944536
EEF2KMT	-0.419	0.730334
EEPD1	-0.159671	0.83283
EFCAB1	-0.233626	0.968093
EFCAB14	0.219102	0.189583
FZD6	-1.84035	0.0259916
EFEMP1	-0.0534176	0.999994
EFEMP2	-0.113276	0.947397
EFHC1	-1.43559	0.00250346
EFHD1	-0.382667	0.772185
EFHD2	-0.297495	0.0112585
EFNA2	0.302145	0.162118
EFNA3	0.110752	0.83644
EFNA4	0.665208	0.000372114
EFNB1	0.152667	0.175126
EFNB2	0.52149	1.26507e-09
EFNB3	0.0793333	0.499358
EFR3A	-0.111667	0.880868
EFR3B	0.04072	0.984878
EFS	-0.623974	0.000578878
EGFL8	0.0722314	0.999774
EGFR	-0.762206	2.52426e-05
EGLN3	-0.000327393	1
SUSD5	-1.82607	0.00245434
ARC	-1.82042	5.26777e-07
EHBP1L1	0.0765667	0.992182
EHD1	-0.142508	0.119685
EHD2	-0.667717	0.0945333
EHMT1	0.202755	7.47655e-07
EI24	0.331512	0.000671043
EID1	0.00133333	1
EID2	0.0703333	0.880034
EID2B	0.292555	0.00128337
EIF1AX	-0.174107	0.536549
EIF1B	0.304333	2.40111e-05
EIF2AK1	-0.0783333	0.686972
EIF2AK4	0.0863333	0.921894
EIF2B4	0.021	0.99866
EIF2B5	0.166075	0.00032842
EIF3L	-0.0126667	0.999959
EIF4A1	0.0283333	0.991228
EIF4E3	0.206567	0.834066
EIF4EBP1	0.215083	0.928211
EIF4EBP2	0.172333	0.117349
EIF4ENIF1	0.0812875	0.662415
EIF4G2	-0.00666667	1
EIF5A2	0.168	0.569384
EIPR1	0.0916667	0.759621
ELAC2	-0.013	0.999957
ELAVL3	0.198667	0.166236
ELAVL4	0.081	0.74265
ELF1	-0.232451	0.437462
ELF2	0.247163	0.0160082
ELFN2	-0.152	0.286519
ELK1	0.449446	4.88086e-05
ELK3	-0.506	0.129021
ELK4	-0.171749	0.653123
ELMO1	-0.201	0.584097
ELMO3	-0.281704	0.820503
ELMOD1	-0.0433333	0.9918
ELMSAN1	0.0341812	0.999681
ELOVL2	0.263667	0.000719006
ELOVL4	0.29516	0.00309959
ELOVL5	0.0743947	0.93028
ELOVL6	-0.0108563	0.987523
ELP1	0.0666667	0.749063
ELP3	0.0166667	0.997478
ELP5	-0.0446667	0.979507
EMC1	0.188333	0.00670062
EMC4	0.201667	0.0150324
EMC7	0.0720558	0.983443
EMC9	0.210613	0.662631
EMD	-0.0156667	0.999937
EMG1	0.2	0.0821092
EMID1	-0.897102	1.75145e-06
EMILIN1	-0.180333	0.880924
EML1	0.081	0.706869
EML2	-0.0807642	0.858715
EML4	0.215333	0.16865
EMP1	-0.957667	0.055039
EMP2	-0.381032	0.888452
EMSY	0.311293	7.97996e-05
EMX1	0.0422341	0.986907
EMX2	-0.182028	0.756217
ENAH	-0.0471166	0.974719
ENC1	0.223717	0.000250469
ENDOG	0.155	0.913844
ENKUR	-0.864	0.000378176
ENO2	0.257	0.536641
ENOX1	-0.0623333	0.910067
ENPP5	0.0483333	0.986999
ENPP6	1.7879	0.437472
ENSA	-0.203667	0.0113229
ENTPD1	0.050971	0.839402
ENTPD2	-0.748789	0.0217142
ENTPD4	-0.287418	1.70134e-05
ENTPD5	0.0867315	0.974304
ENTPD6	0.0823333	0.499425
EOGT	-0.491333	2.51886e-06
EOMES	0.46141	0.56515
EPAS1	-0.129112	0.163992
EPB41	0.252568	0.00419405
EPB41L1	0.086491	0.590227
EPB41L2	-0.136231	0.357913
EPB41L3	-0.0475565	0.683994
EPB41L4A	-0.154	0.538079
EPC1	0.101967	0.531013
EPDR1	-0.000625533	1
EPG5	0.176	0.524834
EPHA10	0.0353333	0.999965
EPHA3	0.902667	1.68236e-10
EPHA4	0.489333	8.95348e-09
EPHA5	0.546742	2.25284e-07
EPHA7	0.419	1.66427e-07
EPHA8	-0.172906	0.86708
EPHB1	0.562518	1.9218e-12
EPHB2	0.39245	0.000611907
EPHB3	-0.193696	0.0743426
EPHB4	0.136333	0.880419
EPHX1	0.848667	4.29921e-06
EPHX2	-0.742292	1.05624e-05
EPHX4	0.395667	0.0317923
EPM2A	-0.46619	0.0503665
EPM2AIP1	0.248471	0.240264
EPN2	-0.337944	3.61401e-06
EPOP	0.0513333	0.997759
EPS15	-0.205385	0.335583
EPS15L1	0.0866849	0.130422
EPS8	-0.25429	0.000775024
ERAP1	-0.0142103	1
ERBB2	-0.0782265	0.99978
ERBB3	0.230667	0.999557
ERC1	-0.123797	0.115782
ERCC6	-0.00326123	1
ERF	-0.342	0.00895182
ERFE	-1.43633	0.000316584
ERG28	0.174264	0.394187
ERGIC1	0.192634	0.0540519
ERGIC3	0.115333	0.489403
ERI3	-0.0153333	0.999728
ERICH2	-1.38433	0.00570731
ERICH4	-0.910384	0.169447
ERLIN1	0.155103	0.522299
ERLIN2	0.239333	0.000644489
ERMP1	0.110397	0.838867
ERN1	0.179	0.523416
ERO1B	0.204333	0.604653
ERP29	-0.0916667	0.84564
ESAM	-0.888165	0.350131
ESD	0.139	0.529743
ESPL1	-0.349736	0.221246
CBS	-1.80464	3.15792e-08
ESRRA	0.0399808	0.999557
ESYT1	-0.0583333	0.99909
ESYT2	0.075	0.956502
ESYT3	-0.933677	0.012679
ETFA	-0.370451	0.00965539
ETFB	-0.291667	0.0420195
ETFDH	-0.111332	0.639811
ETHE1	0.140907	0.86111
ETNK2	-0.440758	0.563885
ETS1	-0.439559	0.0606465
ETS2	0.0347554	0.995779
ETV1	-0.145223	0.839227
ETV4	-0.63076	0.009736
ETV5	-0.434059	0.0239871
ETV6	-0.502667	0.00893668
EVA1A	-0.351838	0.888566
EVA1B	0.852333	0.742127
EVC	-0.161	0.859658
EVC2	-0.192355	0.944155
EVI2A	1.30211	0.235223
EVI5	-0.017	0.999979
EVI5L	0.115	0.578695
EVL	0.0902604	0.641749
EXD2	0.197	0.0336354
EXOC1	-0.0218201	0.997467
EXOC3	0.054	0.829424
EXOC4	0.0674341	0.89848
EXOC6	-0.0116667	0.999997
EXOC7	0.144342	0.148978
EXOSC1	0.0136667	0.999991
EXOSC2	0.0479232	0.978045
EXOSC9	-0.0996667	0.963126
EXPH5	-1.16532	0.00024059
EXT1	0.00971478	0.999999
EYA4	0.606333	0.102851
EZH1	0.163653	0.381004
EZH2	0.0516667	0.99544
EZR	-0.209897	0.0371641
F3	0.081825	0.992816
FA2H	1.20934	0.0300565
FABP3	-0.175	0.240656
FABP5	-0.106333	0.440543
FABP7	-0.7326	6.35086e-08
FADS1	0.255667	3.17038e-05
FADS2	0.312079	1.65656e-06
FADS3	-0.130469	0.509438
FAF2	-0.156333	0.127616
FAH	-0.172333	0.988845
FAHD1	-0.177	0.244148
FAHD2A	-0.272333	0.0693703
FAIM2	0.559333	0.034533
FAM102B	-0.814602	1.04552e-06
FAM107A	-0.920692	0.138921
FAM107B	0.394521	0.0503711
FAM110A	-0.0590161	0.999699
FAM110B	0.102667	0.719673
FAM110D	0.116015	0.750153
FAM114A1	-1.40796	0.0303158
FAM117B	0.14622	0.191389
FAM118A	-0.0753333	0.976638
FAM120A	-0.198333	0.153396
FAM120B	0.00127738	1
FAM120C	-0.0574743	0.973593
FAM124A	-0.05502	0.997556
FAM126A	0.202747	0.0326083
FAM131A	-0.156083	0.970647
FAM131B	-0.192333	0.227358
FAM131C	-0.255892	0.384981
FAM136A	-0.0406667	0.999808
FAM13A	0.00179496	1
FAM13B	0.0546667	0.987748
FAM149A	-0.721726	0.0108541
FAM155B	-0.182667	0.430742
FAM156A	0.116333	0.863978
FAM156B	0.116333	0.863978
FAM160B1	0.019452	0.999462
FAM161A	-0.231534	0.933073
FAM161B	-0.150278	0.333156
FAM162A	-0.0108385	0.999993
FAM163A	-0.143333	0.999463
FAM169B	-0.81	0.940661
FAM171A2	-0.029125	0.999911
FAM174A	-0.0665365	0.996712
FAM174B	0.09	0.991589
FAM181A	-0.792667	0.0963945
FAM181B	-0.333107	0.0593309
FAM184B	-0.315628	0.0144773
FAM187A	1.88524	0.097193
FAM189A2	-0.237	0.326305
FAM193A	0.139667	0.0467907
FAM20B	0.149612	0.743378
FAM20C	0.231699	0.000163725
FAM217B	0.0771937	0.92311
FAM220A	0.0927107	0.949039
FAM221A	-0.296787	0.794398
FAM234B	0.188	0.00146777
FAM241A	-0.503667	0.169213
FAM241B	-0.200009	0.570203
FAM3C	0.0501358	0.881189
FAM43A	-0.060703	0.999963
FAM49A	-0.054	0.926741
FAM49B	0.093	0.698048
FAM53B	-0.156	0.803689
FAM53C	-0.0253333	0.999525
FAM76B	0.015099	0.999995
FAM81A	-0.918667	4.45033e-12
FAM83E	0.488175	0.311339
FAM83F	-0.636	0.890103
FAM83H	0.412578	0.0995421
FAM86B1	-0.419	0.730334
FAM86B2	-0.419	0.730334
FAM86C1	-0.419	0.730334
FAM89B	-0.0338448	0.997055
FANCB	0.133667	0.996721
FANCC	0.0693333	0.996072
FANCD2	-0.271653	0.135134
FANCG	0.273667	0.29327
FANCI	-0.234711	0.181492
FANCM	0.191	0.669395
FAR2	-0.546333	0.00944158
FARP1	-0.0793333	0.714554
FAS	1.29067	0.00440475
FASLG	-0.156657	0.987908
FASN	-0.322241	0.0206899
FASTKD1	0.153333	0.944404
FAT1	0.268512	0.187424
FAT3	0.735998	0.00862008
FAT4	0.749454	0.000442062
FAU	0.045	0.994198
FAXC	0.104	0.840006
FBL	-0.00672864	0.999999
FBLIM1	0.212428	0.700064
FBLL1	0.174967	0.161675
FBLN2	-0.402667	0.0832095
FBLN5	0.301843	0.85398
FBN2	-0.163	0.89708
FBP2	-0.232	0.99378
FBRSL1	-0.023	0.999975
FBXL12	0.0413409	0.999817
FBXL17	0.0156667	0.999967
FBXL19	-0.172473	0.467038
FBXL2	-0.45598	0.0225038
FBXL20	0.05	0.971272
FBXL6	0.0660702	0.985998
FBXL7	0.1089	0.986817
FBXO10	0.00983243	0.999998
FBXO16	0.122333	0.875033
FBXO2	-0.181515	0.995256
FBXO21	0.144225	0.117998
FBXO32	-0.227	0.908359
FBXO34	-0.496583	0.00694401
FBXO4	-0.403323	0.796677
FBXO42	-0.0537759	0.977605
FBXO44	-0.08	0.993669
FBXO45	0.112	0.681705
FBXO5	-0.490271	0.189299
FBXO6	-0.08	0.993669
FBXO8	-0.143292	0.838174
FBXO9	-0.049	0.884676
FBXW11	-0.00366667	1
FBXW4	-0.0975725	0.696124
FBXW7	-0.159333	0.143499
FBXW8	-0.232667	0.0398707
FBXW9	-0.163333	0.108211
FCGRT	-0.907191	0.000657578
FCHSD1	-0.112069	0.876426
FCHSD2	-0.00139843	1
FDFT1	0.312202	0.152412
FDXACB1	0.282768	0.242924
FECH	-0.294687	0.00240624
FEM1B	-0.127	0.248027
FEM1C	0.0766569	0.971039
FERMT2	-0.291076	0.00013114
FEZF2	0.102591	0.863329
FGD1	0.126	0.183338
FGD3	0.241633	0.0158951
FGD5	-0.907321	0.00016901
FGD6	0.0823615	0.999037
FGF11	0.149247	0.753094
FGF12	-0.279333	0.019166
FGF2	-0.880333	0.351929
FGF21	0.32344	0.942332
FGFBP3	-0.42448	0.768976
FGFR1	-0.106961	0.462305
FGFR1OP2	0.0693333	0.976183
FGFR2	-0.254336	0.0189684
FGFR3	-0.579772	2.18284e-05
FGFRL1	-0.154	0.860822
FGL2	-0.424	0.97394
FH	-0.0233333	0.997505
FHL1	-0.366667	0.00298092
FHL2	-0.749036	3.21931e-08
FHL3	-0.57546	0.280321
FHOD1	-0.0353333	0.999998
FHOD3	-0.669667	3.72789e-10
FILIP1	-0.4191	0.343612
FILIP1L	0.713367	0.570211
FIS1	-0.0223333	0.999875
FJX1	-0.120578	0.76997
FKBP10	-0.679476	0.00731834
FKBP1B	-0.285333	0.0182263
FKBP2	0.201	0.137437
FKBP7	0.600667	0.0283153
FKBP9	-0.482943	0.00151111
FLACC1	-1.40462	0.313782
[truncated: 4,635 more rows]

## Sheet: anle-control_14
human_gene	logfc	p
KCNG4	-5.84934	6.76153e-06
AACS	1.02631	2.22045e-14
VGF	-5.76267	3.56382e-14
AAGAB	0.282667	0.00835232
AAMDC	-1.24783	3.00179e-05
AARS1	0.0829307	0.912185
AARS2	0.293075	0.0171499
AARSD1	-0.226841	0.00173492
AASDH	0.412757	0.00316353
AATF	0.496898	0.000450441
AATK	0.281951	0.0201213
ABAT	-1.10057	1.28164e-12
PTAFR	-4.86	4.15926e-06
TMPRSS2	-4.74167	3.50528e-05
ABCA5	0.669333	0.00011926
ABCA7	-0.314163	0.558937
ABCB10	0.210333	0.0496016
ABCB4	-0.66122	0.499881
ABCB6	0.506	3.67507e-06
ABCB9	-0.485541	0.00233712
ABCC2	0.863776	0.000944471
ABCC4	-0.783	0.000220434
ABCC8	-0.254027	0.57357
ABCC9	-0.0846667	0.999839
ABCD2	-0.831667	0.000170737
ABCG1	-0.67	3.99015e-05
ABCG2	-1.161	0.203522
ABCG4	0.293854	0.0466378
ABHD1	-1.43067	8.55171e-07
ABHD12	-0.174667	0.0248081
ABHD13	0.449954	0.00803051
ABHD14A-ACY1	-0.473506	0.000137957
ABHD14B	-1.03889	0.00864921
AEBP1	-4.65036	1.96855e-07
ABHD17B	-0.376	5.735e-05
ABHD17C	0.500333	3.09026e-07
ABHD2	0.178169	0.0280477
ABHD3	-1.37849	2.83173e-11
ABHD4	-1.1825	7.9603e-13
ABHD5	-0.267022	0.0108576
ABHD6	0.141333	0.286379
ABHD8	0.389333	0.000579772
ABI1	-0.188	0.0179124
ABL2	0.333968	0.0111013
ABLIM3	0.499333	3.61535e-08
ABR	0.201232	0.00274459
ABRAXAS1	-1.24167	0.00033747
ABT1	0.352667	0.0129765
ABTB2	-0.00533333	1
ACAA1	0.0213397	0.999198
ACAA2	-0.906333	1.85344e-09
ACACA	0.859101	1.74362e-09
ACAD10	-0.599	0.00134774
ACAD11	-1.01123	1.13654e-05
ACADL	-1.17083	1.00342e-10
ACADM	-0.714583	0.00183505
ACADS	-0.730722	0.00212287
ACADVL	-1.03033	7.61946e-13
OVOL2	-4.617	1.11402e-05
ACAP1	0.935333	0.0465559
ACAT1	-0.0186993	0.99911
SNED1	-4.5879	1.50845e-11
ACBD3	0.102667	0.518759
ACE	0.303	0.803472
ACER2	0.526843	0.25925
ACER3	-0.867497	0.000875805
DOCK5	-4.41633	8.32323e-12
ACKR3	-0.875118	0.131397
COL6A1	-4.358	3.8256e-11
ACO1	-0.0266667	0.986502
ACO2	-0.311333	9.86069e-10
ACOD1	0.124532	0.999673
ACOT1	-0.0994352	0.33202
RASSF4	-4.30923	4.65362e-06
ACOT2	-0.0994352	0.33202
ACOT7	0.30151	5.3769e-05
ACOT8	-0.330333	0.15608
ACOX3	-0.111333	0.45284
ACSBG1	-1.41633	5.97411e-13
ACSF2	-1.04479	4.35925e-08
ACSF3	-0.438994	5.30203e-05
ACSL1	0.357019	2.91019e-10
ACSL3	0.443	1.12838e-06
ACSL4	1.091	1.14776e-11
ACSL5	0.401583	5.55583e-05
ACSL6	-0.816333	2.10942e-14
MUSTN1	-4.244	1.80071e-10
ACSS2	0.277295	4.78729e-05
ACTA1	0.983653	0.0039255
ACTL6A	-0.236715	0.0231806
ACTL6B	0.303459	0.00144027
ACTN2	-1.05872	2.84381e-07
ACTR1A	0.151667	0.00884142
ACTR1B	-0.236333	0.000839627
ACTR3B	0.130456	0.272695
ACTR5	0.201667	0.295637
ACTR8	0.217476	0.00659814
ACVR1	0.499	1.16077e-07
ACVR1B	0.651941	1.62314e-10
CD34	-4.22333	0.000156663
ACVR2A	0.465248	0.000458534
ACVR2B	0.345636	0.0364812
ACY1	-0.473506	0.000137957
ACY3	-1.309	4.97073e-06
ADAM12	-0.536176	0.00550206
ADAM15	-0.115667	0.693722
ADAM17	-0.714199	4.11229e-05
ADAM19	-0.220348	0.0928886
ADAM23	-0.486064	2.17873e-06
ADAM9	-0.196667	0.000443431
A2M	-4.19641	1.4978e-11
ADAMTS12	0.196333	0.930379
BMP6	-4.112	2.12177e-08
ADAMTS15	1.328	9.86926e-06
ADAMTS17	0.757105	4.34154e-07
PREX2	-4.112	1.34388e-08
ADAMTS19	0.92989	5.27171e-06
ADAMTS2	1.27229	6.4063e-05
ADAMTS20	-0.20574	0.851434
ADAMTS3	-0.0145424	0.999986
SCN7A	-4.07901	2.68258e-06
ADAMTS7	0.366683	0.0237076
PGM5	-3.95491	3.77428e-05
ADAMTSL4	-1.40433	0.000986699
ADAR	0.344333	0.000298245
ADARB1	-0.73812	8.40294e-08
ADARB2	-1.18967	9.17304e-10
ADCY1	0.0321521	0.999678
ADCY2	-0.85365	1.37674e-08
ADCY5	0.675368	1.4381e-08
SPTSSB	-3.81836	5.49915e-11
ADCY8	-0.536333	0.0027416
ADCYAP1	-0.626333	2.63528e-06
ADCYAP1R1	-0.226947	0.00314422
ADD2	0.623066	1.81922e-07
ADD3	-0.964659	3.45279e-14
ADGRA3	-0.499982	1.84983e-08
ADGRB3	0.360225	2.69857e-07
HTRA4	-3.80667	2.30048e-11
ADGRE1	0.318667	0.598045
RSPO1	-3.64367	3.39856e-11
RPE65	-3.63867	2.41571e-06
ADGRG1	-0.475674	1.57538e-05
ACOT11	-3.58833	7.96585e-13
ADGRG6	-0.197317	0.954066
ADGRL2	0.538333	5.63337e-06
ADGRL3	0.488122	1.13803e-05
ADGRV1	-1.12518	0.000168958
TMEM71	-3.576	6.40565e-07
ADI1	-0.840182	0.00244267
ADIPOR2	0.267229	0.000612254
ADK	-0.641	1.53748e-08
ADM	-1.42749	0.0220518
ADNP	0.482419	0.00338547
ADNP2	0.38663	0.00465189
ADORA1	-0.426321	0.0345878
ADORA2B	-1.30067	0.00143079
ADPRH	-0.250667	0.0458362
ADPRHL1	0.352	0.745115
ARC	-3.57138	2.30715e-12
ADRA2A	-1.3957	6.16174e-14
ADRA2C	0.662	1.99194e-05
ADRB1	0.0526667	0.999374
ADRM1	0.317674	0.00710124
ADSL	0.353	3.28557e-07
FAM107A	-3.51803	1.30119e-08
AEBP2	0.09	0.71689
AEN	0.109971	0.918188
AFAP1L1	-0.565808	0.856605
AFAP1L2	-1.14655	1.75228e-10
AFF1	-0.656	0.0114156
AFF2	0.944667	1.79386e-09
AFF3	0.687375	4.07618e-08
AFMID	-0.331352	0.724703
AGA	-1.43901	2.56162e-09
AGAP3	0.490489	7.18141e-08
AGBL5	0.825	7.87126e-09
AGFG1	0.484216	1.54422e-06
AGFG2	1.27772	4.58841e-09
AGK	0.252333	0.0476159
AGL	-0.433333	5.16471e-06
AGO2	0.522012	0.00401578
AGO4	0.322333	0.00824719
AGPAT3	-0.480456	4.14109e-10
AGPAT4	0.741173	3.03431e-11
AGRN	0.523	0.0146436
MGP	-3.48333	3.55745e-06
AGTPBP1	-0.0326667	0.99706
AGTRAP	-0.858336	0.00632046
AHCTF1	-0.594333	0.000294234
AHCY	-0.560352	4.74356e-06
AHCYL1	-0.742333	1.18607e-09
AHCYL2	0.275	0.00214954
AHI1	0.455	0.00353647
EFEMP1	-3.45884	7.34712e-09
AHSP	1.14407	0.092369
AIF1L	-0.561667	0.0688208
AIFM1	-0.307667	0.0112863
AIFM2	-0.0106667	1
AIG1	0.275333	9.54326e-05
AJAP1	0.718	4.31994e-09
AJUBA	-1.45025	0.000290499
AK2	-0.770481	9.59485e-06
AK3	-0.624333	3.58559e-07
AK5	0.01	1
AKAP1	0.398336	3.57876e-07
AKAP12	-0.324	0.0453424
AKAP5	-0.822	0.0314329
AKAP6	0.367468	0.00439577
AKAP7	-0.133667	0.950133
AKAP9	0.675667	3.56472e-05
AKIRIN1	-0.518719	8.16679e-08
AKNA	-0.748333	0.000228408
AKR1E2	-0.578589	0.00111254
AKR7L	-0.569667	8.62937e-05
AKT1	0.411096	1.7489e-07
AKT2	-0.784442	3.33067e-14
AKTIP	0.302667	0.000968381
ALAD	0.544667	0.000100895
ALAS1	-0.294	0.00335674
VIP	-3.44995	5.97522e-13
ALCAM	-0.382667	0.00460633
ALDH18A1	0.0516667	0.980332
CCDC60	-3.39777	5.6236e-05
ALDH1L1	-0.0529764	0.999661
NPPC	-3.39533	8.17408e-11
ALDH2	-1.323	4.69624e-14
ALDH3A2	0.140525	0.443601
ALDH5A1	-0.76713	4.87443e-11
ALDH6A1	-1.00789	2.48854e-09
ALDH7A1	-0.974254	7.11866e-11
ALDH9A1	-0.427552	0.000155749
ALDOC	-0.649978	1.81644e-06
ALG10	0.521667	0.0185552
ALG10B	0.521667	0.0185552
ALG12	0.0386667	0.999041
ALG2	0.375667	0.000591048
ALG8	0.571	0.00105286
ALG9	0.764	1.52087e-08
NID2	-3.36188	2.80886e-14
ALKBH1	0.256916	0.131353
ALKBH3	-0.326	0.0486258
ALKBH6	0.258885	0.17497
ALKBH8	0.475604	0.0063854
ALPK1	0.850667	0.000230832
ALPL	-0.406162	0.225028
FOSB	-3.35379	3.95136e-05
AMER1	0.820667	0.0110141
AMER3	0.848667	0.00986839
AMIGO2	-0.886313	4.79171e-07
AMN	0.382147	0.927335
AMOT	-0.787	1.43292e-07
AMOTL2	0.187333	0.0695068
AMPD2	0.21561	0.0167103
AMPD3	-1.161	1.31983e-08
AMZ1	1.29396	9.92175e-10
AMZ2	0.813289	2.35367e-14
ANAPC1	0.154333	0.175531
ANAPC13	-0.384667	0.0211673
ANAPC5	0.276	8.14586e-05
ANGEL1	-0.106333	0.861642
ANGPT1	-0.926333	0.000928433
CAVIN1	-3.3202	1.2105e-06
ANGPTL4	-0.82677	0.341837
ANK1	-0.336333	0.0272714
ANKDD1A	1.12691	2.17764e-05
ANKFY1	-0.157907	0.0499613
ANKH	-0.407667	2.8922e-09
ANKLE1	0.699839	0.0309957
ANKRD10	0.817333	6.90767e-05
ANKRD12	0.718701	0.000971942
ANKRD13A	-0.149	0.0727059
ANKRD13D	0.405876	4.46966e-05
ANKRD27	0.654503	2.32242e-07
ANKRD28	-0.254553	0.013824
ANKRD34C	-1.73985	0.174229
ANKRD35	1.22437	0.207482
ANKRD37	-0.0906667	0.998926
ANKRD40	-0.74223	1.91102e-09
ANKRD42	0.18	0.540082
ANKRD44	0.395216	0.0383426
ANKRD45	0.0839231	0.920048
ANKRD46	0.142871	0.0157895
ANKRD50	-0.0112956	0.999984
ANKRD54	0.455333	0.00254365
ANKRD6	0.0523333	0.976475
ANKRD62	0.458333	0.000475942
ANKRD63	1.36381	0.0506499
ANKS1A	0.276667	0.00164514
ANKS1B	-0.506066	2.05042e-06
ANLN	0.710038	0.00275651
ANO3	1.00297	0.0012564
ANO4	-0.594626	8.35744e-06
ANP32A	0.478	0.0082021
ANP32D	0.478	0.0082021
ANP32E	-0.388	2.45259e-05
ANTKMT	-0.110181	0.890236
ANTXR1	-0.68	8.91962e-06
ANTXR2	-1.17533	1.0662e-05
ANXA1	-0.675667	0.162679
IRAK3	-3.29007	2.97188e-06
ANXA5	-0.63	7.06137e-07
ANXA6	-0.509517	2.12174e-07
ANXA7	-0.121333	0.710231
AOPEP	-0.691168	0.00203399
AOX1	-1.46533	1.03997e-09
AP1AR	0.326	0.000100023
AP1G2	0.798007	0.0444556
AP1S1	-0.0323869	0.993755
AP1S2	0.642859	5.66096e-05
AP1S3	-0.637942	0.0424233
AP2A1	-0.152333	0.0307584
AP2A2	0.196	0.0044612
AP2M1	0.132	0.0310978
AP3S1	0.374	0.0272088
APAF1	0.51156	8.42286e-07
APBA1	-0.404061	2.99368e-06
APBA2	0.144152	0.0278847
APBB2	0.256914	0.00354718
APBB3	-0.402713	0.00793955
APC	0.745568	2.33178e-07
APC2	0.765566	3.46215e-08
APCDD1	0.610211	0.0009571
APEH	-0.429037	3.10263e-06
APH1B	0.108969	0.970124
API5	-0.378333	0.0141825
SUSD5	-3.26007	7.86227e-07
APLP1	0.396193	0.000265848
APLP2	-0.488234	3.22298e-12
APMAP	-0.386	0.000520758
CA7	-3.25633	1.32668e-07
TRPC6	-3.21137	0.00940362
APOD	-1.15767	0.060988
MICALL2	-3.21033	1.65953e-08
APOOL	-1.18333	4.16801e-05
APP	0.0366667	0.884511
APPL2	-1.16354	3.97593e-12
APRT	-0.369507	0.00239177
APTX	0.44119	3.49059e-05
AQP11	0.257494	0.626666
CCDC190	-3.18133	0.00218078
ARAF	-0.590531	4.7192e-07
ARAP1	-1.015	9.70956e-10
ARAP2	-0.693044	2.15189e-05
DUSP5	-3.137	1.84711e-08
ARF1	0.158667	0.00680577
ARF4	0.251215	0.0252687
ARF5	-0.223005	0.00167875
ARFGAP3	0.310333	0.00162793
ARFIP1	-0.711643	0.00022888
ARHGAP12	-0.760667	2.58782e-08
ARHGAP17	-0.657667	5.85055e-05
ARHGAP18	0.952	4.83692e-07
ARHGAP19	0.482	0.0435848
ARHGAP19-SLIT1	0.482	0.0435848
ARHGAP20	0.169667	0.111304
ARHGAP25	-0.43	0.904716
ARHGAP26	-1.1129	1.38833e-08
ARHGAP28	1.30767	0.000334008
ARHGAP29	0.622667	0.0177839
ARHGAP31	-0.517216	0.00252011
ARHGAP33	0.365804	0.00966168
ARHGAP39	0.255725	0.0369799
ARHGAP4	0.522823	0.189202
ARHGAP42	-0.110535	0.926402
ARHGAP44	-0.351423	2.22947e-06
ARHGAP6	-0.673	0.525856
ARHGEF10	-0.649333	0.000123236
ARHGEF18	-0.252333	0.0423844
ARHGEF19	-0.374	0.176502
ARHGEF2	-0.269667	0.00633959
ARHGEF25	-0.282333	0.0460334
ARHGEF26	-1.15467	3.45068e-12
ARHGEF28	0.956551	7.55639e-09
ARHGEF3	-0.112333	0.988189
ARHGEF6	-0.829185	0.000258872
ARHGEF7	0.387569	1.16719e-09
ARID2	-0.204667	0.111952
ARID3A	0.574	0.0335628
ARID4A	0.405667	0.00742866
ARID5A	-0.724667	0.150286
ARIH2	-0.362526	4.06607e-07
ARL10	0.893	9.39383e-11
ARL15	0.313333	0.00325349
ARL16	0.504667	0.000286344
ARL2	-0.227667	0.17724
ARL4D	-0.874	0.00261317
ARL6IP4	0.360618	0.000448708
ARL6IP5	-0.00466702	1
ARL8A	0.024	0.991317
ARMC10	0.218986	0.00129328
ARMC7	0.71	0.000126357
ARMC9	0.156	0.00219898
ARMCX2	0.442932	0.00178073
ARMCX4	0.821667	2.52282e-06
GRIN2C	-3.12814	4.69596e-09
ARMH3	0.437	0.00073505
ARMH4	-0.556333	4.8484e-06
ARNT	0.351226	0.0337122
ARPC1A	0.132667	0.0334411
ARPC1B	-1.3	7.21795e-08
ARPC2	0.202934	0.000499496
ARPC5	0.127	0.301043
ARRB2	0.506582	2.5388e-06
ARRDC1	0.940333	2.12523e-07
ARRDC3	0.60327	4.01043e-05
ARRDC4	1.27158	4.21918e-12
ARSB	-0.494516	5.98617e-07
ARSG	0.0894337	0.96081
ARSK	-1.14188	7.59389e-05
ARV1	0.389251	0.000275698
ARVCF	-0.0188669	0.999939
ARX	-0.094471	0.965295
ASAH1	-0.436	0.0381171
ASAP1	-0.857327	1.10578e-13
ASAP2	-0.928	8.7639e-08
ASB1	0.41934	9.52004e-05
ASB7	0.396636	0.000195665
ASCL1	-1.27695	5.33888e-10
ASF1A	-0.484	0.00204154
ASIC2	0.426648	0.000131305
BCAR3	-3.11561	2.55351e-14
ASL	-0.528	9.30285e-06
ASMTL	-0.300667	0.100009
ASNS	0.543691	0.0113277
ASPHD1	0.294498	0.0465233
ASPM	0.0933387	0.99119
ASRGL1	-0.497882	1.5147e-06
STAT5A	-3.10834	2.14969e-06
ASTN2	-1.43567	2.09832e-14
ASXL1	0.313333	0.00329455
ASXL3	0.894501	2.70192e-05
ATAD5	0.718	0.00254016
ATAT1	0.801895	8.11573e-13
ATCAY	0.372741	3.03097e-06
ATF2	0.215667	0.0194644
ATF3	-1.68184	0.176687
ATF4	0.254614	0.05938
ATF5	-0.952391	2.32143e-05
ATF6	-0.496244	0.017136
ATF7IP	0.381333	3.4241e-06
ATG12	0.588667	1.78529e-06
ATG13	-0.176	0.0376445
ATG14	0.264667	0.133164
ATG16L2	-0.846667	5.6078e-05
ATG3	-0.329333	0.00317869
ATG4B	0.383221	3.58629e-05
ATIC	-0.673619	8.21638e-07
ATL1	0.348115	3.65919e-07
ATL3	0.328333	0.064356
ATMIN	-0.420333	0.057728
ATOH7	1.78867	0.165415
ATOH8	-1.40153	0.000787015
DAAM2	-3.10782	9.76996e-15
ATP10D	-0.820667	0.00250896
ATP11C	0.502333	0.00463192
ATP13A3	0.492174	0.0453306
ATP1A1	-0.71	2.10942e-14
RASGRP1	-3.10567	1.61315e-13
ATP1A3	-0.0433526	0.974654
ATP1A4	-1.311	0.00025086
ATP1B1	-0.467052	4.71473e-10
ATP1B2	-1.33406	3.9968e-14
ATP1B3	-0.450667	0.0146622
ATP2A2	-0.784333	4.62519e-13
ATP2B1	-0.375	0.000261555
ATP2B2	-0.737292	1.67218e-09
ATP2B3	0.545	7.6883e-08
ATP2B4	0.179716	0.595796
ATP5F1B	-0.406667	4.2668e-11
ATP5F1D	-0.291333	0.0163567
ATP5MC3	-0.477162	1.08185e-05
ATP5PB	-0.230333	0.00142263
ATP6AP1	0.320333	2.78798e-08
ATP6V0A1	0.781333	2.10942e-14
ATP6V0A2	-0.278333	0.0030608
ATP6V0A4	0.601667	0.000564284
ATP6V0C	0.0756667	0.373453
ATP6V0D1	-0.113333	0.00818043
ATP6V0E1	-0.697667	0.000207456
ATP6V1A	-0.18117	0.000802039
ATP6V1B2	0.186667	0.000311377
ATP6V1C1	-0.254333	0.00730437
ATP6V1E1	-0.178333	0.00506303
ATP6V1G1	-0.309695	6.63494e-05
ATP7B	-1.32391	2.97424e-08
CYP2D6	-3.07267	0.00017301
ATP9A	0.570546	4.54556e-10
ATPAF1	-0.328775	0.00470274
ATPAF2	-0.16	0.267253
ATRIP	0.753018	0.00505374
ATRN	-0.170698	0.151644
ATRNL1	-0.672299	4.92581e-09
ATXN1L	-0.345	0.00694845
ATXN3	0.198667	0.431169
ATXN7L3	0.186082	0.00165186
ATXN7L3B	0.222848	0.0079731
AUH	-0.314	0.00119732
AUP1	0.0562489	0.798169
AURKA	0.269094	0.719708
AURKB	0.989041	1.8613e-05
AUTS2	1.228	3.43532e-09
AVL9	0.323	0.0358484
AXL	-1.33554	1.74564e-09
AZIN2	-0.346667	0.22113
B2M	-1.41009	5.37403e-10
B3GALNT1	0.233667	0.343746
B3GALT1	0.535606	2.90543e-05
B3GALT2	-0.172333	0.58389
B3GALT6	0.480667	6.70207e-07
B3GAT1	0.928343	3.17035e-08
B3GAT2	0.578	0.00157911
B3GLCT	-0.830667	1.52493e-07
B3GNT7	0.965401	4.65112e-07
B3GNT9	-0.238296	0.781049
B3GNTL1	0.0789406	0.966771
B4GALNT4	0.540016	0.0017216
B4GALT2	0.313667	3.92882e-05
B4GALT3	0.538391	1.27596e-06
B4GALT5	-0.557609	4.2358e-05
B4GALT7	0.345667	0.0100449
BAALC	0.212405	0.048899
BABAM2	-0.455165	2.28509e-05
BACE1	0.531667	2.90412e-10
CYP2D7	-3.07267	0.00017301
BACH1	0.48621	0.0101659
BACH2	-0.776667	4.73812e-08
BAG1	0.334667	0.00576767
BAG2	0.294667	0.334766
BAG3	-1.063	0.00733189
BAG6	0.180503	0.0268104
BAHCC1	0.761386	5.61028e-06
BAK1	-0.473333	8.93533e-05
BAMBI	1.18048	0.0011129
BANP	0.286944	0.0140144
BAP1	0.381846	1.00424e-09
BARD1	1.332	1.5418e-06
BAZ1A	-1.31267	5.38256e-08
BBS1	-0.0209139	0.999826
BBS4	0.38798	8.39788e-05
BBS9	0.331333	0.00731322
BBX	-0.486333	0.152294
BCAN	-0.698877	5.1666e-06
BCAP31	0.104	0.854217
SH3BGR	-3.06667	7.0226e-05
BCAS1	-1.01789	3.38521e-07
BCAT1	0.303454	1.02251e-05
BCAT2	0.422735	0.00117615
BCCIP	-0.273509	0.0635046
BCDIN3D	0.355831	0.435784
BCHE	-0.315298	0.624314
BCKDHA	-0.720333	1.52858e-05
BCKDHB	-0.709	8.70831e-06
BCKDK	-0.288667	0.0122928
BCL10	-0.510667	0.0138888
BCL11A	0.019	0.99976
BCL11B	0.583841	7.39139e-06
BCL2	-0.630687	0.0145449
BCL2L1	0.418333	6.08078e-07
BCL2L11	-0.409724	0.00963602
BCL2L13	-0.183667	0.167302
BCL2L15	0.841588	0.232369
BCL6	-0.440642	0.00861076
BCL7A	-0.250971	0.0150683
BCL7B	-0.364	0.0170126
BCL9	0.652878	1.52073e-08
BCLAF3	0.596	0.00175925
BCORL1	0.762	1.09997e-08
BCR	0.463333	1.15049e-07
BDH1	-0.220926	0.000829217
COL6A2	-3.055	2.09941e-11
TRDN	-3.05156	0.00874965
BEAN1	0.326333	0.104745
BEND4	0.343	0.150932
BEND5	0.621333	3.90608e-08
BEND6	0.362667	1.10698e-06
BEND7	-0.74938	0.0639897
BET1L	0.0536667	0.996044
BEX1	0.511	7.85271e-05
BEX2	0.511	7.85271e-05
BEX3	0.170333	0.119031
BEX4	0.743118	4.57756e-12
KCNJ16	-3.04795	1.58062e-06
LGALS3	-3.015	0.0181535
BHLHE23	1.057	0.0253717
BHLHE41	-0.584333	0.08445
BICC1	-0.656696	0.000547535
BICDL1	0.75694	0.00105152
BICRA	0.25489	0.45591
BICRAL	0.593333	3.28595e-05
BID	1.09667	8.60423e-13
BIRC5	0.652626	0.000135359
BLCAP	0.092	0.513821
BLM	0.699178	0.00090643
BLMH	0.0633333	0.913233
BLVRA	-0.404667	0.00483234
BLVRB	-0.301333	0.0336293
BMERB1	0.390925	7.01074e-09
INPP5D	-2.99379	9.37707e-06
BMI1	0.310333	0.0543178
BMP1	-1.085	3.17377e-10
BMP2	-1.19567	5.63364e-08
BMP2K	-0.478604	0.00640828
BMP3	-1.396	1.39409e-07
BMP4	-0.708667	0.371387
RGS8	-2.98833	3.73094e-11
BMP7	0.216194	0.91612
BMPER	-1.01063	0.00119999
BMPR1A	-0.706761	6.40856e-06
BMPR1B	-1.34284	9.15416e-07
BMX	-1.01167	0.44683
BOC	-0.644667	2.73932e-06
BOD1	0.349333	8.19859e-05
BOD1L2	0.349333	8.19859e-05
BOK	0.506	0.0207362
BOLA3	-0.492667	0.00291141
BOP1	-0.225974	0.00325108
BORCS7	-0.293769	0.0278915
BORCS7-ASMT	-0.293769	0.0278915
BORCS8	-0.499743	0.00169076
BORCS8-MEF2B	-0.499743	0.00169076
BRCA1	-0.0911	0.994229
BRCA2	0.383	0.0416281
BRD1	0.283767	0.00056016
BRD3	0.303769	0.000247153
BRD7	0.288695	0.000362008
BRD8	0.0453333	0.794262
BRD9	0.249508	2.26458e-07
BRF1	0.226131	0.00406479
BRF2	0.0899527	0.868642
BRI3BP	0.411667	0.015281
BRINP1	-0.915104	3.00004e-12
BRINP2	-0.865161	1.098e-11
BRK1	-0.220368	0.0138764
BRPF3	-0.580667	0.000105771
BRSK1	0.139242	0.0468141
BSCL2	0.444	0.00012387
BSDC1	-0.251333	0.0193378
BSG	-0.0189743	0.998198
BTBD1	-0.272062	0.00160218
BTBD10	0.269513	5.53063e-05
BTBD16	1.073	0.00484258
BTBD17	-1.42156	1.08948e-07
BTBD7	-0.219333	0.155555
BTBD9	0.394011	0.000314009
BTD	0.609333	0.00618685
BTG1	-0.210546	0.0724529
BTG2	-1.45068	4.51732e-08
BTRC	0.319667	1.22415e-07
BUB1B-PAK6	0.308936	0.602068
BUB3	-0.239	0.000914981
BUD13	0.432351	3.71657e-05
BZW2	0.543102	3.13246e-11
ALDH1A1	-2.937	1.50219e-11
C10orf143	0.782198	0.00150471
C11orf95	0.609729	6.01757e-05
C11orf96	-1.27233	5.77761e-11
C12orf29	-0.432667	0.00641627
C15orf39	-0.69098	0.160246
C15orf40	0.132	0.80649
C15orf41	0.6	0.000170634
C16orf58	0.266108	0.107786
C16orf70	0.415667	0.00100563
C16orf87	0.508	0.000911355
C17orf100	0.471667	0.0308467
C17orf58	-1.00595	0.000303141
C17orf80	0.453444	0.0114005
C18orf21	0.218578	0.134542
C18orf25	0.573667	0.0914083
C19orf25	-0.650333	0.00136262
C19orf47	0.296706	0.0209523
C1D	0.455667	0.000163934
C1GALT1	-0.35304	0.285804
C1orf112	0.410333	0.294081
CEBPD	-2.898	1.99324e-07
C1orf159	0.633431	5.4819e-05
C1orf198	-0.486995	0.00203542
C1orf21	0.105	0.821192
C1orf35	0.410667	0.0109437
C1orf43	-0.0613333	0.984098
C1orf52	0.313667	0.00179941
C1QB	0.0183333	1
C1QBP	-0.312333	0.000139995
C1QL1	0.232284	0.720875
CAV2	-2.88298	0.0022508
CLDN9	-2.872	0.0015065
BMF	-2.85949	9.42029e-10
C20orf194	-0.253333	0.000797194
C20orf27	0.71674	1.70003e-06
VSIG2	-2.85811	0.027831
C2CD2	0.612144	0.000120637
C2CD3	0.363413	4.87033e-05
TPH2	-2.851	2.75093e-07
C2orf49	-0.289667	0.0737844
ID3	-2.83204	1.22882e-09
C2orf69	-0.142	0.982966
C2orf81	0.907667	0.00469863
C3orf18	0.151333	0.914606
C3orf20	-0.005	1
C3orf67	0.574333	0.0627176
C3orf80	-0.122333	0.961609
C4orf3	-0.819667	9.12015e-08
C5AR1	0.0140063	1
C5orf34	0.231067	0.444393
C5orf49	0.472667	0.00148821
C6orf136	-0.483359	0.000250486
C6orf89	0.036	0.991351
C8orf34	-0.513	0.000133052
C8orf58	1.03029	4.60599e-05
C8orf82	-0.637667	9.27677e-06
C9orf116	-1.189	0.0217749
C9orf16	-0.3637	0.0209885
C9orf43	0.667491	0.141541
CA10	-1.246	0.000269407
CA2	-0.0347501	0.999924
VSTM4	-2.81231	3.1401e-05
CA8	-1.11829	6.25138e-05
CABIN1	0.283851	0.00117129
CABLES2	0.357227	1.68789e-05
CABP1	-0.778333	1.56342e-06
CABYR	-1.07633	0.000183421
CACHD1	-0.360667	6.83475e-05
CACNA1B	0.566988	0.00440601
CACNA1C	0.64586	0.00053619
CACNA1H	0.884044	2.5234e-05
CACNA2D1	0.497333	0.00150482
CACNA2D3	0.238	0.00137117
CACNB1	0.195	0.133407
CACNB4	-0.283416	0.0737844
CACNG4	-0.259333	0.000171519
H2BC12	-2.79476	0.000599351
CACNG6	0.956252	0.009417
CACNG7	-0.231667	0.00848151
CACNG8	0.547241	3.73727e-05
CAD	0.418667	0.000158155
HDAC9	-2.79199	2.28706e-14
CADM2	-0.705	8.00662e-09
CADM3	-0.0233333	0.998729
CADM4	-0.37506	0.000559571
CADPS2	-1.46218	1.07692e-13
CAGE1	0.0133333	1
CALB1	-0.922	0.00042882
ECRG4	-2.78962	8.57905e-05
CALCRL	-0.159333	0.974091
CALD1	-0.47499	0.00185726
CALM1	-0.338687	1.87256e-08
CALM3	0.141667	0.162445
CALN1	0.981873	4.20977e-08
CALR	-0.378	0.00120389
CALR3	0.277	0.759329
CALY	1.15233	3.35676e-12
CAMK1	0.373333	0.000723947
CAMK1D	-0.25481	0.0498928
CAMK2A	0.0683603	0.92418
CAMK2B	0.176045	0.00553889
CAMK2N1	-0.274333	0.00456699
CAMK4	-1.13295	8.47433e-13
CAMKK1	0.201333	0.0637199
CAMKMT	-0.293819	0.105777
CAMKV	0.216861	0.00303797
CAMLG	0.467	0.000138639
CAMSAP1	0.590304	6.66101e-12
CAMSAP2	0.311	0.00770947
CAMSAP3	0.725512	1.52199e-09
CAMTA2	-0.362	0.00419242
CAND2	0.0733333	0.984446
CANX	0.257667	0.00798017
CAP1	0.209	0.000214566
CAP2	-0.728176	4.85071e-08
CAPN1	-0.270667	0.946315
CAPN10	0.429333	3.10779e-06
CAPN2	-0.172577	0.0251031
CAPN5	0.627	3.85943e-08
CARD14	-0.526477	0.115201
CARF	0.266558	0.00253075
CARHSP1	0.471333	0.00227664
CARMIL1	-0.489	2.26089e-05
CARMIL2	0.344686	0.0067191
CARNS1	1.2576	0.000205377
CARS1	0.579913	3.42393e-05
CARS2	0.287667	0.00437908
TIMP1	-2.77239	8.20277e-12
CASC1	-1.46267	6.48675e-07
CASD1	0.619667	6.81695e-05
CASK	0.353788	0.00131414
CASKIN2	-1.04133	5.4001e-10
CASP3	0.546658	0.000118213
CASP7	-0.268984	0.322417
MROH7	-2.74048	9.82405e-07
CAST	-0.0519654	0.994741
CASZ1	1.23274	4.96628e-06
CAT	0.0455924	0.868
CATIP	-0.0463231	0.999991
CATSPER2	0.0951588	0.95798
CATSPERG	0.511333	0.257051
CATSPERZ	0.153667	0.996887
MROH7-TTC4	-2.74048	9.82405e-07
ITGA1	-2.72233	0.00100425
FGL2	-2.72133	0.000372498
CAVIN2	0.849667	0.0869737
CAVIN3	-1.21167	0.00842535
CBFA2T2	0.193638	0.00670724
CBFA2T3	0.864815	1.42806e-05
CBL	0.464188	0.00100189
CBLB	0.588667	2.46496e-05
CBLN1	0.0683451	0.960976
SLCO2A1	-2.69739	0.013411
CBLN4	0.438	0.258824
CBS	-0.798962	0.0037241
CBSL	-0.798962	0.0037241
CBX2	0.00195962	1
CBX5	0.298667	0.0245295
CBX8	0.721	0.000840599
CBY1	-0.4	0.00630542
FAM187A	-2.68795	0.00690449
CCAR2	0.343139	4.10262e-05
CCDC103	-1.07767	0.153778
CCDC106	0.2522	0.00474414
CCDC107	-0.151174	0.262168
CCDC112	0.539953	0.00402072
CCDC115	0.440253	0.00273689
CCDC116	0.772667	0.0171176
CCDC117	0.452538	0.0104473
CCDC120	0.846506	4.05291e-07
CCDC124	-0.367555	0.0387346
CCDC13	0.506891	0.0375056
CCDC136	0.130333	0.807223
CCDC137	0.0636667	0.985089
CCDC138	-0.526667	0.0464994
SST	-2.67211	7.78155e-13
CCDC148	0.793333	0.0368747
CCDC149	0.192163	0.0493772
CCDC153	0.927013	0.0146109
CCDC160	0.458	0.917671
CCDC17	-1.04767	0.000150787
CCDC174	0.416	0.00706897
CCDC175	0.302667	0.273125
CCDC181	-0.425	0.00183477
OLFML2B	-2.66933	5.09439e-08
CCDC188	-1.0014	0.00431341
ABCA1	-2.65859	2.70894e-14
CCDC28A	0.496433	0.0366694
CCDC3	0.565436	0.606392
CCDC30	0.569	6.29037e-05
ITGA7	-2.651	3.39728e-14
CCDC34	0.16306	0.930268
CCDC50	-0.309667	0.0128723
CCDC6	0.369667	0.000792944
REM2	-2.64838	7.31782e-09
CCDC71	0.306	0.137519
CCDC71L	0.55	1.79968e-07
CCDC74A	1.01933	0.0108641
CCDC74B	1.01933	0.0108641
CCDC8	-1.21664	2.35218e-06
CCDC141	-2.64675	0.000512608
CCDC85A	-0.100136	0.63622
CCDC86	-0.219667	0.133511
CCDC88C	-0.348842	0.000279696
CCDC9B	-1.12867	0.0209564
CCHCR1	0.317895	0.527466
EMP1	-2.64333	1.46633e-07
CCM2	0.241667	0.0170548
ITIH3	-2.62413	3.84137e-14
CCKBR	-2.59867	1.38724e-06
CCN3	-0.701009	0.000176757
CCNA2	0.545804	0.00507618
CCNB1	0.476333	0.0065366
CCND1	-0.145668	0.729837
CCND2	-0.63904	1.26023e-06
CCND3	-0.558333	4.81825e-05
CCNE2	-0.0290282	0.999992
CCNF	0.518038	0.0103718
CCNG2	0.362743	5.19014e-05
CCNJ	0.195	0.926949
CCNL2	-0.386	0.0181077
MYOF	-2.59398	2.13561e-06
CCNT1	0.593104	0.0481797
CCP110	0.517138	3.05624e-05
CCPG1	-0.170667	0.333087
CCS	-0.336	0.0198418
CCSAP	-0.223973	0.0168788
CCSER1	-0.297	0.351504
CCSER2	0.432333	4.46129e-05
CCT2	-0.0965359	0.412514
CCT3	0.147333	0.112807
CCT4	0.184625	0.0193512
CCT7	0.121333	0.0248884
CD151	-0.269667	0.272167
CD164	-0.573667	8.82911e-05
CD200	0.505035	5.39856e-10
PNOC	-2.569	2.42487e-08
CD320	-0.448	0.0587777
SPTA1	-2.55967	1.22746e-12
CD38	0.396	0.810532
CD4	-0.164667	0.999418
CD44	-0.558502	0.486418
CD46	0.806667	0.00396381
CD48	-1.18894	0.00670389
CD53	-0.543667	0.858111
CD55	0.334667	0.733214
CD59	-0.186097	0.334173
CD63	-1.22299	1.64635e-12
CD81	-0.540639	4.90316e-10
CD82	-0.759353	0.00626928
PPP1R1B	-2.55316	9.41469e-14
CD99	-0.838231	1.09042e-07
CD99L2	0.511872	0.00247964
CDADC1	-0.408742	0.000381495
CDC20	0.173432	0.91525
CDC25B	0.595295	2.02762e-05
CDC25C	0.681	1.67435e-07
CDC37L1	-0.3	0.0176427
CDC40	0.205667	0.0752639
SLC17A8	-2.54567	0.00806847
CDC42EP2	1.009	3.72879e-05
CDC42EP3	1.23813	1.29674e-13
CDC42EP4	-0.871	5.04901e-05
CDC42SE1	-0.481	1.1554e-07
CDC42SE2	-0.296182	0.00175858
CDC6	0.924063	0.00336698
CDC7	0.621	8.12261e-06
CDCA3	0.600774	0.0603954
CDCA7	-1.22933	1.86358e-08
CDCA8	0.319	0.130241
CDH10	-0.414373	0.000641185
CDH11	-0.832	6.59472e-14
GPNMB	-2.54322	0.00027409
CDH13	1.47535	2.19824e-14
CDH18	0.864788	0.0198995
CDH2	0.0763333	0.610084
CDH20	-1.3089	1.43408e-12
CDH4	1.108	3.99791e-13
CDH7	-0.704333	7.06905e-07
CDH8	-0.367667	7.66012e-06
CDH9	0.703667	0.00981792
CDHR1	0.7154	0.0164958
CDHR2	0.0645918	0.995212
CDIPT	0.149333	0.284554
CDK1	0.544766	0.0687166
CDK11A	-0.183667	0.00336387
CDK11B	-0.183667	0.00336387
CDK14	-0.891667	1.52794e-10
CDK16	-0.0876013	0.104232
CDK17	-0.484728	9.1297e-06
CDK18	0.629	0.017972
CDK19	0.569429	8.54843e-10
CDK2	-0.616725	0.00415023
CDK20	1.00466	5.0334e-09
CDK2AP1	-0.543705	4.54177e-07
CDK2AP2	-0.289333	0.117749
CDK4	0.0609239	0.401991
CDK5	0.0743333	0.716715
CDK5R2	-0.615145	0.000571168
CDK5RAP1	0.304667	0.00117439
CDK5RAP3	-0.665	3.54046e-09
CDK6	-0.31691	0.304697
CDKL2	0.642635	2.28548e-05
CDKL3	1.22024	0.0843898
CDKN1A	-0.261	0.580881
CDKN1B	-0.591	3.79747e-08
CDKN1C	-0.510379	0.270507
CDKN2AIPNL	0.25	0.0463732
GAS1	-2.5432	1.37668e-14
CDKN3	1.07102	0.00939042
CDO1	-0.189553	0.172454
CDON	0.0664003	0.983015
CDR2	0.610953	0.00816717
CDS1	-0.184	0.0752621
CDS2	0.478667	1.41755e-05
CDV3	0.152333	0.137005
CDYL	-0.562025	0.00478473
CEBPA	0.259333	0.531626
CEBPB	-0.772667	0.0322572
SLC27A5	-2.53044	2.65001e-09
CECR2	-1.169	6.65034e-08
CELF2	0.361333	0.0157411
CELF3	0.577436	2.5144e-05
CELF4	0.511333	0.000273411
TECTA	-2.52967	0.0161707
SERPINF1	-2.5248	0.000254289
CEMIP	-0.0463333	0.99744
CEMIP2	0.758333	1.72876e-07
CENPA	0.545132	0.206474
CENPC	0.510895	0.00065357
CENPT	0.751333	0.00135673
CENPU	0.043605	0.999997
CENPV	0.196667	0.0597006
CEP131	0.386601	0.0194889
CEP164	0.461007	0.00157791
CEP170	0.7105	1.88112e-05
CEP19	-0.259141	0.252301
CEP295	0.446333	0.0041959
CEP57	0.379333	0.00680555
CEP57L1	0.571667	0.000214418
CEP70	0.609	0.000927609
CEP72	0.460667	0.233115
CEP78	-0.621542	3.53265e-07
CEP83	-0.292333	0.0187451
CEP85	0.512371	0.000192861
CEP85L	0.451667	0.00316997
CEP97	-0.114788	0.827007
CERK	-0.208333	0.0468527
CERS3	0.451	0.732541
CERS4	-0.00366667	1
CERS6	1.33767	5.95413e-13
CERT1	-0.396162	0.00160924
CFAP20	-0.0655527	0.897903
CFAP298	-0.404333	0.000304623
CFAP43	-1.226	0.11308
CFAP52	-0.748111	3.29744e-05
CFDP1	0.222	0.00943906
CGGBP1	0.339333	0.0100737
LGI4	-2.51833	5.06426e-05
CGRRF1	-1.036	1.15157e-05
CHAC1	0.225318	0.982758
CHADL	-1.01539	0.0268124
CHCHD3	-0.417333	3.0534e-05
CHCHD6	0.3	0.0383861
CHD1L	-0.544823	0.00175596
CHD3	0.286333	0.0182145
CHD5	0.437605	0.0175572
CHD7	-1.03594	8.24466e-09
CHD8	0.247106	0.0206449
CHFR	0.134667	0.0406642
CHGB	-0.977	4.99871e-10
CHI3L1	-1.30599	0.00107625
CCN1	-2.5108	2.952e-05
CHMP1B	-0.377102	0.00089852
CHMP7	0.215667	7.47679e-05
CHN1	-0.808667	1.28586e-12
CHN2	-0.524449	2.89321e-06
NUAK2	-2.5024	4.99054e-06
CHPF	-0.400667	0.000201717
CHPF2	0.314	0.00964421
CHPT1	-0.951245	9.52005e-06
MX1	-2.493	0.00718118
CHRFAM7A	0.572285	3.33801e-06
CHRM1	0.124667	0.987818
CHRM3	-0.277667	0.0329433
CHRNA4	-0.107333	0.78967
CHRNA7	0.572285	3.33801e-06
CHRNB1	0.186176	0.944402
CHRNB2	0.444506	1.11211e-05
CHST11	-0.403	0.0256194
CHST12	1.09316	0.000227546
CHST15	-0.189	0.382198
CHST3	-0.303579	0.754284
CHST7	-0.330251	0.177327
CHST8	-0.145333	0.98263
CHSY1	0.188382	0.320234
CHSY3	-1.37257	6.45223e-08
CHTF8	0.489689	3.71159e-05
CIAO3	-0.369757	0.000238156
CIAPIN1	-0.104	0.331033
CIART	0.873531	0.000513299
CIB1	-1.11588	5.29608e-05
CILP2	0.651333	0.000937466
CIRBP	0.234333	0.0790328
CISD1	-0.266	0.00199483
CISD2	-0.298	0.00744546
CIT	-0.623959	1.42283e-06
CITED1	-1.29533	0.00157323
CITED2	-0.516	0.00136062
CITED4	0.961	1.31515e-05
CKAP2	0.501333	0.18425
CKAP2L	0.540976	0.0342121
CKAP4	0.381	0.00485231
CKB	-0.825901	1.23561e-10
CKMT1A	-0.583	0.0014882
CKMT1B	-0.583	0.0014882
CKS1B	0.463125	0.00424717
CKS2	0.463667	0.316239
CLASP1	0.608667	2.01305e-09
CLCF1	-1.26045	0.365983
CLCN3	-0.31274	0.0600297
CLCN6	0.596579	3.58264e-07
CLCNKA	2.44467	0.0531883
CLCNKB	2.44467	0.0531883
MT1M	-2.48584	1.52317e-07
FOS	-2.47933	6.88156e-05
CLDN11	0.455799	0.930995
CLDN12	-0.826264	0.00114855
PLEKHF1	-2.46286	0.00109801
SYNJ2	-2.45867	4.28135e-12
RGS4	-2.45803	1.32117e-14
CLDND1	-0.343333	0.00942113
CLEC2L	-0.584667	7.79209e-05
CLEC3B	1.355	0.279893
CLEC4A	0.0183333	0.999999
CLEC9A	-1.84667	0.229621
CLGN	0.629667	0.000463412
CLIC3	-0.299846	0.313387
CLIC4	-0.738099	6.7505e-07
CLIP1	0.293883	0.000313286
CLIP2	0.584316	1.10408e-10
CLMP	0.497266	1.46065e-07
CLN3	0.435665	0.000279453
CLOCK	-0.312	0.0341496
CLPB	0.264262	7.88178e-05
CLPTM1	-0.028	0.982563
CLPTM1L	0.046	0.927441
CLPX	-0.239111	0.0194454
CLSPN	-0.0181443	1
CLSTN1	-0.04	0.98504
CLSTN2	-1.22316	1.31684e-12
CLSTN3	0.147	0.0343787
CLTB	0.317781	0.00429637
C1S	-2.45377	0.000119578
CLUH	-0.407854	0.000171971
CLYBL	-0.657455	0.423892
CMAS	0.727786	5.56444e-13
CMIP	0.28792	0.000305202
CMPK2	-0.509879	0.0512305
CMTM3	0.883983	0.000580034
CMTM5	-1.01233	1.49422e-07
CMTR1	0.140443	0.0224702
CNDP2	-0.549631	1.76337e-08
CNIH2	0.535667	1.5814e-07
CNIH3	0.756333	0.000553791
CNKSR2	-0.438667	0.00165226
CNN2	-0.619333	0.0150317
CNN3	-0.657026	7.08929e-10
CNNM1	-0.499667	0.024781
CNNM2	-0.281328	0.0642737
CNNM4	0.825	7.08568e-07
CNOT1	0.274	0.00466487
CNOT2	0.124333	0.146403
CNOT7	0.364292	0.0276878
CNP	-0.709179	2.10263e-07
CNPY2	-0.445165	3.81362e-05
CNPY3	0.110536	0.450009
CNPY4	-0.604667	0.000186976
CNR1	0.467675	0.00340565
CNRIP1	0.254349	2.35705e-05
CNTF	-0.922	0.00218198
CNTFR	0.508	1.43367e-08
CNTLN	0.1428	0.964239
CNTN1	-0.0723333	0.694771
FAM83F	-2.45367	0.00290329
CNTN3	0.532	2.08838e-06
CNTN4	-0.318333	0.0420353
CNTN5	1.12196	1.39666e-13
CNTN6	0.554879	0.0121374
CNTNAP1	-1.11416	3.90778e-08
CNTNAP4	-1.27012	3.53173e-12
COA5	-0.267925	0.0227321
COA7	-0.634333	0.000329289
COA8	-0.370667	0.00829587
COASY	-0.306667	0.0048106
COBL	0.685333	3.20104e-06
COBLL1	-0.995025	6.53635e-05
COG4	-0.144667	0.0351997
COIL	0.415667	0.00738693
COL11A1	-0.718477	0.00565997
CYP39A1	-2.451	6.43838e-05
ICAM1	-2.45001	0.000152046
GRM2	-2.43617	9.78606e-12
COL16A1	-1.24559	6.10703e-08
COL18A1	1.13552	0.0642442
CCM2L	-2.4337	0.00384115
COL23A1	-0.77912	0.00179331
HS3ST5	-2.4304	1.43996e-13
COL27A1	-0.464667	0.0457158
COL4A5	-1.12969	6.8194e-09
COL11A2	-2.42	1.31866e-08
COL5A2	-0.346244	0.0591027
COL5A3	-1.41367	2.89299e-09
PLAT	-2.4167	7.86038e-13
NEFM	-2.41593	2.26485e-14
COL6A5	-1.14318	0.0426058
COL6A6	-1.41263	0.00568853
COL9A1	-0.275	0.909194
COL9A2	-1.39852	0.00993342
KIF19	-2.411	3.97838e-08
COLGALT1	0.552	7.68908e-09
COMMD10	0.340667	0.0105583
COMMD2	0.273667	0.100571
COMMD3	0.187728	0.456312
COMMD3-BMI1	0.310333	0.0543178
COMMD6	0.454667	0.00402877
COMMD7	0.318333	0.0028686
COMMD8	-0.296345	0.00183057
COMMD9	-0.581	1.29555e-07
COMT	-0.0819431	0.760119
COPG2	-0.326301	0.00643296
COPS4	0.276428	0.000436237
COPS6	-0.214	0.0156827
COPS7A	-0.352986	0.000887615
COPS7B	0.281667	0.00253357
COPS8	0.193	0.0787685
COPZ2	-1.31373	0.00511385
COQ10A	-0.485019	3.724e-05
COQ10B	-0.504119	0.0133986
COQ7	-0.497333	0.00085847
COQ8A	0.0939434	0.984113
COQ8B	0.249447	0.0248244
COQ9	-0.483586	0.000790938
CORO1B	-0.278509	0.0012288
CORO1C	0.227333	1.20334e-06
CORO2A	0.315001	0.00872434
CORO2B	-0.231	4.94039e-05
COTL1	0.783333	5.45686e-12
COX19	0.464333	0.00184544
COX5A	-0.328333	0.000157495
VIM	-2.40902	4.34097e-14
COX6B2	0.760771	0.0359218
COX7B	-0.317	0.000993171
COX7C	-0.275095	0.0140885
COX8A	-0.342	0.0166514
SLC14A1	-2.40263	1.83283e-09
CPA2	-0.837667	0.0140261
CPD	0.460667	0.000685201
CPE	-0.790667	4.68514e-14
CPEB3	-0.227255	0.0256655
CPEB4	0.274058	0.115084
CPLX1	-0.541932	2.27241e-07
CPLX2	-0.191667	0.0176467
ZNF648	-2.39967	1.22e-06
CPNE2	0.709	1.27992e-07
CPNE3	-0.495722	0.000136402
CPNE4	-0.154333	0.820517
CPNE5	-0.234333	0.153304
CPNE6	0.757	2.50951e-05
CPNE7	-0.869388	0.000194851
CPNE8	0.392667	0.336541
CPPED1	-1.12116	0.0317477
CPS1	-0.821844	0.0110726
CPSF1	0.177539	0.25198
CPSF3	-0.188333	0.00998676
CPT1A	-1.18158	1.54774e-10
CPT1B	0.642333	0.0377093
CPT1C	-0.0126667	0.999998
CPT2	-1.40404	0.000240066
CR1	0.289763	0.000949189
CRACD	0.406667	3.51573e-05
CRAT	-0.404333	8.87158e-05
BDNF	-2.396	4.05114e-05
CRCP	0.393766	0.00509795
CREB3	0.0223333	0.999249
CREB3L1	-0.856899	0.0014901
CREB3L2	-0.767	0.00928576
CREB5	-0.435665	0.347158
CREBRF	-0.633667	1.26496e-05
CREG1	-1.41885	7.32201e-09
CRELD2	-0.218064	0.634806
CRHR1	-0.783	3.53733e-08
CRIM1	-0.265	0.0117459
CRIP2	0.423333	2.40628e-05
CRLF1	1.34243	2.23263e-09
CRMP1	0.523705	4.3901e-10
CROCC	0.447088	0.0292336
CROT	-1.20817	1.83753e-12
CRTAP	0.00672977	1
CRTC1	0.345802	0.012859
CRY1	-0.570697	3.83167e-06
CRY2	-0.221333	0.0336997
CRYAB	-1.34878	0.0100791
CRYBG3	-0.0183333	0.999998
CRYM	1.348	2.14273e-14
CRYZL1	0.365667	0.00183845
CS	-0.130929	0.00432943
CSAD	-0.650957	0.00355605
CSDC2	0.314333	0.00427753
CSF1	-0.94	0.0115102
CSGALNACT1	-0.637667	1.03127e-07
CSGALNACT2	0.591096	0.00804259
CSK	0.464667	8.26255e-09
CSNK1D	0.274	1.31944e-05
CSNK1E	0.234962	0.00769033
CSNK1G1	0.495356	0.0146385
CSNK1G2	0.466712	2.75989e-06
CSPG4	0.516069	0.00178042
CSPP1	0.394	0.179225
CSRNP1	-1.10167	0.0327481
CSRNP2	0.788245	2.69562e-13
CSRNP3	0.42482	0.0129718
PLA2G7	-2.39519	1.59346e-05
CSRP2	0.534	0.000488261
CST3	-1.36068	7.99056e-11
CST6	1.24067	7.5736e-06
CSTB	-0.456	6.44603e-05
CTBS	-1.16433	2.12305e-07
CTC1	0.1148	0.0933854
CTCF	0.169	0.0301225
CTDSP1	-1.41367	4.70324e-11
CTDSP2	-1.02507	3.00023e-08
CTH	-1.05133	0.0257606
CTNNA1	-0.982721	5.81757e-13
CTNNA2	0.176898	0.00135335
CTNNB1	-0.454337	6.73374e-10
CTNNBIP1	0.368667	0.00576418
CTNNBL1	-0.0143333	0.999982
CTNND1	-0.332	8.4301e-07
CTNND2	-0.354	4.88652e-06
CTNS	-0.569909	0.000662263
CTPS1	0.214683	0.00130801
CTPS2	0.497705	9.34847e-05
CTRB1	-0.804	0.0181363
CTRB2	-0.804	0.0181363
CTRL	0.778	0.00507068
CTSA	-0.783976	1.63438e-11
CTSB	-0.124294	0.0294928
CGNL1	-2.39367	7.76883e-09
CTSD	-0.426816	5.819e-10
CTSF	0.242611	0.00206447
EGR4	-2.37167	0.000388482
CTSV	-0.885642	2.50808e-09
LMOD1	-2.37157	1.62347e-05
CTTN	0.212	0.0033674
CTTNBP2	-0.988	4.36427e-06
CTU1	0.650667	0.00205679
CTU2	0.126333	0.692446
CUL4A	0.126667	0.0421145
CUL7	0.377698	0.000216694
CUX1	-0.181667	0.456755
CUX2	1.15216	4.07762e-10
CWC22	0.267333	0.058966
CX3CL1	0.0949166	0.938609
CXADR	0.177	0.0253629
CXCL12	0.460333	0.00883621
ESR1	-2.348	8.02675e-08
PAMR1	-2.34333	7.49245e-07
CXorf38	0.282333	0.00390358
CXXC1	-0.254333	0.000161074
CXXC5	-1.40729	1.23884e-09
CYB561	0.735667	2.25957e-05
CYB5A	-0.716575	1.23588e-07
CYB5B	0.625333	2.05154e-06
CTSH	-2.33233	6.68354e-14
CYB5R3	0.251	0.00428442
CYBA	-1.29746	0.00152936
CYC1	-0.399	1.1536e-08
CYCS	-0.741242	0.000174912
CYFIP1	-0.262667	0.000373305
CYGB	0.575	0.0135763
CYP1B1	-0.0663333	0.999956
CYP20A1	-0.469339	0.00141138
CYP27B1	0.906667	0.00128041
PDLIM4	-2.33112	4.51833e-11
GLI1	-2.30925	1.79922e-05
CYP2U1	-0.484746	0.00144089
DIRAS2	-2.30865	2.38698e-14
CYP4F2	-1.18489	0.363794
CYP4F8	-0.480403	0.00571421
CYP4V2	-1.39497	0.000127202
CYP4X1	0.741866	6.03672e-06
EMID1	-2.30838	2.16493e-14
CYP7B1	-1.30207	1.52018e-06
CYSRT1	0.340333	0.941986
CYSTM1	0.241667	0.0493834
CYTH1	0.311768	0.00112535
CYTH2	0.369223	5.64107e-07
CYTH3	0.0553333	0.922559
CYTL1	-1.67371	0.103004
DAAM1	0.381667	0.0003347
RDH10	-2.28783	3.67484e-14
DAB1	0.517264	7.63799e-09
DAB2	-0.95624	0.00312559
DAB2IP	0.597	7.73831e-10
DACH2	1.369	6.0265e-06
DACT1	0.791333	7.01903e-07
DAG1	-0.517667	1.54441e-10
DALRD3	-0.478333	0.000380948
DAND5	1.011	0.110569
DAO	0.721	0.167159
DAPK1	0.830678	2.75335e-14
DAPK3	0.457333	0.000263644
DARS1	-0.380893	0.0302815
DAXX	0.195667	0.102107
DAZAP1	0.213251	0.000336953
DAZAP2	-0.592	3.95505e-06
DBI	-0.320012	0.149508
DBN1	0.584816	1.8626e-05
DBNDD1	0.962015	2.32787e-11
DBNDD2	-0.872	6.86e-06
DBP	-1.08933	9.00048e-09
DBT	-0.662667	1.93537e-05
DBX2	-1.13738	0.00307511
DCAF1	0.336333	0.0307699
DCAF15	0.382737	0.00400284
DCAF17	0.528474	0.00974459
DCAF4	0.662	2.11324e-09
DCAF4L2	0.662	2.11324e-09
DCAF5	0.293333	0.00324391
DCAF7	0.387333	9.04512e-07
DCAF8	-0.255	0.00112819
DCBLD1	-0.375333	0.00700323
DCBLD2	-0.141401	0.497527
DCC	-0.282598	0.0107852
DCHS1	0.598667	2.10734e-05
DCK	-0.393761	0.0839648
DCLK3	1.47433	1.57644e-06
DCLRE1A	-0.474608	2.70172e-05
DCP1B	0.0841695	0.946762
DCST1	1.305	0.00920471
DCST2	1.28869	0.0526713
DCTN1	0.277071	0.00711785
DCTN2	-0.100667	0.0368531
DCTN3	0.266333	0.000260607
DCTN4	0.391667	3.74417e-08
DCTN5	0.00933333	0.999955
DCTPP1	0.916667	1.71061e-05
DCUN1D3	0.435667	0.0119089
DCUN1D4	-0.252667	0.0867093
DCX	1.44221	3.9857e-14
DCXR	-1.47233	0.017565
DDA1	0.35	0.00245578
DDAH1	-0.365333	0.000464897
DDAH2	0.729466	6.34989e-08
DDB1	-0.118124	0.0187163
DDHD1	-0.399333	4.94535e-07
DDIT3	-1.11685	0.0190152
DDIT4	0.893333	1.27939e-06
DDN	0.702	0.000872561
DDO	-1.32267	0.407402
DDR1	-1.03033	3.7792e-13
DDRGK1	-0.382667	9.71078e-05
DDT	-0.81	3.60575e-08
DDX11	0.507254	0.010904
DDX19A	-0.211653	0.0612367
DDX19B	-0.211653	0.0612367
DDX31	0.241	0.113381
DDX39A	0.100544	0.595695
DDX41	-0.411583	0.0104778
DDX42	0.228667	0.00987842
DDX49	0.255333	0.0211239
DDX51	0.36	3.57612e-05
DDX55	0.315667	0.000586357
DDX58	-1.45994	0.000986092
DEAF1	0.280333	0.0497258
DECR1	-1.47167	9.82116e-08
DEDD	0.219628	0.24288
DENND2A	-0.728219	2.13104e-07
DENND2B	-0.698816	3.2476e-05
ERBB3	-2.28433	0.0187357
DENND4A	-0.468668	0.0125576
DENND4C	-0.553399	0.000872387
DENND5A	-0.423528	3.77824e-09
DENND5B	-0.339839	0.00273497
DENND6B	0.57144	0.00755761
DEPDC5	0.0594054	0.372168
DEPDC7	-0.959324	0.0063802
DEPTOR	0.204877	0.936444
DERL1	0.506667	0.00749048
DERL2	0.675	0.00108247
DESI1	-0.275139	0.0151953
DESI2	-0.428566	0.0194628
DET1	0.553	0.00314543
DFFA	-0.03782	0.996949
DFFB	0.212667	0.594229
DGAT1	0.247667	0.0655823
DGCR2	0.363667	0.0712184
DGCR6	-0.351828	0.00133542
DGCR6L	-0.351828	0.00133542
DGCR8	0.516	7.03132e-06
DGKA	-0.446782	0.0187958
SPRY4	-2.284	4.8791e-09
DGKE	0.574921	1.16705e-06
DGKK	1.31967	0.138758
DGKZ	-0.962468	2.36787e-11
DGLUCY	-0.877433	0.00578604
HR	-2.28321	2.23821e-13
PLCD1	-2.27022	2.74225e-14
DHDDS	-0.126897	0.17344
DHODH	0.892879	4.49979e-08
DHRS1	-0.368826	0.000405427
DHRS11	0.472333	0.0037376
DHRS3	-0.681333	0.00451494
PLA2G5	-2.26367	0.000760948
NR4A3	-2.26333	2.09832e-14
DHRS7	-1.0953	3.18564e-07
DHRS7B	0.307667	0.0145699
DHX32	-0.467217	1.9171e-08
DHX35	0.323716	0.00933366
DHX37	0.471527	0.000520649
DHX57	0.484	5.38508e-07
DIABLO	-0.443	0.0020707
DIAPH1	0.588667	8.7085e-09
DIP2B	-0.538333	2.12179e-05
DIP2C	0.253333	0.00510443
DIPK1A	-0.18347	0.0294612
DIPK1B	0.384	0.00279091
DIPK1C	-0.733333	0.00360824
DIPK2A	0.694333	0.000111631
PARP3	-2.246	0.00109913
DIS3L	0.162156	0.426551
DISC1	-0.277333	0.458781
DISP1	0.714333	0.00251584
DISP2	0.739667	5.02381e-09
DISP3	-1.47906	2.88543e-11
DIXDC1	0.327182	4.86694e-05
DKK3	-1.46233	1.32172e-12
DLAT	-0.334	0.000302224
DLC1	-0.633333	0.00943644
DLEU7	1.14749	0.0161783
DLG1	-0.884843	6.66871e-09
DLG2	-0.400667	3.15728e-07
DLG3	0.218667	0.000207737
DLG4	-0.337576	1.08273e-06
DLGAP1	0.291667	0.000140895
DLGAP4	-0.414753	0.0026894
DLGAP5	0.104105	0.994803
DLK1	-0.399667	0.909588
DLK2	0.677879	0.00575248
DLL1	-0.258667	0.0149429
DLST	-0.193545	1.15146e-06
DLX1	-0.883333	2.85166e-07
DLX5	-0.274202	0.30652
DMAC2L	0.279591	0.21373
DMAP1	0.215	0.0636727
DMD	-1.07742	4.39204e-13
DMRT3	-0.867667	0.0122355
DMRTA2	-0.944333	0.00464943
DMRTB1	-0.836333	0.0052133
DMTF1	0.262667	0.0282909
DMTN	0.394208	8.14509e-05
DNA2	-0.295745	0.0775118
MARC2	-2.23121	3.20854e-14
DNAAF5	-0.340333	0.0302752
DNAH9	0.576667	0.0861654
DNAJA3	-0.167	0.00228365
DNAJA4	-0.265197	0.0139961
DNAJB1	0.239333	0.000388226
DNAJB11	-0.0376667	0.998194
DNAJB12	-0.139	0.261068
DNAJB13	0.484	0.211577
DNAJB2	0.315942	8.40991e-05
DNAJB5	-0.082255	0.832583
DNAJB9	-0.325644	0.321692
DNAJC11	0.243667	5.9769e-05
DNAJC14	0.522	1.07242e-06
DNAJC15	-0.377667	0.071236
DNAJC16	0.336277	0.000144645
DNAJC2	0.211333	0.141856
DNAJC21	0.232403	0.0578112
DNAJC3	-0.0816667	0.994059
DNAJC4	0.252859	0.0862385
DNAJC6	0.115	0.0392243
DNAJC8	-0.380333	0.00840861
DNAJC9	-0.275333	0.00616587
DNASE2	-1.44277	9.93122e-06
DNER	1.15233	2.09832e-14
DNM1	-0.132608	0.0948389
DNM2	-0.116096	0.241532
DNM3	1.168	2.33147e-14
DNMT1	0.20314	0.000532703
DNPEP	0.211022	0.000779803
DOC2A	0.568475	0.000346854
DOC2B	0.758333	4.62719e-09
DOCK1	-0.961868	7.70356e-09
DOCK11	-0.483277	0.101997
DOCK3	-0.016352	0.999988
CACNG5	-2.229	0.000597829
DOCK6	-0.852629	2.09346e-06
DOCK9	-0.151667	0.448511
DOK1	-1.19044	0.145823
SPRED3	-2.22827	1.99983e-11
DOK5	-1.12517	1.56541e-14
DOLPP1	0.799667	3.77187e-11
DONSON	0.465333	0.0122666
DOP1B	0.613959	1.93755e-06
DPF1	0.93689	9.37257e-11
DPF2	-0.312	3.47291e-05
DPF3	-0.684667	0.00119472
DPH7	0.361	0.0336107
DPP10	-0.127983	0.885206
DPP7	-0.743856	4.11216e-12
DPY19L3	-0.427295	5.55748e-05
KLF9	-2.223	2.10942e-14
DPYSL2	0.952333	4.52338e-12
DPYSL3	0.641667	3.78294e-11
DPYSL4	0.265	3.9438e-05
DPYSL5	0.832333	0.000183931
DRAP1	0.111667	0.381155
GPR37L1	-2.20333	2.33424e-11
DRC1	0.0683333	0.999378
DRC3	-0.147	0.761631
DRG2	-0.110496	0.224388
DRP2	0.363442	0.000471172
SEMA3E	-2.2	2.99053e-09
DSCAM	-0.245291	0.000811575
DSCAML1	0.874884	2.00902e-10
DSCC1	0.318374	0.788724
DSN1	-0.129667	0.974613
DSTN	-0.246833	0.0604163
DTD1	0.438333	2.92582e-09
DTNA	-1.2256	9.59566e-13
DTWD1	0.537198	0.0702118
DTX1	0.806701	9.52132e-11
DTX3L	-1.22604	0.0019557
DTX4	0.594363	9.71627e-10
DUS2	0.208333	0.0352417
DUSP10	-0.960667	0.00996292
DUSP15	0.801476	0.000507924
DUSP16	-0.705839	0.0345529
DUSP18	-0.039	0.987891
DUSP2	0.895201	0.00577552
DUSP26	0.163	0.704304
DUSP4	-1.44467	6.40423e-08
PNLIP	-2.18945	0.0251466
DUSP6	-1.48533	2.42151e-12
DUSP8	0.205667	0.02054
DUX4	-1.06415	0.0199359
DVL2	0.181	0.360718
DYM	0.28919	0.00146103
DYNC1I1	0.100667	0.201864
DYNC1I2	0.238	8.45655e-05
DYNC1LI1	0.267252	0.000121454
DYNC1LI2	0.177333	0.0333375
DYNLT1	0.448667	8.94566e-06
DYRK3	1.14267	0.000571624
KCNN1	-2.18692	2.35367e-14
DZIP1	0.409	0.00014239
DZIP3	0.404	0.0369382
E2F1	0.540667	0.000949533
E2F3	0.737333	1.30051e-07
E2F6	-0.613539	7.36517e-06
E2F8	0.652667	0.166956
EBI3	0.250154	0.750319
SLC40A1	-2.17933	5.37834e-05
EBPL	0.736667	0.0137519
ECE1	-0.192888	0.138463
ECE2	-0.959667	3.45967e-05
ECH1	-1.06967	2.62055e-10
ECHS1	-0.0383355	1
ECI1	-1.48356	2.45285e-11
ECI2	-0.858609	1.63594e-07
PLD2	-2.17133	1.69489e-10
ECT2	0.165667	0.979884
CTSZ	-2.16767	0.000454071
EDA2R	0.82006	0.00750892
EDC4	0.206509	0.0225229
EDEM1	0.0883333	0.570152
EDEM2	0.327667	0.00654995
EDIL3	0.664	1.52197e-06
PCP4	-2.16233	3.70293e-12
EDNRB	-1.25308	9.02833e-13
EDRF1	0.356333	0.0123467
EEF1A2	-0.0534959	0.938687
EEF1AKMT1	-0.352758	0.00426978
EEF1AKMT4	-0.857	0.0198291
EEF1E1	0.406667	0.00228236
EEF1E1-BLOC1S5	0.406667	0.00228236
EEF2KMT	-0.878667	0.0605016
EEPD1	-0.701234	0.000178187
EFCAB1	-1.48416	0.000322319
EFCAB14	-0.770373	1.80388e-07
EFCAB5	-0.140684	0.999918
TXLNB	-2.15733	0.00291777
EFEMP2	-0.851505	6.25377e-06
EHD2	-2.14904	8.02064e-08
EFHD1	-0.905	0.0380283
EFHD2	-0.748645	3.45572e-08
EFNA2	0.374644	0.0474992
EFNA3	1.11757	2.61617e-10
RAB20	-2.14334	0.0400528
EFNB1	0.567333	2.75017e-08
EFNB2	1.30576	3.44169e-15
EFNB3	0.978	2.12053e-14
EFR3A	-0.842	1.07747e-07
EFR3B	0.323301	0.000134567
EFS	-0.582574	0.0012991
ADGRE5	-2.14167	0.000911761
EGFR	-1.07909	9.96484e-08
EGLN3	-1.04555	1.33819e-06
EGR1	-1.39837	0.00331781
ADRA1D	-2.13468	0.0309348
EHBP1L1	0.763839	3.83384e-05
EHD1	0.547533	8.87451e-09
RASGRF1	-2.13084	4.64073e-14
EHMT1	0.352188	2.96791e-11
EI24	0.218425	0.0359183
EID1	0.121	0.27568
EID2	0.239667	0.00806429
EID2B	0.235089	0.0113832
EIF1AX	0.458695	0.00144774
EIF1B	0.232333	0.000936745
EIF2AK1	-0.037	0.984652
EIF2AK4	0.89	2.0141e-09
EIF2B4	-0.0736667	0.666612
EIF2B5	0.219311	6.80636e-06
EIF3L	-0.107667	0.414113
EIF4A1	0.222667	0.000509652
EIF4E3	0.783525	0.0012044
EIF4EBP1	-0.46347	0.307452
EIF4EBP2	-0.337	0.000257539
EIF4ENIF1	0.29233	0.000146669
EIF4G2	-0.332333	0.018232
EIF5A2	-0.681667	4.87933e-06
EIPR1	0.332667	0.000467321
ELAC2	0.18	0.040201
ELAVL3	0.595667	1.09588e-06
ELAVL4	0.427333	1.26772e-06
ELF1	-0.717676	7.57615e-05
ELF2	-0.648739	2.32956e-08
ELFN2	0.288333	0.00398556
CLDN10	-2.128	0.000104917
ELK3	-1.16267	3.44257e-05
ELK4	-0.697201	2.56919e-05
ELMO1	-0.104315	0.961033
ELMO3	-0.841565	0.0106384
ELMOD1	0.481333	4.09035e-06
ELMSAN1	0.264952	0.146488
ELOVL2	-0.169	0.0486112
ELOVL4	0.457683	1.13809e-05
ELOVL5	-0.731284	2.24851e-08
ELOVL6	1.45323	0.00181688
ELP1	0.493	2.78063e-09
ELP3	0.144333	0.0028978
ELP5	0.197	0.0291383
EMC1	0.263667	0.00012845
EMC4	-0.261	0.00108985
EMC7	-0.500987	0.000515792
EMC9	0.87845	2.1499e-05
EMD	0.231333	0.0136467
EMG1	0.186	0.123316
PAQR6	-2.12793	3.5387e-07
EMILIN1	-0.641	0.00545988
EML1	0.750667	9.1579e-12
EML2	0.1735	0.157487
EML4	0.394667	0.00140762
C10orf105	-2.11967	0.0059196
EMP2	-0.805562	0.219628
EMSY	0.2058	0.00901758
EMX1	-0.414538	8.05582e-06
EMX2	-0.861415	1.4503e-05
ENAH	-0.677193	1.12523e-09
ENC1	0.484509	5.9511e-10
ENDOG	-0.185667	0.828002
ENKUR	-0.687333	0.00515325
ENO2	0.499333	0.0254631
ENOX1	-0.308	0.000277558
ENPP5	0.312333	0.00199258
ENPP6	-1.88274	0.38014
ENSA	0.062	0.880126
ENTPD1	-0.988553	0.028423
COX6A2	-2.10733	0.00105792
ENTPD4	-0.272725	3.71226e-05
ENTPD5	-0.387156	0.0200405
ENTPD6	0.453667	6.17167e-09
EOGT	-0.109667	0.630539
EOMES	-1.05173	0.00919817
EPAS1	-1.20391	2.14273e-14
EPB41	0.385956	2.0598e-05
EPB41L1	0.483984	6.1571e-08
GNG4	-2.10652	6.29218e-09
EPB41L3	-0.003454	0.999999
EPB41L4A	0.012	0.999998
EPC1	0.312563	0.00021134
EPDR1	-0.330484	0.0253456
EPG5	0.365	0.0135615
NFATC2	-2.10033	1.683e-07
EPHA3	0.05	0.989395
EPHA4	0.277333	0.000128108
EPHA5	0.373738	9.13088e-05
EPHA7	0.188667	0.0105686
EPHA8	-0.319813	0.305549
EPHB1	-0.857929	3.15303e-14
EPHB2	-0.188852	0.203145
EPHB3	-0.913998	3.08814e-11
EPHB4	-0.629333	0.000263169
EPHX1	0.0196667	0.999994
EPHX2	-0.915614	3.75468e-07
EPHX4	0.483333	0.00558378
EPM2A	0.0167074	0.999999
EPM2AIP1	0.655473	4.82259e-05
EPN2	-0.0344244	0.981526
EPOP	-0.555667	0.000265538
EPS15	-0.565868	9.74756e-05
EPS15L1	0.157334	0.00099208
EPS8	0.629396	4.4259e-10
ERAP1	-1.0098	6.00047e-06
ERBB2	-0.976172	0.00879697
SLC39A12	-2.08933	1.75356e-11
ERC1	-0.140225	0.0555753
ERCC6	0.355927	0.0010096
ERF	-0.109333	0.84144
ERFE	1.45367	0.000270624
CLDN19	-2.08733	0.000140599
ERGIC1	0.438947	4.88441e-06
ERGIC3	0.165	0.137267
ERI3	0.228	0.00074934
COL12A1	-2.08627	2.61515e-11
ERICH4	0.787607	0.301519
ERLIN1	0.336786	0.0098399
ERLIN2	0.232333	0.000923799
ERMP1	-0.724951	5.87246e-07
ERN1	-0.345	0.0246692
ERO1B	0.555	0.00195166
ERP29	-0.0213333	0.99987
HSPB6	-2.08458	2.86955e-08
ESD	0.448333	9.17409e-05
ESPL1	0.389592	0.135477
GFAP	-2.08284	3.14163e-06
ESRRA	-0.354284	0.0455731
ESYT1	0.844333	5.16387e-05
ESYT2	0.474667	9.83023e-05
PLAAT3	-2.0737	1.83315e-07
ETFA	-0.799276	3.77058e-07
ETFB	-0.675	1.63292e-06
ETFDH	-0.666886	3.37724e-08
ETHE1	0.477747	0.00617535
ADAMTS14	-2.07186	3.27372e-06
ETS1	-0.571991	0.00756744
ETS2	0.504142	8.13968e-07
ETV1	-0.449786	0.00991181
ETV4	-0.0287062	0.999991
ETV5	-1.48431	3.82094e-10
ETV6	-0.193667	0.704513
EVA1A	-1.14568	0.0151979
PNPLA7	-2.05755	1.6115e-11
EVC	-1.231	3.72174e-08
EVC2	-1.4511	3.9772e-06
EVI2A	-0.288583	0.99692
EVI5	-0.459667	0.000141661
EVI5L	0.443667	1.25468e-05
EVL	0.219681	0.00958567
EXD2	0.242667	0.00553942
EXOC1	0.169281	0.00938069
EXOC3	0.163333	0.0101231
EXOC4	-0.10709	0.548003
EXOC6	-0.239333	0.066017
EXOC7	0.227811	0.0655003
EXOSC1	0.344667	0.00243368
EXOSC2	0.112083	0.509426
EXOSC9	-0.509333	0.00227248
EXPH5	0.15881	0.983016
EXT1	-0.343937	0.00523617
EYA4	-0.382333	0.543026
EZH1	0.292998	0.0168349
EZH2	-0.0493333	0.996395
PCARE	-2.05701	0.0010368
F3	-1.45336	1.9813e-09
FA2H	-0.639132	0.520885
FABP3	0.243333	0.039728
FABP5	0.682	9.81687e-11
FABP7	-0.707446	1.15951e-07
FADS1	0.00233333	1
FADS2	0.954481	2.4869e-14
FADS3	0.844438	8.5445e-10
FAF2	-0.165	0.0951307
FAH	-1.06633	0.00442479
FAHD1	0.239667	0.0490913
FAHD2A	-0.380667	0.00450778
FAIM2	1.389	2.9792e-07
FAM102B	0.277885	0.122172
CPM	-2.05344	0.00169378
FAM107B	1.28993	7.23711e-09
FAM110A	0.745516	0.00442157
FAM110B	0.782	7.56294e-10
FAM110D	1.19548	5.43632e-12
FAM114A1	-1.12461	0.0549004
FAM117B	0.547079	5.76024e-08
FAM118A	0.884333	3.27526e-08
FAM120A	-0.52	7.66552e-06
FAM120B	0.369112	1.7874e-05
FAM120C	-0.234962	0.0361218
FAM124A	0.923277	4.23011e-07
S1PR3	-2.04797	4.70202e-05
FAM131A	-1.16186	4.15155e-05
FAM131B	0.288333	0.0199789
FAM131C	0.856247	1.10156e-05
FAM136A	0.925667	4.30466e-06
FAM13A	-0.426736	0.0384117
FAM13B	-0.388667	0.000756116
FAM149A	-0.548564	0.0827831
FAM155B	0.410667	0.00271219
FAM156A	0.740333	1.18369e-06
FAM156B	0.740333	1.18369e-06
FAM160B1	0.181772	0.0244577
FAM161A	0.914512	0.00888942
FAM161B	0.620018	1.23532e-07
FAM162A	-0.499549	1.90305e-06
FAM163A	-1.43833	0.0122599
ESAM	-2.04291	0.00101149
FAM171A2	0.620576	0.000122147
FAM174A	-0.45712	0.0175627
FAM174B	0.779333	0.000160114
FAM181A	0.688	0.195801
FAM181B	-1.10873	1.19408e-08
FAM184B	0.32368	0.0116261
CLDN1	-2.04067	0.000636031
FAM189A2	-0.814667	1.97075e-06
FAM193A	0.167667	0.0109366
FAM20B	-0.364984	0.0236573
FAM20C	0.369971	9.93864e-08
FAM217B	0.692024	7.77779e-08
FAM220A	0.398113	0.00735842
FAM221A	0.861311	0.00982946
FAM234B	0.527333	3.6408e-11
FAM241A	-1.01133	0.000472355
FAM241B	0.349465	0.0700095
FAM3C	0.211984	0.00106233
FAM43A	0.675117	0.177375
FAM49A	0.423333	4.73408e-07
FAM49B	-0.208333	0.0292238
FAM53B	-0.304	0.157199
FAM53C	0.232	0.0314129
FAM76B	0.367054	0.0108067
FAM81A	-0.923	4.02245e-12
FAM83E	0.873878	0.00951669
BGN	-2.03956	0.000198569
FAM83H	0.804234	0.000235838
FAM86B1	-0.878667	0.0605016
FAM86B2	-0.878667	0.0605016
FAM86C1	-0.878667	0.0605016
FAM89B	0.372966	0.00012018
FANCB	1.082	0.00344556
FANCC	0.713667	0.00011955
FANCD2	0.468682	0.00182273
FANCG	0.596667	0.000910364
FANCI	0.311118	0.0355684
FANCM	0.821333	9.3862e-06
FAR2	-1.175	2.38007e-07
FARP1	0.389	2.48719e-06
FAS	-0.426333	0.771348
FASLG	0.596669	0.151213
FASN	1.23062	2.79026e-11
FASTKD1	0.502333	0.0506384
FAT1	-0.778156	4.10541e-06
FAT3	-0.838206	0.00239522
FAT4	1.1031	1.76138e-06
FAU	0.238333	0.0503183
FAXC	0.310667	0.0132731
FBL	0.285299	0.00185336
FBLIM1	1.49108	4.83933e-09
FBLL1	0.241642	0.0214879
FBLN2	-0.957	5.97659e-06
FBLN5	0.531425	0.332564
FBN2	-0.335	0.26255
GRM8	-2.038	2.07428e-06
FBRSL1	-0.713	1.23969e-05
FBXL12	0.750689	0.000198915
FBXL17	-0.155667	0.292257
FBXL19	0.58106	2.73596e-05
FBXL2	-0.222438	0.573361
FBXL20	-0.0243333	0.999223
FBXL6	0.166594	0.530365
FBXL7	0.339234	0.312881
FBXO10	0.474926	4.49494e-05
FBXO16	0.851333	3.67002e-07
KCNA1	-2.03699	1.50424e-10
FBXO21	0.287009	0.000247568
CLU	-2.03557	4.18554e-14
FBXO34	0.142371	0.87555
FBXO4	-1.11343	0.0156108
FBXO42	0.254043	0.0152657
FBXO44	-0.71	0.000247671
FBXO45	0.568667	7.35947e-07
FBXO5	0.166111	0.968257
FBXO6	-0.71	0.000247671
FBXO8	-0.616294	0.000256974
FBXO9	-0.274	1.953e-05
FBXW11	0.277333	0.000228168
FBXW4	0.214969	0.0347814
FBXW7	-0.673	9.82258e-10
FBXW8	-0.249	0.0238918
FBXW9	0.105	0.531983
C2orf50	-2.02633	0.0046805
FCHSD1	0.814081	3.0342e-07
FCHSD2	0.43125	0.000481262
COL26A1	-2.025	3.47224e-08
FDXACB1	0.698992	0.000125493
FECH	-0.413413	3.45982e-05
FEM1B	0.366	9.92969e-06
FEM1C	0.23192	0.183569
FERMT2	-0.63084	2.96548e-10
FEZF2	0.442525	0.000486637
FGD1	0.415333	3.02776e-07
FGD3	1.46305	1.09912e-14
APLN	-2.02444	1.31156e-05
FGD6	-0.508631	0.159334
FGF11	0.657387	3.42505e-05
FGF12	-0.125667	0.640491
FGF2	-1.465	0.0232381
FGF21	1.39675	0.00544252
FGFBP3	0.867339	0.09887
FGFR1	-1.23509	7.54952e-15
FGFR1OP2	-0.313667	0.0184176
FGFR2	-1.0422	1.31023e-11
FGFR3	-0.992535	1.80606e-09
FGFRL1	-0.442667	0.0250331
ANXA11	-2.02252	8.73205e-11
FH	-0.355333	1.05775e-06
FHL1	0.375667	0.00229374
FHL2	0.039776	0.997437
FHL3	1.40062	0.000219498
FHOD1	-0.817	0.0588638
FHOD3	-0.143333	0.18439
NR4A1	-2.01951	9.29791e-09
SCG2	-2.019	7.26752e-12
FIS1	-0.314667	0.00651784
FJX1	-0.595273	8.36651e-06
FKBP10	-1.33738	9.2349e-07
FKBP1B	0.167667	0.3439
FKBP2	-0.0636667	0.969145
FKBP7	-0.216333	0.850753
FKBP9	-0.394536	0.0115152
FLACC1	-0.667036	0.922594
[truncated: 4,635 more rows]

## Sheet: anleseed-seed_3
human_gene	logfc	p
A2M	0.0245139	0.986088
AACS	0.18352	0.0053745
AADAT	-0.126333	0.998398
AAGAB	-0.0333333	0.998373
AAMDC	-0.0226007	0.999999
AARS1	0.362806	0.00154977
AARS2	-0.0259314	0.999752
AARSD1	-0.0237434	0.997906
AASDH	-0.0526441	0.995704
AATF	-0.0794796	0.970527
AATK	-0.0439241	0.995763
ABAT	0.0232719	0.999711
ABCA1	-0.0811957	0.981535
ABCA12	0.0196667	1
ABCA5	-0.055	0.998341
ABCA7	0.130589	0.984396
ABCB10	-0.12	0.523517
ABCB4	-0.00440411	0.885984
ABCB6	0.0676667	0.946254
ABCB9	-0.0168718	0.999995
ABCC2	-0.134416	0.98027
ABCC4	0.575	0.00752327
ABCC8	-0.0628112	0.998954
ABCC9	-0.539333	0.456486
ABCD2	0.0496667	0.999733
ABCG1	0.078	0.985893
ABCG2	0.037	1
ABCG4	0.0863263	0.948094
ABHD1	0.118667	0.991347
ABHD12	0.0736667	0.729153
ABHD13	0.06043	0.99662
ABHD14A-ACY1	0.0580941	0.986823
ABHD14B	-0.173694	0.989929
ABHD15	-0.522	0.789091
ABHD17B	-0.0343333	0.99627
ABHD17C	0.006	1
ABHD2	0.120276	0.253692
ABHD3	-0.00722458	1
ABHD4	-0.146973	0.332684
ABHD5	-0.0510818	0.983159
ABHD6	0.258667	0.00571302
ABHD8	0.00433333	1
ABI1	0.0233333	0.998644
ABL2	0.14821	0.578375
ABLIM3	0.0363333	0.98928
ABR	0.0158032	0.999628
ABRAXAS1	-0.408	0.571057
ABT1	-0.0466667	0.997699
ABTB2	-0.227667	0.604771
ACAA1	0.0486211	0.953251
ACAA2	0.0373333	0.998709
ACACA	0.0365262	0.998022
ACAD10	0.324	0.172508
ACAD11	-0.273997	0.493311
ACADL	0.0646584	0.981845
ACADM	0.00860305	1
ACADS	0.0273145	0.999993
ACADVL	-0.0193333	0.999858
ACAN	-0.331419	0.379082
ACAP1	0.24	0.972974
ACAT1	-0.00221376	1
ACAT2	0.0162112	0.999992
ACBD3	0.013	0.999963
ACE	0.232333	0.929047
ACER2	-0.402656	0.548366
ACER3	-0.0244831	0.999998
ACHE	-0.216511	0.970281
ACKR3	0.432274	0.801971
ACLY	0.0428015	0.972764
ACO1	-0.0613333	0.633039
ACO2	-0.0653333	0.244519
ACOD1	0.446617	0.851594
ACOT1	-0.129632	0.974137
ACOT11	0.118667	0.997183
ACOT2	-0.129632	0.974137
ACOT7	-0.00856904	0.999992
ACOT8	0.243333	0.459962
ACOX3	-0.035	0.993769
ACSBG1	-0.140352	0.554184
ACSF2	-0.0807361	0.984596
ACSF3	-0.0839599	0.87888
ACSL1	0.00556613	0.999985
ACSL3	0.099	0.580363
ACSL4	-0.051	0.991404
ACSL5	0.0418254	0.992263
ACSL6	-0.0526667	0.710136
ACSS1	-0.107344	0.821788
ACSS2	0.114158	0.170627
ACTA1	0.178911	0.978375
ACTL6A	-0.0441133	0.990502
ACTL6B	0.00866667	0.999998
ACTN2	-0.00967306	1
ACTR1A	-0.028	0.984936
ACTR1B	-0.0383333	0.976807
ACTR3B	-0.125126	0.31507
ACTR5	-0.0703333	0.979171
ACTR8	-0.01315	0.999945
ACVR1	0.0863333	0.705614
ACVR1B	0.0292839	0.995461
ACVR1C	-0.303333	0.707632
ACVR2A	0.108492	0.85663
ACVR2B	-0.136818	0.809621
ACY1	0.0580941	0.986823
ACY3	-0.303	0.635397
ADAM12	0.0352944	0.999903
ADAM15	-0.0773333	0.928694
ADAM17	-0.151347	0.800493
ADAM19	-0.0104802	0.999998
ADAM23	0.0483511	0.981957
ADAM9	0.047	0.851252
ADAMTS1	-0.0976667	0.999976
ADAMTS12	0.243	0.839257
ADAMTS14	0.178881	0.991679
ADAMTS15	-0.328333	0.612044
ADAMTS17	0.0840101	0.955034
ADAMTS18	0.163545	0.638859
ADAMTS19	-0.348283	0.128133
ADAMTS2	-0.374065	0.544152
ADAMTS20	-0.306863	0.508317
ADAMTS3	-0.0465961	0.993012
ADAMTS5	-0.088	0.999875
ADAMTS7	-0.0537662	0.997135
ADAMTS9	0.146992	0.993999
ADAMTSL4	0.115667	0.99929
ADAR	-0.00866667	0.999998
ADARB1	-0.0734559	0.954229
ADARB2	0.0116667	0.999999
ADCY1	0.0586069	0.992719
ADCY2	0.0695814	0.969413
ADCY5	-0.0466808	0.986241
ADCY7	-0.0336667	1
ADCY8	-0.0746667	0.993308
ADCYAP1	-0.0793333	0.953705
ADCYAP1R1	0.0218524	0.998939
ADD2	-0.00592477	1
ADD3	-0.0174701	0.999225
ADGRA3	0.0288674	0.9947
ADGRB3	-0.0267831	0.99093
ADGRD1	-0.463489	0.934571
ADGRE1	0.11	0.99489
ADGRE5	-0.508667	0.883543
ADGRF5	0.107873	0.999977
ADGRG1	-0.0916159	0.816214
ADGRG5	-0.0603333	0.999995
ADGRG6	-0.18523	0.965335
ADGRL2	0.0356667	0.998446
ADGRL3	0.0837525	0.877859
ADGRV1	-0.128152	0.991149
ADHFE1	0.494392	0.110696
ADI1	-0.127337	0.988714
ADIPOR2	0.075174	0.750805
ADK	-0.187667	0.0974078
ADM	-0.22919	0.995306
ADNP	-0.102497	0.953498
ADNP2	0.108357	0.867077
ADORA1	0.206876	0.632323
ADORA2B	-0.265667	0.94654
ADPRH	0.022	0.999889
ADPRHL1	0.177	0.984987
ADRA1D	-0.0938175	0.999996
ADRA2A	0.146975	0.434939
ADRA2C	0.0763333	0.983187
ADRB1	0.095	0.98721
ADRM1	0.0444324	0.995332
ADSL	-0.136	0.0491605
AEBP1	0.702784	0.807851
AEBP2	-0.035	0.995012
AEN	-0.0878468	0.969149
AFAP1L1	0.178201	0.999405
AFAP1L2	-0.31255	0.0229867
AFF1	0.057	0.99973
AFF2	-0.0316667	0.999562
AFF3	-0.0381561	0.996771
AFMID	0.540962	0.221839
AGA	0.0209427	0.999994
AGAP3	-0.0167088	0.999798
AGBL5	0.0436667	0.996762
AGFG1	-0.137594	0.302945
AGFG2	0.0366233	0.999798
AGK	-0.165333	0.362916
AGL	0.005	1
AGO2	-0.107458	0.962427
AGO4	0.0416667	0.997363
AGPAT3	0.0721383	0.510619
AGPAT4	0.245742	0.00185437
AGRN	-0.0476667	0.999701
AGT	-0.117616	0.997975
AGTPBP1	-0.005	1
AGTRAP	0.581013	0.111147
AHCTF1	0.00466667	1
AHCY	-0.083058	0.911787
AHCYL1	-0.042	0.992654
AHCYL2	-0.055	0.958414
AHI1	-0.041	0.996726
AHNAK	0.127892	0.999289
AHSP	-0.650438	0.628389
AIF1L	-0.142	0.980886
AIFM1	-0.09	0.89727
AIFM2	-0.276	0.355411
AIG1	0.173	0.0175793
AJAP1	0.00566667	1
AJUBA	-0.14162	0.996608
AK2	-0.0154749	0.999998
AK3	-0.027	0.999616
AK5	0.001	1
AKAP1	0.0266985	0.995146
AKAP12	0.108667	0.911768
AKAP5	-0.026	0.999999
AKAP6	0.0665312	0.979653
AKAP7	0.079	0.995959
AKAP9	0.0863333	0.977243
AKIRIN1	-0.124312	0.295551
AKNA	-0.128	0.952979
AKR1E2	0.095641	0.97623
AKR7L	0.0463333	0.998226
AKT1	0.00636091	0.999998
AKT2	-0.0359764	0.955437
AKTIP	0.00366667	1
ALAD	0.035	0.999516
ALAS1	-0.0286667	0.999029
ALB	0.834333	0.559073
ALCAM	-0.0493333	0.996468
ALDH18A1	0.325333	0.000992448
ALDH1A1	-0.265577	0.811808
ALDH1L1	-0.31417	0.388481
ALDH1L2	0.155925	0.888888
ALDH2	0.0736875	0.897564
ALDH3A2	0.158579	0.312237
ALDH5A1	-0.206353	0.0205121
ALDH6A1	0.0980367	0.900258
ALDH7A1	-0.0502409	0.986663
ALDH9A1	-0.00755149	1
ALDOC	-0.0178395	0.999974
ALG10	-0.0833333	0.995132
ALG10B	-0.0833333	0.995132
ALG12	0.279333	0.0648676
ALG2	0.199	0.136878
ALG8	0.094	0.977252
ALG9	-0.055	0.987304
ALKAL2	-0.148324	0.999832
ALKBH1	-0.064666	0.988981
ALKBH3	-0.139	0.791555
ALKBH6	0.0402238	0.999292
ALKBH8	0.0690821	0.994019
ALPK1	0.178	0.891403
ALPL	-0.211227	0.843691
ALS2CL	-0.205	0.826157
AMER1	0.277667	0.820838
AMER3	0.110667	0.997503
AMIGO2	-0.0913506	0.964152
AMN	0.826374	0.299389
AMOT	-0.110333	0.861312
AMOTL2	0.000333333	1
AMPD2	-0.0909815	0.680388
AMPD3	-0.236667	0.413234
AMZ1	0.156436	0.777807
AMZ2	0.0202805	0.992032
ANAPC1	-0.049	0.975336
ANAPC13	0.0803333	0.983178
ANAPC5	-0.013	0.999901
ANGEL1	0.0216667	0.999946
ANGPT1	-0.0406667	0.999975
ANGPTL2	0.054087	0.999975
ANGPTL4	-0.176058	0.998548
ANK1	-0.0566667	0.995001
ANKDD1A	-0.282475	0.614279
ANKFY1	-0.0651293	0.814068
ANKH	-0.0223333	0.995003
ANKLE1	-0.0211166	1
ANKRD10	0.007	1
ANKRD12	-0.0496818	0.999685
ANKRD13A	-0.081	0.636425
ANKRD13D	0.0709709	0.907466
ANKRD27	-0.0584413	0.977419
ANKRD28	0.0547424	0.974297
ANKRD34C	0.621066	0.956839
ANKRD35	0.233976	0.998309
ANKRD37	0.923333	0.00295614
ANKRD40	0.0285032	0.998712
ANKRD42	0.222333	0.307606
ANKRD44	0.00226163	1
ANKRD45	-0.138348	0.570873
ANKRD46	0.0649512	0.596045
ANKRD50	-0.0614378	0.915972
ANKRD54	-0.042	0.999169
ANKRD6	0.031	0.998262
ANKRD62	-0.00733333	1
ANKRD63	1.00643	0.246099
ANKS1A	-0.024	0.99926
ANKS1B	-0.0484278	0.98375
ANLN	-0.20564	0.821343
ANO3	-0.0883201	0.999028
ANO4	-0.22469	0.149533
ANP32A	-0.144167	0.819874
ANP32D	-0.144167	0.819874
ANP32E	-0.0136667	0.999968
ANTKMT	0.216778	0.294665
ANTXR1	-0.0893333	0.960962
ANTXR2	0.0423333	0.999952
ANXA1	-0.0903333	0.99967
ANXA11	-0.174771	0.88448
ANXA5	0.015	0.999988
ANXA6	-0.0852622	0.719904
ANXA7	0.0153333	0.999987
AOPEP	0.00952419	1
AOX1	0.073	0.995999
AP1AR	0.057	0.932959
AP1G2	-0.123105	0.997648
AP1S1	-0.107027	0.414058
AP1S2	-0.0880382	0.971494
AP1S3	0.278263	0.755395
AP2A1	-0.039	0.965249
AP2A2	-0.0426667	0.955382
AP2M1	0.00566667	0.999997
AP3S1	-0.015	0.999998
APAF1	0.02639	0.999097
APBA1	0.00522491	1
APBA2	-0.0355783	0.967809
APBB2	-0.114453	0.44294
APBB3	-0.0745482	0.982803
APC	-0.00190086	1
APC2	0.0177319	0.999966
APCDD1	0.225911	0.520898
APEH	-0.0277367	0.998135
APH1B	-0.0654652	0.997546
API5	-0.0453333	0.998698
APLN	-0.500922	0.596764
APLP1	0.0431625	0.994292
APLP2	0.0336766	0.911841
APMAP	0.174333	0.262945
APOBEC1	-0.0125994	1
APOC1	0.403333	0.963758
APOD	0.190333	0.997526
APOE	0.094773	0.981687
APOOL	-0.152333	0.97757
APP	-0.00933333	0.999861
APPL2	-0.0956834	0.813386
APRT	0.067862	0.971093
APTX	-0.0777889	0.901892
AQP11	-0.401037	0.173045
AQP4	-0.45499	0.0876773
ARAF	0.116322	0.61201
ARAP1	0.279667	0.0601226
ARAP2	-0.304562	0.0922533
ARC	-0.232112	0.911143
ARF1	0.048	0.856035
ARF4	-0.0173022	0.99995
ARF5	-0.0335623	0.986597
ARFGAP3	0.0886667	0.80864
ARFIP1	0.0661109	0.997412
ARHGAP12	0.0663333	0.972414
ARHGAP17	-0.174	0.66145
ARHGAP18	-0.157333	0.803567
ARHGAP19	-0.149333	0.934987
ARHGAP19-SLIT1	-0.149333	0.934987
ARHGAP20	-0.176	0.090602
ARHGAP25	-0.052	0.999998
ARHGAP26	0.0412993	0.999483
ARHGAP28	0.101667	0.99917
ARHGAP29	-0.054	0.999797
ARHGAP31	-0.16357	0.75086
ARHGAP33	-0.0310538	0.999723
ARHGAP39	-0.0202164	0.999923
ARHGAP4	0.0400967	0.999986
ARHGAP42	-0.0228969	0.999975
ARHGAP44	0.0450987	0.940391
ARHGAP6	-0.0846667	0.999965
ARHGEF10	-0.076	0.99013
ARHGEF18	0.0963333	0.848769
ARHGEF19	0.064	0.998888
ARHGEF2	0.0836667	0.837769
ARHGEF25	-0.027	0.999824
ARHGEF26	-0.110333	0.769461
ARHGEF28	-0.0298583	0.999722
ARHGEF3	0.162667	0.935564
ARHGEF6	0.00970928	1
ARHGEF7	-0.0227808	0.987844
ARID2	-0.0373333	0.997505
ARID3A	0.114	0.990103
ARID4A	-0.0513333	0.997499
ARID5A	0.16	0.995062
ARIH2	0.0469398	0.907335
ARL10	0.236667	0.0358588
ARL15	-0.0976667	0.792352
ARL16	0.081	0.967226
ARL2	0.0303333	0.999707
ARL4D	0.0216667	0.999999
ARL6IP4	-0.0275398	0.9993
ARL6IP5	-0.00150611	1
ARL8A	-0.0166667	0.998649
ARMC10	-0.0343342	0.982667
ARMC7	-0.144333	0.884622
ARMC9	0.0206667	0.994222
ARMCX2	0.0260241	0.999906
ARMCX4	0.00333333	1
ARMCX6	-0.021	0.999997
ARMH3	-0.004	1
ARMH4	-0.135667	0.580225
ARNT	-0.0174362	0.999994
ARPC1A	-0.0346667	0.96376
ARPC1B	-0.0529701	0.999483
ARPC2	-0.00531699	0.999998
ARPC5	-0.0326667	0.995434
ARRB2	-0.250399	0.0143967
ARRDC1	-0.142333	0.83039
ARRDC3	0.132995	0.783159
ARRDC4	0.0223766	0.999904
ARSB	0.0801752	0.814499
ARSG	0.235397	0.249599
ARSK	-0.0373615	0.999985
ARV1	-0.0490754	0.988267
ARVCF	-0.048131	0.991638
ARX	0.129694	0.869505
ASAH1	0.011	1
ASAP1	-0.0277369	0.994171
ASAP2	-0.144333	0.779679
ASB1	-0.0666432	0.950403
ASB7	-0.108149	0.686981
ASCL1	-0.101333	0.942251
ASF1A	-0.0566667	0.996806
ASIC2	0.0485351	0.990559
ASIC4	-0.303124	0.388308
ASL	0.009	0.999999
ASMTL	0.0246667	0.999961
ASNS	0.509399	0.0196279
ASPHD1	-0.0252713	0.999896
ASPM	-0.0705205	0.99787
ASRGL1	0.0445739	0.986127
ASS1	0.0573333	0.999987
ASTN2	0.023	0.998667
ASXL1	0.0353333	0.997905
ASXL3	0.123877	0.959821
ATAD5	-0.051	0.999793
ATAT1	0.0044815	1
ATCAY	0.00649028	0.999998
ATF2	0.011	0.999989
ATF3	0.569726	0.966199
ATF4	0.731903	1.46078e-07
ATF5	0.325645	0.297981
ATF6	0.0307249	0.999965
ATF7IP	-0.0373333	0.986964
ATG12	0.0366667	0.998382
ATG13	0.0396667	0.983076
ATG14	-0.0293333	0.99985
ATG16L2	-0.206333	0.732697
ATG3	-0.00566667	1
ATG4B	-0.0050227	1
ATIC	-0.0960002	0.892882
ATL1	-0.0320005	0.978876
ATL3	0.032	0.999852
ATMIN	0.0496667	0.999544
ATOH7	-2.12667	0.0635839
ATOH8	0.344045	0.850535
ATP10A	-0.565	0.879721
ATP10D	-0.0716667	0.999374
ATP11C	-0.0727801	0.993348
ATP13A3	0.146929	0.944373
ATP1A1	-0.00666667	0.999973
ATP1A2	-0.0450763	0.99648
ATP1A3	0.0482913	0.958638
ATP1A4	0.556	0.269031
ATP1B1	-0.0806452	0.366388
ATP1B2	-0.077231	0.611519
ATP1B3	-0.0803333	0.99034
ATP2A2	0.180333	0.0151429
ATP2B1	0.00366667	1
ATP2B2	0.0583476	0.960473
ATP2B3	0.0853333	0.76941
ATP2B4	-0.164035	0.685521
ATP5F1B	-0.0433333	0.77578
ATP5F1D	-0.0326667	0.999158
ATP5MC3	-0.000681078	1
ATP5PB	0.00333333	1
ATP6AP1	-0.0216667	0.991995
ATP6V0A1	0.157	0.000906986
ATP6V0A2	0.145333	0.270772
ATP6V0A4	0.0116667	1
ATP6V0C	-0.0333333	0.956574
ATP6V0D1	0.00933333	0.999754
ATP6V0E1	-0.185667	0.737455
ATP6V1A	-0.0226145	0.992693
ATP6V1B2	-0.0703333	0.412854
ATP6V1C1	-0.0796667	0.840756
ATP6V1E1	-0.027	0.992426
ATP6V1G1	0.00540209	0.999999
ATP7B	0.0494321	0.999532
ATP8B3	-0.166333	0.99988
ATP9A	0.0384474	0.975416
ATPAF1	-0.117192	0.702226
ATPAF2	0.0106667	0.999996
ATRIP	-0.0581023	0.995285
ATRN	0.0466101	0.985505
ATRNL1	0.00887834	0.999997
ATXN1L	-0.0376667	0.998796
ATXN3	-0.113333	0.896527
ATXN7L3	0.0398509	0.932451
ATXN7L3B	-0.00784698	0.999997
AUH	0.00633333	1
AUP1	0.048421	0.883079
AURKA	-0.0847564	0.998321
AURKB	-0.0718906	0.998156
AUTS2	-0.0503333	0.998931
AVL9	-0.061	0.992616
AXL	-0.155227	0.815008
AZIN2	0.303	0.357038
B2M	0.156404	0.793937
B3GALNT1	-0.0756667	0.988264
B3GALT1	0.10148	0.863328
B3GALT2	-0.112333	0.898736
B3GALT6	-0.0233333	0.999412
B3GAT1	0.0286908	0.999841
B3GAT2	-0.0426667	0.999681
B3GLCT	0.000333333	1
B3GNT7	0.188987	0.628421
B3GNT9	0.593378	0.0302192
B3GNTL1	0.368616	0.00850935
B4GALNT4	-0.00692225	1
B4GALT2	0.046	0.958567
B4GALT3	-0.0163899	0.999955
B4GALT5	-0.0850321	0.949077
B4GALT7	0.086	0.944609
BAALC	-0.0122694	0.999989
BABAM2	0.0661205	0.950284
BACE1	-0.0513333	0.887464
BACE2	-0.0883333	0.997583
BACH1	-0.0642535	0.997288
BACH2	-0.0176667	0.999978
BAG1	-0.014	0.999992
BAG2	0.00766667	1
BAG3	0.202667	0.980697
BAG6	-0.00955752	0.999989
BAHCC1	0.0556261	0.996886
BAK1	0.00166667	1
BAMBI	-0.0533963	0.999971
BANP	0.0677003	0.960455
BAP1	-0.0127102	0.999354
BARD1	-0.104	0.994608
BAZ1A	-0.199	0.779229
BBS1	0.0680889	0.936509
BBS4	-0.0356166	0.996327
BBS9	-0.0536667	0.991216
BBX	-0.276333	0.720299
BCAN	-0.0277745	0.999869
BCAP31	0.232667	0.119196
BCAR3	-0.389719	0.0507195
BCAS1	-0.0698439	0.994793
BCAT1	0.0143394	0.999771
BCAT2	-0.0580709	0.990293
BCCIP	-0.164655	0.502172
BCDIN3D	0.0488607	0.999912
BCHE	-0.43128	0.286262
BCKDHA	0.0383333	0.99965
BCKDHB	-0.138	0.809355
BCKDK	-0.0366667	0.998078
BCL10	0.026	0.999987
BCL11A	-0.0316667	0.996483
BCL11B	-0.0966329	0.872296
BCL2	0.142853	0.967921
BCL2L1	0.0896667	0.586773
BCL2L11	0.171967	0.619702
BCL2L13	-0.0706667	0.939042
BCL2L15	-0.11661	0.999736
BCL6	0.113991	0.928241
BCL7A	-0.10198	0.701733
BCL7B	0.128667	0.824648
BCL9	-0.0435245	0.988841
BCLAF3	-0.110667	0.967719
BCORL1	-0.103333	0.79921
BCR	-0.0113333	0.999975
BDH1	-0.0416928	0.948721
BDH2	0.395831	0.564468
BDNF	0.552	0.760128
BEAN1	0.0413333	0.999609
BEND4	0.175667	0.799278
BEND5	-0.0113333	0.999993
BEND6	0.11	0.249556
BEND7	-0.239785	0.939725
BET1L	0.0356667	0.999532
BEX1	0.036	0.999135
BEX2	0.036	0.999135
BEX3	-0.036	0.995009
BEX4	-0.0490406	0.938241
BGN	0.101839	0.999889
BHLHE22	0.00271955	1
BHLHE23	0.129	0.999009
BHLHE41	0.401667	0.408918
BICC1	0.0719182	0.995485
BICDL1	0.065669	0.999013
BICRA	0.0391101	0.999853
BICRAL	0.0633333	0.990144
BID	0.0106667	0.999996
BIRC5	-0.118257	0.918767
BLCAP	-0.019	0.999469
BLM	-0.0861109	0.993595
BLMH	0.0493333	0.970684
BLVRA	0.0126667	0.999998
BLVRB	-0.0103333	0.999999
BMERB1	0.109941	0.0823269
BMF	-0.0557378	0.999967
BMI1	-0.129	0.819601
BMP1	-0.0203333	0.99997
BMP2	-0.048	0.999556
BMP2K	-0.0147998	0.999999
BMP3	0.291	0.528165
BMP4	0.22	0.991577
BMP6	-0.233	0.996472
BMP7	-0.0483009	0.999955
BMPER	0.179039	0.96755
BMPR1A	-0.119686	0.86477
BMPR1B	0.0846879	0.997445
BMX	0.235333	0.998634
BOC	-0.0483333	0.996309
BOD1	-0.0503333	0.969571
BOD1L2	-0.0503333	0.969571
BOK	0.00533333	1
BOLA3	0.0393333	0.999639
BOP1	-0.104713	0.390444
BORCS7	0.117039	0.776749
BORCS7-ASMT	0.117039	0.776749
BORCS8	-0.0158004	0.999997
BORCS8-MEF2B	-0.0158004	0.999997
BRCA1	-0.0721584	0.998249
BRCA2	-0.126333	0.913363
BRD1	-0.00982138	0.99999
BRD3	-0.0395994	0.986308
BRD7	-0.0319648	0.994765
BRD8	-0.016	0.998171
BRD9	-0.0396742	0.770707
BRF1	-0.031935	0.993392
BRF2	0.0225175	0.999847
BRI3BP	0.106	0.947639
BRINP1	-0.263407	0.00196789
BRINP2	0.134464	0.296657
BRK1	-0.0124167	0.999976
BRPF3	-0.012	0.999999
BRSK1	-0.0282895	0.99069
BSCL2	0.0416667	0.996751
BSDC1	0.0386667	0.996079
BSG	-0.0209693	0.996981
BTBD1	-0.0164985	0.999878
BTBD10	-0.0778258	0.540663
BTBD16	0.087	0.999698
BTBD17	-0.0653683	0.999048
BTBD7	-0.113	0.799488
BTBD9	-0.0382669	0.997104
BTD	-0.038	0.999936
BTG1	0.0930185	0.802767
BTG2	-0.212986	0.75198
BTRC	0.0156667	0.998978
BUB1B-PAK6	-0.0406525	0.999969
BUB3	0.0216667	0.998784
BUD13	0.0628496	0.953439
BZW2	-0.0553402	0.774697
C10orf105	-0.0146667	1
C10orf143	-0.10219	0.993267
C11orf95	-0.0936189	0.950359
C11orf96	-0.0673333	0.989106
C12orf29	0.102333	0.945346
C15orf39	-0.0543625	0.99998
C15orf40	0.0778333	0.963188
C15orf41	0.09	0.971273
C16orf58	0.0669091	0.986773
C16orf70	-0.0866667	0.933569
C16orf87	0.0276667	0.99992
C17orf100	0.280667	0.402832
C17orf58	0.279551	0.707606
C17orf80	0.31385	0.138606
C18orf21	-0.0915017	0.894017
C18orf25	0.051	0.999934
C19orf25	-0.073	0.996909
C19orf47	-0.0551062	0.989958
C1D	0.0286667	0.999642
C1GALT1	0.0756115	0.998031
C1orf112	-0.061	0.999732
C1orf115	-0.378333	0.982643
C1orf159	0.085408	0.973134
C1orf198	-0.0693676	0.991112
C1orf21	-0.014	0.999992
C1orf35	-0.114667	0.913606
C1orf43	0.201333	0.219639
C1orf52	-0.109	0.655253
C1QB	0.584	0.174062
C1QBP	-0.0403333	0.984789
C1QL1	0.300709	0.457448
C1QTNF5	-0.099	0.998048
C1R	-0.145333	0.993904
C1S	-0.394841	0.950412
C20orf194	-0.0173333	0.999709
C20orf27	0.0757868	0.972215
C21orf91	-0.246879	0.374345
C2CD2	-0.0478382	0.998639
C2CD3	0.0673581	0.882042
C2CD4C	-0.127301	0.951211
C2orf49	-0.0676667	0.9876
C2orf50	-0.419	0.965284
C2orf69	-0.078	0.999183
C2orf81	-0.236	0.90743
C3orf18	-0.0223333	0.999995
C3orf20	0.412	0.272504
C3orf67	0.103333	0.99616
C3orf80	-0.1	0.984963
C4orf3	-0.0473333	0.997389
C5AR1	0.7794	0.213982
C5orf34	0.114449	0.944481
C5orf49	-0.0246667	0.999949
C6orf136	-0.0592407	0.989066
C6orf89	0.0553333	0.936629
C8orf34	-0.0616667	0.989054
C8orf58	-0.189497	0.885686
C8orf82	0.038	0.999244
C9orf116	0.718333	0.337388
C9orf16	0.0170548	0.999993
C9orf43	0.135456	0.99652
CA10	-0.195	0.970166
CA2	-2.17816e-06	1
CA7	-0.914	0.210742
CA8	-0.125353	0.989147
CABIN1	-0.0806173	0.782676
CABLES2	-0.0036177	1
CABP1	0.038	0.999533
CABYR	0.467333	0.224285
CACHD1	-0.0253333	0.999104
CACNA1B	0.0243134	0.99999
CACNA1C	0.0628667	0.997548
CACNA1H	-0.0305812	0.999968
CACNA2D1	-0.000666667	1
CACNA2D3	0.056	0.902099
CACNB1	-0.0903333	0.846462
CACNB4	0.124056	0.81499
CACNG4	0.116667	0.188914
CACNG5	0.00266667	1
CACNG6	-0.468525	0.448829
CACNG7	0.0176667	0.999841
CACNG8	0.0514128	0.994601
CAD	-0.00366667	1
CADM1	0.120484	0.308014
CADM2	0.0546667	0.978794
CADM3	0.00333333	1
CADM4	0.00923049	0.999999
CADPS2	-0.0755266	0.952769
CAGE1	1.22333	0.0186609
CALB1	-0.135667	0.981066
CALB2	0.0353333	0.999276
CALCRL	0.429667	0.310782
CALD1	-0.0734602	0.98564
CALM1	-0.0276899	0.97508
CALM3	-0.007	0.999999
CALN1	-0.00984444	1
CALR	0.601333	1.4791e-06
CALR3	-0.0126667	1
CALY	0.0896667	0.889709
CAMK1	-0.181667	0.217806
CAMK1D	0.117176	0.731129
CAMK2A	-0.111029	0.600817
CAMK2B	0.0280133	0.989919
CAMK2N1	0.04	0.993393
CAMK4	0.0542674	0.972422
CAMKK1	0.171	0.158185
CAMKMT	0.238491	0.271399
CAMKV	0.0144942	0.999848
CAMLG	-0.0363333	0.998822
CAMSAP1	-0.0376278	0.935837
CAMSAP2	-0.009	0.999999
CAMSAP3	-0.131548	0.371019
CAMTA2	-0.037	0.998888
CAND2	-0.164333	0.629603
CANX	0.249333	0.0108154
CAP1	-0.0683333	0.539297
CAP2	0.0696412	0.959803
CAPN1	0.190333	0.98952
CAPN10	0.0273333	0.998474
CAPN2	-0.0275053	0.995774
CAPN5	-0.0163333	0.999952
CARD14	0.151614	0.975822
CARF	0.11163	0.478773
CARHSP1	-0.0596667	0.995479
CARMIL1	0.032	0.999084
CARMIL2	-0.0442454	0.996946
CARNS1	0.100744	0.998704
CARS1	0.542798	8.75527e-05
CARS2	-0.0696667	0.928855
CARTPT	-0.384333	0.904202
CASC1	0.0873333	0.998236
CASD1	-0.0323333	0.999816
CASK	-0.0374272	0.997497
CASKIN2	-0.0586667	0.99128
CASP3	0.0499408	0.996686
CASP7	0.125811	0.929541
CASQ2	0.398333	0.982954
CAST	-0.170631	0.457588
CASZ1	0.856734	0.000762298
CAT	0.0050937	0.999998
CATIP	-0.0675735	0.999933
CATSPER2	0.236433	0.290172
CATSPERG	-0.211	0.946866
CATSPERZ	0.114333	0.999335
CAV1	-0.43	0.564381
CAV2	-0.171443	0.99991
CAVIN1	0.400749	0.944503
CAVIN2	0.544	0.493949
CAVIN3	-0.182	0.994401
CBFA2T2	-0.0303957	0.991603
CBFA2T3	-0.00415514	1
CBL	0.0433127	0.998513
CBLB	-0.0553333	0.994237
CBLN1	0.0192028	0.999941
CBLN2	0.259333	0.714753
CBLN4	-0.0263333	0.999998
CBS	-0.19236	0.920332
CBSL	-0.19236	0.920332
CBX2	0.214287	0.914602
CBX5	0.0456667	0.996731
CBX8	0.086	0.994815
CBY1	0.0823333	0.970341
CBY3	0.416	0.913928
CCAR2	-0.00838629	0.999996
H1-5	-1.90867	0.0126907
CCDC106	0.115111	0.446176
CCDC107	0.131769	0.40638
CCDC112	0.0258446	0.99998
CCDC115	0.043963	0.998662
CCDC116	-0.220667	0.923216
CCDC117	-0.143928	0.846576
CCDC120	-0.00383042	1
CCDC124	-0.0259268	0.99996
CCDC13	-0.301504	0.423643
CCDC136	0.261333	0.140283
CCDC137	-0.013	0.999997
CCDC138	-0.231667	0.763745
CCDC141	0.440663	0.966993
CCDC148	0.0186667	1
CCDC149	0.0335806	0.995889
CCDC153	-0.186812	0.981972
CCDC160	-0.210333	0.997969
CCDC17	0.223	0.868986
CCDC174	-0.049	0.998227
CCDC175	0.101333	0.980924
CCDC181	-0.0263333	0.999884
CCDC184	-0.208481	0.0464076
CCDC188	-0.208536	0.96028
CCDC190	-0.176667	0.999941
CCDC28A	0.225756	0.705091
CCDC3	-0.617279	0.512756
CCDC30	0.109667	0.886362
CCDC33	0.447333	0.938418
CCDC34	-0.0817436	0.997396
CCDC50	0.061	0.98315
CCDC6	0.0606667	0.974961
CCDC60	0.251082	0.998625
CCDC71	0.243	0.34808
CCDC71L	-0.11	0.587795
CCDC74A	-0.155	0.994817
CCDC74B	-0.155	0.994817
CCDC8	-0.115211	0.985428
CCDC80	0.092217	0.999034
CCDC85A	-0.0926927	0.894326
CCDC86	-0.077	0.950212
CCDC88C	-0.056402	0.962271
CCDC9B	0.110667	0.999648
CCHCR1	0.0687654	0.999351
CCKBR	0.173	0.997532
CCM2	-0.0213333	0.999771
CCM2L	-0.467691	0.971384
CCN1	0.549468	0.768882
CCN3	0.0165625	0.999998
CCNA2	-0.236057	0.51391
CCNB1	-0.193667	0.621817
CCND1	-0.147214	0.720891
CCND2	-0.0370754	0.99864
CCND3	-0.099	0.912267
CCNE2	-0.355934	0.347542
CCNF	-0.181785	0.785032
CCNG2	0.034989	0.994021
CCNJ	0.160333	0.968988
CCNL2	-0.094	0.962545
CCNO	0.286499	0.991359
CCNT1	-0.140829	0.786546
CCP110	-0.0800983	0.940049
CCPG1	0.100667	0.83547
CCS	0.100667	0.913109
CCSAP	-0.0997488	0.621573
CCSER1	0.0383333	0.999907
CCSER2	0.0183333	0.99993
CCT2	-0.104979	0.321377
CCT3	-0.0843333	0.660175
CCT4	-0.0536811	0.919647
CCT7	-0.0793333	0.272757
CD151	-0.031	0.999925
CD164	0.0116667	0.999999
CD200	0.0403182	0.947499
CD300LF	-0.583333	0.977124
CD320	0.082	0.995591
CD34	-0.815	0.91182
CD38	-0.0566667	0.999987
CD4	-0.193667	0.99863
CD44	-0.0382957	0.999998
CD46	-0.06	0.999789
CD48	0.360859	0.848803
CD53	-0.777667	0.56518
CD55	-0.257	0.895801
CD59	0.0504717	0.994819
CD63	0.0342844	0.998184
CD81	-0.00929136	0.999975
CD82	0.151572	0.97267
CD9	-0.118791	0.996668
CD99	-0.13052	0.773343
CD99L2	0.081749	0.953051
CDADC1	0.123499	0.645993
CDC20	-0.283428	0.565692
CDC25B	-0.0325941	0.999591
CDC25C	0.102667	0.824766
CDC37L1	-0.131333	0.657412
CDC40	0.003	1
CDC42EP1	-0.6881	0.0498473
CDC42EP2	-0.0146667	1
CDC42EP3	0.0386289	0.99498
CDC42EP4	0.0193333	0.999998
CDC42SE1	-0.0213333	0.999387
CDC42SE2	-0.0335046	0.997015
CDC6	-0.135326	0.991304
CDC7	-0.154	0.596236
CDCA3	-0.0229603	0.999999
CDCA7	-0.227333	0.541571
CDCA8	-0.223667	0.474441
CDH10	0.0617613	0.981898
CDH11	-0.0413333	0.961417
CDH12	-0.145667	0.936372
CDH13	0.0276268	0.987275
CDH18	-0.565412	0.240543
CDH2	0.0223333	0.997934
CDH20	0.0235584	0.999852
CDH4	0.105	0.690365
CDH7	-0.191667	0.333711
CDH8	-0.0696667	0.821513
CDH9	-0.310333	0.582243
CDHR1	0.211482	0.905691
CDHR2	0.122833	0.906609
CDIPT	0.0276667	0.999093
CDK1	-0.256795	0.753675
CDK11A	-0.117	0.11547
CDK11B	-0.117	0.11547
CDK14	0.0116667	0.999995
CDK16	-0.0677315	0.316974
CDK17	-0.0595722	0.968608
CDK18	-0.231667	0.802136
CDK19	-0.00131461	1
CDK2	-0.257069	0.539526
CDK20	-0.0220494	0.99996
CDK2AP1	-0.13264	0.395254
CDK2AP2	0.464	0.00278722
CDK4	-0.0676435	0.289954
CDK5	0.0373333	0.982449
CDK5R2	-0.119596	0.937319
CDK5RAP1	-0.055	0.966667
CDK5RAP3	0.0306667	0.998037
CDK6	0.0968757	0.989061
CDKL2	-0.0466861	0.998259
CDKL3	-0.045763	0.999999
CDKN1A	0.0823333	0.996485
CDKN1B	0.0296667	0.998389
CDKN1C	0.113818	0.997373
CDKN2AIPNL	-0.0956667	0.854525
CDKN2B	0.261667	0.99239
CDKN3	-0.17108	0.992477
CDO1	0.0651594	0.962944
CDON	-0.10472	0.876908
CDR2	-0.0150094	1
CDS1	-0.0986667	0.655377
CDS2	0.035	0.998081
CDV3	-0.0366667	0.991652
CDYL	0.04871	0.999524
CEBPA	0.223333	0.684119
CEBPB	0.729	0.0489289
CEBPD	-1.29433	0.0124295
CECR2	-0.0933333	0.985636
CELF2	-0.0483333	0.997831
CELF3	-0.0205845	0.999962
CELF4	-0.0133333	0.999998
CELF6	0.0556667	0.981522
CELSR1	-0.15161	0.690949
CEMIP	0.036	0.999316
CEMIP2	-0.107667	0.860098
CENPA	-0.103511	0.998346
CENPC	-0.0769192	0.98112
CENPT	-0.167	0.922026
CENPU	-0.167452	0.996393
CENPV	-0.110667	0.568658
CEP131	0.0349808	0.999746
CEP164	-0.0819347	0.970492
CEP170	-0.0283333	0.999626
CEP19	-0.0652541	0.994692
CEP295	-0.07	0.990122
CEP57	-0.108333	0.884322
CEP57L1	0.0613333	0.994773
CEP70	0.067	0.996702
CEP72	-0.084	0.998898
CEP78	-0.0536397	0.98491
CEP83	-0.14	0.573411
CEP85	-0.152302	0.608145
CEP85L	-0.014	0.999998
CEP97	-0.248977	0.110916
CERK	-0.0153333	0.999958
CERS3	1.29567	0.0045676
CERS4	0.104	0.842829
CERS6	-0.00733333	1
CERT1	-0.0499156	0.994363
CFAP20	1.08492e-05	1
CFAP298	0.00166667	1
CFAP43	-0.263	0.994354
CFAP52	-0.116631	0.937195
CFDP1	0.033	0.995004
CGGBP1	0.0523333	0.994198
CGNL1	-0.567667	0.227389
CGRRF1	0.00966667	1
CCDC103	-1.573	0.0117877
CHADL	-0.114185	0.999355
CHCHD3	0.0166667	0.999942
CHCHD6	0.0333333	0.999549
CHD1L	-0.11699	0.935409
CHD3	-0.018	0.999965
CHD5	-0.0727653	0.993574
CHD7	-0.0741934	0.981661
CHD8	0.00886995	0.999998
CHFR	-0.0646667	0.672007
CHGB	0.0376667	0.998718
CHI3L1	0.362055	0.795276
CHIA	-0.038	0.999999
CHMP1B	-0.105593	0.771208
CHMP7	-0.0226667	0.993092
CHN1	-0.0253333	0.998108
CHN2	0.0365935	0.997263
CHODL	-0.0132041	1
CHPF	-0.00933333	0.999999
CHPF2	-0.0266667	0.999736
CHPT1	-0.0957475	0.987763
CHRDL1	-0.0996667	0.999699
CHRFAM7A	0.0803113	0.922141
CHRM1	0.968333	0.00024979
CHRM3	0.051	0.993195
CHRNA4	-0.012	0.999996
CHRNA7	0.0803113	0.922141
CHRNB1	-0.0842638	0.998837
CHRNB2	-0.0494884	0.979655
CHST11	0.0106667	1
CHST12	0.365882	0.502604
CHST15	-0.12	0.817893
CHST3	-0.0365229	0.999992
CHST7	-0.0423054	0.999759
CHST8	-0.136667	0.987071
CHSY1	0.0845417	0.940391
CHSY3	0.202785	0.785535
CHTF8	-0.0288087	0.99949
CIAO3	0.149338	0.300931
CIAPIN1	-0.0883333	0.511806
CIART	0.831497	0.000929046
CIB1	-0.123519	0.989022
CILP2	0.249	0.495426
CIRBP	0.073	0.955128
CISD1	-0.0173333	0.999854
CISD2	0.258	0.0259708
CIT	0.114896	0.739491
CITED1	-0.061	0.999972
CITED2	-0.0406667	0.999515
CITED4	0.099	0.98889
CKAP2	-0.182333	0.956464
CKAP2L	-0.0191039	0.999999
CKAP4	0.117	0.827736
CKB	-0.110226	0.581022
CKMT1A	-0.206667	0.618846
CKMT1B	-0.206667	0.618846
CKS1B	0.135422	0.84439
CKS2	-0.115	0.996477
CLASP1	-0.027	0.998141
CLCF1	0.811654	0.79793
CLCN3	-0.0110315	0.999999
CLCN6	0.193389	0.12985
CLCNKA	-1.34933	0.570612
CLCNKB	-1.34933	0.570612
CLDN1	-0.017	1
CLDN10	-0.0373333	1
CLDN11	-0.206475	0.998476
CLDN12	0.249191	0.741115
CLDN19	0.271667	0.984231
CLDN34	0.286667	0.980096
CLDN9	-0.392	0.992065
CLDND1	0.179333	0.390521
CLEC2L	0.139333	0.768791
CLEC3B	0.647	0.911
CLEC4A	-0.06	0.999268
CLEC9A	-1.003	0.822859
CLGN	0.379333	0.0581075
CLIC3	-0.17827	0.816742
CLIC4	0.185016	0.374392
CLIP1	-0.027775	0.997506
CLIP2	0.0181777	0.999146
CLMP	-0.145896	0.144351
CLN3	0.134717	0.605575
CLOCK	-0.114333	0.854834
CLPB	0.0154789	0.999629
CLPTM1	0.128333	0.0281854
CLPTM1L	0.026	0.994971
CLPX	0.0260651	0.999315
CLSPN	-0.248834	0.800199
CLSTN1	0.013	0.999958
CLSTN2	0.109057	0.722495
CLSTN3	-0.146667	0.0349594
CLTB	-0.0320823	0.998891
CLU	-0.326848	0.0205645
CLUH	-0.0221011	0.999823
CLYBL	0.629738	0.471837
CMAS	-0.0653592	0.716831
CMIP	-0.0372114	0.987936
CMPK2	0.117382	0.983953
CMTM3	0.0879749	0.997292
CMTM5	0.157667	0.799365
CMTR1	-0.0052668	0.999998
CNDP2	-0.0852148	0.696359
CNIH2	-0.0113333	0.99999
CNIH3	0.216333	0.740593
CNKSR2	-0.167	0.55355
CNN2	-0.045	0.999913
CNN3	-0.0989576	0.525024
CNNM1	-0.00466667	1
CNNM2	0.233849	0.174415
CNNM4	-0.035	0.999718
CNOT1	-0.0336667	0.997257
CNOT2	0.0326667	0.987982
CNOT7	-0.0277018	0.999923
CNP	0.0360819	0.998639
CNPY2	0.00231219	1
CNPY3	0.243012	0.00457752
CNPY4	0.160667	0.73232
CNR1	0.0289763	0.999909
CNRIP1	0.035029	0.956995
CNTF	-0.283667	0.774944
CNTFR	-0.0763333	0.731347
CNTLN	-0.0280427	0.999993
CNTN1	-0.0486667	0.927147
CNTN2	-0.0564391	0.975862
CNTN3	0.0623333	0.965207
CNTN4	0.171333	0.561014
CNTN5	0.0816256	0.829145
CNTN6	-0.00461204	1
CNTNAP1	-0.10809	0.949437
CNTNAP4	0.0936148	0.890841
COA5	-0.0137303	0.99999
COA7	-0.154667	0.826002
COA8	0.0986667	0.919656
COASY	-0.0516667	0.986883
COBL	0.00533333	1
COBLL1	-0.109426	0.990097
COG4	-0.019	0.998838
COIL	0.105667	0.930177
COL11A1	-0.0765154	0.998737
COL11A2	0.128267	0.996829
COL12A1	-0.117797	0.975877
COL14A1	0.122333	0.992436
COL16A1	0.16892	0.827054
COL18A1	0.557671	0.707672
COL19A1	-0.091776	0.997244
COL23A1	-0.0486155	0.999867
COL26A1	0.178	0.973359
COL27A1	-0.0243333	0.999993
COL4A5	-0.0322773	0.999808
COL4A6	0.231999	0.97629
COL5A2	-0.0125397	0.999999
COL5A3	-0.0356667	0.999916
COL6A1	-0.0542404	0.999992
COL6A2	0.231	0.930569
COL6A5	0.116813	0.99972
COL6A6	0.303945	0.960027
COL9A1	0.02	1
COL9A2	-0.509397	0.7569
COLEC12	0.457	0.995353
COLGALT1	0.022	0.999257
COMMD10	-0.048	0.996423
COMMD2	0.0903333	0.951749
COMMD3	-0.0763497	0.978183
COMMD3-BMI1	-0.129	0.819601
COMMD6	-0.082	0.980258
COMMD7	0.059	0.973909
COMMD8	0.0326653	0.99727
COMMD9	-0.0923333	0.779453
COMT	0.140004	0.221566
COPG2	-0.0147407	0.999989
COPS4	-0.0335339	0.992106
COPS6	-0.062	0.915018
COPS7A	-0.0327791	0.998528
COPS7B	-0.0533333	0.969641
COPS8	-0.026	0.999296
COPZ2	0.268003	0.967077
COQ10A	-0.0923335	0.862355
COQ10B	-0.000678666	1
COQ7	0.00233333	1
COQ8A	0.203705	0.659137
COQ8B	0.0201469	0.999884
COQ9	0.0869943	0.960017
CORO1B	0.0296444	0.997323
CORO1C	0.0173333	0.994853
CORO2A	-0.0649375	0.973112
CORO2B	-0.121	0.0493735
COTL1	-0.075	0.783811
COX19	0.104667	0.926126
COX5A	-0.0583333	0.937569
COX6A2	0.0503333	0.999999
COX6B2	-0.121357	0.99671
COX7B	0.0166667	0.999936
COX7C	-0.0703673	0.94542
COX8A	-0.114667	0.853901
CP	0.300262	0.639578
CPA2	-0.009	1
CPD	-0.0366667	0.999305
CPE	-0.021	0.997968
CPEB3	-0.0304162	0.998271
CPEB4	0.00319021	1
CPLX1	-0.0432731	0.986892
CPLX2	-0.0366667	0.987735
CPM	0.147056	0.999711
CPNE2	0.074	0.957769
CPNE3	-0.202043	0.240189
CPNE4	0.265	0.294187
CPNE5	-0.0586667	0.99094
CPNE6	0.136333	0.88883
CPNE7	-0.173693	0.898436
CPNE8	-0.120667	0.990615
CPPED1	0.0661037	0.999983
CPS1	-0.14167	0.989727
CPSF1	-0.0241402	0.999787
CPSF3	-0.0193333	0.99929
CPT1A	0.0224744	0.99994
CPT1B	0.094	0.998054
CPT1C	0.086	0.950302
CPT2	-0.16772	0.990979
CR1	-0.0239938	0.999188
CRACD	-0.0183333	0.999893
CRAT	0.08	0.885416
CRB2	0.209237	0.785369
CRCP	0.161205	0.579686
CREB3	0.049	0.962428
CREB3L1	0.374308	0.377785
CREB3L2	0.466333	0.231829
CREB5	-0.0820417	0.999255
CREBRF	0.0393333	0.999155
CREG1	0.137558	0.923454
CRELD2	0.775025	0.000110782
CRHR1	0.0413333	0.997866
CRIM1	-0.0516667	0.983148
CRIP2	-0.0276667	0.99911
CRLF1	-0.112231	0.947653
CRMP1	0.019464	0.998506
CROCC	0.0483011	0.999492
CROT	-0.0867077	0.874674
CRTAP	-0.234035	0.780631
CRTC1	-0.0344155	0.999454
CRY1	0.167115	0.332166
CRY2	-0.00366667	1
CRYAB	-0.474097	0.782782
CRYBG3	-0.165333	0.87062
CRYM	-0.0526667	0.968674
CRYZL1	0.0266667	0.999722
CS	-0.018275	0.994302
CSAD	-0.0547562	0.999541
CSDC2	0.0633333	0.967873
CSF1	-0.168333	0.988695
CSGALNACT1	-0.109667	0.705209
CSGALNACT2	-0.034335	0.999961
CSK	-0.0513333	0.900985
CSNK1D	-0.013	0.999801
CSNK1E	-0.0430414	0.983986
CSNK1G1	-0.0461386	0.999639
CSNK1G2	0.0107005	0.999992
CSPG4	0.227599	0.382528
CSPP1	-0.06	0.99941
CSRNP1	0.0756667	0.999962
CSRNP2	-0.0450244	0.926657
CSRNP3	0.101283	0.956794
CSRP1	-0.14523	0.938862
CSRP2	-0.029	0.999896
CST3	-0.0395716	0.999355
CST6	0.164333	0.957611
CSTB	-0.0603333	0.977833
CTBS	0.223667	0.638347
CTC1	-0.0245373	0.993161
CTCF	-0.046	0.953763
CTDSP1	0.0393333	0.999583
CTDSP2	-0.0394268	0.99952
CTH	1.25733	0.00524851
CTNNA1	-0.122998	0.305664
CTNNA2	-0.00873619	0.999959
CTNNB1	-0.0519315	0.798063
CTNNBIP1	-0.0163333	0.99999
CTNNBL1	0.00933333	0.999998
CTNND1	-0.17	0.00747587
CTNND2	0.0483333	0.945468
CTNS	0.523384	0.00175359
CTPS1	-0.0446121	0.936488
CTPS2	-0.0509995	0.993747
CTRB1	-0.384333	0.571137
CTRB2	-0.384333	0.571137
CTRL	0.403	0.329494
CTSA	0.0230247	0.999165
CTSB	0.0245058	0.988774
CTSC	-0.086032	0.99999
CTSD	0.0729035	0.410157
CTSF	0.194881	0.0169617
CTSH	-0.328333	0.182509
CTSV	-0.0668185	0.97191
CTSZ	0.02	1
CTTN	-0.0846667	0.572148
CTTNBP2	-0.0853333	0.993459
CTU1	0.001	1
CTU2	-0.027	0.999749
CUL4A	0.00633333	0.999994
CUL7	0.0477495	0.987621
CUX1	-0.0953333	0.933015
CUX2	0.0413342	0.998678
CWC22	-0.0203333	0.999958
CX3CL1	0.206283	0.338413
CXADR	0.0216667	0.998993
CXCL12	0.427	0.0171999
CXCL14	-0.262	0.250666
CXCL16	-0.633411	0.256958
CXorf38	0.136667	0.375085
CXXC1	0.0666667	0.734483
CXXC5	-0.00322326	1
CYB561	0.0703333	0.993543
CYB5A	-0.143597	0.523199
CYB5B	-0.072	0.967703
CYB5R2	0.272018	0.991102
CYB5R3	-0.023	0.999382
CYBA	0.290836	0.915165
CYC1	-0.069	0.58671
CYCS	-0.0596411	0.990038
CYFIP1	-0.0696667	0.775284
CYGB	0.191333	0.844942
CYP1B1	0.524333	0.481881
CYP20A1	0.0490292	0.997791
CYP27B1	0.260333	0.790879
CYP2D6	-0.061	0.999153
CYP2D7	-0.061	0.999153
CYP2U1	-0.042088	0.999152
CYP39A1	-0.915667	0.297706
CYP4F2	-0.147899	0.919948
CYP4F8	-0.211345	0.623294
CYP4V2	0.312852	0.819823
CYP4X1	0.190317	0.52651
CYP51A1	0.220892	0.106856
CYP7B1	-0.119332	0.985493
CYSRT1	-0.405333	0.881519
CYSTM1	-0.0326667	0.998948
CYTH1	-0.0754627	0.873392
CYTH2	0.0539354	0.863645
CYTH3	-0.00366667	1
CYTL1	-0.259877	0.998807
DAAM1	-0.132333	0.511922
DAAM2	-0.0865152	0.991726
DAB1	-0.00904079	0.999989
DAB2	-0.0414438	0.999986
DAB2IP	0.0556667	0.919264
DACH2	0.181667	0.954488
DACT1	0.0703333	0.987172
DAG1	0.085	0.406982
DALRD3	0.0156667	0.999993
DAND5	0.0816667	0.999967
DAO	0.594667	0.350632
DAPK1	-0.0394492	0.901036
DAPK3	0.168667	0.422575
DARS1	-0.0594727	0.996671
DAXX	0.0656667	0.948735
DAZAP1	-0.0162302	0.999135
DAZAP2	0.119333	0.747808
DBI	-0.0202525	0.999994
DBN1	-0.0261815	0.999847
DBNDD1	-0.0289667	0.998939
DBNDD2	0.235667	0.491569
DBP	0.133667	0.854173
DBT	-0.0483333	0.998295
DBX2	-0.0676789	0.999924
DCAF1	-0.108	0.908163
DCAF15	-0.0500999	0.995749
DCAF17	-0.153996	0.886538
DCAF4	0.096	0.676193
DCAF4L2	0.096	0.676193
DCAF5	0.145333	0.330634
DCAF7	-0.0503333	0.932204
DCAF8	-0.0253333	0.998211
DCBLD1	0.198	0.345207
DCBLD2	-0.0777926	0.929215
DCC	0.0850832	0.876163
DCHS1	0.163333	0.559835
DCK	-0.114239	0.967966
DCLK3	0.117	0.994187
DCLRE1A	0.0978935	0.796462
DCP1B	-0.0397439	0.998625
DCST1	0.319667	0.946041
DCST2	0.452262	0.899945
DCTN1	-0.0439872	0.991685
DCTN2	-0.0513333	0.598742
DCTN3	-0.0133333	0.999913
DCTN4	-0.036	0.967897
DCTN5	-0.113333	0.0873783
DCTPP1	-0.0333333	0.999957
DCUN1D3	0.065	0.995529
DCUN1D4	0.114333	0.812977
DCX	-0.0321371	0.998674
DCXR	-0.22	0.996415
DDA1	0.0716667	0.956262
DDAH1	-0.007	1
DDAH2	-0.0577362	0.98467
DDB1	-0.0394776	0.856595
DDHD1	-0.051	0.927128
DDIT3	0.832393	0.13034
DDIT4	0.444	0.0122916
DDN	-0.111333	0.979438
DDO	-1.33733	0.395138
DDR1	-0.0866667	0.785664
DDRGK1	0.258667	0.00933659
DDT	-0.0756667	0.965135
DDX11	-0.0907318	0.987854
DDX19A	-0.0637194	0.952703
DDX19B	-0.0637194	0.952703
DDX31	0.0543333	0.992778
DDX39A	-0.101273	0.58819
DDX41	-0.0389314	0.999536
DDX42	-0.028	0.998198
DDX49	0.0196667	0.999904
DDX51	-0.0446667	0.980198
DDX55	-0.0596667	0.947195
DDX58	0.00393925	1
DEAF1	-0.052	0.994647
DECR1	-0.0276667	0.999994
DEDD	0.129571	0.773326
DENND2A	0.0367482	0.998673
DENND2B	0.00737599	1
DENND2C	-0.242173	0.876001
DENND4A	-0.0229595	0.999988
DENND4C	-0.205952	0.503627
DENND5A	0.00771564	0.999984
DENND5B	-0.113004	0.719805
DENND6B	-0.0287438	0.999981
DEPDC5	-0.0243919	0.967406
DEPDC7	-0.0652415	0.999888
DEPTOR	0.0827261	0.999248
DERL1	0.016	0.999999
DERL2	0.318667	0.278757
DESI1	-0.0724303	0.940095
DESI2	0.147878	0.843446
DET1	0.144667	0.889376
DFFA	-0.0496296	0.98812
DFFB	-0.054	0.998932
DGAT1	0.0563333	0.988062
DGCR2	0.0186667	0.999996
DGCR6	0.0097517	0.999998
DGCR6L	0.0097517	0.999998
DGCR8	-0.0193333	0.999931
DGKA	-0.188609	0.68835
DGKB	-0.155	0.796034
DGKE	0.00382238	1
DGKK	-0.506333	0.92907
DGKZ	-0.0310087	0.998577
DGLUCY	-0.00250016	1
DHCR24	0.140564	0.460461
DHCR7	0.199073	0.0404635
DHDDS	0.0296108	0.994234
DHODH	0.145372	0.679138
DHRS1	0.040865	0.994686
DHRS11	-0.095	0.966177
DHRS3	-0.015	1
DHRS4	-0.332	0.801681
DHRS4L2	-0.332	0.801681
DHRS7	0.213601	0.556242
DHRS7B	0.121667	0.729135
DHX32	-0.0645942	0.774437
DHX35	-0.0355585	0.998908
DHX37	-0.0700789	0.980066
DHX57	-0.0633333	0.921004
DIABLO	-0.194667	0.416705
DIAPH1	-0.0476667	0.97456
DIP2B	-0.0433333	0.997246
DIP2C	-0.034	0.995885
DIPK1A	0.236563	0.00310404
DIPK1B	0.0633333	0.984767
DIPK1C	-0.342333	0.406872
DIPK2A	-0.144667	0.868785
DIRAS2	0.0696969	0.986281
DIS3L	0.104735	0.830579
DISC1	-0.0896667	0.993019
DISP1	0.0663333	0.999134
DISP2	0.174333	0.212838
DISP3	0.0603522	0.995809
DIXDC1	-0.0877144	0.60745
DKK3	0.028	0.999862
DLAT	-0.120667	0.457335
DLC1	0.0203333	0.999999
DLEU7	0.0894196	0.999871
DLG1	0.030509	0.999591
DLG2	0.025	0.997264
DLG3	0.03	0.982323
DLG4	-0.00762024	0.999991
DLGAP1	0.0163333	0.999796
DLGAP4	-0.0257819	0.999891
DLGAP5	-0.131881	0.98339
DLK1	-0.0473333	0.999998
DLK2	0.0858608	0.996839
DLL1	-0.105333	0.706326
DLST	-0.0526884	0.333957
DLX1	0.119333	0.896148
DLX5	0.017173	0.999998
DMAC2L	0.188857	0.625645
DMAP1	-0.0623333	0.961959
DMD	-0.185274	0.0907882
DMRT3	-0.584667	0.169649
DMRTA2	0.332	0.725616
DMRTB1	-0.237333	0.874683
DMTF1	-0.0423333	0.996104
DMTN	-0.106214	0.63941
DNA2	-0.166403	0.609553
DNAAF3	-0.0352439	0.999994
DNAAF5	-0.0606667	0.993802
DNAH9	-0.014	1
DNAJA3	0.00866667	0.99996
DNAJA4	-0.208753	0.0795915
DNAJB1	-0.0956667	0.366361
DNAJB11	0.340333	0.00365543
DNAJB12	0.0123333	0.99998
DNAJB13	0.133667	0.989672
DNAJB2	-0.0843345	0.665988
DNAJB5	-0.0333636	0.997212
DNAJB9	0.442617	0.0807185
DNAJC11	-0.108	0.142296
DNAJC14	0.075	0.901702
DNAJC15	0.0736667	0.994778
DNAJC16	-0.0643522	0.901426
DNAJC2	-0.083	0.923255
DNAJC21	0.0287875	0.999381
DNAJC3	0.641667	0.00131377
DNAJC4	0.223368	0.164087
DNAJC6	-0.00233333	1
DNAJC8	-0.065	0.989364
DNAJC9	-0.074	0.905246
DNASE2	0.0891687	0.998987
DNER	0.0343333	0.945539
DNM1	0.0348153	0.981896
DNM2	-0.0615466	0.841728
DNM3	0.0323333	0.995812
DNMT1	-0.0559794	0.751646
DNPEP	-0.0227464	0.996501
DOC2A	0.0521755	0.997859
DOC2B	0.179333	0.20619
DOCK1	0.0992698	0.911348
DOCK11	-0.0896677	0.996959
DOCK3	-0.0284698	0.999751
DOCK5	0.0916667	0.999866
DOCK6	-0.191255	0.574184
DOCK9	-0.0796667	0.93063
DOK1	-1.00587	0.292729
DOK4	-0.0606667	0.701266
DOK5	0.0620404	0.885584
DOLPP1	0.185333	0.0666286
DONSON	0.0173333	0.999997
DOP1B	-0.0423604	0.996997
DPF1	0.0499974	0.985998
DPF2	-0.0596667	0.871106
DPF3	0.034	0.999957
DPH7	0.102333	0.948189
DPP10	0.0182041	0.999994
DPP7	-0.040309	0.965119
DPY19L3	0.0288697	0.999091
DPYD	-0.187209	0.703541
DPYSL2	-0.00666667	1
DPYSL3	-0.0136667	0.999895
DPYSL4	-0.00966667	0.999968
DPYSL5	-0.129833	0.812573
DRAP1	0.0306667	0.995641
DRAXIN	0.014	0.999933
DRC1	-0.104333	0.994422
DRC3	-0.0466667	0.998675
DRG2	-0.00862272	0.999988
DRP2	0.0844437	0.855336
DSC2	-0.565333	0.841798
DSCAM	0.0164063	0.999711
DSCAML1	0.108875	0.677984
DSCC1	-0.0615184	0.999922
DSN1	-0.203	0.834982
DSTN	0.0178333	0.997358
DTD1	0.004	1
DTNA	-0.189069	0.183801
DTWD1	-0.0491663	0.999898
DTX1	-0.038357	0.99236
DTX3L	-0.0193792	1
DTX4	-0.0522452	0.918901
DUS2	-0.0106667	0.999993
DUSP10	-0.107333	0.998889
DUSP15	-0.0912185	0.994499
DUSP16	0.0491423	0.999958
DUSP18	0.0833333	0.722355
DUSP2	0.0066291	1
DUSP26	0.036	0.999721
DUSP4	-0.205	0.82989
DUSP5	-0.0601493	0.999987
DUSP6	-0.189667	0.469803
DUSP8	-0.202333	0.0234323
DUX4	-0.0178364	1
DVL2	-0.0366667	0.999007
DYM	0.0368884	0.993804
DYNC1I1	-0.006	0.999997
DYNC1I2	0.00266667	1
DYNC1LI1	-0.0794871	0.572472
DYNC1LI2	-0.0603333	0.889253
DYNLT1	-0.0826667	0.844155
DYRK3	0.168333	0.982919
DYSF	-0.302667	0.93243
DZIP1	0.0193333	0.999919
DZIP3	-0.0246667	0.999982
E2F1	0.122333	0.905102
E2F3	-0.193667	0.272294
E2F6	-0.0913036	0.91665
E2F8	-0.259333	0.930018
EBI3	0.103874	0.994279
EBP	0.0891009	0.98374
EBPL	-0.136	0.988112
ECE1	0.0218717	0.99983
ECE2	-0.127333	0.972633
ECH1	-0.0986667	0.904181
ECHS1	0.239669	0.99584
ECI1	-0.0406482	0.999378
ECI2	-0.152036	0.652569
ECRG4	-0.366691	0.978182
ECT2	-0.021	1
EDA	0.109667	0.997431
EDA2R	-0.27323	0.797058
EDC4	-0.0452412	0.978964
EDEM1	0.107	0.358186
EDEM2	0.0783333	0.943284
EDIL3	-0.0423333	0.998082
EDNRA	-0.238394	0.998057
EDNRB	-0.103174	0.759607
EDRF1	-0.001	1
EEF1A2	0.0129552	0.999954
EEF1AKMT1	-0.0344956	0.99904
EEF1AKMT4	-0.164	0.988528
EEF1E1	0.0176667	0.999985
EEF1E1-BLOC1S5	0.0176667	0.999985
EEF2KMT	0.121333	0.998998
EEPD1	-0.189424	0.706018
EFCAB1	0.1659	0.993824
EFCAB14	-0.0326547	0.999493
EFCAB5	0.647037	0.856638
EFEMP1	-0.057026	0.999992
EFEMP2	0.0771632	0.991211
EFHC1	-0.479007	0.710495
EFHD1	-0.176667	0.991641
EFHD2	-0.139819	0.518782
EFNA2	0.0447304	0.999413
EFNA3	0.0530278	0.993722
EFNA4	-0.0623914	0.997619
EFNB1	-0.01	0.999994
EFNB2	0.103873	0.285352
EFNB3	0.083	0.448875
EFR3A	-0.098	0.929593
EFR3B	-0.00793768	0.999997
EFS	0.0695502	0.995393
EGFL8	0.119851	0.996747
EGFR	0.0442378	0.99943
EGLN3	-0.267863	0.400846
EGR1	-0.277952	0.964559
EGR4	0.399667	0.963273
EHBP1L1	0.1383	0.887888
EHD1	0.0373592	0.984957
EHD2	0.000747238	1
EHMT1	-0.0276664	0.89788
EI24	0.0724054	0.90027
EID1	-3.88578e-16	1
EID2	-0.116333	0.453805
EID2B	-0.040584	0.989697
EIF1AX	0.241372	0.19566
EIF1B	-0.0553333	0.883324
EIF2AK1	-0.0203333	0.99927
EIF2AK4	0.0326667	0.999312
EIF2B4	0.046	0.939574
EIF2B5	-0.0334274	0.907722
EIF3L	-0.044	0.973826
EIF4A1	-0.0853333	0.436986
EIF4E3	-0.193133	0.87051
EIF4EBP1	1.2257	0.000107102
EIF4EBP2	-0.0506667	0.97481
EIF4ENIF1	-0.0245764	0.998117
EIF4G2	-0.107667	0.876752
EIF5A2	0.00433333	1
EIPR1	0.06	0.953427
ELAC2	-0.0226667	0.999154
ELAVL3	-0.003	1
ELAVL4	-0.0276667	0.997804
ELF1	0.244553	0.381495
ELF2	-0.0293578	0.998811
ELFN2	0.0536667	0.976995
ELK1	0.115099	0.655604
ELK3	-0.0176667	1
ELK4	-0.0276887	0.99993
ELMO1	-0.128849	0.904535
ELMO3	-0.018118	1
ELMOD1	0.123	0.518312
ELMSAN1	-0.135938	0.790042
ELOVL2	0.0703333	0.808145
ELOVL4	0.112656	0.597053
ELOVL5	0.150977	0.380258
ELOVL6	-0.0015502	1
ELP1	-0.0516667	0.899929
ELP3	-0.0146667	0.998703
ELP5	-0.027	0.998343
EMC1	0.0156667	0.99971
EMC4	0.0353333	0.991252
EMC7	-0.0336572	0.999665
EMC9	0.161053	0.860504
EMD	0.00233333	1
EMG1	0.000666667	1
EMID1	-0.10579	0.958562
EMILIN1	-0.193667	0.844329
EML1	-0.154667	0.0910086
EML2	0.0760955	0.887325
EML4	-0.100667	0.867213
EMP1	0.135333	0.998779
EMP2	-0.791078	0.236196
EMSY	-0.0388074	0.982313
EMX1	-0.106336	0.54651
EMX2	0.169328	0.808505
ENAH	-0.0795765	0.786679
ENC1	-0.024558	0.994114
ENDOG	-0.113667	0.978018
ENKUR	-0.00666667	1
ENO2	-0.094	0.990914
ENOX1	-0.0413333	0.985675
ENPP5	0.008	0.999999
ENPP6	0.0347017	1
ENSA	0.0796667	0.713958
ENTPD1	0.143154	0.905151
ENTPD2	-0.356253	0.588414
ENTPD4	0.0359024	0.972684
ENTPD5	0.152411	0.754581
ENTPD6	0.022	0.9978
EOGT	-0.0503333	0.982293
EOMES	-0.00437813	1
EPAS1	-0.0558217	0.896975
EPB41	0.0821861	0.771943
EPB41L1	0.0373472	0.983755
EPB41L2	-0.116305	0.532345
EPB41L3	-0.0759561	0.202209
EPB41L4A	0.0796667	0.954085
EPC1	0.0787485	0.774289
EPDR1	-0.168384	0.541512
EPG5	0.0176667	0.99999
EPHA10	-0.120333	0.97925
EPHA3	0.0623333	0.96982
EPHA4	0.0233333	0.998174
EPHA5	-0.0270501	0.998983
EPHA7	-0.0383333	0.978348
EPHA8	0.0297464	0.99998
EPHB1	0.130316	0.0131127
EPHB2	-0.00630921	1
EPHB3	-0.0724755	0.895466
EPHB4	0.0426667	0.999558
EPHX1	0.032	0.999916
EPHX2	0.116997	0.905177
EPHX4	-0.0793333	0.989255
EPM2A	0.0433097	0.999856
EPM2AIP1	-0.012428	0.999999
EPN2	-0.0226616	0.997692
EPOP	-0.0736667	0.986271
EPS15	0.15778	0.621032
EPS15L1	-0.0485994	0.699908
EPS8	0.00929358	0.999989
ERAP1	0.165104	0.873169
ERBB2	-0.0673313	0.999902
ERBB3	0.125333	0.999984
ERC1	-0.0117557	0.999921
ERCC6	-0.00276593	1
ERF	-0.103333	0.871474
ERFE	0.498	0.507204
ERG28	0.191063	0.295608
ERGIC1	0.0150761	0.999946
ERGIC3	0.012	0.999985
ERI3	-0.079	0.582206
ERICH2	0.0416667	0.999999
ERICH4	-0.924948	0.157376
ERLIN1	-0.0532689	0.99275
ERLIN2	-0.0803333	0.602556
ERMP1	-0.0952186	0.908449
ERN1	-0.032	0.999765
ERO1B	0.551333	0.00210065
ERP29	0.292333	0.00800205
ESAM	-0.301213	0.985545
ESD	-0.0483333	0.992702
ESPL1	-0.0447726	0.999817
ESR1	-0.0243333	1
ESRRA	0.0484497	0.998776
ESYT1	0.192667	0.779886
ESYT2	-0.029	0.999627
ESYT3	-0.088977	0.999551
ETFA	-0.0585141	0.992809
ETFB	0.0573333	0.991926
ETFDH	-0.0703572	0.928048
ETHE1	0.0837632	0.985485
ETNK2	0.221433	0.963431
ETS1	0.235402	0.61983
ETS2	0.0636241	0.927898
ETV1	-0.115393	0.935008
ETV4	0.00289805	1
ETV5	0.135192	0.905685
ETV6	0.226	0.550741
EVA1A	0.22887	0.983041
EVA1B	0.025	1
EVC	-0.166333	0.841739
EVC2	-0.206679	0.924365
EVI2A	-0.395349	0.985241
EVI5	-0.0166667	0.999981
EVI5L	0.0106667	0.999995
EVL	0.0020228	1
EXD2	0.043	0.984374
EXOC1	0.0535267	0.846148
EXOC3	-0.042	0.936437
EXOC4	0.04551	0.981935
EXOC6	-0.0233333	0.999854
EXOC7	-0.0768118	0.769977
EXOSC1	-0.0223333	0.999871
EXOSC2	0.0132531	0.999973
EXOSC9	-0.0516667	0.998554
EXPH5	0.0361791	0.999993
EXT1	-0.0449832	0.996248
EYA4	-0.166333	0.9796
EZH1	0.0973297	0.854157
EZH2	-0.0943333	0.923694
EZR	-0.0552437	0.962888
F3	0.245386	0.48888
FA2H	-0.569688	0.640928
FABP3	0.0446667	0.994031
FABP5	0.0443333	0.97426
FABP7	-0.057601	0.981767
FADS1	0.23	0.000144527
FADS2	0.0821091	0.390958
FADS3	0.213158	0.0744941
FAF2	0.106667	0.500416
FAH	0.110333	0.998847
FAHD1	0.03	0.999295
FAHD2A	0.001	1
FAIM2	-0.084	0.997632
FAM102B	-0.0781606	0.979352
FAM107A	0.212265	0.993131
FAM107B	-0.00296704	1
FAM110A	-0.22731	0.818638
FAM110B	0.035	0.997495
FAM110D	-0.0541734	0.989788
FAM114A1	0.0174554	0.971492
FAM117B	0.0492066	0.969911
FAM118A	-0.175	0.499579
FAM120A	-0.14	0.503518
FAM120B	-0.0128053	0.999963
FAM120C	-0.0102458	0.999997
FAM124A	0.115759	0.917607
FAM126A	0.0584892	0.940454
FAM131A	0.0461365	0.999945
FAM131B	-0.0943333	0.877345
FAM131C	0.0768977	0.993113
FAM136A	0.0303333	0.999961
FAM13A	0.259119	0.406059
FAM13B	0.0726667	0.954012
FAM149A	-0.0887116	0.998206
FAM155B	-0.0603333	0.991214
FAM156A	0.0366667	0.99945
FAM156B	0.0366667	0.99945
FAM160B1	-0.0524355	0.930363
FAM161A	-0.515166	0.293095
FAM161B	0.0429152	0.99329
FAM162A	0.0914519	0.760473
FAM163A	-0.600333	0.662715
FAM169B	0.148	0.999991
FAM171A2	0.0879238	0.97389
FAM174A	-0.000457669	1
FAM174B	0.0746667	0.996717
FAM181A	0.424333	0.696206
FAM181B	0.00587728	1
FAM184B	-0.047773	0.995554
FAM187A	0.309364	0.998281
FAM189A2	-0.0396667	0.999572
FAM193A	0.00333333	1
FAM20B	-0.0965401	0.951982
FAM20C	0.0370608	0.95903
FAM217B	-0.0642037	0.965369
FAM220A	0.0633693	0.991381
FAM221A	-0.523247	0.232881
FAM234B	0.00666667	0.999994
FAM241A	-0.0243333	0.999999
FAM241B	0.0711401	0.993094
FAM3C	0.106621	0.202742
FAM43A	0.675478	0.176951
FAM49A	-0.0283333	0.996513
FAM49B	-0.00933333	0.999996
FAM53B	0.153	0.816511
FAM53C	0.0256667	0.999491
FAM76B	0.150982	0.657232
FAM81A	-0.034	0.996689
FAM83E	0.0112686	1
FAM83F	0.254667	0.998552
FAM83H	-0.202089	0.767879
FAM86B1	0.121333	0.998998
FAM86B2	0.121333	0.998998
FAM86C1	0.121333	0.998998
FAM89B	-0.0574116	0.961715
FANCB	-0.031	0.999999
FANCC	-0.055	0.998815
FANCD2	-0.0860663	0.967872
FANCG	-0.146333	0.868258
FANCI	-0.202567	0.31967
FANCM	0.000333333	1
FAR2	-0.0536667	0.99942
FARP1	-0.0306667	0.995095
FAS	-0.086	0.99989
FASLG	0.310598	0.783555
FASN	0.0583226	0.991251
FASTKD1	-0.152333	0.945953
FAT1	0.181111	0.596741
FAT3	0.162797	0.961938
FAT4	0.112071	0.977576
FAU	0.033	0.998824
FAXC	-0.130667	0.663971
FBL	-0.0548086	0.960894
FBLIM1	0.0806052	0.995106
FBLL1	0.00325994	1
FBLN2	-0.192333	0.769951
FBLN5	0.5373	0.321024
FBN2	-0.099	0.988981
FBP2	-0.737333	0.454192
FBRSL1	-0.00533333	1
FBXL12	-0.00614185	1
FBXL17	0.025	0.999592
FBXL19	-0.0429419	0.9982
FBXL2	0.0615507	0.998129
FBXL20	0.162333	0.129019
FBXL6	0.0748111	0.9748
FBXL7	-0.0494614	0.999776
FBXO10	0.034901	0.998469
FBXO16	0.0966667	0.952657
FBXO2	0.357536	0.893245
FBXO21	-0.125716	0.223072
FBXO32	-0.161333	0.979619
FBXO34	0.193006	0.657371
FBXO4	0.0466318	0.999996
FBXO42	0.0408597	0.994105
FBXO44	-0.0953333	0.985027
FBXO45	0.0663333	0.955214
FBXO5	0.0464022	0.999956
FBXO6	-0.0953333	0.985027
FBXO8	0.0936726	0.972381
FBXO9	0.00666667	0.999995
FBXW11	0.00766667	0.999996
FBXW4	0.00171842	1
FBXW7	-0.0203333	0.999705
FBXW8	-0.06	0.969403
FBXW9	-0.0263333	0.998643
FCGRT	0.0594231	0.999712
FCHSD1	-0.0506496	0.996813
FCHSD2	0.00322956	1
FDFT1	0.0868465	0.984176
FDXACB1	0.118249	0.938422
FECH	-0.255998	0.00958445
FEM1B	0.0716667	0.810867
FEM1C	0.0370886	0.999237
FERMT2	-0.0447885	0.961015
FEZF2	-0.0930212	0.906549
FGD1	0.0293333	0.994794
FGD3	-0.0199342	0.999825
FGD5	-0.0135179	1
FGD6	-0.17154	0.963368
FGF11	-0.0584752	0.995823
FGF12	0.00966667	0.999999
FGF2	1.044	0.185906
FGF21	-0.57151	0.581339
FGFBP3	0.00938628	1
FGFR1	-0.0355442	0.992005
FGFR1OP2	0.0516667	0.994293
FGFR2	-0.168108	0.223035
FGFR3	-0.356361	0.00829569
FGFRL1	-0.073	0.995259
FGL2	-0.601	0.883802
FH	-0.073	0.661665
FHL1	-0.0186667	0.999969
FHL2	0.0425782	0.996366
FHL3	0.200535	0.977413
FHOD1	-0.414333	0.671582
FHOD3	-0.093	0.635024
FILIP1	0.277206	0.76234
FILIP1L	-1.10074	0.137428
FIS1	0.00533333	1
FJX1	-0.075298	0.964322
FKBP10	0.0958218	0.995383
FKBP1B	0.09	0.888858
FKBP2	0.281333	0.013959
FKBP7	-0.139333	0.97679
FKBP9	-0.025503	0.999943
FLACC1	-0.592592	0.953232
[truncated: 4,635 more rows]

## Sheet: anleseed-seed_7
human_gene	logfc	p
A2M	0.794558	0.133877
AACS	-0.260385	8.87031e-05
AADAT	0.781667	0.0917106
AAGAB	0.124667	0.563668
AAMDC	-0.331353	0.584446
AARS1	0.23103	0.0740622
AARS2	0.0595718	0.98232
AARSD1	-0.128004	0.15007
AASDH	0.340164	0.0189603
AATF	0.213015	0.291959
AATK	0.0658249	0.96984
ABAT	-0.540656	1.13808e-06
ABCA1	-0.849244	1.38038e-06
ABCA12	-0.831333	0.0534314
ABCA5	0.112	0.947364
ABCA7	0.63211	0.0246561
ABCB10	-0.043	0.991288
ABCB4	0.413024	0.549341
ABCB6	0.295333	0.00486782
ABCB9	-0.268399	0.187457
ABCC2	0.711621	0.00723464
ABCC4	0.156667	0.907859
ABCC8	0.0393455	0.999914
ABCC9	-1.07733	0.0109638
ABCD2	-0.0843333	0.99572
ABCG1	0.165333	0.701782
ABCG2	-0.015	1
ABCG4	-0.116573	0.828897
ABHD1	-0.51	0.110412
ABHD12	0.261333	0.000387044
ABHD13	0.277201	0.202452
ABHD14A-ACY1	0.0226827	0.999901
ABHD14B	-0.146685	0.995666
ABHD15	-0.005	1
ABHD17B	-0.221333	0.0224065
ABHD17C	0.142667	0.239065
ABHD2	0.223615	0.00367925
ABHD3	-0.516002	0.000376572
ABHD4	-0.121801	0.538342
ABHD5	-0.116186	0.599591
ABHD6	0.0553333	0.963022
ABHD8	0.167	0.324552
ABI1	-0.0583333	0.894941
ABL2	-0.0261243	0.999831
ABLIM3	-0.335667	3.1326e-05
ABR	-0.00843263	0.999988
ABRAXAS1	-0.645333	0.120172
ABT1	-0.0176667	0.999987
ABTB2	-0.061	0.998658
ACAA1	-0.163926	0.0580565
ACAA2	-0.421333	0.000603509
ACACA	-0.121348	0.649478
ACAD10	0.402333	0.0506775
ACAD11	0.0524792	0.999599
ACADL	-0.752751	2.9319e-07
ACADM	-0.387614	0.180362
ACADS	-0.451313	0.105908
ACADVL	0.0723333	0.90316
ACAN	-0.448378	0.111723
ACAP1	0.158333	0.996466
ACAT1	-0.157859	0.0244998
ACAT2	-0.140918	0.767539
ACBD3	-0.145	0.166178
ACE	-0.157667	0.987874
ACER2	0.466067	0.387036
ACER3	-0.251214	0.753842
ACHE	-0.948831	0.0173422
ACKR3	0.812339	0.186896
ACLY	-0.159759	0.0663804
ACO1	-0.161667	0.00364415
ACO2	-0.0446667	0.650109
ACOD1	0.127789	0.999625
ACOT1	-0.285792	0.296835
ACOT11	-0.199	0.964969
ACOT2	-0.285792	0.296835
ACOT7	-0.122617	0.190869
ACOT8	-0.0336667	0.99992
ACOX3	-0.110333	0.462947
ACSBG1	-0.775046	4.9069e-08
ACSF2	-1.13924	8.73119e-09
ACSF3	-0.22192	0.0610789
ACSL1	-0.038872	0.794088
ACSL3	-0.211667	0.0162413
ACSL4	-0.247	0.0540181
ACSL5	0.0636003	0.945106
ACSL6	-0.0146667	0.999076
ACSS1	-0.977233	1.272e-09
ACSS2	-0.0886206	0.419448
ACTA1	-0.314531	0.781565
ACTL6A	-0.0264187	0.999317
ACTL6B	0.121223	0.473446
ACTN2	-0.27953	0.287082
ACTR1A	0.0103333	0.999915
ACTR1B	-0.0963333	0.413413
ACTR3B	-0.0886162	0.681241
ACTR5	0.211	0.250573
ACTR8	0.000976448	1
ACVR1	0.202	0.0222016
ACVR1B	0.0677311	0.812568
ACVR1C	-0.296	0.728763
ACVR2A	0.23666	0.142579
ACVR2B	0.326271	0.0542677
ACY1	0.0226827	0.999901
ACY3	-0.182	0.9413
ADAM12	-0.84429	1.99601e-05
ADAM15	-0.115	0.698943
ADAM17	-0.198467	0.558201
ADAM19	-0.12135	0.657426
ADAM23	-0.213208	0.0376877
ADAM9	-0.184667	0.000961492
FAM169B	-2.93833	0.0211919
ADAMTS12	-1.127	8.36974e-05
ADAMTS14	-0.974881	0.0260402
ADAMTS15	-0.576	0.0837207
ADAMTS17	0.0542161	0.994394
ADAMTS18	0.72458	4.27801e-06
ADAMTS19	-0.534045	0.0057494
ADAMTS2	0.160443	0.980831
ADAMTS20	-0.441893	0.147149
ADAMTS3	-0.0666923	0.961563
ADAMTS5	-0.298667	0.941381
ADAMTS7	0.121457	0.876617
ADAMTS9	-0.647411	0.149058
ADAMTSL4	0.283667	0.941554
ADAR	0.157	0.21319
ADARB1	-0.191981	0.223189
ADARB2	0.244667	0.260522
ADCY1	-0.296068	0.0542187
ADCY2	-0.146561	0.546933
ADCY5	0.0232776	0.999613
CLEC9A	-2.88133	0.0145662
ADCY8	-0.615	0.000560105
ADCYAP1	-0.415	0.000969862
ADCYAP1R1	-0.215702	0.00521337
ADD2	0.136646	0.443634
ADD3	-0.368924	4.50269e-07
ADGRA3	0.178192	0.0203042
ADGRB3	-0.0599952	0.734783
ADGRD1	0.343027	0.983194
ADGRE1	0.355	0.480792
ADGRE5	-0.383	0.964809
ADGRF5	-0.845302	0.62227
ADGRG1	-0.345081	0.00104669
ADGRG5	0.856	0.274452
ADGRG6	0.4229	0.427565
ADGRL2	0.325667	0.00441439
ADGRL3	0.456074	3.1319e-05
ADGRV1	-0.0694203	0.999628
ADHFE1	-0.643815	0.0184719
ADI1	0.0964677	0.997197
ADIPOR2	0.00373655	1
ADK	-0.107667	0.631928
ADM	0.030591	1
ADNP	-0.0240695	0.999973
ADNP2	-0.00797215	1
ADORA1	-0.0874429	0.988028
ADORA2B	-0.463	0.611076
ADPRH	-0.0306667	0.999342
ADPRHL1	0.652	0.136989
PPP1R1C	-2.78915	0.0129498
ADRA2A	-0.122496	0.63121
ADRA2C	0.109667	0.915414
ADRB1	-0.298	0.308315
ADRM1	0.405528	0.000517317
ADSL	0.0486667	0.890959
AEBP1	-0.359499	0.989118
AEBP2	0.0773333	0.828963
AEN	0.480127	0.00190033
AFAP1L1	-1.15269	0.195723
AFAP1L2	0.122957	0.767791
AFF1	-0.0366667	0.999975
AFF2	0.412	0.00127238
AFF3	0.429765	7.78938e-05
AFMID	-1.14514	0.000639059
AGA	-0.492447	0.0125447
AGAP3	-0.0750299	0.762338
AGBL5	0.288	0.023291
AGFG1	-0.00715518	0.999999
AGFG2	-0.0962416	0.972271
AGK	-0.134333	0.591575
AGL	0.0713333	0.884026
AGO2	0.208327	0.584652
AGO4	-0.00866667	0.999999
AGPAT3	-0.0747781	0.470845
AGPAT4	0.341991	2.70163e-05
AGRN	-0.024	0.999993
AGT	-0.911959	0.0142943
AGTPBP1	-0.218	0.0246328
AGTRAP	-0.427012	0.383725
AHCTF1	0.0856667	0.980282
AHCY	-0.250444	0.0446237
AHCYL1	-0.210667	0.0528208
AHCYL2	-0.283	0.00155865
AHI1	0.0531667	0.811775
AHNAK	0.284682	0.961875
AHSP	-1.11196	0.108256
AIF1L	-0.175333	0.950026
AIFM1	-0.211	0.149453
AIFM2	-0.316333	0.218184
AIG1	0.159	0.0342013
AJAP1	0.041	0.99444
AJUBA	0.589166	0.29934
AK2	-0.314241	0.105317
AK3	-0.350667	0.00172164
AK5	-0.578	0.000759396
AKAP1	0.16634	0.0218151
AKAP12	-0.858	1.85553e-07
AKAP5	-0.536667	0.305144
AKAP6	-0.101928	0.872578
AKAP7	-0.487	0.02814
AKAP9	0.302	0.113481
AKIRIN1	-0.0904085	0.637166
AKNA	-0.15	0.908181
AKR1E2	0.0496195	0.999121
AKR7L	-0.003	1
AKT1	0.0745733	0.653188
AKT2	-0.0647549	0.622585
AKTIP	0.0923333	0.725096
ALAD	0.0293333	0.999812
ALAS1	0.16	0.239159
ALB	-1.043	0.313388
ALCAM	0.170667	0.484488
ALDH18A1	0.0933333	0.775745
ALDH1A1	0.335646	0.614115
ALDH1L1	-0.928859	7.63282e-05
ALDH1L2	1.14777	3.4559e-07
ALDH2	-0.349358	0.000406674
ALDH3A2	-0.082	0.89063
ALDH5A1	-0.226203	0.00930045
ALDH6A1	-0.54534	5.94533e-05
ALDH7A1	-0.351817	0.000973574
ALDH9A1	-0.177944	0.241987
ALDOC	-0.519149	5.20404e-05
ALG10	-0.047	0.999758
ALG10B	-0.047	0.999758
ALG12	0.258	0.104143
ALG2	0.309	0.00525714
ALG8	0.297667	0.185268
ALG9	0.182	0.255938
ALKAL2	0.0186036	1
ALKBH1	0.22415	0.241973
ALKBH3	-0.214333	0.362518
ALKBH6	0.0274526	0.999909
ALKBH8	0.228559	0.423612
ALPK1	-0.423333	0.129602
ALPL	-1.38188	6.35362e-07
ALS2CL	-0.527333	0.0366069
AMER1	-0.209	0.941373
AMER3	0.096	0.998808
AMIGO2	-0.800502	2.49802e-06
AMN	-0.167866	0.99862
AMOT	-0.548333	5.51405e-05
AMOTL2	0.248667	0.00751965
AMPD2	0.0522663	0.960426
AMPD3	-0.918333	9.67407e-07
AMZ1	0.239785	0.349648
AMZ2	0.150902	0.00154612
ANAPC1	0.250333	0.00569803
ANAPC13	0.244333	0.281493
ANAPC5	-0.0366667	0.979076
ANGEL1	-0.197333	0.28785
ANGPT1	-0.655667	0.0275342
ANGPTL2	0.258897	0.929487
KCNH6	-2.624	0.0143434
ANK1	-0.0756667	0.979427
ANKDD1A	-0.259993	0.693865
ANKFY1	-0.0789617	0.658194
ANKH	0.04	0.924045
ANKLE1	-0.658837	0.0475878
ANKRD10	0.058	0.999058
ANKRD12	-0.0663767	0.998541
ANKRD13A	-0.086	0.574695
ANKRD13D	-0.134714	0.377116
ANKRD27	0.023824	0.99977
ANKRD28	0.108878	0.644216
ANKRD34C	-0.103487	0.999996
ANKRD35	0.312832	0.992571
ANKRD37	1.41	1.08026e-05
ANKRD40	-0.294063	0.00226005
ANKRD42	-0.0326667	0.999766
ANKRD44	0.109284	0.956271
ANKRD45	-0.447893	0.000171277
ANKRD46	-0.118402	0.0625185
ANKRD50	0.153392	0.146103
ANKRD54	0.087	0.968414
ANKRD6	0.380333	9.39752e-05
ANKRD62	0.133667	0.71395
ANKRD63	-0.637446	0.719331
ANKS1A	0.249333	0.00499775
ANKS1B	-0.0301415	0.998501
ANLN	-0.472899	0.0769684
ANO3	-0.207172	0.937877
ANO4	-0.0318369	0.99949
ANP32A	0.034	0.940699
ANP32D	0.034	0.940699
ANP32E	-0.0433333	0.986492
ANTKMT	-0.21994	0.280099
ANTXR1	-0.0563333	0.995761
ANTXR2	-0.581333	0.0362775
ANXA1	-1.188	0.00206214
ANXA11	-0.150135	0.937685
ANXA5	-0.308667	0.0102578
ANXA6	-0.357561	5.18181e-05
ANXA7	-0.016	0.999984
AOPEP	0.34833	0.256976
AOX1	0.883	1.03388e-05
AP1AR	-0.0113333	0.999982
AP1G2	-0.445254	0.525644
AP1S1	-0.218766	0.00678118
AP1S2	-0.137439	0.821673
AP1S3	-0.971034	0.000831423
AP2A1	-0.0476667	0.917313
AP2A2	-0.144333	0.0572411
AP2M1	-0.128333	0.0382898
AP3S1	-0.195	0.53179
APAF1	-0.095212	0.71179
APBA1	-0.169536	0.0557874
APBA2	-0.139314	0.0359357
APBB2	0.0208455	0.999609
APBB3	-0.08762	0.96366
APC	-0.0693744	0.973309
APC2	0.157358	0.413143
APCDD1	-0.139134	0.897431
APEH	-0.158894	0.122964
APH1B	0.27617	0.349686
API5	-0.159667	0.667984
APLN	-0.657538	0.302257
APLP1	0.216711	0.0759887
APLP2	-0.0942641	0.0718893
APMAP	-0.0413333	0.996344
APOBEC1	0.479951	0.352346
APOC1	-0.514	0.898389
APOD	0.528667	0.766076
APOE	-0.945187	3.12109e-06
APOOL	-0.23	0.869183
APP	-0.255333	5.21167e-07
APPL2	-0.792156	5.99589e-09
APRT	0.0457036	0.995761
APTX	0.0864537	0.852801
AQP11	-0.408495	0.158958
AQP4	-0.433105	0.115059
ARAF	-0.0354427	0.997424
ARAP1	-0.487	0.000267247
ARAP2	-0.530641	0.000745141
ARC	-1.37208	3.98901e-05
ARF1	-0.102333	0.154716
ARF4	-0.0506661	0.986394
ARF5	-0.175841	0.0165657
ARFGAP3	-0.0446667	0.990031
ARFIP1	-0.564085	0.00349473
ARHGAP12	-0.0173333	0.999974
ARHGAP17	0.047	0.998961
ARHGAP18	-0.373667	0.0502412
ARHGAP19	-0.738	0.000746217
ARHGAP19-SLIT1	-0.738	0.000746217
ARHGAP20	-0.08	0.814946
ARHGAP25	-0.659667	0.599866
ARHGAP26	-0.331595	0.0724621
ARHGAP28	0.0483333	0.999985
ARHGAP29	-0.0483333	0.999888
ARHGAP31	-0.220345	0.454949
ARHGAP33	-0.193991	0.369964
ARHGAP39	0.107601	0.768538
ARHGAP4	0.319131	0.695071
ARHGAP42	-0.495558	0.00185079
ARHGAP44	-0.100088	0.324003
ARHGAP6	-1.04733	0.104684
ARHGEF10	-0.28	0.204484
ARHGEF18	0.165333	0.344792
ARHGEF19	-0.211	0.752174
ARHGEF2	-0.0506667	0.980656
ARHGEF25	-0.398667	0.00209268
ARHGEF26	-0.379	0.00106892
ARHGEF28	-0.0811087	0.957864
ARHGEF3	-0.309667	0.468154
ARHGEF6	-0.14534	0.943136
ARHGEF7	0.0907244	0.119974
ARID2	0.074	0.934313
ARID3A	0.659	0.0107669
ARID4A	0.303	0.0727345
ARID5A	-0.888667	0.0452149
ARIH2	0.0492243	0.888177
ARL10	0.14	0.432017
ARL15	-0.043	0.994253
ARL16	0.014	0.999997
ARL2	0.165333	0.506208
ARL4D	-0.0243333	0.999999
ARL6IP4	0.0669771	0.944322
ARL6IP5	0.261644	0.0141108
ARL8A	-0.145333	0.00897374
ARMC10	0.106947	0.254282
ARMC7	0.261667	0.363026
ARMC9	-0.0293333	0.968798
ARMCX2	-0.119231	0.843646
ARMCX4	0.125	0.899056
ARMCX6	0.14	0.939327
ARMH3	-0.0993333	0.894822
ARMH4	-0.0723333	0.955873
ARNT	0.109685	0.920351
ARPC1A	-0.0606667	0.692429
ARPC1B	-0.764517	0.000285388
ARPC2	-0.0723844	0.500755
ARPC5	-0.332333	9.30815e-05
ARRB2	0.232036	0.0265046
ARRDC1	-0.071	0.991978
ARRDC3	0.680076	6.53883e-06
ARRDC4	0.155807	0.469316
ARSB	-0.114475	0.48679
ARSG	0.284891	0.103502
ARSK	-0.48913	0.170931
ARV1	0.0492092	0.988111
ARVCF	-0.0685665	0.955818
ARX	0.188962	0.570126
ASAH1	-0.230667	0.564778
ASAP1	-0.266211	0.000141054
ASAP2	-0.009	1
ASB1	-0.161671	0.275906
ASB7	0.123005	0.558723
ASCL1	-0.434553	0.00575589
ASF1A	0.249333	0.247561
ASIC2	0.0648773	0.962886
ASIC4	-0.0681243	0.998465
ASL	-0.0386667	0.997778
ASMTL	-0.187333	0.550593
ASNS	0.797363	0.000167834
ASPHD1	0.116055	0.832123
ASPM	-0.705997	0.000942859
ASRGL1	-0.510253	1.02259e-06
NGB	-2.55767	0.000200672
ASTN2	0.230333	0.00226629
ASXL1	0.064	0.961717
ASXL3	-0.0299676	0.999973
ATAD5	-0.151667	0.950529
ATAT1	0.0578422	0.864908
ATCAY	0.00952488	0.999986
ATF2	0.102333	0.588008
IL2RB	-2.53133	0.00492418
ATF4	0.23354	0.0996403
ATF5	0.919404	3.87534e-05
ATF6	-0.12187	0.958439
ATF7IP	0.167667	0.0506183
ATG12	0.0546667	0.987809
ATG13	-0.026	0.997954
ATG14	0.277333	0.103807
ATG16L2	-0.558	0.00826166
ATG3	-0.0763333	0.932647
ATG4B	0.127292	0.35966
ATIC	-0.230259	0.127986
ATL1	-0.0664938	0.64272
ATL3	0.0873333	0.974518
ATMIN	0.0103333	1
ATOH7	0.769667	0.902227
ATOH8	0.528606	0.474088
EGR1	-2.51767	1.07213e-06
ATP10D	-0.301	0.631743
ATP11C	0.0546116	0.998468
ATP13A3	0.171251	0.895295
ATP1A1	-0.255667	2.79988e-07
ATP1A2	-0.220145	0.150812
ATP1A3	0.339101	3.54431e-05
ATP1A4	0.328333	0.794669
ATP1B1	-0.00770234	0.999983
ATP1B2	-0.145265	0.0569343
ATP1B3	0.103667	0.967609
ATP2A2	-0.246	0.00058276
ATP2B1	0.111333	0.65472
ATP2B2	-0.101993	0.676858
ATP2B3	0.146667	0.221926
ATP2B4	-1.23549	7.1393e-10
ATP5F1B	-0.07	0.290144
ATP5F1D	0.00433333	1
ATP5MC3	-0.0646124	0.954999
ATP5PB	-0.0396667	0.975119
ATP6AP1	0.19	0.000154468
ATP6V0A1	0.242667	1.60595e-06
ATP6V0A2	0.100667	0.663565
ATP6V0A4	0.241	0.396737
ATP6V0C	0.184	0.000602204
ATP6V0D1	-0.130667	0.00189087
ATP6V0E1	0.161333	0.836824
ATP6V1A	-0.140877	0.0107438
ATP6V1B2	-0.0986667	0.106088
ATP6V1C1	-0.112667	0.543615
ATP6V1E1	-0.15	0.0238996
ATP6V1G1	-0.0621819	0.861013
ATP7B	-0.193984	0.745679
ATP8B3	-0.523333	0.959257
ATP9A	0.0859939	0.531002
ATPAF1	0.00592931	1
ATPAF2	0.0546667	0.978416
ATRIP	0.213829	0.534125
ATRN	0.0675706	0.922966
ATRNL1	0.0838544	0.800708
ATXN1L	-0.147	0.579789
ATXN3	0.141	0.770892
ATXN7L3	-0.0591386	0.713745
ATXN7L3B	0.249797	0.00259323
AUH	-0.0343333	0.99714
AUP1	0.1609	0.0116578
AURKA	-0.451085	0.19282
AURKB	-0.759747	0.000669889
AUTS2	0.509667	0.00316895
AVL9	0.227	0.249105
AXL	-0.733943	4.62827e-05
AZIN2	-0.159667	0.901506
B2M	-0.55088	0.00143424
B3GALNT1	0.100667	0.955609
B3GALT1	0.223027	0.144752
B3GALT2	-0.187667	0.491077
B3GALT6	0.217333	0.0200238
B3GAT1	0.209795	0.313371
B3GAT2	0.0253333	0.999981
B3GLCT	-0.331	0.028265
B3GNT7	0.184223	0.653506
B3GNT9	0.390494	0.28612
B3GNTL1	0.184509	0.412387
B4GALNT4	0.0899852	0.979205
B4GALT2	0.105	0.379006
B4GALT3	0.127335	0.500096
B4GALT5	-0.360599	0.00777455
B4GALT7	0.193667	0.321947
BAALC	-0.145227	0.316038
BABAM2	-0.0439646	0.992701
BACE1	0.0216667	0.998034
BACE2	-0.096	0.996295
BACH1	0.133348	0.915131
BACH2	0.152333	0.531028
BAG1	0.094	0.884177
BAG2	0.095	0.988037
BAG3	0.519	0.436023
BAG6	0.0630689	0.860248
BAHCC1	0.254228	0.223225
BAK1	-0.189667	0.250733
BAMBI	0.456297	0.483001
BANP	0.305039	0.00815921
BAP1	0.0465433	0.75214
BARD1	-0.330667	0.485564
BAZ1A	-0.267	0.498385
BBS1	-0.307717	0.00253984
BBS4	0.0373196	0.995344
BBS9	-0.034	0.999155
BBX	-0.162333	0.964381
BCAN	-0.760224	1.36679e-06
BCAP31	0.397667	0.00140844
BCAR3	-0.180667	0.724147
BCAS1	0.120664	0.932634
BCAT1	0.0904526	0.396969
BCAT2	-0.0326975	0.999496
BCCIP	-0.178609	0.411626
BCDIN3D	-0.0855009	0.99827
BCHE	-0.664628	0.0267148
BCKDHA	-0.194333	0.549414
BCKDHB	-0.382667	0.0164768
BCKDK	-0.035	0.998491
BCL10	-0.182	0.803939
BCL11A	0.213	0.0173704
BCL11B	0.136399	0.610876
BCL2	0.337683	0.407563
BCL2L1	0.100667	0.460075
BCL2L11	0.130065	0.842713
BCL2L13	-0.025	0.999649
BCL2L15	0.610829	0.573585
BCL6	0.666667	6.66711e-05
BCL7A	-0.0520254	0.979351
BCL7B	0.0496667	0.997708
BCL9	0.187867	0.0844103
BCLAF3	0.00166667	1
BCORL1	-0.129333	0.603648
BCR	0.109667	0.375065
BDH1	-0.200847	0.00239025
BDH2	-0.0973772	0.998931
BDNF	-0.487	0.844382
BEAN1	0.042	0.999574
BEND4	0.417333	0.0480314
BEND5	0.141	0.357593
BEND6	0.0366667	0.979067
BEND7	-0.337386	0.777727
BET1L	-0.073	0.98195
BEX1	0.0966667	0.900661
BEX2	0.0966667	0.900661
BEX3	-0.0306667	0.997802
BEX4	0.0035592	1
BGN	-0.208727	0.995151
BHLHE22	0.203271	0.0552428
BHLHE23	0.516333	0.592093
BHLHE41	-0.893667	0.00245718
BICC1	0.12147	0.945797
BICDL1	-0.018799	0.999999
BICRA	0.166734	0.838508
BICRAL	0.323333	0.0304466
BID	0.0303333	0.998909
BIRC5	-0.580929	0.000582265
BLCAP	0.109667	0.319823
BLM	0.21753	0.690321
BLMH	-0.205	0.025457
BLVRA	-0.408667	0.00437365
BLVRB	0.191333	0.34423
BMERB1	0.106409	0.0993133
BMF	0.240101	0.943686
BMI1	0.122333	0.851029
BMP1	-0.0136667	0.999997
BMP2	0.138333	0.920576
BMP2K	-0.0548599	0.998317
BMP3	0.666	0.0055678
BMP4	0.582333	0.587838
BMP6	-0.0686667	0.999995
BMP7	-0.883135	0.00354421
BMPER	-0.398199	0.471668
BMPR1A	-0.0157307	0.999995
BMPR1B	-0.0492388	0.999855
BMX	-1.074	0.380191
BOC	-0.161667	0.512287
BOD1	0.130333	0.316707
BOD1L2	0.130333	0.316707
BOK	-0.0446667	0.999798
BOLA3	-0.103333	0.954639
BOP1	0.0322775	0.992365
BORCS7	-0.118827	0.765384
BORCS7-ASMT	-0.118827	0.765384
BORCS8	0.0185247	0.999992
BORCS8-MEF2B	0.0185247	0.999992
BRCA1	-0.344032	0.28737
BRCA2	0.444333	0.0127839
BRD1	0.169805	0.0609243
BRD3	0.163061	0.0844896
BRD7	-0.111915	0.386498
BRD8	0.0713333	0.344695
BRD9	-0.135151	0.00147394
BRF1	0.158332	0.0704787
BRF2	0.236433	0.0551948
BRI3BP	0.477333	0.00376048
BRINP1	-0.672354	1.14675e-09
BRINP2	0.148313	0.203578
BRK1	-0.159881	0.124418
BRPF3	-0.018	0.999991
BRSK1	-0.0509414	0.873164
BSCL2	0.548	5.20207e-06
BSDC1	0.192	0.118594
BSG	0.159739	0.00841062
BTBD1	-0.0157226	0.999906
BTBD10	-0.0769927	0.552257
BTBD16	-0.788667	0.0610953
BTBD17	-0.23346	0.712216
BTBD7	0.117	0.774555
BTBD9	-0.10579	0.746714
BTD	-0.132667	0.961407
BTG1	0.0682555	0.940495
BTG2	-0.720916	0.00126835
BTRC	0.00533333	0.999997
BUB1B-PAK6	-0.749673	0.00691948
BUB3	-0.0433333	0.962608
BUD13	0.164753	0.21787
BZW2	0.0365124	0.955653
C10orf105	-0.431333	0.971012
C10orf143	-0.06231	0.99948
C11orf95	0.132041	0.807655
C11orf96	-0.455667	0.00178577
C12orf29	0.0566667	0.996772
C15orf39	0.0941291	0.999615
C15orf40	0.249667	0.494905
C15orf41	0.153667	0.756691
C16orf58	-0.0354219	0.999491
C16orf70	0.0353333	0.999169
C16orf87	0.102333	0.94056
C17orf100	0.404	0.0870479
C17orf58	0.244123	0.811567
C17orf80	-0.0264449	0.999966
C18orf21	0.243898	0.0732536
C18orf25	0.157333	0.977536
C19orf25	-0.05	0.999575
C19orf47	0.0656368	0.976804
C1D	0.0266667	0.999757
C1GALT1	-0.189727	0.860408
C1orf112	-0.298	0.639945
C1orf115	0.405667	0.975893
C1orf159	0.144423	0.775737
C1orf198	-0.242621	0.275342
C1orf21	-0.147667	0.514277
C1orf35	0.0643333	0.994004
C1orf43	0.0856667	0.928257
C1orf52	-0.0183333	0.999915
C1QB	0.095	0.999135
C1QBP	-0.108	0.442075
C1QL1	-0.0231347	0.999997
C1QTNF5	-0.371333	0.522484
C1R	0.762667	0.0501002
C1S	0.128643	0.999824
C20orf194	-0.0506667	0.939552
C20orf27	-0.364853	0.00916238
C21orf91	0.244408	0.38538
C2CD2	-0.122137	0.885997
C2CD3	0.238836	0.00672918
C2CD4C	0.245735	0.525916
C2orf49	0.032	0.999741
C2orf50	-0.108	0.999968
C2orf69	-0.0636667	0.999723
C2orf81	-0.0756667	0.999644
C3orf18	0.764	0.000247401
C3orf20	0.643667	0.020949
C3orf67	-0.733	0.00933854
C3orf80	-0.361333	0.150473
C4orf3	-0.227	0.204618
C5AR1	0.438996	0.783403
C5orf34	0.204888	0.57601
C5orf49	-0.390333	0.0105871
C6orf136	-0.0887183	0.930809
C6orf89	0.205667	0.0152093
C8orf34	-0.440667	0.000939769
C8orf58	0.120964	0.983966
C8orf82	-0.0903333	0.946182
C9orf116	-0.214667	0.991855
C9orf16	-0.12622	0.846517
C9orf43	0.723286	0.0921962
CA10	0.731333	0.0522442
CA2	-0.535378	0.00748697
CA7	-0.557333	0.721399
CA8	-0.606893	0.0406127
CABIN1	-0.0234534	0.99927
CABLES2	-0.149697	0.111354
CABP1	-0.0613333	0.994376
CABYR	-0.849	0.00319609
CACHD1	0.255	0.00476068
CACNA1B	0.139445	0.92238
CACNA1C	0.18728	0.711988
CACNA1H	0.0507003	0.999506
CACNA2D1	0.145	0.789986
CACNA2D3	0.150333	0.0760049
CACNB1	-0.01	0.999998
CACNB4	0.123166	0.819602
CACNG4	0.116333	0.191312
CACNG5	-1.113	0.182224
CACNG6	-0.0380427	0.999995
CACNG7	0.125	0.342636
CACNG8	0.105281	0.863314
CAD	-0.055	0.984176
CADM1	0.123373	0.283771
CADM2	0.256	0.0169807
CADM3	-0.239	0.00195507
CADM4	0.0461922	0.992329
CADPS2	-0.428607	0.00038977
CAGE1	0.198	0.994817
CALB1	-0.074	0.999114
CALB2	-0.198	0.289851
CALCRL	-0.309	0.665131
CALD1	-0.189059	0.503049
CALM1	-0.317997	5.96507e-08
CALM3	-0.300333	0.000208093
CALN1	-0.269446	0.149804
CALR	0.0486667	0.993465
CALR3	0.790333	0.0067881
CALY	0.392	0.000684827
CAMK1	-0.127667	0.593051
CAMK1D	-0.290422	0.0188981
CAMK2A	-0.422417	3.04547e-05
CAMK2B	0.0924118	0.312727
CAMK2N1	-0.161	0.198059
CAMK4	0.295426	0.00283994
CAMKK1	0.140333	0.343398
CAMKMT	-0.258574	0.197035
CAMKV	-0.194253	0.00883461
CAMLG	0.131333	0.661524
CAMSAP1	0.143869	0.0134129
CAMSAP2	0.0213333	0.999905
CAMSAP3	0.102511	0.639997
CAMTA2	-0.002	1
CAND2	-0.284333	0.100229
CANX	0.107	0.621512
CAP1	-0.0256667	0.989769
CAP2	-0.374358	0.00115173
SUSD5	-2.37173	0.000101584
CAPN10	-0.0723333	0.85751
CAPN2	-0.273363	0.000217522
CAPN5	0.000666667	1
CARD14	0.447528	0.241587
CARF	0.262619	0.00296034
CARHSP1	0.0936667	0.960511
CARMIL1	-0.267333	0.0245114
CARMIL2	0.0956322	0.890815
CARNS1	-0.0165102	1
CARS1	0.436181	0.00137536
CARS2	0.248	0.0173809
CARTPT	-1.48533	0.00409982
CASC1	-0.247667	0.798408
CASD1	-0.453667	0.00331635
CASK	0.0217779	0.999858
CASKIN2	-0.180333	0.415516
CASP3	0.0188678	0.999982
CASP7	-0.263671	0.343491
CASQ2	0.690333	0.824662
CAST	-0.555448	3.78808e-05
CASZ1	0.66512	0.0105533
CAT	-0.158496	0.00594877
CATIP	0.0658699	0.999942
CATSPER2	0.588585	0.000203364
CATSPERG	-0.391667	0.545834
CATSPERZ	-1.34933	0.00158297
CAV1	-0.460333	0.489656
CAV2	-0.505438	0.97639
CAVIN1	0.216371	0.997097
CAVIN2	0.341333	0.879476
CAVIN3	-0.13	0.999013
CBFA2T2	0.18238	0.0115886
CBFA2T3	0.186307	0.747444
CBL	-0.0346551	0.999541
CBLB	0.194333	0.360111
CBLN1	0.314874	0.00681207
CBLN2	-0.156	0.959232
CBLN4	0.287333	0.702612
CBS	-1.34931	4.16202e-06
CBSL	-1.34931	4.16202e-06
CBX2	0.421251	0.360722
CBX5	-0.149333	0.562856
CBX8	0.112667	0.980542
CBY1	-0.174333	0.544757
CBY3	0.505333	0.819398
CCAR2	0.0742195	0.799081
FLACC1	-2.36062	0.0170171
CCDC106	-0.00820046	0.999998
CCDC107	0.365968	0.000209207
CCDC112	0.147474	0.876833
CCDC115	0.296374	0.071519
CCDC116	0.107667	0.997455
CCDC117	0.478664	0.00623102
CCDC120	0.121659	0.869882
CCDC124	-0.00484847	1
CCDC13	-0.487414	0.049134
CCDC136	-0.632333	2.02345e-05
CCDC137	0.0413333	0.998303
CCDC138	-0.513667	0.0550884
CCDC141	1.03823	0.402151
CCDC148	-0.143667	0.994127
CCDC149	-0.145774	0.217874
CCDC153	0.0803651	0.999763
CCDC160	-0.357667	0.972041
CCDC17	0.0126667	1
CCDC174	0.107333	0.924279
CCDC175	0.316	0.231596
CCDC181	-0.273	0.0801795
CCDC184	-0.618233	3.52752e-08
CCDC188	-0.889585	0.0129733
CCDC190	-1.37333	0.441847
CCDC28A	0.0713505	0.998142
CCDC3	-0.277778	0.972535
CCDC30	0.0526667	0.996132
CCDC33	0.0943333	0.999978
CCDC34	-0.0901913	0.995695
CCDC50	0.076	0.953723
CCDC6	0.041	0.996326
TPPP3	-2.22133	0.00720816
CCDC71	-0.0213333	0.999988
CCDC71L	0.187	0.0878106
CCDC74A	-0.578333	0.317763
CCDC74B	-0.578333	0.317763
CCDC8	-0.912898	0.000158759
CCDC80	0.0658321	0.99984
CCDC85A	-0.702005	0.000516657
CCDC86	-0.0643333	0.977957
CCDC88C	0.0361891	0.995532
CCDC9B	0.202333	0.99195
CCHCR1	0.118319	0.989508
CCKBR	-1.11367	0.0416189
CCM2	0.135333	0.387876
CCM2L	1.40651	0.190789
CCN1	-0.240411	0.993411
CCN3	-0.978538	1.13718e-06
CCNA2	-0.872591	1.55141e-05
CCNB1	-0.565333	0.0010344
CCND1	-0.503515	0.000622899
CCND2	0.0889638	0.910868
CCND3	0.066	0.985726
CCNE2	-0.444305	0.14476
CCNF	-0.381219	0.0957102
CCNG2	0.195786	0.0358066
CCNJ	0.541	0.0955834
CCNL2	0.165333	0.681041
CCNO	-0.679769	0.69259
CCNT1	0.160505	0.538624
CCP110	-0.00984333	0.999999
CCPG1	0.154333	0.444013
CCS	0.00133333	1
CCSAP	-0.0247522	0.999157
CCSER1	0.454333	0.043563
CCSER2	-0.005	1
CCT2	-0.183023	0.0128142
CCT3	-0.0206667	0.999374
CCT4	-0.000503319	1
CCT7	0.011	0.999794
CD151	0.350667	0.0767634
CD164	-0.0446667	0.998599
CD200	0.055303	0.817195
CD300LF	-0.083	0.999999
CD320	-0.073	0.997568
ASS1	-2.20733	2.68543e-06
CD38	0.726	0.216054
CD4	0.398333	0.953168
CD44	0.365301	0.853832
CD46	0.136333	0.985405
CD48	0.0421012	0.999997
ADCY7	-2.15733	0.00258933
CD55	-0.716	0.0542512
CD59	0.109826	0.83437
CD63	-0.135463	0.486793
CD81	0.14956	0.0305465
CD82	-0.354051	0.459075
CD9	-0.174724	0.977775
CD99	-0.241328	0.166601
CD99L2	-0.0343599	0.636966
CDADC1	0.0717128	0.951118
CDC20	-0.841259	0.000524059
CDC25B	-0.244879	0.133771
CDC25C	-0.124667	0.672287
CDC37L1	-0.0426667	0.997224
CDC40	0.0206667	0.999847
CDC42EP1	-0.599261	0.113973
CDC42EP2	0.144667	0.961949
CDC42EP3	0.360303	0.000319614
CDC42EP4	0.082	0.995446
CDC42SE1	-0.284667	0.000433782
CDC42SE2	-0.064384	0.933352
CDC6	-0.352538	0.601836
CDC7	0.036	0.999317
CDCA3	-0.558747	0.0934653
CDCA7	-0.703667	0.000187959
CDCA8	-0.354	0.0722583
CDH10	-0.0735898	0.959431
CDH11	0.154667	0.0356103
CDH12	0.189333	0.822544
CDH13	0.302919	1.93627e-06
CDH18	-0.3639	0.699993
CDH2	0.141667	0.05821
CDH20	-0.451096	0.000169954
CDH4	0.502667	2.35924e-06
CDH7	0.105667	0.872209
CDH8	0.09	0.605895
CDH9	0.305667	0.598125
CDHR1	-0.624301	0.0461396
CDHR2	0.556303	0.000882215
CDIPT	0.276333	0.00502946
CDK1	-0.703217	0.00977391
CDK11A	-0.0426667	0.933525
CDK11B	-0.0426667	0.933525
CDK14	-0.105333	0.742823
CDK16	-0.0538195	0.567589
CDK17	-0.202434	0.0931204
CDK18	-0.260333	0.711198
CDK19	0.0904706	0.490732
CDK2	-0.390525	0.129044
CDK20	0.0859879	0.957602
CDK2AP1	-0.116191	0.541631
CDK2AP2	0.0886667	0.969597
CDK4	-0.0434187	0.746538
CDK5	0.048	0.944906
CDK5R2	-0.0238571	0.999984
CDK5RAP1	-0.021	0.999746
CDK5RAP3	0.059	0.952701
CDK6	-0.546035	0.012995
CDKL2	-0.358812	0.0190689
CDKL3	0.480341	0.882918
CDKN1A	0.411667	0.127999
CDKN1B	0.035	0.99622
CDKN1C	0.254375	0.888953
CDKN2AIPNL	0.094	0.863763
CDKN2B	-0.0333333	1
CDKN3	-0.817722	0.0726182
CDO1	-0.389098	0.000444544
CDON	0.329578	0.0164964
CDR2	-0.185632	0.85662
CDS1	-0.16	0.160492
CDS2	0.0383333	0.996932
CDV3	0.128	0.287866
CDYL	0.125843	0.947359
CEBPA	-0.419333	0.0866892
CEBPB	0.361	0.667966
CEBPD	-0.381667	0.898406
CECR2	-0.0383333	0.999857
CELF2	0.140333	0.751322
CELF3	-0.068088	0.980649
CELF4	-0.0193333	0.999981
CELF6	-0.236	0.0456142
CELSR1	-0.127831	0.821999
CEMIP	0.190667	0.361075
CEMIP2	-0.154333	0.566963
CENPA	-0.562343	0.180551
CENPC	-0.0748236	0.983442
CENPT	-0.56	0.0236575
CENPU	-0.919123	0.0758911
CENPV	0.164333	0.162926
CEP131	0.168343	0.66643
CEP164	0.230828	0.24323
CEP170	0.1815	0.586452
CEP19	-0.0362629	0.999754
CEP295	0.103667	0.939315
CEP57	0.00233333	1
CEP57L1	-0.125667	0.865887
CEP70	-0.161333	0.826125
CEP72	-0.610667	0.0523533
CEP78	-0.0243971	0.999738
CEP83	-0.259	0.0469755
CEP85	0.031121	0.99968
CEP85L	0.189	0.51522
CEP97	-0.205099	0.266314
CERK	-0.012	0.999989
CERS3	0.29	0.950102
CERS4	-0.262667	0.0507135
CERS6	0.37	0.00287255
CERT1	-0.241887	0.0954512
CFAP20	-0.271934	0.00190933
CFAP298	-0.132667	0.564187
CFAP43	-1.49167	0.0320656
CFAP52	-0.55155	0.00163506
CFDP1	0.0426667	0.982349
CGGBP1	0.007	1
HTR4	-2.154	0.00854772
CGRRF1	-0.00233333	1
CHAC1	0.59325	0.435139
CHADL	-0.451414	0.68635
CHCHD3	-0.048	0.985489
CHCHD6	0.263	0.0903425
CHD1L	0.1028	0.963265
CHD3	0.143667	0.51912
CHD5	-0.00854284	1
CHD7	-0.27976	0.10096
CHD8	0.164327	0.230815
CHFR	-0.172333	0.00491051
CHGB	-0.362	0.00380745
CHI3L1	0.637916	0.234869
CHIA	-0.687667	0.447249
CHMP1B	-0.0398223	0.996924
CHMP7	-0.0406667	0.900575
CHN1	-0.0236667	0.998673
CHN2	0.151207	0.345242
CHODL	0.126044	0.999375
CHPF	0.004	1
CHPF2	0.232333	0.0909214
CHPT1	-0.301946	0.316123
CHRDL1	-0.259	0.962804
CHRFAM7A	0.0752896	0.940618
CHRM1	-0.329667	0.507398
CHRM3	0.104	0.839897
CHRNA4	-0.31	0.00889315
CHRNA7	0.0752896	0.940618
CHRNB1	0.736748	0.0126837
CHRNB2	0.15202	0.239472
CHST11	0.307667	0.142441
CHST12	0.112688	0.995447
CHST15	0.068	0.983543
CHST3	-1.06823	0.000810612
CHST7	-0.549931	0.0046522
CHST8	-0.567333	0.0843327
CHSY1	0.166784	0.45284
CHSY3	0.0117139	1
CHTF8	0.25001	0.0455566
CIAO3	-0.0727467	0.910052
CIAPIN1	-0.0406667	0.96972
CIART	0.135206	0.976231
CIB1	-0.439487	0.219798
CILP2	0.037	0.999901
CIRBP	0.0703333	0.961975
CISD1	0.011	0.999988
CISD2	0.121667	0.631248
CIT	-0.344879	0.00375356
CITED1	-0.103667	0.999508
CITED2	-0.184667	0.60105
CITED4	0.265333	0.513472
CKAP2	-0.826	0.00542712
CKAP2L	-0.846769	0.000428875
CKAP4	0.087	0.946962
CKB	-0.16673	0.159638
CKMT1A	-0.359	0.092225
CKMT1B	-0.359	0.092225
CKS1B	0.115069	0.917215
CKS2	-0.634	0.0734292
CLASP1	0.065	0.88515
CLCF1	0.599624	0.937136
CLCN3	-0.0164747	0.999994
CLCN6	0.0748822	0.921217
CLCNKA	-0.115333	0.999997
CLCNKB	-0.115333	0.999997
CLDN1	-0.914667	0.286628
CLDN10	-1.146	0.0583345
CD34	-2.14767	0.0987382
CLDN12	0.585949	0.0304024
CLDN19	0.505667	0.787805
CLDN34	0.194667	0.99707
CLDN9	0.130333	0.999977
CLDND1	-0.117667	0.801127
CLEC2L	0.07	0.987075
CLEC3B	-0.221667	0.999519
CLEC4A	0.095	0.992203
EDNRA	-2.14708	0.00366001
CLGN	-0.113667	0.953111
CLIC3	0.335244	0.206449
CLIC4	-0.170695	0.463261
CLIP1	0.11772	0.337283
CLIP2	0.0737643	0.610664
CLMP	-0.0681197	0.846808
CLN3	0.288518	0.0206207
CLOCK	0.119	0.832019
CLPB	0.0169949	0.99939
CLPTM1	0.203667	0.000221922
CLPTM1L	0.103667	0.256467
CLPX	-0.00968409	0.999997
CLSPN	-0.335282	0.52724
CLSTN1	-0.024	0.998872
CLSTN2	0.0864828	0.875445
CLSTN3	-0.095	0.328508
CLTB	0.000797685	1
CLU	-0.404162	0.00298349
CLUH	-0.294725	0.0068146
CLYBL	-0.55582	0.606559
CMAS	0.0230202	0.996966
CMIP	-0.00684496	0.999999
CMPK2	-0.650884	0.00736419
CMTM3	-0.0568414	0.999728
CMTM5	-0.359333	0.0633351
CMTR1	0.0962557	0.21279
CNDP2	-0.170827	0.0641398
CNIH2	-0.0466667	0.982589
CNIH3	0.474667	0.0485823
CNKSR2	-0.071	0.982528
CNN2	-0.432	0.161128
CNN3	-0.0523494	0.946004
CNNM1	0.118333	0.972334
CNNM2	-0.0756957	0.972213
CNNM4	0.124333	0.870049
CNOT1	0.049	0.982281
CNOT2	0.12	0.173306
CNOT7	0.00388647	1
CNP	-0.100752	0.841013
CNPY2	0.227214	0.0489359
CNPY3	0.140122	0.206227
CNPY4	-0.0946667	0.966137
CNR1	0.408615	0.0123154
CNRIP1	-0.223603	0.000139526
CNTF	-0.260333	0.832688
CNTFR	-0.233333	0.00233954
CNTLN	-0.263218	0.647312
CNTN1	-0.178333	0.0129027
CNTN2	0.576038	5.97016e-07
CNTN3	-0.0373333	0.997141
CNTN4	-0.139333	0.75638
CNTN5	-0.0532779	0.970603
CNTN6	-0.206143	0.757462
CNTNAP1	0.0847549	0.983358
CNTNAP4	-0.681011	5.04636e-07
COA5	-0.213972	0.10272
COA7	0.290333	0.216577
COA8	0.175333	0.486053
COASY	-0.105333	0.747676
COBL	-0.371333	0.00921187
COBLL1	-0.474399	0.0931758
COG4	-0.0676667	0.677976
COIL	-0.00233333	1
COL11A1	-0.246772	0.751927
COL11A2	0.132151	0.996307
COL12A1	0.172222	0.877638
COL14A1	0.533667	0.117924
COL16A1	-0.287188	0.31935
COL18A1	-1.15831	0.0565662
COL19A1	-0.192614	0.910241
COL23A1	-0.213291	0.83159
COL26A1	-0.843	0.0100017
COL27A1	0.101	0.987537
COL4A5	-0.514442	0.000994713
COL4A6	-1.16408	0.00890102
COL5A2	-0.998976	1.07441e-07
COL5A3	-0.984	2.27524e-06
COL6A1	-1.02299	0.0435906
COL6A2	-0.469667	0.375027
COL6A5	0.324865	0.952958
COL6A6	-0.673788	0.423595
COL9A1	-0.324667	0.828944
COL9A2	-0.822721	0.267045
COLEC12	-0.606	0.981406
COLGALT1	0.131667	0.221633
COMMD10	-0.132333	0.713266
COMMD2	0.118	0.85684
COMMD3	0.238687	0.208602
COMMD3-BMI1	0.122333	0.851029
COMMD6	0.0346667	0.999761
COMMD7	0.067	0.95366
COMMD8	-0.0679351	0.914239
COMMD9	-0.0666667	0.936446
COMT	0.089464	0.685941
COPG2	-0.123638	0.681823
COPS4	0.0440951	0.970756
COPS6	-0.0543333	0.951399
COPS7A	-0.299891	0.00519937
COPS7B	-0.005	1
COPS8	0.107667	0.623643
COPZ2	-0.685175	0.315422
COQ10A	-0.0633625	0.971714
COQ10B	-0.112591	0.968939
COQ7	-0.0563333	0.996045
COQ8A	0.237622	0.498066
COQ8B	0.159656	0.289657
COQ9	0.127064	0.816581
CORO1B	-0.128093	0.304691
CORO1C	-0.056	0.477983
CORO2A	-0.0634286	0.975886
CORO2B	-0.141333	0.0149204
COTL1	-0.112333	0.382571
COX19	0.225667	0.296466
COX5A	-0.0256667	0.99885
COX6A2	0.618333	0.76276
COX6B2	0.183911	0.974744
COX7B	0.0626667	0.946867
COX7C	-0.0751606	0.927809
COX8A	-0.152667	0.631486
CP	0.258021	0.772065
CPA2	-0.196667	0.963637
CPD	-0.0726667	0.977985
CPE	0.006	0.999998
CPEB3	0.209644	0.0459217
CPEB4	-0.0163367	0.999994
CPLX1	-0.306251	0.000890812
CPLX2	-0.383667	2.82806e-06
CPM	0.112137	0.999933
CPNE2	-0.541	1.2757e-05
CPNE3	-0.137636	0.645083
CPNE4	-0.589667	0.000719415
CPNE5	-0.23	0.167503
CPNE6	0.0836667	0.987251
CPNE7	-0.615422	0.00912605
CPNE8	-1.35433	2.18744e-06
CPPED1	-0.174105	0.996949
CPS1	-0.347477	0.627801
CPSF1	0.125542	0.622365
CPSF3	-0.061	0.840741
CPT1A	-0.853741	6.19954e-08
CPT1B	-0.025	0.999998
CPT1C	0.619667	8.95788e-06
CPT2	-0.399637	0.679747
CR1	0.0571311	0.942816
CRACD	-0.061	0.952681
CRAT	-0.106667	0.691393
CRB2	-0.443865	0.0911032
CRCP	0.167191	0.54069
CREB3	0.0816667	0.728201
CREB3L1	-0.448554	0.198359
CREB3L2	0.222333	0.892167
CREB5	-0.625944	0.0667012
CREBRF	0.157	0.62594
CREG1	0.175506	0.806674
CRELD2	-0.249702	0.490845
CRHR1	-0.141667	0.600717
CRIM1	0.125667	0.525299
CRIP2	-0.162	0.210508
CRLF1	0.198073	0.60577
CRMP1	-0.0757387	0.542541
CROCC	0.154726	0.867643
CROT	-0.60252	7.58528e-07
CRTAP	-0.322744	0.472308
CRTC1	0.0548089	0.993915
CRY1	-0.244267	0.0543185
CRY2	-0.0443333	0.989709
CRYAB	-0.205225	0.994317
CRYBG3	0.734	0.00033481
CRYM	-0.707333	6.67488e-10
CRYZL1	0.0683333	0.967354
CS	-0.204824	1.48149e-05
CSAD	-0.0708735	0.998213
CSDC2	-0.121333	0.631262
CSF1	-0.0106667	1
CSGALNACT1	-0.494	8.34351e-06
CSGALNACT2	0.300807	0.39447
CSK	0.00866667	0.999988
CSNK1D	-0.00766667	0.999989
CSNK1E	0.00122944	1
CSNK1G1	0.00487261	1
CSNK1G2	0.106118	0.586515
CSPG4	-0.48645	0.00333176
CSPP1	0.166	0.91632
CSRNP1	-0.209	0.991975
CSRNP2	0.395491	1.36505e-07
CSRNP3	0.0644349	0.995005
CSRP1	-0.48497	0.0403845
CSRP2	0.0773333	0.983282
CST3	-0.477563	0.00161268
CST6	-0.112333	0.993018
CSTB	0.0213333	0.999896
CTBS	-0.109667	0.976702
CTC1	-0.0477242	0.865743
CTCF	0.109333	0.308792
CTDSP1	-0.371333	0.0299818
CTDSP2	-0.0251632	0.999957
CTH	-0.407	0.798497
CTNNA1	-0.273034	0.00106296
CTNNA2	-0.048734	0.816513
CTNNB1	-0.369783	3.38263e-08
CTNNBIP1	-0.095	0.917869
CTNNBL1	0.229	0.0444921
CTNND1	-0.000333333	1
CTNND2	-0.0393333	0.978505
CTNS	0.332481	0.0790038
CTPS1	0.0412925	0.954519
CTPS2	-0.0637146	0.981483
CTRB1	0.148667	0.989774
CTRB2	0.148667	0.989774
CTRL	0.0706667	0.99946
CTSA	-0.0356738	0.992074
CTSB	-0.0473538	0.811937
CTSC	0.0505783	0.999999
CTSD	0.189144	0.000442513
CTSF	-0.0360819	0.988917
CTSH	-0.367333	0.103977
CTSV	-0.197427	0.208332
CTSZ	0.105	0.999942
CTTN	-0.130333	0.138939
CTTNBP2	-0.0553333	0.999302
CTU1	0.245333	0.584707
CTU2	0.0953333	0.88318
CUL4A	0.0496667	0.832804
CUL7	0.193518	0.104124
CUX1	0.177667	0.481664
CUX2	0.488774	0.000433563
CWC22	0.0903333	0.922442
CX3CL1	0.315241	0.0417578
CXADR	-0.115	0.28152
CXCL12	0.0956667	0.973662
CXCL14	-0.354	0.0521692
CXCL16	-0.608436	0.296769
CXorf38	0.0813333	0.852419
CXXC1	-0.012	0.999923
CXXC5	-0.0230238	0.999987
CYB561	-0.511333	0.00260109
CYB5A	-0.173238	0.317725
CYB5B	-0.0623333	0.983521
CYB5R2	-0.64069	0.69311
CYB5R3	-0.255667	0.00354141
CYBA	0.834455	0.0669751
CYC1	-0.0636667	0.667466
CYCS	-0.2113	0.448721
CYFIP1	-0.0466667	0.952897
CYGB	0.0206667	0.999998
CYP1B1	0.734667	0.147233
CYP20A1	0.00645422	1
CYP27B1	-0.0433333	0.999966
CYP2D6	0.902333	0.421498
CYP2D7	0.902333	0.421498
CYP2U1	0.0269421	0.999922
CYP39A1	0.215	0.997085
CYP4F2	-0.717568	0.471469
CYP4F8	-0.105173	0.893013
CYP4V2	-0.0095127	1
CYP4X1	-0.280224	0.14175
CYP51A1	-0.0454581	0.994981
CYP7B1	0.0369633	0.999969
CYSRT1	0.659	0.47667
CYSTM1	-0.122	0.650736
CYTH1	0.143537	0.291435
CYTH2	0.0138782	0.999812
CYTH3	0.008	0.999996
SLC6A5	-2.14274	0.0351622
DAAM1	0.005	1
DAAM2	-0.263328	0.441896
DAB1	0.222954	0.00228918
DAB2	0.560677	0.163594
DAB2IP	0.0323333	0.993435
DACH2	-0.0996667	0.99752
DACT1	0.247333	0.19828
DAG1	-0.141333	0.034343
DALRD3	0.119333	0.818701
DAND5	-0.0786667	0.999973
DAO	-0.428667	0.697638
DAPK1	0.192269	0.000334076
DAPK3	0.0746667	0.963573
DARS1	-0.137317	0.850455
DAXX	-0.154667	0.293775
DAZAP1	0.0848361	0.334957
DAZAP2	-0.188667	0.275372
DBI	-0.564628	0.0017349
DBN1	0.014507	0.999994
DBNDD1	0.234524	0.0274341
DBNDD2	-0.402333	0.0487584
DBP	-0.176333	0.641138
DBT	-0.0803333	0.978501
DBX2	-0.257032	0.936349
DCAF1	0.0653333	0.990604
DCAF15	-0.0888186	0.936484
DCAF17	0.0142828	0.999999
DCAF4	0.228	0.0149882
DCAF4L2	0.228	0.0149882
DCAF5	0.047	0.987626
DCAF7	0.0506667	0.930297
DCAF8	-0.0393333	0.983737
DCBLD1	0.011	0.999999
DCBLD2	-0.0121482	0.999995
DCC	0.249643	0.0296016
DCHS1	0.282333	0.0676306
DCK	-0.19909	0.721404
DCLK3	-0.277333	0.758953
DCLRE1A	-0.193611	0.143769
DCP1B	0.0833569	0.948955
DCST1	-0.411	0.851537
DCST2	0.0659051	0.999994
DCTN1	0.00897632	0.999998
DCTN2	-0.00833333	0.999905
DCTN3	0.0286667	0.995067
DCTN4	-0.0163333	0.99939
DCTN5	0.0346667	0.961619
DCTPP1	0.01	1
DCUN1D3	-0.0296667	0.999929
DCUN1D4	-0.06	0.988212
DCX	0.0975699	0.790568
DCXR	-0.708333	0.560183
DDA1	-0.0146667	0.999988
DDAH1	-0.581	3.81076e-07
DDAH2	0.0587634	0.983322
DDB1	-0.0996258	0.0636792
DDHD1	-0.071	0.750552
DDIT3	-0.351063	0.887942
DDIT4	0.452	0.0104698
DDN	-0.207667	0.743452
DDO	-0.560333	0.968258
DDR1	-0.114667	0.523625
DDRGK1	0.192	0.087444
DDT	-0.168667	0.448348
DDX11	-0.188291	0.747348
DDX19A	-0.081791	0.868428
DDX19B	-0.081791	0.868428
DDX31	0.0306667	0.999629
DDX39A	-0.0350351	0.994476
DDX41	-0.00581261	1
DDX42	0.017	0.999873
DDX49	0.064	0.960806
DDX51	0.0893333	0.690053
DDX55	0.239333	0.011311
DDX58	0.354879	0.866161
DEAF1	-0.0323333	0.999548
DECR1	-0.405667	0.212261
DEDD	-0.0695996	0.982553
DENND2A	-0.515532	4.6566e-05
DENND2B	-0.262734	0.234864
DENND2C	0.247417	0.865523
DENND4A	-0.110614	0.958356
DENND4C	0.0822523	0.983662
DENND5A	-0.143489	0.0177897
DENND5B	0.0164881	0.999973
DENND6B	0.120717	0.967627
DEPDC5	0.128739	0.00269761
DEPDC7	-0.16689	0.985371
DEPTOR	0.767454	0.0154353
DERL1	0.264667	0.363525
DERL2	0.127	0.958587
DESI1	0.0926198	0.841232
DESI2	-0.248393	0.360749
DET1	0.319667	0.180655
DFFA	-0.233099	0.0457186
DFFB	0.166	0.808834
DGAT1	0.198667	0.208681
DGCR2	0.315333	0.155884
DGCR6	-0.0541591	0.984323
DGCR6L	-0.0541591	0.984323
DGCR8	0.0326667	0.99886
DGKA	0.0345874	0.999885
DGKB	-0.578667	0.000607925
DGKE	0.0477983	0.990736
DGKK	-0.498333	0.933663
DGKZ	-0.218419	0.0492242
DGLUCY	-0.291399	0.78241
DHCR24	-0.092512	0.836939
DHCR7	0.228174	0.0141176
DHDDS	0.00534033	0.999999
DHODH	0.000910901	1
DHRS1	-0.225437	0.0457303
DHRS11	-0.275	0.188301
DHRS3	-0.0553333	0.999684
DHRS4	0.178667	0.985549
DHRS4L2	0.178667	0.985549
DHRS7	0.306483	0.196694
DHRS7B	0.248667	0.0706064
DHX32	-0.320897	1.04751e-05
DHX35	0.209658	0.174743
DHX37	0.0616632	0.989214
DHX57	0.0666667	0.902711
DIABLO	0.126	0.825338
DIAPH1	0.028	0.998184
DIP2B	-0.097	0.883725
DIP2C	-0.042	0.98821
DIPK1A	-0.0280304	0.996894
DIPK1B	0.178	0.387737
DIPK1C	-0.412333	0.215517
DIPK2A	0.193667	0.654359
DIRAS2	-0.552396	0.000197128
DIS3L	0.185738	0.281433
DISC1	-0.553	0.0113476
DISP1	0.376	0.245184
DISP2	0.147	0.386318
DISP3	0.682826	3.16267e-05
DIXDC1	0.107656	0.384776
DKK3	0.09	0.950019
DLAT	-0.066	0.920562
DLC1	-0.696667	0.00370383
DLEU7	-0.571437	0.503271
DLG1	-0.31298	0.0166981
DLG2	0.0373333	0.980033
DLG3	0.0276667	0.988025
DLG4	-0.187164	0.00333801
DLGAP1	0.091	0.556404
DLGAP4	-0.0879821	0.946633
DLGAP5	-0.677077	0.012941
DLK1	-0.833333	0.280415
DLK2	-0.0605515	0.999491
DLL1	-0.175667	0.181715
DLST	-0.00576223	0.999957
DLX1	0.404	0.0120125
DLX5	0.10976	0.96198
DMAC2L	0.101261	0.962401
DMAP1	0.116	0.622851
DMD	-0.312852	0.000979695
DMRT3	-0.420667	0.505929
DMRTA2	-0.264	0.87639
DMRTB1	-0.048	0.999955
DMTF1	0.071	0.953506
DMTN	-0.134653	0.384234
DNA2	-0.0814688	0.973443
DNAAF3	-0.371566	0.58138
DNAAF5	-0.04	0.99928
DNAH9	-0.269	0.791587
DNAJA3	0.02	0.996596
DNAJA4	-0.087553	0.847905
DNAJB1	0.143667	0.0542716
DNAJB11	0.215	0.125846
DNAJB12	-0.2	0.0361663
DNAJB13	-0.448	0.285312
DNAJB2	0.129555	0.216111
DNAJB5	0.200762	0.0590582
DNAJB9	0.191472	0.828439
DNAJC11	0.134667	0.0371074
DNAJC14	-0.001	1
DNAJC15	-0.343333	0.122948
DNAJC16	0.0520616	0.959712
DNAJC2	-0.0283333	0.999611
DNAJC21	0.137526	0.501482
DNAJC3	0.034	0.999942
DNAJC4	0.337302	0.0106518
DNAJC6	-0.0476667	0.789896
DNAJC8	-0.0266667	0.999898
DNAJC9	-0.385667	0.000113261
DNASE2	-0.611916	0.086848
DNER	0.100333	0.105276
DNM1	-0.141783	0.0634224
DNM2	-0.136828	0.114259
DNM3	0.0493333	0.96755
DNMT1	-0.116189	0.079483
DNPEP	-0.0232192	0.996114
DOC2A	-0.0810593	0.980805
DOC2B	-0.294333	0.007249
DOCK1	-0.473195	0.000555696
DOCK11	-0.00971794	1
DOCK3	-0.265376	0.0664072
ADRA1D	-2.0472	0.0418819
DOCK6	-0.404624	0.0185417
DOCK9	-0.297333	0.0121671
DOK1	0.818985	0.515853
DOK4	0.100667	0.181188
DOK5	0.0647488	0.86531
DOLPP1	0.178667	0.0834241
DONSON	-0.0323333	0.999923
DOP1B	0.126253	0.675208
DPF1	0.115513	0.623793
DPF2	0.0106667	0.999976
DPF3	-0.225667	0.671632
DPH7	0.0426667	0.999311
DPP10	-0.184226	0.618539
DPP7	-0.0737381	0.661613
DPY19L3	0.252888	0.0187301
DPYD	-0.438533	0.0234111
DPYSL2	-0.178333	0.128363
DPYSL3	-0.178	0.0178752
DPYSL4	-0.0316667	0.983949
DPYSL5	-0.0721667	0.991857
DRAP1	0.003	1
DRAXIN	0.276667	0.000562057
DRC1	-0.793	0.00220135
DRC3	-0.239	0.264971
DRG2	-0.0698594	0.701028
DRP2	0.0992304	0.747969
DSC2	-0.442667	0.940159
DSCAM	-0.0955657	0.440397
DSCAML1	0.259599	0.0155297
DSCC1	-0.639119	0.124152
DSN1	-0.655667	0.00593045
DSTN	-0.175167	0.275567
DTD1	0.0876667	0.349399
DTNA	-0.0969256	0.824237
DTWD1	0.0877644	0.997784
DTX1	0.224085	0.0171892
DTX3L	-0.176284	0.989747
DTX4	-0.148784	0.074928
DUS2	0.084	0.798918
DUSP10	-0.307667	0.847014
DUSP15	-0.224693	0.738444
DUSP16	-0.37215	0.545098
DUSP18	-0.154333	0.119016
DUSP2	-0.105639	0.997913
DUSP26	-0.683333	2.50648e-05
DUSP4	-0.034	0.999976
DUSP5	-1.41865	0.00253449
DUSP6	-0.193333	0.448358
DUSP8	0.0753333	0.816497
DUX4	-0.613835	0.37087
DVL2	0.038	0.998801
DYM	-0.0538135	0.962453
DYNC1I1	-0.236667	9.76241e-05
DYNC1I2	-0.0226667	0.995974
DYNC1LI1	-0.0590788	0.825974
DYNC1LI2	-0.0953333	0.52757
DYNLT1	-0.0213333	0.99977
DYRK3	0.0193333	1
DYSF	-0.387	0.823907
DZIP1	0.0803333	0.902621
DZIP3	-0.128	0.921363
E2F1	-0.249667	0.289952
E2F3	0.283	0.0350952
E2F6	-0.0780703	0.957193
E2F8	-0.992333	0.0095256
EBI3	0.362707	0.372152
EBP	0.100579	0.971316
EBPL	0.067	0.999692
ECE1	-0.206647	0.0962746
ECE2	0.295667	0.462008
ECH1	-0.204	0.274391
ECHS1	-1.13069	0.149285
ECI1	-0.50609	0.00120295
ECI2	-0.796331	5.7817e-07
ECRG4	-0.257082	0.996181
ECT2	-0.878333	0.00607179
EDA	-0.302	0.767015
EDA2R	0.0217417	0.999999
EDC4	0.0387352	0.990023
EDEM1	-0.0306667	0.993992
EDEM2	0.215	0.139431
EDIL3	-0.055	0.992724
SYK	-2.02309	0.000777572
EDNRB	-0.590555	9.60747e-07
EDRF1	0.0553333	0.994639
EEF1A2	-0.27955	0.000569939
EEF1AKMT1	-0.141891	0.573766
EEF1AKMT4	-0.651	0.124157
EEF1E1	0.216333	0.22693
EEF1E1-BLOC1S5	0.216333	0.22693
EEF2KMT	-0.815667	0.0952341
EEPD1	-0.230005	0.509757
EFCAB1	-0.949959	0.0284932
EFCAB14	0.0314352	0.999586
EFCAB5	0.893537	0.601117
EFEMP1	0.333916	0.928354
EFEMP2	0.00339018	1
EFHC1	-1.38759	0.0035724
EFHD1	-1.142	0.00514744
EFHD2	-0.188828	0.205483
EFNA2	0.205478	0.554004
EFNA3	0.171419	0.438513
EFNA4	0.730875	0.000109815
EFNB1	0.161	0.135572
EFNB2	0.409157	1.20859e-07
EFNB3	0.0383333	0.960354
EFR3A	-0.272667	0.0988722
EFR3B	-0.0679467	0.861173
EFS	-0.618307	0.000646566
EGFL8	0.291231	0.823128
EGFR	-0.74254	3.66621e-05
EGLN3	0.00433927	1
FTL	-1.946	0.381321
DOCK5	-1.89467	5.37697e-05
EHBP1L1	0.179567	0.720803
EHD1	-0.154175	0.0771065
EHD2	0.107283	0.998423
EHMT1	0.167755	1.47286e-05
EI24	0.304179	0.00179436
EID1	-0.0553333	0.924156
EID2	-0.075	0.84724
EID2B	0.342222	0.000193088
EIF1AX	-0.153107	0.668386
EIF1B	0.271667	0.000124713
EIF2AK1	-0.0903333	0.542557
EIF2AK4	0.100667	0.857099
EIF2B4	0.058	0.847764
EIF2B5	0.0860751	0.11032
EIF3L	-0.035	0.991259
EIF4A1	-0.0156667	0.99959
EIF4E3	-0.0781001	0.998085
EIF4EBP1	0.47175	0.289322
EIF4EBP2	0.143667	0.265867
EIF4ENIF1	0.0732875	0.753059
EIF4G2	-0.126333	0.781031
EIF5A2	-0.268667	0.112349
EIPR1	0.0453333	0.987312
ELAC2	0.0833333	0.704047
ELAVL3	0.110667	0.751955
ELAVL4	0.11	0.432145
ELF1	0.012216	1
ELF2	0.0928301	0.775237
ELFN2	-0.0403333	0.994263
ELK1	0.564779	1.53051e-06
ELK3	-0.335667	0.533784
ELK4	-0.0584156	0.996358
ELMO1	-0.359	0.0660637
ELMO3	0.447296	0.379741
ELMOD1	-0.0326667	0.998049
ELMSAN1	0.131848	0.810858
ELOVL2	0.0963333	0.521239
ELOVL4	0.222493	0.0366064
ELOVL5	-0.0019386	1
ELOVL6	0.0614771	0.994651
ELP1	0.047	0.932093
ELP3	0.039	0.870896
ELP5	-0.0753333	0.817275
EMC1	0.088	0.474733
EMC4	0.154	0.100932
EMC7	0.00238914	1
EMC9	0.0586134	0.998771
EMD	0.0716667	0.881758
EMG1	0.293667	0.00360629
EMID1	-0.700102	7.6437e-05
EMILIN1	-0.367333	0.235354
EML1	0.0593333	0.902443
EML2	-0.0840976	0.83621
EML4	0.0346667	0.999151
EMP1	-1.15867	0.0126342
EMP2	-0.234699	0.986922
EMSY	0.223626	0.00407895
EMX1	0.0375675	0.992628
EMX2	0.110972	0.965201
ENAH	-0.190117	0.04284
ENC1	0.236384	0.00012037
ENDOG	-0.047	0.99976
ENKUR	-0.712	0.00359441
ENO2	0.420333	0.0832552
ENOX1	-0.196667	0.028985
ENPP5	0.189333	0.11621
ENPP6	0.770569	0.969393
ENSA	-0.127	0.228561
ENTPD1	-0.170529	0.899027
ENTPD2	-0.623122	0.0773899
ENTPD4	-0.254751	9.78194e-05
ENTPD5	0.114065	0.915036
ENTPD6	0.103667	0.251251
EOGT	-0.510667	1.31269e-06
EOMES	-0.672923	0.178147
EPAS1	-0.234445	0.00168893
EPB41	0.137902	0.249938
EPB41L1	-0.016509	0.999755
EPB41L2	-0.171897	0.144022
EPB41L3	-0.0765565	0.195566
EPB41L4A	-0.331333	0.0108912
EPC1	0.137634	0.214373
EPDR1	0.196708	0.369607
EPG5	0.0873333	0.959723
EPHA10	0.077	0.997743
EPHA3	0.731667	1.13629e-08
EPHA4	0.432333	9.36979e-08
EPHA5	0.422742	1.52904e-05
EPHA7	0.360667	2.28761e-06
EPHA8	-0.0972391	0.989494
EPHB1	0.385518	2.7822e-09
EPHB2	0.147117	0.45979
EPHB3	-0.165363	0.17141
EPHB4	0.224667	0.458881
EPHX1	0.906	1.44364e-06
EPHX2	-0.607292	0.000175974
EPHX4	0.146333	0.844438
EPM2A	-0.308523	0.358472
EPM2AIP1	0.070138	0.989817
EPN2	-0.215944	0.00152311
EPOP	0.115333	0.899128
EPS15	-0.365385	0.0125985
EPS15L1	0.0833515	0.157968
EPS8	-0.343624	1.41949e-05
ERAP1	0.00678966	1
ERBB2	-0.140227	0.995316
ERBB3	0.0776667	0.999999
ERC1	-0.16313	0.0183556
ERCC6	0.158405	0.327595
ERF	-0.345	0.00824979
ERFE	-0.580333	0.337573
ERG28	0.0612639	0.985903
ERGIC1	0.127967	0.364979
ERGIC3	0.204667	0.0365841
ERI3	0.125333	0.124987
ERICH2	-0.166667	0.997775
ERICH4	-0.237051	0.989792
ERLIN1	0.105103	0.85233
ERLIN2	0.0976667	0.388008
ERMP1	0.12773	0.736445
ERN1	0.122	0.851086
ERO1B	0.321667	0.145001
ERP29	0.107667	0.733199
ESAM	-0.339498	0.974562
ESD	0.179667	0.252438
ESPL1	-0.523736	0.0195857
TAGLN	-1.869	0.000868823
ESRRA	-0.0500192	0.998553
ESYT1	0.195667	0.768339
ESYT2	0.0873333	0.916719
FMO1	-1.85877	0.00179758
ETFA	-0.325784	0.0279497
ETFB	-0.255667	0.0972063
ETFDH	-0.310999	0.00242674
ETHE1	0.159907	0.782547
ETNK2	-0.253424	0.934134
ETS1	-0.623559	0.00320936
ETS2	0.137422	0.305287
ETV1	-0.39889	0.0271241
ETV4	-0.49676	0.0610937
ETV5	-0.533726	0.00368416
ETV6	-0.315667	0.199214
EVA1A	-0.639505	0.371906
EVA1B	0.416	0.986764
EVC	-0.224	0.597571
EVC2	0.0999784	0.997601
ATP10A	-1.85	0.0115652
EVI5	-0.269333	0.0378625
EVI5L	0.120667	0.526737
EVL	0.0705937	0.836218
EXD2	0.196333	0.0344905
EXOC1	-0.0338201	0.977866
EXOC3	0.0633333	0.710797
EXOC4	-0.107899	0.539861
EXOC6	-0.0486667	0.993163
EXOC7	0.160509	0.0901318
EXOSC1	0.177	0.266143
EXOSC2	0.103923	0.590723
EXOSC9	-0.0436667	0.999404
EXPH5	-1.05965	0.000791187
EXT1	-0.0152852	0.999988
EYA4	0.356	0.618349
EZH1	0.0566526	0.985986
EZH2	-0.081	0.960447
EZR	-0.213897	0.0324301
F3	-0.100842	0.980188
FA2H	1.36768	0.0110947
FABP3	-0.136667	0.505777
FABP5	-0.196333	0.0191365
FABP7	-0.699933	1.39143e-07
FADS1	0.174333	0.0040353
FADS2	0.218079	0.000300254
FADS3	-0.080469	0.892207
FAF2	0.00766667	0.999998
FAH	0.112	0.998752
FAHD1	-0.0796667	0.918839
FAHD2A	-0.267667	0.0771777
FAIM2	0.185667	0.901391
FAM102B	-0.656935	2.83154e-05
FAM107A	-1.37369	0.00844238
FAM107B	0.286854	0.260475
FAM110A	0.170984	0.940453
FAM110B	0.0923333	0.801573
FAM110D	0.175349	0.32619
FAM114A1	-1.34346	0.00105041
FAM117B	0.160887	0.121115
FAM118A	-0.0196667	0.999979
FAM120A	-0.187	0.200632
FAM120B	-0.0103893	0.999988
FAM120C	-0.201808	0.0959408
FAM124A	-0.185353	0.594879
FAM126A	0.0847474	0.757838
FAM131A	-0.54675	0.0847158
FAM131B	-0.163	0.398512
FAM131C	-0.181559	0.736574
FAM136A	0.043	0.999741
FAM13A	0.0964616	0.982159
FAM13B	0.045	0.995337
FAM149A	-0.838059	0.00248967
FAM155B	-0.443667	0.00113714
FAM156A	0.114	0.874029
FAM156B	0.114	0.874029
FAM160B1	0.0477854	0.953233
FAM161A	-0.0495338	0.999974
FAM161B	5.55017e-05	1
FAM162A	0.00849488	0.999998
FAM163A	-0.817333	0.33041
ATF3	-1.78277	0.133812
FAM171A2	-0.038125	0.999622
FAM174A	-0.134203	0.912108
FAM174B	0.126333	0.958325
FAM181A	-0.658333	0.235189
FAM181B	-0.439107	0.00668858
FAM184B	-0.457961	0.00026384
VSIG2	-1.77417	0.337946
FAM189A2	-0.148667	0.791349
FAM193A	0.136	0.0560144
FAM20B	-0.111388	0.912167
FAM20C	0.120699	0.0838922
FAM217B	0.084527	0.889318
FAM220A	-0.0952893	0.942634
FAM221A	-0.569787	0.161167
FAM234B	0.130667	0.0420982
FAM241A	-0.456667	0.255571
FAM241B	0.0233243	0.999981
FAM3C	-0.0678642	0.670245
FAM43A	-0.0963696	0.999555
FAM49A	-0.078	0.718856
FAM49B	-0.0226667	0.99951
FAM53B	-0.0426667	0.999556
FAM53C	0.0696667	0.931103
FAM76B	-0.146901	0.683065
FAM81A	-0.81	6.55433e-11
FAM83E	-0.158825	0.985808
FAM83F	0.845667	0.703526
FAM83H	0.102578	0.986166
FAM86B1	-0.815667	0.0952341
FAM86B2	-0.815667	0.0952341
FAM86C1	-0.815667	0.0952341
FAM89B	0.127155	0.434266
FANCB	-0.0176667	1
FANCC	-0.04	0.999782
FANCD2	-0.493986	0.00100627
FANCG	0.308333	0.18241
FANCI	-0.390378	0.00519671
FANCM	0.172	0.76004
FAR2	-0.903333	1.92735e-05
FARP1	-0.103	0.445187
FAS	1.30933	0.00380025
FASLG	0.293676	0.82135
FASN	-0.314575	0.0250464
FASTKD1	0.176333	0.90066
FAT1	0.115179	0.912195
FAT3	0.283332	0.689572
FAT4	0.548121	0.0118442
FAU	0.184333	0.205317
FAXC	-0.056	0.989208
FBL	-0.0987286	0.650741
FBLIM1	0.181761	0.819377
FBLL1	0.160967	0.231651
FBLN2	-0.436667	0.0496182
FBLN5	1.12251	0.0024141
FBN2	-0.555333	0.0115864
FBP2	-0.446333	0.87962
FBRSL1	0.078	0.984865
FBXL12	0.0640076	0.998142
FBXL17	-0.007	1
FBXL19	-0.0998063	0.902808
FBXL2	-0.646647	0.00068189
FBXL20	0.214333	0.0205629
FBXL6	0.356737	0.0112617
FBXL7	0.217234	0.765081
FBXO10	0.199499	0.152237
FBXO16	-0.005	1
FBXO2	0.0394852	0.999999
FBXO21	0.0482252	0.953793
FBXO32	-0.404667	0.446376
FBXO34	-0.28225	0.255629
FBXO4	-0.0483227	0.999995
FBXO42	-0.00644259	1
FBXO44	-0.157333	0.867306
FBXO45	0.174667	0.215948
FBXO5	-0.320604	0.62911
FBXO6	-0.157333	0.867306
FBXO8	-0.160626	0.760544
FBXO9	-0.148	0.0249913
FBXW11	-0.01	0.999985
FBXW4	-0.0512392	0.975597
FBXW7	-0.200667	0.0349247
FBXW8	-0.261667	0.0158822
FBXW9	-0.148667	0.173681
FCGRT	-0.454191	0.172473
FCHSD1	0.0859309	0.958987
FCHSD2	-0.0257318	0.999816
FDFT1	0.181202	0.696875
FDXACB1	0.0694347	0.994963
FECH	-0.228353	0.0249386
FEM1B	-0.084	0.685027
FEM1C	0.153324	0.612461
FERMT2	-0.354742	7.61168e-06
FEZF2	0.0392581	0.998452
FGD1	0.041	0.973564
FGD3	0.290633	0.00276965
FGD5	-1.14099	6.13064e-06
FGD6	-0.0853052	0.998842
FGF11	0.21958	0.359181
FGF12	-0.195333	0.181932
FGF2	-1.355	0.0418266
FGF21	0.122773	0.999519
FGFBP3	-0.215147	0.986395
FGFR1	-0.170294	0.0667149
FGFR1OP2	-0.180333	0.369026
FGFR2	-0.223669	0.048962
FGFR3	-0.524105	9.38565e-05
FGFRL1	0.0933333	0.984072
FGL2	-0.685667	0.811152
FH	-0.0783333	0.590757
FHL1	-0.284667	0.0299112
FHL2	-0.383703	0.000927779
FHL3	-0.70446	0.114606
FHOD1	-0.179	0.989208
FHOD3	-0.697	1.63449e-10
FILIP1	-0.498767	0.177991
FILIP1L	0.0667003	0.999994
FIS1	-0.0196667	0.999937
FJX1	-0.0259118	0.999842
FKBP10	-0.550809	0.0410038
FKBP1B	-0.327	0.00523793
FKBP2	0.353333	0.0013992
FKBP7	0.443	0.17846
FKBP9	-0.484276	0.00146493
CGNL1	-1.774	1.84372e-06
[truncated: 4,635 more rows]

## Sheet: anleseed-seed_14
human_gene	logfc	p
MUSTN1	-4.68233	2.27663e-11
AACS	0.674312	4.90163e-12
AADAT	-0.996333	0.0163978
AAGAB	0.323333	0.00211574
AAMDC	-0.4375	0.284147
AARS1	0.141931	0.50583
AARS2	0.321408	0.00763221
AARSD1	-0.194508	0.00822824
AASDH	0.490423	0.000444267
AATF	0.558231	9.87156e-05
AATK	0.0916174	0.877838
ABAT	-1.10291	1.22746e-12
CD34	-4.594	4.76688e-05
TMEM71	-4.51833	8.42638e-09
ABCA5	0.449667	0.0112923
ABCA7	-0.17183	0.945414
ABCB10	0.219333	0.0369188
ABCB4	-0.412887	0.503644
ABCB6	0.622	9.98155e-08
ABCB9	-0.639875	7.87047e-05
ABCC2	0.63411	0.0197888
ABCC4	-0.887	3.80685e-05
ABCC8	-0.545694	0.0158552
ABCC9	-0.012	1
ABCD2	-0.871333	8.95676e-05
ABCG1	-0.38	0.0247305
ABCG2	-1.26767	0.135054
ABCG4	0.162854	0.53742
ABHD1	-0.911	0.000704868
ABHD12	-0.259	0.000433962
ABHD13	0.347287	0.0612937
ABHD14A-ACY1	-0.415506	0.000719672
ABHD14B	-0.535553	0.384443
ABHD15	-1.236	0.0444375
ABHD17B	-0.274333	0.00302913
ABHD17C	0.394	1.66666e-05
ABHD2	0.159503	0.0610033
ABHD3	-0.863158	1.71479e-07
ABHD4	-0.9395	6.79399e-11
ABHD5	-0.283355	0.00627277
ABHD6	0.126	0.409895
ABHD8	0.32	0.00521542
ABI1	-0.274667	0.000313505
ABL2	0.142635	0.617963
ABLIM3	0.457	1.86289e-07
ABR	0.139899	0.0587955
ABRAXAS1	-0.718333	0.0643259
ABT1	0.245	0.151499
ABTB2	-0.745333	0.000196743
ACAA1	-0.102994	0.435893
ACAA2	-0.518667	3.54486e-05
ACACA	0.572768	2.29285e-06
ACAD10	-0.219	0.577777
ACAD11	-0.550234	0.0151893
ACADL	-0.678492	1.59993e-06
ACADM	-0.559249	0.0186211
ACADS	-0.340722	0.347749
ACADVL	-0.518333	6.90571e-07
DOCK5	-4.51033	5.28999e-12
ACAP1	1.02167	0.0241927
ACAT1	-0.062366	0.776546
KCNG4	-4.42667	0.000360579
ACBD3	0.0646667	0.887833
ACE	0.960667	0.00434671
VGF	-4.37	6.23046e-12
ACER3	-0.84083	0.00125982
PTAFR	-4.23833	3.53498e-05
ACKR3	-0.972118	0.0730991
ACLY	1.00259	1.26454e-13
ACO1	0.053	0.763075
ACO2	-0.357667	5.63827e-11
ACOD1	-0.276134	0.980882
ACOT1	0.0298981	0.763011
SPTSSB	-3.8867	3.88979e-11
ACOT2	0.0298981	0.763011
ACOT7	0.210843	0.00412266
ACOT8	-0.461333	0.0177389
ACOX3	-0.224333	0.00983394
ACSBG1	-1.20099	1.47634e-11
ACSF2	-0.977789	1.43934e-07
ACSF3	-0.444327	4.45775e-05
ACSL1	0.190686	1.7674e-05
ACSL3	0.240667	0.00494191
ACSL4	0.616	8.47839e-07
ACSL5	0.289583	0.00320556
ACSL6	-0.656	3.66374e-14
ACSS1	-1.1566	5.03403e-11
ACSS2	0.153962	0.0283579
ACTA1	0.702653	0.0628609
ACTL6A	-0.309048	0.00187394
ACTL6B	0.233459	0.0182819
ACTN2	-1.14239	7.42972e-08
ACTR1A	0.076	0.429135
ACTR1B	-0.266333	0.000182315
ACTR3B	-0.0648774	0.890607
ACTR5	0.349333	0.010486
ACTR8	0.120142	0.285221
ACVR1	0.515667	6.32238e-08
ACVR1B	0.426608	4.52069e-07
CCDC60	-3.82844	9.61355e-06
ACVR2A	0.489914	0.000239051
ACVR2B	0.460636	0.00290223
ACY1	-0.415506	0.000719672
ACY3	-0.827333	0.0025693
ADAM12	-0.466842	0.0189974
ADAM15	-0.269333	0.0207358
ADAM17	-0.602532	0.000391941
ADAM19	-0.268014	0.0252325
ADAM23	-0.566731	1.61839e-07
ADAM9	-0.299333	7.71758e-07
COL6A1	-3.822	5.07101e-10
ADAMTS12	-0.210667	0.906983
ADAMTS14	-1.3002	0.00178503
ADAMTS15	1.20167	4.53057e-05
ADAMTS17	0.464772	0.000607166
ADAMTS18	1.10878	2.09565e-09
ADAMTS19	1.07522	5.13916e-07
ADAMTS2	0.851624	0.00725089
ADAMTS20	-0.0794067	0.998178
ADAMTS3	-0.394209	0.000407503
ID3	-3.78604	3.62133e-12
ADAMTS7	0.908349	2.17628e-07
ADAMTS9	-1.0591	0.00412561
ADAMTSL4	-1.12833	0.00985784
ADAR	0.228	0.022768
ADARB1	-0.943453	9.22935e-10
ADARB2	-1.123	2.91107e-09
ADCY1	-0.246181	0.153711
ADCY2	-0.753317	1.25838e-07
ADCY5	0.515701	1.4925e-06
ADCY7	1.49333	0.0611213
ADCY8	-0.176	0.74091
ADCYAP1	-0.359667	0.00468414
ADCYAP1R1	-0.17728	0.0280575
ADD2	0.425732	6.9478e-05
ADD3	-0.661659	1.04813e-11
ADGRA3	-0.657982	1.05188e-10
ADGRB3	0.142225	0.0287302
VIP	-3.66895	1.7053e-13
ADGRE1	0.456667	0.215771
ADGRE5	-1.246	0.10039
ADGRF5	1.35216	0.149827
ADGRG1	-0.188008	0.13899
CACNG5	-3.62833	3.60135e-07
ADGRG6	-0.30265	0.76024
ADGRL2	0.549667	4.01212e-06
ADGRL3	0.380455	0.000367272
ADGRV1	-0.641516	0.0449543
ADHFE1	-1.32128	2.43431e-06
ADI1	-0.363849	0.441119
ADIPOR2	0.159562	0.0676816
ADK	-0.604	4.75724e-08
ADM	-1.07882	0.134067
ADNP	0.318085	0.0938222
ADNP2	0.0636302	0.98701
ADORA1	-0.636321	0.000770066
ADORA2B	-0.838	0.068794
ADPRH	-0.113333	0.740232
ADPRHL1	0.211	0.965882
RASSF4	-3.57823	7.43302e-05
ADRA2A	-1.0327	2.8493e-11
ADRA2C	0.6	8.48767e-05
ADRB1	-0.192	0.758716
ADRM1	0.344007	0.00325446
ADSL	0.215	0.000623951
ARC	-3.57705	2.23677e-12
AEBP2	0.0913333	0.703978
AEN	-0.0510288	0.997865
RPE65	-3.50467	4.49052e-06
AFAP1L2	-1.25655	2.96209e-11
AFF1	-0.505	0.0802924
AFF2	0.624	3.64477e-06
AFF3	0.494708	1.00259e-05
AFMID	-0.532352	0.236468
AGA	-1.13734	1.83657e-07
AGAP3	0.370155	8.07209e-06
AGBL5	0.780333	2.30215e-08
AGFG1	0.312882	0.000737516
AGFG2	0.854382	4.55102e-06
AGK	0.117	0.723743
AGL	-0.384667	3.30771e-05
AGO2	0.393345	0.0448811
AGO4	0.529333	1.71256e-05
AGPAT3	-0.50479	1.56426e-10
AGPAT4	0.593173	2.35954e-09
AGRN	0.444667	0.0509952
SNED1	-3.48223	3.20195e-09
AGTPBP1	-0.187	0.0723861
AGTRAP	-0.454002	0.318142
AHCTF1	-0.179	0.649491
AHCY	-0.358019	0.00188434
AHCYL1	-0.533	6.22585e-07
AHCYL2	0.007	0.999999
AHI1	0.338333	0.0296596
AHNAK	0.465439	0.742704
AHSP	1.45807	0.0169399
AIF1L	-0.484333	0.155918
AIFM1	-0.185667	0.259323
AIFM2	0.397333	0.0669039
AIG1	0.251333	0.000327598
AJAP1	0.492667	4.03723e-06
AJUBA	-0.446252	0.599247
AK2	-0.474147	0.00455211
AK3	-0.417	0.000202588
AK5	-0.249333	0.34199
AKAP1	0.302336	2.68946e-05
AKAP12	-0.535333	0.000307011
AKAP5	-0.881667	0.0180268
AKAP6	0.134468	0.676524
AKAP7	-0.105667	0.983001
AKAP9	0.587667	0.000253064
AKIRIN1	-0.482053	2.88929e-07
AKNA	-0.629333	0.00190284
AKR1E2	-0.645256	0.00029354
AKR7L	-0.306333	0.0537335
AKT1	0.436429	6.07721e-08
AKT2	-0.619108	2.65432e-12
AKTIP	0.272667	0.00313253
ALAD	0.447667	0.00125026
ALAS1	-0.336	0.000737743
ALB	-0.183	0.999413
ALCAM	-0.420333	0.00168382
ALDH18A1	0.0363333	0.996541
INPP5D	-3.41446	1.1141e-06
ALDH1L1	-0.192643	0.840334
CA7	-3.386	6.45313e-08
ALDH2	-0.941334	2.42141e-11
ALDH3A2	0.114192	0.663126
ALDH5A1	-0.876797	3.11495e-12
ALDH6A1	-0.562224	3.88403e-05
ALDH7A1	-0.668254	7.76475e-08
ALDH9A1	-0.238886	0.0521039
ALDOC	-0.597645	6.70824e-06
ALG10	0.401667	0.110662
ALG10B	0.401667	0.110662
ALG12	-0.0983333	0.913652
ALG2	0.363667	0.000878234
ALG8	0.488333	0.00573278
ALG9	0.618	7.45501e-07
ALKAL2	-0.294167	0.993947
ALKBH1	0.305583	0.04675
ALKBH3	-0.425	0.00526817
ALKBH6	0.390219	0.012204
ALKBH8	0.419604	0.0191497
ALPK1	0.434667	0.11273
ALPL	-0.453162	0.137505
ALS2CL	-0.891667	0.000150988
AMER1	0.393667	0.504708
AMER3	0.838667	0.0109921
AMIGO2	-0.24298	0.259491
SUSD5	-3.3734	4.4094e-07
AMOT	-0.600333	1.41139e-05
AMOTL2	0.116333	0.486784
AMPD2	0.30061	0.000545674
AMPD3	-0.914667	1.03647e-06
AMZ1	1.15863	8.41603e-09
AMZ2	0.756623	2.39808e-14
ANAPC1	0.093	0.695058
ANAPC13	-0.0573333	0.996848
ANAPC5	0.292	3.59151e-05
ANGEL1	-0.301	0.0285492
ANGPT1	-1.31267	6.95697e-06
RASGRP1	-3.29367	5.93969e-14
ANGPTL4	0.19723	0.997384
ANK1	-0.39	0.00761549
ANKDD1A	1.41924	6.10134e-07
ANKFY1	-0.0865734	0.564419
ANKH	-0.497667	4.86566e-11
ANKLE1	0.428173	0.366422
ANKRD10	0.745667	0.000244935
ANKRD12	0.667034	0.00222664
ANKRD13A	-0.184667	0.0149542
ANKRD13D	0.286209	0.00329904
ANKRD27	0.511503	1.18972e-05
ANKRD28	-0.307219	0.00224827
PNLIP	-3.28078	0.000436209
FOSB	-3.27212	5.58428e-05
ANKRD37	0.0763333	0.999568
ANKRD40	-0.65923	1.6648e-08
ANKRD42	0.335333	0.0358711
ANKRD44	0.218216	0.515973
ANKRD45	-0.11541	0.742913
ANKRD46	0.103871	0.131536
ANKRD50	-0.142962	0.201023
ANKRD54	0.122	0.869089
ANKRD6	0.499	1.35282e-06
ANKRD62	0.454333	0.000531328
SERPINF1	-3.24847	7.38038e-06
ANKS1A	0.280333	0.00141567
ANKS1B	-0.639733	3.84147e-08
ANLN	-0.174296	0.904142
ANO3	0.608306	0.0887389
ANO4	-0.750293	1.82733e-07
ANP32A	0.409167	0.0289247
ANP32D	0.409167	0.0289247
ANP32E	-0.35	0.000109935
ANTKMT	-0.0518473	0.996642
ANTXR1	-0.596333	6.5097e-05
ANTXR2	-1.139	1.7388e-05
ANXA1	0.219333	0.970529
ANXA11	-1.46319	3.96255e-08
ANXA5	-0.276333	0.0261491
ANXA6	-0.577517	2.39966e-08
ANXA7	0.134333	0.613074
AOPEP	-0.548834	0.0181193
AOX1	-1.00133	1.30838e-06
AP1AR	0.24	0.00414532
AP1G2	0.247673	0.933542
AP1S1	-0.00805353	0.999996
AP1S2	0.626192	8.20707e-05
AP1S3	-0.794276	0.00703477
AP2A1	-0.167667	0.0141174
AP2A2	0.0576667	0.847961
AP2M1	0.0646667	0.616433
AP3S1	0.332333	0.0627871
APAF1	0.40656	3.03848e-05
APBA1	-0.486728	1.34307e-07
APBA2	0.0781523	0.486798
APBB2	0.0939143	0.652999
APBB3	-0.201046	0.409796
APC	0.547234	3.05358e-05
APC2	0.523566	1.80071e-05
APCDD1	0.548545	0.0031074
APEH	-0.122037	0.358561
APH1B	0.0843023	0.991198
API5	-0.344	0.0307019
APLN	-1.2621	0.00468532
APLP1	0.30786	0.00469538
APLP2	-0.455567	1.28189e-11
APMAP	-0.123333	0.635186
TPH2	-3.15167	4.36087e-08
APOC1	-1.164	0.178242
ITGA1	-3.09667	0.000196736
APOE	-1.0106	1.07007e-06
APOOL	-0.742333	0.0108016
APP	-0.153333	0.00101429
APPL2	-0.895207	6.16221e-10
APRT	-0.268174	0.0404984
APTX	0.253523	0.0196072
AQP11	0.236161	0.708009
AQP4	-1.44671	9.65923e-08
ARAF	-0.412198	0.000107108
ARAP1	-0.705	9.32624e-07
ARAP2	-0.363044	0.0290355
ENPP6	-3.07141	0.0337849
ARF1	0.07	0.540063
ARF4	0.287882	0.00799403
ARF5	-0.177005	0.0156806
ARFGAP3	0.217333	0.04255
ARFIP1	-0.851309	1.82693e-05
ARHGAP12	-0.557	6.30322e-06
ARHGAP17	-0.361	0.0385723
ARHGAP18	0.597	0.000569441
ARHGAP19	-0.071	0.998188
ARHGAP19-SLIT1	-0.071	0.998188
ARHGAP20	-0.0503333	0.972519
ARHGAP25	-1.479	0.0126451
ARHGAP26	-0.922237	4.01159e-07
PKP1	-3.05744	1.32944e-07
ARHGAP29	0.556	0.0425583
ARHGAP31	-0.860549	2.89011e-06
ARHGAP33	0.212471	0.274652
ARHGAP39	0.192059	0.19058
ARHGAP4	0.68649	0.0406487
ARHGAP42	-0.238201	0.300537
ARHGAP44	-0.37909	6.45673e-07
ARHGAP6	-0.700667	0.481187
ARHGEF10	-0.465	0.00634871
ARHGEF18	-0.123333	0.660717
ARHGEF19	-0.64	0.00334184
ARHGEF2	-0.331	0.000663926
ARHGEF25	-0.174	0.42536
ARHGEF26	-1.23533	8.24341e-13
ARHGEF28	0.677551	2.79942e-06
ARHGEF3	-0.608667	0.0138755
ARHGEF6	-0.499852	0.0380183
ARHGEF7	0.277569	4.57723e-07
ARID2	-0.193333	0.150075
ARID3A	0.656333	0.0111684
ARID4A	0.272333	0.132708
ARID5A	-0.524333	0.471254
ARIH2	-0.163193	0.0134309
ARL10	0.776667	1.63474e-09
ARL15	0.0496667	0.988273
ARL16	0.17	0.530524
ARL2	-0.173	0.455629
ARL4D	-0.710333	0.0188635
ARL6IP4	0.467284	1.19463e-05
ARL6IP5	0.0826663	0.870182
ARL8A	-0.0173333	0.998342
ARMC10	0.228653	0.00078032
ARMC7	0.677667	0.000237626
ARMC9	0.139	0.00720829
ARMCX2	0.430599	0.00242111
ARMCX4	0.738333	1.41542e-05
ARMCX6	1.385	1.46948e-08
ARMH3	0.254667	0.0897903
ARMH4	-0.829667	3.42125e-09
ARNT	0.345226	0.0382041
ARPC1A	0.104667	0.143889
ACOT11	-2.96133	4.78961e-11
ARPC2	0.156267	0.0083154
ARPC5	0.051	0.961137
ARRB2	0.373582	0.000202147
ARRDC1	0.675667	4.82918e-05
ARRDC3	0.54427	0.000168249
ARRDC4	0.923584	2.20121e-09
ARSB	-0.506516	3.95393e-07
ARSG	0.2431	0.219931
ARSK	-0.860878	0.00247154
ARV1	0.353584	0.000891561
ARVCF	0.3418	0.00217983
ARX	-0.00213772	1
ASAH1	-0.360333	0.124397
ASAP1	-0.90466	4.30767e-14
ASAP2	-0.815333	8.89606e-07
ASB1	0.140006	0.429427
ASB7	0.47697	1.54197e-05
ASCL1	-0.945951	1.28948e-07
ASF1A	-0.325333	0.0642136
ASIC2	0.475648	2.89175e-05
FAM83F	-2.87633	0.000454038
ASL	-0.13	0.612481
ASMTL	-0.192	0.523732
ASNS	0.597024	0.00472642
ASPHD1	0.197831	0.32575
ASPM	-0.110328	0.980246
ASRGL1	-0.643549	2.01327e-08
ASS1	-0.683667	0.280519
ASTN2	-1.49667	2.09832e-14
ASXL1	0.0883333	0.855323
ASXL3	0.399168	0.0933423
ATAD5	0.539	0.0344214
ATAT1	0.640895	7.30637e-11
ATCAY	0.276074	0.000225895
ATF2	0.167333	0.109536
ATF3	0.0164906	1
ATF4	0.313948	0.0121912
ATF5	-0.748058	0.00059471
ATF6	-0.439577	0.0431766
ATF7IP	0.352667	1.20369e-05
ATG12	0.464667	7.20856e-05
ATG13	-0.174667	0.0397659
ATG14	0.417333	0.00426077
ATG16L2	-0.824333	8.2301e-05
ATG3	-0.229	0.0671256
ATG4B	0.400221	1.90082e-05
ATIC	-0.660285	1.15283e-06
ATL1	0.237115	0.000131783
ATL3	0.277667	0.162646
ATMIN	-0.673	0.000716509
ATOH7	-0.151667	0.999972
HTRA4	-2.87567	7.11557e-09
GPR6	-2.86471	2.42928e-06
ATP10D	-0.241667	0.814402
ATP11C	0.440666	0.0154947
ATP13A3	0.442174	0.0892166
ATP1A1	-0.592333	2.87548e-14
ATP1A2	-1.40116	1.54499e-12
ATP1A3	-0.260019	0.00111334
ATP1A4	-1.237	0.00052971
ATP1B1	-0.666052	3.88245e-13
ATP1B2	-0.953729	5.88418e-14
ATP1B3	-0.342	0.102847
ATP2A2	-0.873667	6.31717e-14
ATP2B1	-0.489333	5.17121e-06
ATP2B2	-0.903958	2.91553e-11
ATP2B3	0.309333	0.000556068
ATP2B4	0.0740496	0.987506
ATP5F1B	-0.513333	3.0953e-13
ATP5F1D	-0.335333	0.00440234
ATP5MC3	-0.473162	1.23164e-05
ATP5PB	-0.153667	0.0547322
ATP6AP1	0.266667	7.85311e-07
ATP6V0A1	0.634	2.57572e-14
ATP6V0A2	-0.258	0.00661316
ATP6V0A4	0.395	0.0356761
ATP6V0C	-0.063	0.575946
ATP6V0D1	-0.235667	3.30533e-07
ATP6V0E1	-0.371333	0.0855511
ATP6V1A	-0.28117	1.62821e-06
ATP6V1B2	-0.042	0.868404
ATP6V1C1	-0.351667	0.000172181
ATP6V1E1	-0.302	4.74255e-06
ATP6V1G1	-0.108361	0.355222
ATP7B	-1.01791	2.59647e-06
ATP8B3	1.426	0.204559
ATP9A	0.380213	8.36593e-07
ATPAF1	-0.373775	0.00120912
ATPAF2	-0.286	0.00597309
ATRIP	0.586852	0.0613408
ATRN	-0.247698	0.0128202
ATRNL1	-0.879299	2.59099e-11
ATXN1L	-0.308	0.0191519
ATXN3	0.154333	0.695855
ATXN7L3	0.228082	0.000140496
ATXN7L3B	0.110181	0.418009
AUH	-0.204667	0.057849
AUP1	0.146916	0.0247921
AURKA	-0.331906	0.510173
AURKB	0.200375	0.805168
AUTS2	1.11533	2.23085e-08
AVL9	0.262333	0.130334
AXL	-1.10721	5.75482e-08
AZIN2	-0.566667	0.00882462
B2M	-1.00575	2.55872e-07
B3GALNT1	0.412667	0.01326
B3GALT1	0.44394	0.000380858
B3GALT2	-0.415333	0.00556944
B3GALT6	0.437667	3.29631e-06
B3GAT1	0.861009	1.21651e-07
B3GAT2	0.342	0.118412
B3GLCT	-0.709333	2.41271e-06
B3GNT7	0.927401	9.09912e-07
B3GNT9	0.435704	0.18556
B3GNTL1	0.279607	0.0695366
B4GALNT4	0.53435	0.00193392
B4GALT2	0.237333	0.00152562
B4GALT3	0.523391	2.02861e-06
B4GALT5	-0.401942	0.0026194
B4GALT7	0.396333	0.00256346
BAALC	0.243738	0.0175114
BABAM2	-0.388832	0.000208662
BACE1	0.357	5.99409e-07
CPM	-2.85377	2.46642e-05
BACH1	0.736876	8.43739e-05
BACH2	-0.606667	3.70873e-06
BAG1	0.367667	0.00216053
BAG2	0.439333	0.0467557
BAG3	-1.059	0.00760019
BAG6	0.212836	0.00646402
BAHCC1	0.700053	1.98789e-05
BAK1	-0.436667	0.000268452
BAMBI	1.30115	0.000346427
BANP	0.367944	0.00119204
BAP1	0.303846	6.87232e-08
BARD1	1.02367	9.32021e-05
BAZ1A	-0.923	2.18729e-05
BBS1	-0.0625806	0.955928
BBS4	0.303646	0.00177451
BBS9	0.238667	0.0895272
BBX	-0.500333	0.132228
BCAN	-0.862544	1.668e-07
BCAP31	0.251667	0.0762011
PNOC	-2.835	3.57979e-09
GRM2	-2.81517	5.41123e-13
BCAT1	0.19612	0.00306386
BCAT2	0.415068	0.001448
BCCIP	-0.286509	0.0467358
BCDIN3D	0.845498	0.00171357
BCHE	-0.754965	0.00912942
BCKDHA	-0.473333	0.00360407
BCKDHB	-0.664333	2.39232e-05
BCKDK	-0.165333	0.322354
BCL10	-0.434667	0.0485477
BCL11A	0.117333	0.408578
BCL11B	0.502175	6.50102e-05
BCL2	-0.237021	0.761469
BCL2L1	0.473667	6.43501e-08
BCL2L11	-0.55439	0.000376481
BCL2L13	-0.380333	0.000308348
BCL2L15	1.07325	0.0680673
BCL6	-0.118976	0.914392
BCL7A	-0.166971	0.195452
BCL7B	-0.367	0.0158693
BCL9	0.571211	1.63073e-07
BCLAF3	0.792	4.36365e-05
BCORL1	0.585	1.37344e-06
BCR	0.315	6.60889e-05
BDH1	-0.405593	1.10185e-07
BDH2	-1.12154	0.00094312
NID2	-2.73088	2.80886e-14
BEAN1	0.192667	0.616047
BEND4	0.521667	0.00779238
BEND5	0.752333	9.26398e-10
BEND6	0.255333	0.000237056
BEND7	-0.953047	0.0102711
BET1L	0.351	0.0181131
BEX1	0.736333	2.08388e-07
BEX2	0.736333	2.08388e-07
BEX3	0.205	0.0372945
BEX4	0.940785	4.27436e-14
BGN	-0.884558	0.213085
BMP4	-2.70767	6.56649e-07
BHLHE23	0.282667	0.952826
BHLHE41	-0.376667	0.48082
BICC1	-0.753029	9.4715e-05
BICDL1	0.533274	0.0294273
BICRA	0.53989	0.00702539
BICRAL	0.405	0.00409218
BID	1.12633	4.95826e-13
BIRC5	0.0572929	0.997345
BLCAP	0.0816667	0.63959
BLM	0.673845	0.00138413
BLMH	0.002	1
BLVRA	-0.233333	0.218492
BLVRB	-0.226333	0.182123
BMERB1	0.242258	2.35107e-05
ADRA1D	-2.70535	0.00382432
BMI1	0.374	0.0128519
BMP1	-0.757333	3.26101e-07
BMP2	-1.019	9.98211e-07
BMP2K	-0.333604	0.0981685
BMP3	-1.448	7.10679e-08
NEFM	-2.70326	2.26485e-14
AEBP1	-2.70103	0.000637093
BMP7	0.313527	0.686838
BMPER	-0.72363	0.0284229
BMPR1A	-0.649761	2.29062e-05
BMPR1B	-0.548844	0.0407403
ZNF648	-2.68433	1.68549e-07
BOC	-0.219	0.195363
BOD1	0.423333	4.34071e-06
BOD1L2	0.423333	4.34071e-06
BOK	0.576	0.00652946
BOLA3	-0.456	0.00640986
BOP1	-0.280974	0.000263741
BORCS7	-0.422436	0.000870188
BORCS7-ASMT	-0.422436	0.000870188
BORCS8	-0.37741	0.0236779
BORCS8-MEF2B	-0.37741	0.0236779
BRCA1	0.100567	0.990569
BRCA2	0.712667	5.02231e-05
BRD1	0.3431	4.75151e-05
BRD3	0.362103	2.10552e-05
BRD7	0.140695	0.165196
BRD8	0.172667	0.000458444
BRD9	0.200175	8.07255e-06
BRF1	0.278797	0.000394298
BRF2	0.241619	0.0477228
BRI3BP	0.341	0.0625873
BRINP1	-1.13644	5.89528e-14
BRINP2	-1.17949	2.18714e-14
BRK1	-0.288702	0.000886909
BRPF3	-0.563333	0.000160703
BRSK1	0.117909	0.125691
BSCL2	0.377667	0.000993227
BSDC1	-0.053	0.981433
BSG	-0.033641	0.969625
BTBD1	-0.273396	0.00151775
BTBD10	0.178847	0.00676903
BTBD16	0.725	0.101506
BTBD17	-0.95489	5.90632e-05
BTBD7	-0.163667	0.444711
BTBD9	0.307345	0.00522951
BTD	0.526333	0.0227226
BTG1	0.0307876	0.998756
BTG2	-1.41768	6.75053e-08
BTRC	0.271	2.22769e-06
BUB1B-PAK6	-0.334397	0.517658
BUB3	-0.0873333	0.542935
BUD13	0.397018	0.000120272
BZW2	0.420769	5.0121e-09
FTL	-2.66133	0.104369
C10orf143	0.679531	0.00651185
C11orf95	0.741396	3.23611e-06
C11orf96	-1.206	1.76879e-10
C12orf29	-0.294	0.115007
C15orf39	-0.84898	0.0499232
C15orf40	0.4825	0.00719039
C15orf41	0.682667	2.68323e-05
C16orf58	0.355775	0.0142931
C16orf70	0.215	0.18855
C16orf87	0.433333	0.00521369
C17orf100	0.323333	0.253626
C17orf58	-0.582615	0.0556554
C17orf80	0.619444	0.00042807
C18orf21	0.324578	0.00830729
C18orf25	0.531333	0.138306
C19orf25	-0.441	0.0477908
C19orf47	0.0460395	0.995909
C1D	0.374	0.00189577
C1GALT1	-0.633707	0.00733928
C1orf112	0.502667	0.121787
C1orf115	-0.485333	0.945987
C1orf159	0.572431	0.000220194
C1orf198	-0.517995	0.00101048
C1orf21	0.111667	0.779109
C1orf35	0.361667	0.0313222
C1orf43	0.00833333	1
C1orf52	0.337667	0.000760122
C1QB	-0.187	0.974124
C1QBP	-0.217667	0.00898008
C1QL1	-0.503716	0.0458884
FOS	-2.62967	2.89922e-05
C1R	-1.131	0.00138328
C1S	-1.41377	0.035143
C20orf194	-0.130333	0.177046
C20orf27	0.531407	0.000138388
RGS8	-2.62667	5.44872e-10
C2CD2	0.377144	0.022445
C2CD3	0.405746	9.82144e-06
ID1	-2.61667	4.32839e-06
C2orf49	-0.409333	0.00446369
BCAR3	-2.58694	3.37508e-14
C2orf69	-0.335	0.556078
C2orf81	0.786333	0.0176834
C3orf18	0.209	0.725448
C3orf20	0.432333	0.226353
C3orf67	0.0343333	0.999989
C3orf80	-0.154	0.898159
C4orf3	-0.572	3.75433e-05
C5AR1	0.102006	0.99978
C5orf34	0.4404	0.016006
C5orf49	0.659333	1.68204e-05
C6orf136	-0.426025	0.00114439
C6orf89	0.147333	0.142516
C8orf34	-0.797667	1.03323e-07
C8orf58	1.29295	1.45392e-06
C8orf82	-0.689	2.63457e-06
C9orf116	-0.813	0.214519
C9orf16	-0.323033	0.0502737
C9orf43	1.27149	0.000617167
ANKRD34C	-2.58585	0.0132237
CA2	-0.339083	0.17192
KANK4	-2.57055	0.0181159
CA8	-1.06095	0.000129538
CABIN1	0.225851	0.0117643
CABLES2	0.282893	0.000411768
CABP1	-0.791667	1.17007e-06
CABYR	-0.990667	0.000539076
CACHD1	-0.032	0.996975
CACNA1B	0.312655	0.247689
CACNA1C	0.536527	0.00419129
CACNA1H	0.750044	0.000244383
CACNA2D1	0.282667	0.142504
CACNA2D3	0.064	0.837198
CACNB1	0.166	0.269495
CACNB4	-0.301083	0.0500148
CACNG4	-0.227333	0.000920679
NHLH1	-2.564	0.0022041
CACNG6	0.282585	0.877564
CACNG7	-0.201333	0.0280629
CACNG8	0.472241	0.000282075
CAD	0.457	4.57611e-05
CADM1	1.45912	9.88098e-15
CADM2	-0.808333	5.23371e-10
CADM3	0.03	0.995356
CADM4	-0.454394	4.34976e-05
CADPS2	-1.31384	1.06559e-12
CAGE1	0.763667	0.283513
CALB1	-0.483667	0.126233
CGNL1	-2.49733	3.37813e-09
CALCRL	-0.704333	0.0192007
CALD1	-0.13299	0.820542
CALM1	-0.36602	4.33176e-09
CALM3	-0.0196667	0.999596
CALN1	0.73654	5.30382e-06
CALR	-0.438	0.000188767
CALR3	0.115333	0.994572
CALY	1.025	4.12496e-11
CAMK1	0.324667	0.00352237
CAMK1D	-0.40581	0.000650731
CAMK2A	-0.27164	0.00626993
CAMK2B	0.0443783	0.918467
CAMK2N1	-0.42	1.98649e-05
CAMK4	-1.16128	5.19029e-13
CAMKK1	0.029	0.9988
CAMKMT	-0.346486	0.0374627
CAMKV	0.162861	0.0368058
CAMLG	0.365333	0.00280432
CAMSAP1	0.42897	2.8712e-09
CAMSAP2	0.143667	0.503765
CAMSAP3	0.563178	1.56017e-07
CAMTA2	-0.464667	0.000220267
CAND2	0.112667	0.896254
CANX	0.204667	0.0512984
CAP1	0.166667	0.00322179
CAP2	-0.596843	1.55595e-06
CAPN1	-0.583333	0.377281
CAPN10	0.361667	4.54068e-05
CAPN2	-0.0645772	0.81247
CAPN5	0.458	9.18412e-06
CARD14	-0.37781	0.417815
CARF	0.248225	0.00523544
CARHSP1	0.571333	0.000219421
CARMIL1	-0.48	2.99317e-05
CARMIL2	0.237352	0.106067
CARNS1	-0.112071	0.997744
CARS1	0.661913	4.56736e-06
CARS2	0.279667	0.00580992
EVI2A	-2.49492	0.00226279
CASC1	-0.744333	0.00686682
CASD1	0.284667	0.12419
CASK	0.112788	0.697952
CASKIN2	-0.851333	2.86106e-08
CASP3	0.407324	0.00376231
CASP7	-0.267317	0.32894
CASQ2	-0.864	0.642952
CAST	0.093368	0.919945
OVOL2	-2.493	0.0187079
CAT	0.0822591	0.334054
CATIP	1.09868	0.00610465
CATSPER2	0.454492	0.00401549
CATSPERG	0.664333	0.0702113
CATSPERZ	-0.205333	0.986765
CAV1	1.44433	8.11974e-05
SCN7A	-2.46801	0.00245984
PLXNB3	-2.45833	1.06725e-08
CAVIN2	0.683333	0.248799
CAVIN3	-0.726	0.235718
CBFA2T2	0.0739714	0.674651
CBFA2T3	0.535148	0.00586448
CBL	0.188855	0.417245
CBLB	0.555	5.89581e-05
CBLN1	-0.137655	0.536689
CBLN2	-1.27233	2.47293e-06
CBLN4	0.539	0.0980195
CBS	-0.190962	0.922688
CBSL	-0.190962	0.922688
CBX2	-0.392707	0.437982
CBX5	0.404	0.00130132
CBX8	0.498	0.0311523
CBY1	-0.247	0.182602
CBY3	0.423333	0.907614
CCAR2	0.383139	7.74923e-06
CCDC103	-0.425	0.927087
CCDC106	0.1332	0.289341
CCDC107	-0.0671736	0.92717
CCDC112	0.246953	0.434085
CCDC115	0.319586	0.0438159
CCDC116	0.218	0.926998
CCDC117	0.468538	0.00761901
CCDC120	0.902172	1.31722e-07
CCDC124	-0.395222	0.0224671
CCDC13	0.389891	0.171043
CCDC136	0.207	0.355149
CCDC137	0.338333	0.0107457
CCDC138	-0.799667	0.000923245
ITGB3	-2.42067	0.00597248
CCDC148	0.285333	0.869874
CCDC149	0.23583	0.00982937
CCDC153	0.37568	0.703908
CCDC160	1.14767	0.141103
CCDC17	-0.374	0.412479
CCDC174	0.148	0.750839
CCDC175	0.329667	0.193997
CCDC181	-0.377	0.00642988
CCDC184	-1.39179	1.55431e-14
CCDC188	-1.12307	0.00127346
CCDC190	-1.472	0.364772
CCDC28A	0.7461	0.000736716
CCDC3	-0.504564	0.71471
CCDC30	0.494	0.000428342
CCDC33	1.33967	0.0773502
CCDC34	0.571726	0.0213022
CCDC50	-0.265	0.044046
CCDC6	0.179333	0.227402
HS3ST5	-2.4114	1.69087e-13
CCDC71	0.408	0.0210217
CCDC71L	0.592	4.62629e-08
CCDC74A	0.383	0.743988
CCDC74B	0.383	0.743988
CCDC8	-0.683311	0.00453668
CCDC80	-1.32168	7.10892e-05
CCDC85A	-0.41347	0.0104039
CCDC86	-0.287333	0.0233989
CCDC88C	-0.318842	0.000838291
CCDC9B	-0.597333	0.478799
CCHCR1	0.907895	0.00056529
LCAT	-2.41033	2.62124e-13
CCM2	0.228	0.0272984
CCM2L	-1.03003	0.512757
CCN1	-1.2468	0.0512639
CCN3	-0.735676	9.16745e-05
CCNA2	-0.293863	0.277471
CCNB1	-0.087	0.98334
CCND1	-0.351668	0.0226599
CCND2	-0.490373	7.50312e-05
CCND3	-0.365333	0.0080149
CCNE2	-0.0256949	0.999996
CCNF	0.152704	0.885635
CCNG2	0.206743	0.0238383
CCNJ	0.247333	0.817222
CCNL2	-0.091	0.967653
CCNO	1.01337	0.272504
CCNT1	0.391937	0.138795
CCP110	0.315805	0.0107137
CCPG1	0.272333	0.0281571
CCS	-0.142	0.703306
CCSAP	-0.370639	6.72259e-05
CCSER1	-0.101333	0.985404
CCSER2	0.233	0.0385019
CCT2	-0.103536	0.336038
CCT3	0.219	0.00561654
CCT4	0.254292	0.00078993
CCT7	0.169	0.000942694
CD151	-0.199	0.601767
CD164	-0.615667	3.15841e-05
CD200	0.430369	1.16191e-08
APOD	-2.40867	2.19832e-05
CD320	-0.578	0.00768138
MICALL2	-2.40333	3.00305e-06
CD38	1.348	0.00229134
CD4	-0.726667	0.595185
CD44	-1.20517	0.00772494
CD46	0.549	0.0870129
CD48	-1.09461	0.0141635
SLC17A8	-2.40167	0.01369
CD55	1.197	0.000370756
CD59	0.20757	0.225707
CD63	-0.726653	2.81045e-08
CD81	-0.441972	2.03275e-08
CD82	-0.342686	0.495283
GRIN2C	-2.39914	5.2706e-07
CD99	-0.503898	0.000300615
CD99L2	0.383428	0.0580915
CDADC1	-0.152075	0.423471
CDC20	-0.0975676	0.994038
CDC25B	0.367628	0.00731972
CDC25C	0.224333	0.102839
CDC37L1	-0.188	0.27287
CDC40	0.148333	0.335273
RSPO1	-2.395	1.3986e-07
CDC42EP2	0.574333	0.0231767
CDC42EP3	0.956795	2.24843e-11
CDC42EP4	-0.377333	0.15038
CDC42SE1	-0.398	3.16615e-06
CDC42SE2	-0.440515	8.4841e-06
CDC6	0.637063	0.0690484
CDC7	0.442	0.000941019
CDCA3	-0.211892	0.905742
CDCA7	-0.597667	0.00144249
CDCA8	-0.136	0.885799
CDH10	-0.540706	1.68812e-05
CDH11	-0.873	3.57492e-14
CDH12	-1.44833	1.07459e-08
CDH13	1.19702	2.19824e-14
CDH18	0.128788	0.996555
CDH2	0.140333	0.0619023
CDH20	-1.3579	6.90559e-13
CDH4	1.398	2.27596e-14
CDH7	-0.776333	1.24017e-07
CDH8	-0.161667	0.0698914
CDH9	0.789	0.00316963
CDHR1	1.02773	0.000385844
CDHR2	-0.188742	0.604937
CDIPT	0.031	0.998353
CDK1	-0.218234	0.860158
CDK11A	-0.0556667	0.813509
CDK11B	-0.0556667	0.813509
CDK14	-1.03267	6.78024e-12
CDK16	-0.188935	6.59388e-05
CDK17	-0.543061	1.48317e-06
CDK18	0.298667	0.577117
CDK19	0.327096	1.35397e-05
CDK2	-0.574392	0.0082685
CDK20	0.78799	4.17129e-07
CDK2AP1	-0.569372	2.05409e-07
CDK2AP2	-0.005	1
CDK4	0.136591	0.00223619
CDK5	0.163	0.0400127
CDK5R2	-0.660478	0.000231993
CDK5RAP1	0.307333	0.00106012
CDK5RAP3	-0.335333	0.000325211
CDK6	-0.57891	0.00772219
CDKL2	0.269968	0.125329
CDKL3	0.475908	0.887044
CDKN1A	-0.558333	0.016234
CDKN1B	-0.149667	0.243349
CDKN1C	-1.02805	0.00195025
CDKN2AIPNL	0.354	0.00205281
CDKN2B	-1.24033	0.0726415
CDKN3	0.554688	0.392608
CDO1	-0.0832199	0.895719
CDON	0.208067	0.253508
CDR2	0.33362	0.315224
CDS1	-0.347667	0.000143908
CDS2	0.265	0.0172712
CDV3	0.0486667	0.967825
CDYL	-0.703025	0.000398942
CEBPA	0.039	0.999911
CEBPB	-0.591	0.163259
CD9	-2.38317	6.00626e-09
CECR2	-0.508667	0.00915591
CELF2	0.256	0.153447
CELF3	0.465769	0.000460496
CELF4	0.428333	0.00230998
RAB20	-2.36134	0.0191483
CELSR1	-0.632386	3.41918e-05
CEMIP	-0.360667	0.00821198
CEMIP2	0.536333	5.15196e-05
CENPA	-0.264201	0.869066
CENPC	0.470229	0.00171413
CENPT	0.249333	0.67553
CENPU	-0.356728	0.882682
CENPV	0.409	2.10573e-05
CEP131	0.379935	0.0224
CEP164	0.168007	0.582766
CEP170	0.527	0.000790665
CEP19	-0.417141	0.014047
CEP295	0.403333	0.0111272
CEP57	0.357	0.0119523
CEP57L1	0.440667	0.00457557
CEP70	0.690333	0.000188466
CEP72	0.202	0.923512
CEP78	-0.285208	0.011255
CEP83	-0.249333	0.0605986
CEP85	0.418371	0.00213548
CEP85L	0.244333	0.239704
CEP97	-0.00512138	1
CERK	-0.191	0.081952
CERS3	1.13833	0.0153338
CERS4	0.177	0.34249
CERS6	0.859667	5.85929e-09
CERT1	-0.305162	0.0195307
CFAP20	-0.0398861	0.988941
CFAP298	-0.256333	0.0322946
CFAP43	-1.33433	0.0690142
KLF9	-2.35933	2.10942e-14
CFDP1	0.348667	4.17411e-05
CGGBP1	0.228333	0.154226
ALDH1A1	-2.34367	1.2552e-09
CGRRF1	-0.735	0.00126741
CHAC1	0.214318	0.986434
CHADL	-0.891726	0.0662601
CHCHD3	-0.441	1.31339e-05
CHCHD6	0.215667	0.236544
CHD1L	-0.39449	0.0338354
CHD3	0.271667	0.0277711
CHD5	0.422605	0.0232657
CHD7	-0.814937	5.67212e-07
CHD8	0.25344	0.0167725
CHFR	-0.00433333	0.999999
CHGB	-1.02267	1.95627e-10
CHI3L1	-0.641988	0.229017
FGL2	-2.34167	0.00223368
CHMP1B	-0.477102	4.40054e-05
CHMP7	0.153333	0.00479459
CHN1	-0.869667	2.88325e-13
CHN2	-0.361449	0.000594305
PAQR6	-2.33193	7.25338e-08
CHPF	-0.327333	0.0023644
CHPF2	0.305333	0.0124176
CHPT1	-0.923578	1.49202e-05
CHRDL1	-0.061	0.999979
CHRFAM7A	0.276952	0.0207573
CHRM1	-0.00666667	1
CHRM3	-0.419	0.000554487
CHRNA4	-0.339667	0.00360936
CHRNA7	0.276952	0.0207573
CHRNB1	0.628843	0.0435106
CHRNB2	0.14584	0.279416
CHST11	-0.535667	0.0016937
CHST12	0.483824	0.210375
CHST15	-0.243333	0.143871
CHST3	-0.422579	0.423457
CHST7	-0.587918	0.00231882
CHST8	0.000666667	1
CHSY1	0.229382	0.14459
CHSY3	-1.0889	3.3729e-06
CHTF8	0.314689	0.00708554
CIAO3	-0.282757	0.00507184
CIAPIN1	-0.206333	0.00389679
CIART	0.771197	0.00217455
CIB1	-0.793884	0.00346619
CILP2	0.972667	2.99674e-06
CIRBP	0.382	0.00105054
CISD1	-0.23	0.008809
CISD2	-0.146667	0.428852
CIT	-0.656959	6.11608e-07
CITED1	-0.681333	0.207165
CITED2	-0.332333	0.0670762
CITED4	0.864	6.48927e-05
CKAP2	-0.192667	0.944602
CKAP2L	0.0503095	0.999799
CKAP4	0.285667	0.0536678
CKB	-0.573568	1.24056e-07
CKMT1A	-0.799333	2.19108e-05
CKMT1B	-0.799333	2.19108e-05
CKS1B	0.785792	4.02747e-06
CKS2	-0.475333	0.290464
CLASP1	0.516	4.94017e-08
CLCF1	-0.890114	0.727081
CLCN3	-0.31974	0.0519833
CLCN6	0.480579	1.24547e-05
TIMP1	-2.33039	2.29276e-10
A2M	-2.32024	1.22085e-06
REM2	-2.30638	9.29099e-08
CLDN10	-1.31367	0.021496
FOLR2	-2.30433	0.000207691
CLDN12	-0.705597	0.00615682
CLDN19	-0.956667	0.162343
CLDN34	0.537333	0.745081
CAVIN1	-2.29754	0.000255391
CLDND1	-0.249667	0.098961
CLEC2L	-0.728	2.61473e-06
TRDN	-2.29456	0.0748002
CLEC4A	0.106333	0.986459
KCNA1	-2.29365	1.39978e-11
CLGN	0.224667	0.508359
CLIC3	-0.263179	0.4552
CLIC4	-0.677432	2.69285e-06
CLIP1	0.255216	0.00170016
CLIP2	0.473316	6.18634e-09
CLMP	0.328599	8.82695e-05
CLN3	0.407998	0.000632891
CLOCK	-0.405667	0.00325404
CLPB	0.223595	0.000674335
CLPTM1	0.00566667	0.999996
CLPTM1L	-0.011	0.999947
CLPX	-0.0837772	0.834708
CLSPN	0.00452232	1
CLSTN1	-0.206333	0.0139109
CLSTN2	-1.23583	1.07159e-12
CLSTN3	-0.041	0.95237
CLTB	0.247448	0.0367161
CLU	-1.32591	2.5453e-11
CLUH	-0.469521	2.42275e-05
CLYBL	-0.746455	0.287679
CMAS	0.694786	1.42975e-12
CMIP	0.198253	0.0161773
CMPK2	-0.518212	0.045946
CMTM3	0.752316	0.00347717
CMTM5	-1.03867	9.32904e-08
CMTR1	0.145443	0.0169071
CNDP2	-0.555964	1.42209e-08
CNIH2	0.450333	3.23386e-06
CNIH3	0.433333	0.0867039
CNKSR2	-0.626	1.36267e-05
CNN2	-0.516333	0.0592889
CNN3	-0.520026	5.34248e-08
CNNM1	-0.540667	0.0128291
CNNM2	-0.287328	0.0561291
CNNM4	0.598	0.00011233
CNOT1	0.147333	0.282059
CNOT2	0.0946667	0.408222
CNOT7	0.410959	0.010173
CNP	-1.14785	2.7507e-11
CNPY2	-0.157498	0.304235
CNPY3	0.136536	0.2293
CNPY4	-0.0723333	0.990542
CNR1	0.536342	0.000742955
CNRIP1	0.0363492	0.949426
CNTF	-0.457667	0.290255
CNTFR	0.37	4.16528e-06
CNTLN	0.412466	0.182745
CNTN1	-0.300667	2.42781e-05
CNTN2	1.22131	3.14637e-13
CNTN3	0.193333	0.131487
CNTN4	-0.376333	0.0109385
CNTN5	0.870293	2.62182e-11
CNTN6	0.066546	0.998502
CNTNAP1	-1.16849	1.66299e-08
CNTNAP4	-1.46745	1.88849e-13
COA5	-0.196258	0.159931
COA7	-0.819667	8.03756e-06
COA8	-0.362667	0.0101543
COASY	-0.221333	0.0683406
COBL	0.367333	0.0101764
COBLL1	-0.830025	0.000693227
COG4	-0.130667	0.070267
COIL	0.292667	0.10256
COL11A1	-0.763144	0.003089
COL11A2	-1.08867	0.00241286
ITIH3	-2.29346	1.3034e-13
COL14A1	-0.828667	0.0039264
COL16A1	-1.06759	8.4963e-07
COL18A1	0.749184	0.400267
SST	-2.29111	1.70836e-11
COL23A1	-1.10312	2.01739e-05
COL26A1	-0.938333	0.00349734
COL27A1	-0.496667	0.0280759
COL4A5	-0.837689	1.14869e-06
COL4A6	-0.594636	0.392895
COL5A2	0.20809	0.491826
COL5A3	-1.33367	9.08373e-09
MX1	-2.2905	0.00208452
IFI27L2	-2.28598	0.00568812
PREX2	-2.271	0.000241519
COL6A6	-0.153629	0.998604
COL9A1	-0.911333	0.0192447
COL9A2	-0.596185	0.613992
SEMA3E	-2.26933	1.61123e-09
COLGALT1	0.581667	2.74433e-09
COMMD10	0.239	0.128483
COMMD2	0.358333	0.0149642
COMMD3	0.200395	0.384014
COMMD3-BMI1	0.374	0.0128519
COMMD6	0.248333	0.252426
COMMD7	0.301	0.00512175
COMMD8	-0.0706781	0.899479
COMMD9	-0.330333	0.000771273
COMT	0.135724	0.250141
COPG2	-0.322968	0.00709457
COPS4	0.247428	0.00161291
COPS6	-0.051	0.963307
COPS7A	-0.412653	0.000121531
COPS7B	0.290333	0.00181356
COPS8	0.227333	0.0253157
COPZ2	-1.21073	0.0109857
COQ10A	-0.481019	4.19012e-05
COQ10B	-0.482785	0.0192417
COQ7	-0.522667	0.000465282
COQ8A	0.167277	0.817472
COQ8B	0.239114	0.0341612
COQ9	-0.448919	0.00185677
CORO1B	-0.221509	0.0122562
CORO1C	0.158333	0.000291405
CORO2A	0.0296681	0.999483
CORO2B	-0.195333	0.000484403
COTL1	0.826667	1.7234e-12
COX19	0.341333	0.0324331
COX5A	-0.364667	3.52575e-05
COX6A2	-1.207	0.11713
COX6B2	0.961105	0.00489401
COX7B	-0.455	6.20129e-06
COX7C	-0.200761	0.122021
COX8A	-0.340333	0.0173512
CP	-1.49909	6.03804e-07
CPA2	-0.537	0.225386
CPD	0.289333	0.0542978
CPE	-0.445333	4.81941e-09
CPEB3	-0.335255	0.00056872
CPEB4	0.267391	0.130822
CPLX1	-0.887265	2.46092e-11
CPLX2	-0.361	7.63138e-06
SERHL2	-2.2652	0.00564394
CPNE2	0.931333	6.4901e-10
CPNE3	-0.347722	0.00734893
CPNE4	-0.000666667	1
CPNE5	-0.437667	0.000890574
CPNE6	0.715333	5.80317e-05
CPNE7	-0.889054	0.000144879
CPNE8	0.352667	0.455292
CPPED1	-1.10416	0.0355343
CPS1	-0.574844	0.129758
CPSF1	0.305539	0.00784051
CPSF3	-0.0786667	0.639821
CPT1A	-0.909242	2.03524e-08
CPT1B	0.54	0.112705
CPT1C	0.123	0.797279
CPT2	-0.992711	0.0109128
CR1	0.276429	0.00162099
CRACD	0.343667	0.000363894
CRAT	-0.329333	0.0012489
CRB2	-1.23338	1.00092e-06
CRCP	0.4361	0.00175388
CREB3	0.234	0.00445176
CREB3L1	-0.876566	0.00115294
CREB3L2	-0.471667	0.221396
CREB5	-0.532665	0.160178
CREBRF	-0.172	0.52949
CREG1	-0.708185	0.000378156
CRELD2	-0.0103969	1
CRHR1	-0.820333	1.45505e-08
CRIM1	-0.066	0.948374
CRIP2	0.483	2.96166e-06
CRLF1	1.38176	1.29692e-09
CRMP1	0.289371	1.31609e-05
CROCC	0.641088	0.000960397
CROT	-1.06217	2.27814e-11
CRTAP	0.16273	0.945977
CRTC1	0.262135	0.093226
CRY1	-0.520363	1.57807e-05
CRY2	-0.178333	0.130065
GYPC	-2.26394	0.00399886
CRYBG3	0.116	0.971092
CRYM	0.943	1.54965e-12
CRYZL1	0.400333	0.000633157
CS	-0.223262	3.85633e-06
CSAD	-0.283624	0.47267
CSDC2	0.433333	8.47749e-05
CSF1	-0.434667	0.55033
CSGALNACT1	-0.691667	2.24652e-08
CSGALNACT2	0.47443	0.0472683
CSK	0.329	4.15346e-06
CSNK1D	0.283333	7.77667e-06
CSNK1E	0.267962	0.00201353
CSNK1G1	0.202356	0.692127
CSNK1G2	0.364045	0.00010838
CSPG4	-0.293598	0.144661
CSPP1	0.511667	0.0392996
CSRNP1	-1.13033	0.0269305
CSRNP2	0.479245	4.32971e-09
CSRNP3	0.0261531	0.999958
CSRP1	-1.23472	4.4499e-07
CSRP2	0.445667	0.00388283
CST3	-1.10935	4.07159e-09
CST6	0.885667	0.000861832
CSTB	-0.243333	0.0492984
CTBS	-0.743667	0.000248974
CTC1	0.308134	1.66156e-06
CTCF	0.196333	0.00845645
CTDSP1	-0.810667	2.01173e-06
CTDSP2	-0.673404	3.30394e-05
CTH	-1.062	0.0237894
CTNNA1	-0.759055	8.71971e-11
CTNNA2	0.120565	0.0446716
CTNNB1	-0.463337	4.57417e-10
CTNNBIP1	0.271333	0.0677358
CTNNBL1	0.229667	0.0435951
CTNND1	-0.169	0.00790662
CTNND2	-0.347667	6.54381e-06
CTNS	-0.398576	0.0226679
CTPS1	0.169683	0.0135711
CTPS2	0.448705	0.000364005
CTRB1	-0.471	0.346563
CTRB2	-0.471	0.346563
CTRL	0.624	0.0344469
CTSA	-0.558309	1.41041e-08
CTSB	-0.203294	0.000202076
CTSC	-0.66324	0.773759
CTSD	-0.26215	4.06725e-06
CTSF	0.234611	0.00295643
NR4A3	-2.21367	2.09832e-14
CTSV	-0.541308	1.34895e-05
CTSZ	-0.954333	0.277483
CTTN	0.116333	0.231704
CTTNBP2	-0.917	1.43346e-05
CTU1	0.683667	0.00117086
CTU2	0.284667	0.0266326
CUL4A	0.131	0.0329829
CUL7	0.465698	1.07965e-05
CUX1	-0.133	0.764642
CUX2	1.01816	4.19566e-09
CWC22	0.404	0.00147449
CX3CL1	-0.0300834	0.999802
CXADR	0.100333	0.428662
CXCL12	0.858	2.52274e-06
CXCL14	-1.48633	3.03766e-11
CXCL16	-1.25234	0.00216927
CXorf38	0.205667	0.0564256
CXXC1	-0.103	0.282168
CXXC5	-1.21229	1.99856e-08
CYB561	0.380333	0.037422
CYB5A	-0.192242	0.216533
CYB5B	0.466667	0.000176636
CYB5R2	-1.08395	0.160668
CYB5R3	0.0363333	0.993426
CYBA	-0.564791	0.377426
CYC1	-0.446333	1.26214e-09
CYCS	-0.617575	0.00118622
CYFIP1	-0.169667	0.0315751
CYGB	0.450667	0.0810724
CYP1B1	-0.471667	0.596857
CYP20A1	-0.387339	0.00998622
CYP27B1	0.339667	0.546857
TBX15	-2.20392	0.000340463
DIRAS2	-2.20065	2.54241e-14
CYP2U1	-0.271413	0.144795
CYP39A1	-0.534	0.82182
CYP4F2	-1.05155	0.00173582
CYP4F8	-0.236737	0.411909
CYP4V2	-1.04097	0.00395571
CYP4X1	0.378866	0.0200611
CYP51A1	1.36433	4.48752e-13
CYP7B1	-0.949066	0.000159549
CYSRT1	1.289	0.0154559
CYSTM1	0.257333	0.0314713
CYTH1	0.210435	0.0410225
CYTH2	0.301556	1.43615e-05
CYTH3	-0.163667	0.0593125
CYTL1	-1.08104	0.514574
DAAM1	0.321667	0.00255943
NEFL	-2.19999	3.74145e-14
DAB1	0.454597	7.86119e-08
DAB2	-1.29424	7.84116e-05
DAB2IP	0.530333	8.14529e-09
DACH2	1.36333	6.44306e-06
DACT1	1.02767	5.46139e-09
DAG1	-0.279667	1.32885e-05
DALRD3	-0.224333	0.205011
DAND5	0.830667	0.269316
DAO	0.884667	0.0524767
DAPK1	0.664678	1.55653e-13
DAPK3	0.441333	0.000418215
DARS1	-0.26356	0.238087
DAXX	0.391333	0.00013486
DAZAP1	0.223251	0.000188615
DAZAP2	-0.453667	0.000210365
DBI	-0.484679	0.00823933
DBN1	0.523483	8.96963e-05
DBNDD1	0.955015	2.69109e-11
DBNDD2	-1.08833	1.52662e-07
DBP	-0.823333	1.50278e-06
DBT	-0.516333	0.000615535
DBX2	-1.19738	0.00176704
DCAF1	0.353	0.0210589
DCAF15	0.31807	0.0215505
DCAF17	0.284474	0.351295
DCAF4	0.501	4.09475e-07
DCAF4L2	0.501	4.09475e-07
DCAF5	0.016	0.999956
DCAF7	0.281333	0.000132687
DCAF8	-0.189	0.0217924
DCBLD1	-0.431667	0.00161777
DCBLD2	-0.487401	3.07712e-05
DCC	-0.227931	0.0558539
DCHS1	0.653333	5.32433e-06
DCK	-0.686095	0.000590841
DCLK3	0.858333	0.00295651
DCLRE1A	-0.318942	0.00357809
DCP1B	0.360503	0.00655399
DCST1	0.59	0.548171
DCST2	0.782024	0.45887
DCTN1	0.145404	0.348238
DCTN2	-0.055	0.524767
DCTN3	0.186333	0.0131568
DCTN4	0.340333	4.8704e-07
DCTN5	0.117	0.0721156
DCTPP1	0.655	0.00156416
DCUN1D3	0.198	0.573011
DCUN1D4	-0.223333	0.166061
DCX	1.32621	1.56652e-13
DCXR	-0.958	0.236014
DDA1	0.329333	0.00465342
DDAH1	-0.42	7.09321e-05
DDAH2	0.767466	2.4944e-08
DDB1	-0.0637905	0.430588
DDHD1	-0.432	1.20248e-07
DDIT3	-0.817179	0.142907
DDIT4	0.593333	0.000559345
DDN	0.968	9.89049e-06
ATOH8	-2.18587	1.52819e-06
DDR1	-0.526	2.90706e-07
DDRGK1	-0.0433333	0.990875
DDT	-0.712667	3.77056e-07
DDX11	0.525588	0.00789318
DDX19A	-0.151653	0.304918
DDX19B	-0.151653	0.304918
DDX31	0.276	0.0496208
DDX39A	0.218544	0.0175768
DDX41	-0.216916	0.388242
DDX42	0.247333	0.0046334
DDX49	0.281333	0.00909151
DDX51	0.165667	0.0966739
DDX55	0.220667	0.0225604
DDX58	-0.751603	0.179573
DEAF1	0.178667	0.400426
DECR1	-0.73	0.00306838
DEDD	0.429961	0.00197962
DENND2A	-0.601552	4.77417e-06
DENND2B	-0.244482	0.305782
TXLNB	-2.179	0.00262076
DENND4A	-0.494334	0.00778408
DENND4C	-0.440733	0.00930435
DENND5A	-0.463528	6.60936e-10
DENND5B	-0.357505	0.00157941
DENND6B	0.576107	0.00700233
DEPDC5	-0.00626132	0.999971
DEPDC7	-0.548324	0.24173
DEPTOR	0.465877	0.282699
DERL1	0.623667	0.000792162
DERL2	0.583	0.00532131
DESI1	-0.358472	0.00107752
DESI2	-0.370899	0.0559623
DET1	0.416	0.0392079
DFFA	-0.14782	0.385716
DFFB	0.472	0.013182
DGAT1	0.517	2.48327e-05
DGCR2	0.530333	0.00303129
DGCR6	-0.315495	0.004311
DGCR6L	-0.315495	0.004311
DGCR8	0.377333	0.000607131
DGKA	-0.328449	0.138069
USP43	-2.168	5.90976e-09
DGKE	0.303921	0.00557281
DGKK	1.498	0.0678061
DGKZ	-0.927801	4.95307e-11
DGLUCY	-0.522433	0.202061
DHCR24	0.584782	1.27789e-06
DHCR7	1.27486	4.51861e-14
DHDDS	-0.181897	0.017914
DHODH	0.746545	9.88554e-07
DHRS1	-0.347159	0.00084191
DHRS11	0.0553333	0.997602
DHRS3	-0.569333	0.0230053
DHRS4	-0.732667	0.079047
DHRS4L2	-0.732667	0.079047
DHRS7	-0.462469	0.00763488
DHRS7B	0.387667	0.00142652
DHX32	-0.314551	1.41547e-05
DHX35	0.315049	0.0119126
DHX37	0.342861	0.014234
DHX57	0.407333	9.62479e-06
DIABLO	-0.363667	0.014475
DIAPH1	0.461333	7.83179e-07
DIP2B	-0.542333	1.89461e-05
DIP2C	0.131	0.332034
DIPK1A	-0.29547	0.000239723
DIPK1B	0.316667	0.0175824
DIPK1C	-0.764333	0.00231798
DIPK2A	0.851	5.16021e-06
COL12A1	-2.15427	1.38596e-11
DIS3L	0.126823	0.684509
DISC1	-0.174333	0.863196
DISP1	0.451	0.104523
DISP2	0.586333	3.9094e-07
DISP3	-1.42639	6.06277e-11
DIXDC1	0.0845149	0.644607
DKK3	-1.492	8.66973e-13
DLAT	-0.440333	5.23434e-06
DLC1	-0.367	0.280073
DLEU7	1.40716	0.0023199
DLG1	-0.866176	9.98801e-09
DLG2	-0.541667	9.96326e-10
DLG3	-0.0166667	0.999096
DLG4	-0.333576	1.31898e-06
DLGAP1	0.175	0.0316885
DLGAP4	-0.469419	0.000674704
DLGAP5	-0.371895	0.367497
DLK1	0.420667	0.889168
DLK2	0.591212	0.0192349
DLL1	-0.289	0.00534125
DLST	-0.240212	2.71148e-08
DLX1	-0.459667	0.00343707
DLX5	0.00779841	1
DMAC2L	0.281924	0.206469
DMAP1	0.284667	0.00674696
DMD	-0.916423	1.22131e-11
DMRT3	-0.696333	0.0651142
DMRTA2	-0.776333	0.0267652
DMRTB1	-1.26633	2.86775e-05
DMTF1	0.239333	0.0550796
DMTN	0.313875	0.00137472
DNA2	-0.543411	0.000243287
ZNF488	-2.14923	4.1769e-05
DNAAF5	-0.372667	0.0144966
DNAH9	0.773	0.00955653
DNAJA3	-0.156	0.00468275
DNAJA4	-0.355197	0.000684484
DNAJB1	0.287	3.1079e-05
DNAJB11	0.0366667	0.99843
DNAJB12	-0.218667	0.0179882
DNAJB13	0.520667	0.152159
DNAJB2	0.301276	0.000160957
DNAJB5	-0.234255	0.0192121
DNAJB9	-0.21131	0.760292
DNAJC11	0.152	0.0141329
DNAJC14	0.405333	5.93831e-05
DNAJC15	-0.364333	0.0884717
DNAJC16	0.124943	0.337549
DNAJC2	0.267	0.0335364
DNAJC21	0.425736	0.000153446
DNAJC3	-0.0506667	0.999502
DNAJC4	0.139192	0.644284
DNAJC6	0.00666667	0.999987
DNAJC8	-0.287333	0.0735041
DNAJC9	-0.127333	0.476682
DNASE2	-0.936434	0.00274779
DNER	1.05167	2.09832e-14
DNM1	-0.243608	0.000385356
DNM2	0.125237	0.176064
DNM3	0.663	5.62789e-10
DNMT1	0.219473	0.000202208
DNPEP	0.186689	0.00304185
DOC2A	0.494475	0.00179649
DOC2B	0.671333	4.81961e-08
DOCK1	-1.02353	2.38173e-09
DOCK11	-0.451943	0.144764
DOCK3	-0.239019	0.12121
PRR5L	-2.13967	0.00135754
DOCK6	-0.821295	3.77996e-06
DOCK9	-0.323667	0.00547753
DOK1	-1.46178	0.0439634
DOK4	1.481	2.09832e-14
DOK5	-1.08951	2.08722e-14
DOLPP1	0.529333	1.34546e-07
DONSON	0.380333	0.0579663
DOP1B	0.439292	0.000266695
DPF1	0.884557	2.87945e-10
DPF2	-0.252	0.000636889
DPF3	-0.908667	2.69007e-05
DPH7	0.292333	0.126492
DPP10	-0.469317	0.0050553
DPP7	-0.475189	1.9077e-08
DPY19L3	-0.340628	0.00100621
CLDN11	-2.1252	0.00150427
DPYSL2	0.670667	6.38133e-09
DPYSL3	0.539333	1.36446e-09
DPYSL4	0.233	0.000239913
DPYSL5	0.604167	0.011314
DRAP1	0.153	0.103205
DRAXIN	1.382	2.10942e-14
DRC1	0.706667	0.00720691
DRC3	-0.579667	0.0001626
DRG2	-0.192162	0.00530905
DRP2	0.128442	0.495443
DAAM2	-2.11849	2.58038e-12
DSCAM	-0.425958	2.71646e-07
DSCAML1	0.670217	3.33056e-08
DSCC1	0.180374	0.979719
DSN1	0.227667	0.755772
DSTN	-0.317333	0.0116053
DTD1	0.374	6.22297e-08
DTNA	-1.13526	4.51628e-12
DTWD1	0.390531	0.311735
DTX1	0.712034	1.08391e-09
DTX3L	-0.857043	0.0451015
DTX4	0.36603	4.25976e-06
DUS2	0.205	0.0396218
DUSP10	-0.557667	0.284253
DUSP15	0.45581	0.0818091
DUSP16	-0.683172	0.0435174
DUSP18	-0.0806667	0.749315
DUSP2	0.869201	0.00765343
DUSP26	0.199667	0.497189
DUSP4	-0.59	0.0158075
CCKBR	-2.11567	3.69994e-05
CAV2	-2.10431	0.0376807
DUSP8	0.0546667	0.948447
DUX4	-0.475152	0.646953
DVL2	0.319333	0.0153199
DYM	0.15519	0.17666
DYNC1I1	-0.0483333	0.873887
DYNC1I2	0.177667	0.00316769
DYNC1LI1	0.169252	0.0171329
DYNC1LI2	0.127333	0.219918
DYNLT1	0.392	6.88568e-05
DYRK3	0.702667	0.0566743
PCP4	-2.09767	7.11264e-12
DZIP1	0.321667	0.00270437
DZIP3	0.330333	0.128584
E2F1	0.228	0.387065
E2F3	0.484	0.00011924
E2F6	-0.454539	0.000451373
E2F8	0.611333	0.222272
EBI3	0.506154	0.0903276
EBP	1.44653	5.50116e-10
EBPL	0.785	0.00771005
ECE1	-0.221888	0.0630345
ECE2	-0.405	0.150776
ECH1	-0.475667	0.000311752
ECHS1	-1.29567	0.0707402
ECI1	-0.664896	3.54399e-05
ECI2	-0.625609	2.42575e-05
BDNF	-2.091	0.000271202
ECT2	0.019	1
EDA	1.36033	2.66258e-05
EDA2R	-0.0969398	0.998144
EDC4	0.208842	0.0205879
EDEM1	0.0886667	0.566127
EDEM2	0.253	0.0540198
EDIL3	0.557667	2.51892e-05
EDNRA	-1.27992	0.162823
EDNRB	-1.25374	8.93507e-13
EDRF1	0.287333	0.0635785
EEF1A2	-0.408496	2.73559e-06
EEF1AKMT1	-0.333091	0.00741788
EEF1AKMT4	-0.729	0.0644099
EEF1E1	0.409	0.00214316
EEF1E1-BLOC1S5	0.409	0.00214316
EEF2KMT	-0.651	0.271563
EEPD1	-0.897568	4.77315e-06
EFCAB1	-0.751828	0.124683
EFCAB14	-0.732706	4.28119e-07
TRPC6	-2.08937	0.167811
EGR4	-2.081	0.00186559
EFEMP2	-0.315172	0.146994
CARTPT	-2.07833	6.46166e-05
EFHD1	-1.02267	0.014408
EFHD2	-0.434978	0.000174616
EFNA2	0.302977	0.160039
EFNA3	0.985235	2.85239e-09
HDAC9	-2.06965	5.90639e-14
EFNB1	0.795333	3.02436e-11
EFNB2	1.16142	3.44169e-15
EFNB3	0.98	2.12053e-14
EFR3A	-0.730333	1.34485e-06
EFR3B	0.166634	0.0791093
EFS	-0.67924	0.000197657
EGFL8	-1.36674	6.50166e-05
EGFR	-0.482752	0.00609788
EGLN3	-0.973221	4.19132e-06
EGR1	-1.39171	0.00348565
HR	-2.05754	1.70042e-12
EHBP1L1	0.427839	0.023727
EHD1	0.457866	2.07998e-07
PLA2G5	-2.05133	0.00236966
EHMT1	0.362188	1.71623e-11
EI24	0.0787587	0.862093
EID1	0.179667	0.0319547
EID2	0.162333	0.132536
EID2B	0.430756	7.52946e-06
EIF1AX	0.189029	0.445496
EIF1B	0.274333	0.000108879
EIF2AK1	-0.194667	0.0111396
EIF2AK4	0.818667	1.04245e-08
EIF2B4	-0.0796667	0.58802
EIF2B5	0.151977	0.000953282
EIF3L	-0.203	0.0130894
EIF4A1	0.158333	0.0178945
EIF4E3	0.256859	0.665036
EIF4EBP1	-0.12547	0.994159
EIF4EBP2	-0.243667	0.00970791
EIF4ENIF1	0.36133	6.74556e-06
EIF4G2	-0.223333	0.210682
EIF5A2	-0.552333	0.00011718
EIPR1	0.270667	0.00485808
ELAC2	0.137667	0.187408
ELAVL3	0.445667	0.000102599
ELAVL4	0.295667	0.000330475
ELF1	-0.592343	0.000860736
ELF2	-0.619072	5.53077e-08
ELFN2	0.0866667	0.829032
RGS4	-2.04737	3.40172e-13
ELK3	-0.764	0.00618256
ELK4	-0.634201	9.76163e-05
ELMO1	-1.11932	5.10339e-08
ELMO3	-0.746232	0.0287163
ELMOD1	0.387667	0.000109642
ELMSAN1	0.208285	0.370142
ELOVL2	-0.365333	7.10127e-06
ELOVL4	0.254017	0.0128673
ELOVL5	-0.630951	2.99711e-07
ELOVL6	0.902115	0.0763741
ELP1	0.389333	2.44869e-07
ELP3	0.0886667	0.129778
ELP5	0.305	0.000325344
EMC1	0.122	0.150293
EMC4	-0.273	0.000634033
EMC7	-0.370654	0.0124564
EMC9	0.787116	0.000100521
EMD	0.229333	0.0147151
EMG1	0.378667	0.000170359
EMID1	-1.34005	1.25925e-09
EMILIN1	-0.0956667	0.993209
EML1	0.678	7.99737e-11
EML2	0.1025	0.687343
EML4	0.212667	0.178577
GPR37L1	-2.04633	1.11176e-10
EMP2	-0.110229	0.999735
EMSY	0.104133	0.409242
EMX1	-0.175872	0.0833632
EMX2	-0.682748	0.00035952
ENAH	-0.661526	1.76108e-09
ENC1	0.116842	0.0989389
ENDOG	-0.526	0.0175951
ENKUR	-0.351333	0.345486
ENO2	0.418	0.0860445
ENOX1	-0.209667	0.0173433
ENPP5	0.254667	0.0148954
PAMR1	-2.04633	7.22211e-06
ENSA	-0.075	0.763565
ADAMTS5	-2.04433	1.10309e-05
ENTPD2	-1.16615	0.000218308
ENTPD4	-0.486058	1.70059e-09
ENTPD5	-0.49649	0.00192651
ENTPD6	0.459667	4.769e-09
EOGT	-0.069	0.927096
EOMES	0.162602	0.993225
EPAS1	-1.31025	2.09832e-14
EPB41	0.0596223	0.932107
EPB41L1	0.320318	4.34608e-05
EPB41L2	-1.39229	1.72085e-14
EPB41L3	-0.254454	7.78114e-07
EPB41L4A	0.192333	0.294268
EPC1	0.32223	0.000140688
EPDR1	-0.348817	0.0163978
EPG5	0.199	0.38795
EPHA10	1.42	4.78033e-08
EPHA3	-0.0736667	0.936859
EPHA4	0.133667	0.122121
EPHA5	0.204738	0.04594
EPHA7	0.101667	0.36999
EPHA8	-0.52548	0.01897
EPHB1	-0.559929	2.10409e-12
EPHB2	-0.337186	0.0033203
EPHB3	-0.915998	2.95841e-11
EPHB4	-0.359333	0.0619316
EPHX1	-0.349333	0.08404
EPHX2	-0.841947	1.48923e-06
EPHX4	0.024	0.99998
EPM2A	-0.155293	0.918059
EPM2AIP1	0.440473	0.0054611
EPN2	-0.116424	0.173532
EPOP	-0.7	9.26528e-06
EPS15	-0.496868	0.000517341
EPS15L1	0.220668	1.08742e-05
EPS8	0.207396	0.00665757
ERAP1	-0.593798	0.00493457
ERBB2	-1.04984	0.00439461
EVA1B	-2.041	0.0259532
ERC1	-0.312225	8.76956e-06
ERCC6	0.18726	0.17077
ERF	-0.0573333	0.990637
ERFE	0.367667	0.791791
ERG28	1.34193	1.53266e-12
ERGIC1	0.350613	0.000133288
ERGIC3	0.263333	0.004003
ERI3	0.225	0.00087934
ERICH2	-1.14	0.0309112
ERICH4	0.671607	0.474788
ERLIN1	0.351786	0.00659521
ERLIN2	0.182667	0.0114144
ERMP1	-0.678618	1.7421e-06
ERN1	-0.140333	0.758004
ERO1B	0.524333	0.00360293
ERP29	0.326	0.00265701
ESAM	-1.36425	0.0429155
ESD	0.372	0.0010334
ESPL1	-0.215074	0.722459
NPPC	-2.036	1.47299e-06
ESRRA	-0.354284	0.0455731
ESYT1	0.713333	0.000508875
ESYT2	0.377	0.00181007
TMPRSS2	-2.03433	0.1396
ETFA	-0.647943	1.09306e-05
ETFB	-0.386667	0.00358461
ETFDH	-0.483886	7.39163e-06
ETHE1	0.491081	0.0047097
ETNK2	1.33855	0.000377682
ETS1	-0.898325	3.20825e-05
ETS2	0.462808	3.25203e-06
ETV1	-0.502786	0.00334666
ETV4	-0.19004	0.872502
ETV5	-1.07031	1.84363e-07
ETV6	0.121333	0.948673
EVA1A	-0.850675	0.116873
VSIG2	-2.03011	0.205957
EVC	-1.147	1.38284e-07
EVC2	-1.05743	0.000368651
GLI1	-2.02691	0.000113842
EVI5	-0.392667	0.00105953
EVI5L	0.331667	0.000725811
EVL	0.210015	0.0142248
EXD2	0.246333	0.0047678
EXOC1	0.198281	0.00191718
EXOC3	0.164667	0.00939465
EXOC4	-0.238423	0.00930255
EXOC6	-0.395	0.000637313
EXOC7	0.311144	0.000210622
EXOSC1	0.404333	0.000365086
EXOSC2	0.379083	4.51375e-05
EXOSC9	-0.416667	0.0160341
EXPH5	-0.26519	0.847384
EXT1	-0.229603	0.11026
EYA4	-0.361667	0.602135
EZH1	0.262998	0.0386294
EZH2	-0.352333	0.00983245
EZR	-1.15104	2.4547e-13
F3	-1.06636	5.83179e-07
CYP2D6	-2.02633	0.0476771
FABP3	0.049	0.990544
FABP5	0.501	4.52986e-08
FABP7	-0.373112	0.00117347
FADS1	-0.397333	1.59545e-08
FADS2	0.686147	6.88116e-13
FADS3	0.657438	8.54756e-08
FAF2	-0.114667	0.419559
FAH	-0.157	0.992956
FAHD1	0.265667	0.0228829
FAHD2A	-0.373	0.00552912
FAIM2	0.918	0.000203021
FAM102B	0.248885	0.204571
CYP2D7	-2.02633	0.0476771
FAM107B	1.21427	2.24198e-08
FAM110A	0.499182	0.0978179
FAM110B	0.603667	1.13845e-07
FAM110D	1.06481	5.96742e-11
FAM114A1	-1.13745	0.0675498
FAM117B	0.435745	2.83171e-06
FAM118A	0.637667	9.82327e-06
FAM120A	-0.492333	1.80617e-05
FAM120B	0.239778	0.00410537
FAM120C	-0.263629	0.0146028
FAM124A	0.700277	3.22612e-05
FAM126A	1.41516	1.96509e-14
FAM131A	-0.909192	0.00102301
FAM131B	0.158667	0.428575
FAM131C	0.931581	2.97074e-06
FAM136A	0.962667	2.24953e-06
FAM13A	-0.359069	0.112009
FAM13B	-0.445667	0.000127791
FAM149A	-0.715897	0.0116678
FAM155B	0.178333	0.457638
FAM156A	0.695667	3.37301e-06
FAM156B	0.695667	3.37301e-06
FAM160B1	0.202438	0.00993561
FAM161A	0.950178	0.00622395
FAM161B	0.554351	8.67244e-07
FAM162A	-0.305215	0.00159957
RASGRF1	-2.01551	9.05942e-14
AFAP1L1	-2.01248	0.0038065
FAM171A2	0.620243	0.000123044
FAM174A	-0.346787	0.113625
FAM174B	0.37	0.143317
FAM181A	1.183	0.00405129
FAM181B	-1.12206	9.59714e-09
FAM184B	0.0900136	0.91512
COL6A5	-2.01151	0.000137177
FAM189A2	-0.553	0.000585525
FAM193A	0.039	0.960443
FAM20B	-0.390317	0.013598
FAM20C	0.308971	2.21451e-06
FAM217B	0.512691	1.06253e-05
FAM220A	0.185113	0.47935
FAM221A	1.03364	0.00156026
FAM234B	0.321333	5.75446e-07
FAM241A	-0.803333	0.00621605
FAM241B	0.329799	0.098253
FAM3C	-0.0553497	0.828651
FAM43A	0.563451	0.349052
FAM49A	0.239667	0.00187805
FAM49B	-0.407	1.16029e-05
FAM53B	-0.503333	0.00364083
FAM53C	0.124667	0.519317
FAM76B	0.313054	0.0387669
FAM81A	-0.962667	1.6368e-12
FAM83E	0.378545	0.588322
FAM187A	-2.00829	0.0668956
FAM83H	0.143567	0.936194
FAM86B1	-0.651	0.271563
FAM86B2	-0.651	0.271563
FAM86C1	-0.651	0.271563
FAM89B	0.2533	0.0098033
FANCB	1.08067	0.00349037
FANCC	0.347333	0.112893
FANCD2	0.287682	0.0997623
FANCG	0.321	0.151121
FANCI	-0.0258822	0.999893
FANCM	0.661	0.000223777
FAR2	-1.426	6.22662e-09
FARP1	0.401333	1.46961e-06
FAS	-0.495667	0.6392
SLCO2A1	-2.00539	0.106432
FASN	0.814958	8.43601e-08
FASTKD1	0.378	0.230853
FAT1	-0.792489	3.06563e-06
FAT3	-0.647873	0.0251569
FAT4	1.02377	5.73379e-06
FAU	0.329333	0.00304577
FAXC	0.104	0.840006
FBL	0.154633	0.186672
FBLIM1	1.48275	5.38028e-09
FBLL1	0.191642	0.101707
FBLN2	-1.38767	7.65321e-09
FBLN5	-0.181575	0.983525
FBN2	-0.612333	0.00455711
FBP2	-1.37933	0.0189948
FBRSL1	-0.279667	0.155188
FBXL12	0.614022	0.00217204
FBXL17	-0.255	0.0166301
FBXL19	0.524393	0.000116587
FBXL2	-0.286438	0.297438
FBXL20	0.0326667	0.996402
FBXL6	0.435594	0.0015122
FBXL7	0.6879	0.00282648
FBXO10	0.339926	0.0027841
FBXO16	0.618667	6.38025e-05
FBXO2	-1.22343	0.0108241
FBXO21	0.275342	0.000418027
FBXO32	-1.31433	2.77953e-05
FBXO34	-0.0402952	0.999724
FBXO4	-1.00943	0.0337719
FBXO42	0.212043	0.0587363
FBXO44	-0.336333	0.169295
FBXO45	0.451667	3.0906e-05
FBXO5	0.848111	0.00391224
FBXO6	-0.336333	0.169295
FBXO8	-0.540627	0.00127969
FBXO9	-0.424333	9.19859e-09
FBXW11	0.224	0.00295462
FBXW4	0.175635	0.12162
FBXW7	-0.796333	3.00352e-11
FBXW8	-0.187333	0.146579
FBXW9	0.105667	0.525039
FCGRT	-1.06251	8.84137e-05
FCHSD1	0.914414	3.88089e-08
FCHSD2	0.283916	0.0306446
FDFT1	0.889331	3.24706e-06
FDXACB1	0.820659	1.30971e-05
FECH	-0.353413	0.000288846
FEM1B	0.153667	0.101231
FEM1C	0.225254	0.208187
FERMT2	-0.632173	2.84579e-10
FEZF2	0.416858	0.000994387
FGD1	0.381333	1.34712e-06
FGD3	1.19471	1.04139e-13
ESR1	-2.005	1.33771e-06
FGD6	-0.690631	0.0238503
FGF11	0.524053	0.000707537
FGF12	-0.110667	0.754143
FGF2	-1.05833	0.174807
FGF21	0.777752	0.251844
FGFBP3	0.728006	0.227353
FGFR1	-0.919091	9.95426e-13
FGFR1OP2	-0.276667	0.047735
FGFR2	-0.5452	1.67477e-06
FGFR3	-1.01987	1.06004e-09
FGFRL1	-0.665667	0.000368105
KCNN1	-1.99592	2.36478e-14
FH	-0.329667	3.73539e-06
FHL1	0.352667	0.00447121
FHL2	-0.0108907	0.999998
FAM107A	-1.9907	0.000126405
FHOD1	-0.980667	0.0148
FHOD3	-0.383667	1.03413e-05
SREBF1	-1.98948	3.07976e-13
GPR149	-1.98715	2.9804e-05
FIS1	-0.295	0.0118881
FJX1	-0.559273	2.17371e-05
FKBP10	-0.851713	0.000646586
FKBP1B	0.108	0.784142
FKBP2	0.051	0.989214
FKBP7	0.21	0.866411
FKBP9	-0.077203	0.982026
FLACC1	-1.18004	0.504203
[truncated: 4,635 more rows]
