# Supplementary material for: Mechanism of action deconvolution of the small-molecule pathological tau aggregation inhibitor Anle138b
Source: Alzheimers Res Ther. 2023 Mar 14;15:52. doi: 10.1186/s13195-023-01182-0 (PMC10012450; doi:10.1186/s13195-023-01182-0)
Supplement: Supplementary file 2 — Additional file 2. Full details of OpenTargets Tauopathies and Alzheimer's Disease association scores of each DEG in each experiment. [file 13195_2023_1182_MOESM2_ESM.xlsx]

## Sheet: Details
This file contains, for each Anle138b perturbation experiment, DEG overlap with each of OpenTargets Alzheimer's Disease and Tauopathies (Retrieved July 2020) lists with their full association score matrices
Sheet name	Cell State	Days In Vitro	List
anle-control_3-AD	Healthy	3	Alzheimer's Disease
anle-control_7-AD	Healthy	7	Alzheimer's Disease
anle-control_14-AD	Healthy	14	Alzheimer's Disease
anleseed-seed_3-AD	hTau seed	3	Alzheimer's Disease
anleseed-seed_7-AD	hTau seed	7	Alzheimer's Disease
anleseed-seed_14-AD	hTau seed	14	Alzheimer's Disease
anle-control_3-Tauopathy	Healthy	3	Tauopathies
anle-control_7-Tauopathy	Healthy	7	Tauopathies
anle-control_14-Tauopathy	Healthy	14	Tauopathies
anleseed-seed_3-Tauopathy	hTau seed	3	Tauopathies
anleseed-seed_7-Tauopathy	hTau seed	7	Tauopathies
anleseed-seed_14-Tauopathy	hTau seed	14	Tauopathies

## Sheet: anle-control_3-AD
target.gene_info.symbol	target.id	association_score.overall	association_score.datatypes.genetic_association	association_score.datatypes.somatic_mutation	association_score.datatypes.known_drug	association_score.datatypes.affected_pathway	association_score.datatypes.rna_expression	association_score.datatypes.literature	association_score.datatypes.animal_model	target.gene_info.name
GDF15	ENSG00000130513	0.0378667	0	0	0	0	0	0.0378667	0	growth differentiation factor 15
TRIB3	ENSG00000101255	0.0344	0	0	0	0	0	0.0344	0	tribbles pseudokinase 3
EIF4EBP1	ENSG00000187840	0.032	0	0	0	0	0	0.032	0	eukaryotic translation initiation factor 4E binding protein 1
SESN2	ENSG00000130766	0.0213	0	0	0	0	0	0.0213	0	sestrin 2
HEYL	ENSG00000163909	0.0092	0	0	0	0	0	0.0092	0	hes related family bHLH transcription factor with YRPW motif like

## Sheet: anle-control_7-AD
target.gene_info.symbol	target.id	association_score.overall	association_score.datatypes.genetic_association	association_score.datatypes.somatic_mutation	association_score.datatypes.known_drug	association_score.datatypes.affected_pathway	association_score.datatypes.rna_expression	association_score.datatypes.literature	association_score.datatypes.animal_model	target.gene_info.name
ADRA1D	ENSG00000171873	1	0	0	1	0	0	0	0	adrenoceptor alpha 1D
INPP5D	ENSG00000168918	0.929893	0.917365	0	0	0	0	0.05011	0	inositol polyphosphate-5-phosphatase D
ESR1	ENSG00000091831	0.800418	0.00276092	0	0.784722	0	0	0.0615542	0	estrogen receptor 1
CBS	ENSG00000160200	0.228708	0	0	0	0	0	0.228708	0	cystathionine beta-synthase
NRGN	ENSG00000154146	0.211987	0.00238647	0	0	0	0	0.106245	0.18516	neurogranin
GPR6	ENSG00000146360	0.19568	0	0	0	0	0.00865882	0.0382333	0.18516	G protein-coupled receptor 6
GFAP	ENSG00000131095	0.1216	0	0	0	0	0.0383405	0.112015	0	glial fibrillary acidic protein
NGB	ENSG00000165553	0.0732796	0	0	0	0	0	0.0732796	0	neuroglobin
FOS	ENSG00000170345	0.0565288	0	0	0	0	0	0.0565288	0	Fos proto-oncogene, AP-1 transcription factor subunit
EGR1	ENSG00000120738	0.0444669	0	0	0	0	0.00637966	0.042872	0	early growth response 1
SERPINF1	ENSG00000132386	0.0429984	0	0	0	0	0.0210382	0.0377389	0	serpin family F member 1
NAT2	ENSG00000156006	0.042663	0	0	0	0	0	0.042663	0	N-acetyltransferase 2
MOBP	ENSG00000168314	0.0405438	0	0	0	0	0.0261752	0.034	0	myelin associated oligodendrocyte basic protein
CD4	ENSG00000010610	0.0400473	0	0	0	0	0	0.0400473	0	CD4 molecule
ARC	ENSG00000198576	0.0371711	0	0	0	0	0	0.0371711	0	activity regulated cytoskeleton associated protein
TPH2	ENSG00000139287	0.036	0	0	0	0	0	0.036	0	tryptophan hydroxylase 2
GPX3	ENSG00000211445	0.0340821	0	0	0	0	0.00992845	0.0316	0	glutathione peroxidase 3
ASS1	ENSG00000130707	0.0281	0	0	0	0	0	0.0281	0	argininosuccinate synthase 1
HMGCS2	ENSG00000134240	0.018	0	0	0	0	0	0.018	0	3-hydroxy-3-methylglutaryl-CoA synthase 2
ME3	ENSG00000151376	0.0176689	0	0	0	0	0.0176689	0	0	malic enzyme 3
ANGPTL4	ENSG00000167772	0.0164	0	0	0	0	0	0.0164	0	angiopoietin like 4
ATF3	ENSG00000162772	0.0164	0	0	0	0	0	0.0164	0	activating transcription factor 3
CARTPT	ENSG00000164326	0.0155969	0	0	0	0	0.0155969	0	0	CART prepropeptide
PNLIP	ENSG00000175535	0.0148	0	0	0	0	0	0.0148	0	pancreatic lipase
GLI1	ENSG00000111087	0.014	0	0	0	0	0	0.014	0	GLI family zinc finger 1
MCHR1	ENSG00000128285	0.0128284	0	0	0	0	0.0128284	0	0	melanin concentrating hormone receptor 1
POSTN	ENSG00000133110	0.0119492	0	0	0	0	0.0119492	0	0	periostin
EGR4	ENSG00000135625	0.00808297	0	0	0	0	0.00808297	0	0	early growth response 4
ADAMTS12	ENSG00000151388	0.006	0	0	0	0	0	0.006	0	ADAM metallopeptidase with thrombospondin type 1 motif 12

## Sheet: anle-control_14-AD
target.gene_info.symbol	target.id	association_score.overall	association_score.datatypes.genetic_association	association_score.datatypes.somatic_mutation	association_score.datatypes.known_drug	association_score.datatypes.affected_pathway	association_score.datatypes.rna_expression	association_score.datatypes.literature	association_score.datatypes.animal_model	target.gene_info.name
APOE	ENSG00000130203	1	1	0	0	0	0.00567549	0.191705	0.18516	apolipoprotein E
CLU	ENSG00000120885	1	1	0	0	0	0.00841802	0.198876	0	clusterin
ACHE	ENSG00000087085	1	0	0	1	0	0	0.126199	0	acetylcholinesterase (Cartwright blood group)
HMGCR	ENSG00000113161	1	0	0	1	0	0.00308085	0.0621866	0	3-hydroxy-3-methylglutaryl-CoA reductase
GRIN2C	ENSG00000161509	1	0	0	1	0	0.0112648	0.0184	0	glutamate ionotropic receptor NMDA type subunit 2C
ADRA1D	ENSG00000171873	1	0	0	1	0	0	0	0	adrenoceptor alpha 1D
SCN7A	ENSG00000136546	1	0	0	1	0	0	0	0	sodium voltage-gated channel alpha subunit 7
INPP5D	ENSG00000168918	0.929893	0.917365	0	0	0	0	0.05011	0	inositol polyphosphate-5-phosphatase D
APOC1	ENSG00000130208	0.868103	0.848912	0	0	0	0	0.0767634	0	apolipoprotein C1
ABCA1	ENSG00000165029	0.866293	0.848301	0	0	0	0	0.0727301	0	ATP binding cassette subfamily A member 1
PDE7B	ENSG00000171408	0.823893	0.823893	0	0	0	0	0	0	phosphodiesterase 7B
ESR1	ENSG00000091831	0.800418	0.00276092	0	0.784722	0	0	0.0615542	0	estrogen receptor 1
PDGFRB	ENSG00000113721	0.771	0	0	0.761111	0	0	0.0395544	0	platelet derived growth factor receptor beta
ADAMTS1	ENSG00000154734	0.554191	0.545504	0	0	0	0.00348318	0.0332	0	ADAM metallopeptidase with thrombospondin type 1 motif 1
AQP4	ENSG00000171885	0.394043	0	0	0	0.375	0.0263681	0.0644533	0	aquaporin 4
RFX4	ENSG00000111783	0.384484	0	0	0	0.375	0.0379377	0	0	regulatory factor X4
MT1M	ENSG00000205364	0.384008	0	0	0	0.375	0.0360336	0	0	metallothionein 1M
MDGA1	ENSG00000112139	0.375	0	0	0	0.375	0	0	0	MAM domain containing glycosylphosphatidylinositol anchor 1
CTSC	ENSG00000109861	0.2513	0	0	0	0.2513	0	0	0	cathepsin C
PLA2G7	ENSG00000146070	0.2322	0	0	0.225	0	0	0.0288	0	phospholipase A2 group VII
NRGN	ENSG00000154146	0.211987	0.00238647	0	0	0	0	0.106245	0.18516	neurogranin
GPR6	ENSG00000146360	0.19568	0	0	0	0	0.00865882	0.0382333	0.18516	G protein-coupled receptor 6
RASGRF1	ENSG00000058335	0.189667	0	0	0	0	0.00726631	0.0148	0.18516	Ras protein specific guanine nucleotide releasing factor 1
ADAMTS5	ENSG00000154736	0.166237	0.159037	0	0	0	0	0.0288	0	ADAM metallopeptidase with thrombospondin type 1 motif 5
RSPO1	ENSG00000169218	0.15929	0.15929	0	0	0	0	0	0	R-spondin 1
ZCWPW1	ENSG00000078487	0.155393	0.144287	0	0	0	0	0.044425	0	zinc finger CW-type and PWWP domain containing 1
GFAP	ENSG00000131095	0.1216	0	0	0	0	0.0383405	0.112015	0	glial fibrillary acidic protein
HTR4	ENSG00000164270	0.113309	0	0	0.1	0	0	0.0532378	0	5-hydroxytryptamine receptor 4
BDNF	ENSG00000176697	0.0956088	0	0	0	0	0.00921999	0.0933038	0	brain derived neurotrophic factor
SST	ENSG00000157005	0.0940453	0	0	0	0	0.0225725	0.0884022	0	somatostatin
NGFR	ENSG00000064300	0.0889333	0	0	0	0	0	0.0889333	0	nerve growth factor receptor
TPSG1	ENSG00000116176	0.0856084	0	0	0	0	0	0.0856084	0	tryptase gamma 1
DHCR24	ENSG00000116133	0.0825512	0	0	0	0	0.0205487	0.0774141	0	24-dehydrocholesterol reductase
CP	ENSG00000047457	0.0810339	0	0	0	0	0.0118707	0.0780662	0	ceruloplasmin
CALB2	ENSG00000172137	0.0782654	0	0	0	0	0	0.0782654	0	calbindin 2
ONECUT2	ENSG00000119547	0.078239	0.078239	0	0	0	0	0	0	one cut homeobox 2
A2M	ENSG00000175899	0.0747653	0	0	0	0	0.00549296	0.0733921	0	alpha-2-macroglobulin
CYP2D6	ENSG00000100197	0.0733029	0	0	0	0	0	0.0733029	0	cytochrome P450 family 2 subfamily D member 6
S100B	ENSG00000160307	0.0732309	0	0	0	0	0.00990694	0.0707541	0	S100 calcium binding protein B
TIMP1	ENSG00000102265	0.0709725	0	0	0	0	0	0.0709725	0	TIMP metallopeptidase inhibitor 1
ALB	ENSG00000163631	0.0696601	0	0	0	0	0	0.0696601	0	albumin
VGF	ENSG00000128564	0.0686254	0	0	0	0	0	0.0686254	0	VGF nerve growth factor inducible
VIM	ENSG00000026025	0.0661456	0	0	0	0	0.0157059	0.0622191	0	vimentin
NEFL	ENSG00000277586	0.0654763	0	0	0	0	0.0133384	0.0621417	0	neurofilament light
LDLR	ENSG00000130164	0.0643609	0	0	0	0	0	0.0643609	0	low density lipoprotein receptor
CAV1	ENSG00000105974	0.0640442	0	0	0	0	0.0120143	0.0610407	0	caveolin 1
MT3	ENSG00000087250	0.0639931	0	0	0	0	0	0.0639931	0	metallothionein 3
BACE2	ENSG00000182240	0.0636319	0	0	0	0	0	0.0636319	0	beta-secretase 2
TCN2	ENSG00000185339	0.062	0	0	0	0	0	0.062	0	transcobalamin 2
SELENOP	ENSG00000250722	0.0613951	0	0	0	0	0.0455595	0.0500052	0	selenoprotein P
PLTP	ENSG00000100979	0.0595156	0	0	0	0	0	0.0595156	0	phospholipid transfer protein
LGALS3	ENSG00000131981	0.0589618	0	0	0	0	0.0124694	0.0558445	0	galectin 3
ICAM1	ENSG00000090339	0.0566473	0	0	0	0	0	0.0566473	0	intercellular adhesion molecule 1
FOS	ENSG00000170345	0.0565288	0	0	0	0	0	0.0565288	0	Fos proto-oncogene, AP-1 transcription factor subunit
TRPC6	ENSG00000137672	0.0565056	0	0	0	0	0	0.0565056	0	transient receptor potential cation channel subfamily C member 6
GPR3	ENSG00000181773	0.0560526	0	0	0	0	0	0.0560526	0	G protein-coupled receptor 3
IGFBP7	ENSG00000163453	0.0536781	0	0	0	0	0.0536781	0	0	insulin like growth factor binding protein 7
CEBPD	ENSG00000221869	0.0533472	0	0	0	0	0.0106313	0.0506894	0	CCAAT enhancer binding protein delta
NDRG2	ENSG00000165795	0.0531838	0	0	0	0	0.0114558	0.0503199	0	NDRG family member 2
GSTM3	ENSG00000134202	0.0521191	0	0	0	0	0.0118542	0.0491556	0	glutathione S-transferase mu 3
CD34	ENSG00000174059	0.0521144	0	0	0	0	0	0.0521144	0	CD34 molecule
HP	ENSG00000257017	0.0516614	0	0	0	0	0	0.0516614	0	haptoglobin
VIP	ENSG00000146469	0.0513048	0	0	0	0	0	0.0513048	0	vasoactive intestinal peptide
RGS4	ENSG00000117152	0.0510784	0	0	0	0	0.0307134	0.0434	0	regulator of G protein signaling 4
CNTN2	ENSG00000184144	0.0492461	0	0	0	0	0	0.0492461	0	contactin 2
SREBF2	ENSG00000198911	0.0491822	0	0	0	0	0	0.0491822	0	sterol regulatory element binding transcription factor 2
SLC40A1	ENSG00000138449	0.0489375	0	0	0	0	0.0198459	0.043976	0	solute carrier family 40 member 1
AEBP1	ENSG00000106624	0.0480587	0	0	0	0	0.00983461	0.0456	0	AE binding protein 1
SYK	ENSG00000165025	0.0468672	0	0	0	0	0	0.0468672	0	spleen associated tyrosine kinase
NEFM	ENSG00000104722	0.0467896	0	0	0	0	0.0128452	0.0435783	0	neurofilament medium
GPNMB	ENSG00000136235	0.0467244	0	0	0	0	0.00969778	0.0443	0	glycoprotein nmb
PLAT	ENSG00000104368	0.0466875	0	0	0	0	0	0.0466875	0	plasminogen activator, tissue type
IL34	ENSG00000157368	0.0466472	0	0	0	0	0	0.0466472	0	interleukin 34
EZR	ENSG00000092820	0.0459453	0	0	0	0	0.0384453	0.03	0	ezrin
IL1RAP	ENSG00000196083	0.0448778	0	0	0	0	0	0.0448778	0	interleukin 1 receptor accessory protein
GAD1	ENSG00000128683	0.0445322	0	0	0	0	0.0130608	0.041267	0	glutamate decarboxylase 1
APLN	ENSG00000171388	0.0441593	0	0	0	0	0	0.0441593	0	apelin
CADM1	ENSG00000182985	0.043596	0	0	0	0	0	0.043596	0	cell adhesion molecule 1
SERPINF1	ENSG00000132386	0.0429984	0	0	0	0	0.0210382	0.0377389	0	serpin family F member 1
PHEX	ENSG00000102174	0.0426306	0	0	0	0	0	0.0426306	0	phosphate regulating endopeptidase homolog X-linked
BMP6	ENSG00000153162	0.0423186	0	0	0	0	0	0.0423186	0	bone morphogenetic protein 6
NT5C1A	ENSG00000116981	0.0410222	0	0	0	0	0	0.0410222	0	5'-nucleotidase, cytosolic IA
GRPR	ENSG00000126010	0.0406	0	0	0	0	0	0.0406	0	gastrin releasing peptide receptor
ALDH1A1	ENSG00000165092	0.0404	0	0	0	0	0	0.0404	0	aldehyde dehydrogenase 1 family member A1
SLCO2A1	ENSG00000174640	0.0402	0	0	0	0	0	0.0402	0	solute carrier organic anion transporter family member 2A1
SPARC	ENSG00000113140	0.0394	0	0	0	0	0	0.0394	0	secreted protein acidic and cysteine rich
PLCD1	ENSG00000187091	0.0384472	0	0	0	0	0	0.0384472	0	phospholipase C delta 1
TMEM97	ENSG00000109084	0.0378944	0	0	0	0	0	0.0378944	0	transmembrane protein 97
NFATC2	ENSG00000101096	0.0374	0	0	0	0	0	0.0374	0	nuclear factor of activated T cells 2
COLEC12	ENSG00000158270	0.037337	0	0	0	0	0.0125481	0.0342	0	collectin subfamily member 12
ARC	ENSG00000198576	0.0371711	0	0	0	0	0	0.0371711	0	activity regulated cytoskeleton associated protein
GRM2	ENSG00000164082	0.0365444	0	0	0	0	0	0.0365444	0	glutamate metabotropic receptor 2
TPH2	ENSG00000139287	0.036	0	0	0	0	0	0.036	0	tryptophan hydroxylase 2
HPCAL1	ENSG00000115756	0.036	0	0	0	0	0	0.036	0	hippocalcin like 1
PON2	ENSG00000105854	0.0345665	0	0	0	0	0.0189034	0.0298406	0	paraoxonase 2
PPP1R1B	ENSG00000131771	0.0344	0	0	0	0	0	0.0344	0	protein phosphatase 1 regulatory inhibitor subunit 1B
TNNI3	ENSG00000129991	0.0344	0	0	0	0	0	0.0344	0	troponin I3, cardiac type
RXFP1	ENSG00000171509	0.0328873	0	0	0	0	0.00674901	0.0312	0	relaxin family peptide receptor 1
LOXL1	ENSG00000129038	0.0328	0	0	0	0	0	0.0328	0	lysyl oxidase like 1
SLC39A12	ENSG00000148482	0.0319162	0	0	0	0	0.0319162	0	0	solute carrier family 39 member 12
HDAC9	ENSG00000048052	0.0318	0	0	0	0	0	0.0318	0	histone deacetylase 9
EDA	ENSG00000158813	0.0312	0	0	0	0	0	0.0312	0	ectodysplasin A
CDKN2B	ENSG00000147883	0.0305	0	0	0	0	0	0.0305	0	cyclin dependent kinase inhibitor 2B
FCGRT	ENSG00000104870	0.0304	0	0	0	0	0	0.0304	0	Fc fragment of IgG receptor and transporter
SREBF1	ENSG00000072310	0.03	0	0	0	0	0	0.03	0	sterol regulatory element binding transcription factor 1
PLD2	ENSG00000129219	0.029985	0	0	0	0	0	0.029985	0	phospholipase D2
BGN	ENSG00000182492	0.0299683	0	0	0	0	0.00627314	0.0284	0	biglycan
C21orf91	ENSG00000154642	0.0296762	0	0	0	0	0.0296762	0	0	chromosome 21 open reading frame 91
FOLH1	ENSG00000086205	0.0294904	0	0	0	0	0	0.0294904	0	folate hydrolase 1
SLC29A1	ENSG00000112759	0.0292	0	0	0	0	0	0.0292	0	solute carrier family 29 member 1 (Augustine blood group)
KCNJ10	ENSG00000177807	0.0291798	0	0	0	0	0.0291798	0	0	potassium inwardly rectifying channel subfamily J member 10
SCG2	ENSG00000171951	0.0289312	0	0	0	0	0.0185248	0.0243	0	secretogranin II
ECRG4	ENSG00000119147	0.0288	0	0	0	0	0	0.0288	0	ECRG4 augurin precursor
GRAMD2B	ENSG00000155324	0.0281228	0	0	0	0	0.0281228	0	0	GRAM domain containing 2B
ASS1	ENSG00000130707	0.0281	0	0	0	0	0	0.0281	0	argininosuccinate synthase 1
PLA2G5	ENSG00000127472	0.028	0	0	0	0	0	0.028	0	phospholipase A2 group V
PROKR2	ENSG00000101292	0.028	0	0	0	0	0	0.028	0	prokineticin receptor 2
PBXIP1	ENSG00000163346	0.0273493	0	0	0	0	0.0273493	0	0	PBX homeobox interacting protein 1
SLC5A7	ENSG00000115665	0.0267193	0	0	0	0	0	0.0267193	0	solute carrier family 5 member 7
KLF9	ENSG00000119138	0.0264081	0	0	0	0	0.0264081	0	0	Kruppel like factor 9
PCP4	ENSG00000183036	0.0259943	0	0	0	0	0.0259943	0	0	Purkinje cell protein 4
RAPGEF3	ENSG00000079337	0.0259801	0	0	0	0	0.0212051	0.0191	0	Rap guanine nucleotide exchange factor 3
HPCA	ENSG00000121905	0.0258041	0	0	0	0	0.0258041	0	0	hippocalcin
PPFIBP1	ENSG00000110841	0.0248866	0	0	0	0	0.0248866	0	0	PPFIA binding protein 1
NKAIN4	ENSG00000101198	0.0246964	0	0	0	0	0.0246964	0	0	sodium/potassium transporting ATPase interacting 4
EMP1	ENSG00000134531	0.0244599	0	0	0	0	0.0178397	0.02	0	epithelial membrane protein 1
DOCK5	ENSG00000147459	0.0242093	0	0	0	0	0.0242093	0	0	dedicator of cytokinesis 5
ZBTB20	ENSG00000181722	0.0241647	0	0	0	0	0.0206647	0.014	0	zinc finger and BTB domain containing 20
NR4A1	ENSG00000123358	0.0240889	0	0	0	0	0	0.0240889	0	nuclear receptor subfamily 4 group A member 1
SHMT1	ENSG00000176974	0.024	0	0	0	0	0	0.024	0	serine hydroxymethyltransferase 1
HOPX	ENSG00000171476	0.0239955	0	0	0	0	0.0193955	0.0184	0	HOP homeobox
TES	ENSG00000135269	0.0237	0	0	0	0	0	0.0237	0	testin LIM domain protein
SYNJ2	ENSG00000078269	0.0235677	0	0	0	0	0.0215677	0.008	0	synaptojanin 2
LAMB2	ENSG00000172037	0.0234618	0	0	0	0	0.0234618	0	0	laminin subunit beta 2
GPR37L1	ENSG00000170075	0.0233026	0	0	0	0	0.0233026	0	0	G protein-coupled receptor 37 like 1
CTSZ	ENSG00000101160	0.0232	0	0	0	0	0	0.0232	0	cathepsin Z
AHNAK	ENSG00000124942	0.0231756	0	0	0	0	0.0231756	0	0	AHNAK nucleoprotein
KLF15	ENSG00000163884	0.023008	0	0	0	0	0.023008	0	0	Kruppel like factor 15
EDNRA	ENSG00000151617	0.0228	0	0	0	0	0	0.0228	0	endothelin receptor type A
DGKB	ENSG00000136267	0.0228	0	0	0	0	0	0.0228	0	diacylglycerol kinase beta
FXYD1	ENSG00000266964	0.0227	0	0	0	0	0	0.0227	0	FXYD domain containing ion transport regulator 1
LSS	ENSG00000160285	0.0227	0	0	0	0	0	0.0227	0	lanosterol synthase
ZFP36L2	ENSG00000152518	0.021867	0	0	0	0	0.021867	0	0	ZFP36 ring finger protein like 2
LCAT	ENSG00000213398	0.0216	0	0	0	0	0	0.0216	0	lecithin-cholesterol acyltransferase
ITGA7	ENSG00000135424	0.0213299	0	0	0	0	0.0213299	0	0	integrin subunit alpha 7
ANXA11	ENSG00000122359	0.0212821	0	0	0	0	0.0212821	0	0	annexin A11
NEUROD1	ENSG00000162992	0.0211852	0	0	0	0	0.00491866	0.0199556	0	neuronal differentiation 1
AGT	ENSG00000135744	0.0205803	0	0	0	0	0.00712114	0.0188	0	angiotensinogen
CPM	ENSG00000135678	0.0205055	0.00202207	0	0	0	0	0.02	0	carboxypeptidase M
NPR3	ENSG00000113389	0.02	0	0	0	0	0	0.02	0	natriuretic peptide receptor 3
ACSS1	ENSG00000154930	0.0198834	0	0	0	0	0.0198834	0	0	acyl-CoA synthetase short chain family member 1
PREX2	ENSG00000046889	0.0196144	0	0	0	0	0.0196144	0	0	phosphatidylinositol-3,4,5-trisphosphate dependent Rac exchange factor 2
DYSF	ENSG00000135636	0.0184	0	0	0	0	0	0.0184	0	dysferlin
CD9	ENSG00000010278	0.0182568	0	0	0	0	0.0182568	0	0	CD9 molecule
HSPB6	ENSG00000004776	0.018	0	0	0	0	0	0.018	0	heat shock protein family B (small) member 6
SV2C	ENSG00000122012	0.0179	0	0	0	0	0	0.0179	0	synaptic vesicle glycoprotein 2C
PAQR6	ENSG00000160781	0.0177823	0	0	0	0	0.0177823	0	0	progestin and adipoQ receptor family member 6
SLC25A18	ENSG00000182902	0.0175113	0	0	0	0	0.0175113	0	0	solute carrier family 25 member 18
DAAM2	ENSG00000146122	0.0174419	0	0	0	0	0.0174419	0	0	dishevelled associated activator of morphogenesis 2
CCKBR	ENSG00000110148	0.0168523	0	0	0	0	0.0168523	0	0	cholecystokinin B receptor
RAB27A	ENSG00000069974	0.0168	0	0	0	0	0	0.0168	0	RAB27A, member RAS oncogene family
SAMD4A	ENSG00000020577	0.0167208	0	0	0	0	0.0167208	0	0	sterile alpha motif domain containing 4A
HMGCS1	ENSG00000112972	0.0166952	0	0	0	0	0.00918089	0.0144	0	3-hydroxy-3-methylglutaryl-CoA synthase 1
MLC1	ENSG00000100427	0.0166392	0	0	0	0	0.0166392	0	0	modulator of VRAC current 1
OXTR	ENSG00000180914	0.0164	0	0	0	0	0	0.0164	0	oxytocin receptor
PRODH	ENSG00000100033	0.016237	0	0	0	0	0.013237	0.012	0	proline dehydrogenase 1
EFEMP1	ENSG00000115380	0.0159625	0	0	0	0	0.00624988	0.0144	0	EGF containing fibulin extracellular matrix protein 1
CTSH	ENSG00000103811	0.0158544	0	0	0	0	0.00581753	0.0144	0	cathepsin H
LYNX1	ENSG00000180155	0.0158453	0	0	0	0	0.0158453	0	0	Ly6/neurotoxin 1
KCNJ16	ENSG00000153822	0.0156588	0	0	0	0	0.0156588	0	0	potassium inwardly rectifying channel subfamily J member 16
HRH1	ENSG00000196639	0.0156	0	0	0	0	0	0.0156	0	histamine receptor H1
KCNH1	ENSG00000143473	0.0156	0	0	0	0	0	0.0156	0	potassium voltage-gated channel subfamily H member 1
TCFL5	ENSG00000101190	0.0156	0	0	0	0	0	0.0156	0	transcription factor like 5
CARTPT	ENSG00000164326	0.0155969	0	0	0	0	0.0155969	0	0	CART prepropeptide
ERBB3	ENSG00000065361	0.0155379	0	0	0	0	0.0155379	0	0	erb-b2 receptor tyrosine kinase 3
SORBS3	ENSG00000120896	0.0154	0	0	0	0	0	0.0154	0	sorbin and SH3 domain containing 3
TRIL	ENSG00000255690	0.0153901	0	0	0	0	0.0153901	0	0	TLR4 interactor with leucine rich repeats
FAM107A	ENSG00000168309	0.0151883	0	0	0	0	0.0151883	0	0	family with sequence similarity 107 member A
RAB33A	ENSG00000134594	0.0151703	0	0	0	0	0.0151703	0	0	RAB33A, member RAS oncogene family
NSDHL	ENSG00000147383	0.0148976	0	0	0	0	0.0148976	0	0	NAD(P) dependent steroid dehydrogenase-like
ITGB3	ENSG00000259207	0.0148	0	0	0	0	0	0.0148	0	integrin subunit beta 3
PNLIP	ENSG00000175535	0.0148	0	0	0	0	0	0.0148	0	pancreatic lipase
SPTA1	ENSG00000163554	0.0148	0	0	0	0	0	0.0148	0	spectrin alpha, erythrocytic 1
CYP51A1	ENSG00000001630	0.0148	0	0	0	0	0	0.0148	0	cytochrome P450 family 51 subfamily A member 1
SLC14A1	ENSG00000141469	0.0146873	0	0	0	0	0.0146873	0	0	solute carrier family 14 member 1 (Kidd blood group)
PTPRO	ENSG00000151490	0.0145939	0	0	0	0	0.0145939	0	0	protein tyrosine phosphatase receptor type O
UGT1A1	ENSG00000241635	0.0144	0	0	0	0	0	0.0144	0	UDP glucuronosyltransferase family 1 member A1
FOXO4	ENSG00000184481	0.0144	0	0	0	0	0	0.0144	0	forkhead box O4
KCNQ3	ENSG00000184156	0.0144	0	0	0	0	0	0.0144	0	potassium voltage-gated channel subfamily Q member 3
C1S	ENSG00000182326	0.0144	0	0	0	0	0	0.0144	0	complement C1s
CA7	ENSG00000168748	0.0144	0	0	0	0	0	0.0144	0	carbonic anhydrase 7
GCK	ENSG00000106633	0.0144	0	0	0	0	0	0.0144	0	glucokinase
MVD	ENSG00000167508	0.014	0	0	0	0	0	0.014	0	mevalonate diphosphate decarboxylase
GLI1	ENSG00000111087	0.014	0	0	0	0	0	0.014	0	GLI family zinc finger 1
PLAAT3	ENSG00000176485	0.0133542	0	0	0	0	0.0133542	0	0	phospholipase A and acyltransferase 3
S1PR3	ENSG00000213694	0.0132289	0	0	0	0	0.0132289	0	0	sphingosine-1-phosphate receptor 3
ATP1A2	ENSG00000018625	0.0130445	0	0	0	0	0.0130445	0	0	ATPase Na+/K+ transporting subunit alpha 2
ID3	ENSG00000117318	0.0127758	0	0	0	0	0.0127758	0	0	inhibitor of DNA binding 3, HLH protein
CBLN2	ENSG00000141668	0.0126378	0	0	0	0	0.0126378	0	0	cerebellin 2 precursor
PAM	ENSG00000145730	0.0126325	0	0	0	0	0.0126325	0	0	peptidylglycine alpha-amidating monooxygenase
CSRP1	ENSG00000159176	0.0122088	0	0	0	0	0.0122088	0	0	cysteine and glycine rich protein 1
FAM126A	ENSG00000122591	0.0118792	0	0	0	0	0.0118792	0	0	family with sequence similarity 126 member A
KCNA1	ENSG00000111262	0.0118588	0	0	0	0	0.0118588	0	0	potassium voltage-gated channel subfamily A member 1
GAS1	ENSG00000180447	0.0115788	0	0	0	0	0.0115788	0	0	growth arrest specific 1
TUBB6	ENSG00000176014	0.0115645	0	0	0	0	0.0115645	0	0	tubulin beta 6 class V
MICALL2	ENSG00000164877	0.0115399	0	0	0	0	0.0115399	0	0	MICAL like 2
SQLE	ENSG00000104549	0.0110013	0	0	0	0	0.0110013	0	0	squalene epoxidase
CXCL14	ENSG00000145824	0.0105445	0	0	0	0	0.0105445	0	0	C-X-C motif chemokine ligand 14
OLFM3	ENSG00000118733	0.0104314	0	0	0	0	0.0104314	0	0	olfactomedin 3
SFRP2	ENSG00000145423	0.0100097	0	0	0	0	0.0100097	0	0	secreted frizzled related protein 2
PCDH8	ENSG00000136099	0.00911423	0	0	0	0	0.00911423	0	0	protocadherin 8
LGALS1	ENSG00000100097	0.0090222	0	0	0	0	0.0090222	0	0	galectin 1
CHRDL1	ENSG00000101938	0.008556	0	0	0	0	0.008556	0	0	chordin like 1
H2BC12	ENSG00000197903	0.0084	0	0	0	0	0	0.0084	0	H2B clustered histone 12
EGR4	ENSG00000135625	0.00808297	0	0	0	0	0.00808297	0	0	early growth response 4
TTYH2	ENSG00000141540	0.00730374	0	0	0	0	0.00730374	0	0	tweety family member 2
ACAT2	ENSG00000120437	0.00702548	0	0	0	0	0.00702548	0	0	acetyl-CoA acetyltransferase 2
ADAMTS9	ENSG00000163638	0.0068	0	0	0	0	0	0.0068	0	ADAM metallopeptidase with thrombospondin type 1 motif 9
IDI1	ENSG00000067064	0.00625798	0	0	0	0	0.00625798	0	0	isopentenyl-diphosphate delta isomerase 1
DUSP5	ENSG00000138166	0.00625408	0	0	0	0	0.00625408	0	0	dual specificity phosphatase 5
C1orf115	ENSG00000162817	0.00600669	0	0	0	0	0.00600669	0	0	chromosome 1 open reading frame 115
TMEM35A	ENSG00000126950	0.00559671	0	0	0	0	0.00559671	0	0	transmembrane protein 35A
CCDC184	ENSG00000177875	0.00533138	0	0	0	0	0.00533138	0	0	coiled-coil domain containing 184
GPC3	ENSG00000147257	0.00504885	0	0	0	0	0.00504885	0	0	glypican 3
ACVR1C	ENSG00000123612	0.0049447	0	0	0	0	0.0049447	0	0	activin A receptor type 1C
CLDN10	ENSG00000134873	0.00419146	0	0	0	0	0.00419146	0	0	claudin 10
ZCCHC12	ENSG00000174460	0.00395207	0	0	0	0	0.00395207	0	0	zinc finger CCHC-type containing 12
BHLHE22	ENSG00000180828	0.00386441	0	0	0	0	0.00386441	0	0	basic helix-loop-helix family member e22
HSD17B11	ENSG00000198189	0.00384878	0	0	0	0	0.00384878	0	0	hydroxysteroid 17-beta dehydrogenase 11
CDH12	ENSG00000154162	0.00365594	0	0	0	0	0.00365594	0	0	cadherin 12
PDYN	ENSG00000101327	0.00365421	0	0	0	0	0.00365421	0	0	prodynorphin
FBXO32	ENSG00000156804	0.00363636	0	0	0	0	0.00363636	0	0	F-box protein 32
RND3	ENSG00000115963	0.00356004	0	0	0	0	0.00356004	0	0	Rho family GTPase 3
PMP22	ENSG00000109099	0.00353727	0	0	0	0	0.00353727	0	0	peripheral myelin protein 22
NRIP1	ENSG00000180530	0.00340986	0	0	0	0	0.00340986	0	0	nuclear receptor interacting protein 1
ADAMTS14	ENSG00000138316	0.00331514	0.00331514	0	0	0	0	0	0	ADAM metallopeptidase with thrombospondin type 1 motif 14
GPR85	ENSG00000164604	0.00329411	0	0	0	0	0.00329411	0	0	G protein-coupled receptor 85
TAGAP	ENSG00000164691	0.00244121	0.00244121	0	0	0	0	0	0	T cell activation RhoGTPase activating protein
ITGA1	ENSG00000213949	0.000242222	0.000242222	0	0	0	0	0	0	integrin subunit alpha 1
ADGRD1	ENSG00000111452	0.000239349	0.000239349	0	0	0	0	0	0	adhesion G protein-coupled receptor D1

## Sheet: anleseed-seed_3-AD
target.gene_info.symbol	target.id	association_score.overall	association_score.datatypes.genetic_association	association_score.datatypes.somatic_mutation	association_score.datatypes.known_drug	association_score.datatypes.affected_pathway	association_score.datatypes.rna_expression	association_score.datatypes.literature	association_score.datatypes.animal_model	target.gene_info.name

## Sheet: anleseed-seed_7-AD
target.gene_info.symbol	target.id	association_score.overall	association_score.datatypes.genetic_association	association_score.datatypes.somatic_mutation	association_score.datatypes.known_drug	association_score.datatypes.affected_pathway	association_score.datatypes.rna_expression	association_score.datatypes.literature	association_score.datatypes.animal_model	target.gene_info.name
CAPN1	ENSG00000014216	1	0	0	0	1	0	0.03	0	calpain 1
ADRA1D	ENSG00000171873	1	0	0	1	0	0	0	0	adrenoceptor alpha 1D
ESR1	ENSG00000091831	0.800418	0.00276092	0	0.784722	0	0	0.0615542	0	estrogen receptor 1
ADAMTS1	ENSG00000154734	0.554191	0.545504	0	0	0	0.00348318	0.0332	0	ADAM metallopeptidase with thrombospondin type 1 motif 1
PLAC8L1	ENSG00000173261	0.130068	0.130068	0	0	0	0	0	0	PLAC8 like 1
GFAP	ENSG00000131095	0.1216	0	0	0	0	0.0383405	0.112015	0	glial fibrillary acidic protein
HTR4	ENSG00000164270	0.113309	0	0	0.1	0	0	0.0532378	0	5-hydroxytryptamine receptor 4
NGB	ENSG00000165553	0.0732796	0	0	0	0	0	0.0732796	0	neuroglobin
SYK	ENSG00000165025	0.0468672	0	0	0	0	0	0.0468672	0	spleen associated tyrosine kinase
EGR1	ENSG00000120738	0.0444669	0	0	0	0	0.00637966	0.042872	0	early growth response 1
SERPINF1	ENSG00000132386	0.0429984	0	0	0	0	0.0210382	0.0377389	0	serpin family F member 1
GRM2	ENSG00000164082	0.0365444	0	0	0	0	0	0.0365444	0	glutamate metabotropic receptor 2
GPX3	ENSG00000211445	0.0340821	0	0	0	0	0.00992845	0.0316	0	glutathione peroxidase 3
ASS1	ENSG00000130707	0.0281	0	0	0	0	0	0.0281	0	argininosuccinate synthase 1
DOCK5	ENSG00000147459	0.0242093	0	0	0	0	0.0242093	0	0	dedicator of cytokinesis 5
NR4A1	ENSG00000123358	0.0240889	0	0	0	0	0	0.0240889	0	nuclear receptor subfamily 4 group A member 1
EDNRA	ENSG00000151617	0.0228	0	0	0	0	0	0.0228	0	endothelin receptor type A
CLDN11	ENSG00000013297	0.0217689	0	0	0	0	0.0217689	0	0	claudin 11
HMGCS2	ENSG00000134240	0.018	0	0	0	0	0	0.018	0	3-hydroxy-3-methylglutaryl-CoA synthase 2
ANGPTL4	ENSG00000167772	0.0164	0	0	0	0	0	0.0164	0	angiopoietin like 4
POSTN	ENSG00000133110	0.0119492	0	0	0	0	0.0119492	0	0	periostin
GDA	ENSG00000119125	0.0116431	0	0	0	0	0.0116431	0	0	guanine deaminase
EGR4	ENSG00000135625	0.00808297	0	0	0	0	0.00808297	0	0	early growth response 4
MFSD4A	ENSG00000174514	0.00751075	0	0	0	0	0.00751075	0	0	major facilitator superfamily domain containing 4A

## Sheet: anleseed-seed_14-AD
target.gene_info.symbol	target.id	association_score.overall	association_score.datatypes.genetic_association	association_score.datatypes.somatic_mutation	association_score.datatypes.known_drug	association_score.datatypes.affected_pathway	association_score.datatypes.rna_expression	association_score.datatypes.literature	association_score.datatypes.animal_model	target.gene_info.name
ACHE	ENSG00000087085	1	0	0	1	0	0	0.126199	0	acetylcholinesterase (Cartwright blood group)
GRIN2C	ENSG00000161509	1	0	0	1	0	0.0112648	0.0184	0	glutamate ionotropic receptor NMDA type subunit 2C
SCN5A	ENSG00000183873	1	0	0	1	0	0	0.0144	0	sodium voltage-gated channel alpha subunit 5
ADRA1D	ENSG00000171873	1	0	0	1	0	0	0	0	adrenoceptor alpha 1D
SCN7A	ENSG00000136546	1	0	0	1	0	0	0	0	sodium voltage-gated channel alpha subunit 7
INPP5D	ENSG00000168918	0.929893	0.917365	0	0	0	0	0.05011	0	inositol polyphosphate-5-phosphatase D
ABCA1	ENSG00000165029	0.866293	0.848301	0	0	0	0	0.0727301	0	ATP binding cassette subfamily A member 1
ESR1	ENSG00000091831	0.800418	0.00276092	0	0.784722	0	0	0.0615542	0	estrogen receptor 1
ADAMTS1	ENSG00000154734	0.554191	0.545504	0	0	0	0.00348318	0.0332	0	ADAM metallopeptidase with thrombospondin type 1 motif 1
MT1M	ENSG00000205364	0.384008	0	0	0	0.375	0.0360336	0	0	metallothionein 1M
GMNC	ENSG00000205835	0.338712	0.338712	0	0	0	0	0	0	geminin coiled-coil domain containing
NRGN	ENSG00000154146	0.211987	0.00238647	0	0	0	0	0.106245	0.18516	neurogranin
GPR6	ENSG00000146360	0.19568	0	0	0	0	0.00865882	0.0382333	0.18516	G protein-coupled receptor 6
RASGRF1	ENSG00000058335	0.189667	0	0	0	0	0.00726631	0.0148	0.18516	Ras protein specific guanine nucleotide releasing factor 1
ADAMTS5	ENSG00000154736	0.166237	0.159037	0	0	0	0	0.0288	0	ADAM metallopeptidase with thrombospondin type 1 motif 5
RSPO1	ENSG00000169218	0.15929	0.15929	0	0	0	0	0	0	R-spondin 1
GFAP	ENSG00000131095	0.1216	0	0	0	0	0.0383405	0.112015	0	glial fibrillary acidic protein
BDNF	ENSG00000176697	0.0956088	0	0	0	0	0.00921999	0.0933038	0	brain derived neurotrophic factor
SST	ENSG00000157005	0.0940453	0	0	0	0	0.0225725	0.0884022	0	somatostatin
NGFR	ENSG00000064300	0.0889333	0	0	0	0	0	0.0889333	0	nerve growth factor receptor
CALB2	ENSG00000172137	0.0782654	0	0	0	0	0	0.0782654	0	calbindin 2
A2M	ENSG00000175899	0.0747653	0	0	0	0	0.00549296	0.0733921	0	alpha-2-macroglobulin
CYP2D6	ENSG00000100197	0.0733029	0	0	0	0	0	0.0733029	0	cytochrome P450 family 2 subfamily D member 6
TIMP1	ENSG00000102265	0.0709725	0	0	0	0	0	0.0709725	0	TIMP metallopeptidase inhibitor 1
VGF	ENSG00000128564	0.0686254	0	0	0	0	0	0.0686254	0	VGF nerve growth factor inducible
THBD	ENSG00000178726	0.0654903	0.0564903	0	0	0	0	0.036	0	thrombomodulin
NEFL	ENSG00000277586	0.0654763	0	0	0	0	0.0133384	0.0621417	0	neurofilament light
BACE2	ENSG00000182240	0.0636319	0	0	0	0	0	0.0636319	0	beta-secretase 2
APOD	ENSG00000189058	0.0628081	0	0	0	0	0	0.0628081	0	apolipoprotein D
ICAM1	ENSG00000090339	0.0566473	0	0	0	0	0	0.0566473	0	intercellular adhesion molecule 1
FOS	ENSG00000170345	0.0565288	0	0	0	0	0	0.0565288	0	Fos proto-oncogene, AP-1 transcription factor subunit
LOX	ENSG00000113083	0.0555408	0	0	0	0	0	0.0555408	0	lysyl oxidase
IGFBP7	ENSG00000163453	0.0536781	0	0	0	0	0.0536781	0	0	insulin like growth factor binding protein 7
CEBPD	ENSG00000221869	0.0533472	0	0	0	0	0.0106313	0.0506894	0	CCAAT enhancer binding protein delta
CD34	ENSG00000174059	0.0521144	0	0	0	0	0	0.0521144	0	CD34 molecule
VIP	ENSG00000146469	0.0513048	0	0	0	0	0	0.0513048	0	vasoactive intestinal peptide
RGS4	ENSG00000117152	0.0510784	0	0	0	0	0.0307134	0.0434	0	regulator of G protein signaling 4
PLP1	ENSG00000123560	0.0504845	0	0	0	0	0.0171381	0.0462	0	proteolipid protein 1
SLC40A1	ENSG00000138449	0.0489375	0	0	0	0	0.0198459	0.043976	0	solute carrier family 40 member 1
AEBP1	ENSG00000106624	0.0480587	0	0	0	0	0.00983461	0.0456	0	AE binding protein 1
NEFM	ENSG00000104722	0.0467896	0	0	0	0	0.0128452	0.0435783	0	neurofilament medium
PLAT	ENSG00000104368	0.0466875	0	0	0	0	0	0.0466875	0	plasminogen activator, tissue type
GAD1	ENSG00000128683	0.0445322	0	0	0	0	0.0130608	0.041267	0	glutamate decarboxylase 1
BMP4	ENSG00000125378	0.0431444	0	0	0	0	0	0.0431444	0	bone morphogenetic protein 4
SERPINF1	ENSG00000132386	0.0429984	0	0	0	0	0.0210382	0.0377389	0	serpin family F member 1
BMP6	ENSG00000153162	0.0423186	0	0	0	0	0	0.0423186	0	bone morphogenetic protein 6
ALDH1A1	ENSG00000165092	0.0404	0	0	0	0	0	0.0404	0	aldehyde dehydrogenase 1 family member A1
THBS1	ENSG00000137801	0.0393417	0	0	0	0	0	0.0393417	0	thrombospondin 1
FASLG	ENSG00000117560	0.0390219	0	0	0	0	0	0.0390219	0	Fas ligand
NFATC2	ENSG00000101096	0.0374	0	0	0	0	0	0.0374	0	nuclear factor of activated T cells 2
COLEC12	ENSG00000158270	0.037337	0	0	0	0	0.0125481	0.0342	0	collectin subfamily member 12
ARC	ENSG00000198576	0.0371711	0	0	0	0	0	0.0371711	0	activity regulated cytoskeleton associated protein
GRM2	ENSG00000164082	0.0365444	0	0	0	0	0	0.0365444	0	glutamate metabotropic receptor 2
TPH2	ENSG00000139287	0.036	0	0	0	0	0	0.036	0	tryptophan hydroxylase 2
MSTN	ENSG00000138379	0.0352889	0	0	0	0	0	0.0352889	0	myostatin
TNS3	ENSG00000136205	0.0346146	0	0	0	0	0.0214653	0.0292482	0	tensin 3
TNNI3	ENSG00000129991	0.0344	0	0	0	0	0	0.0344	0	troponin I3, cardiac type
RXFP1	ENSG00000171509	0.0328873	0	0	0	0	0.00674901	0.0312	0	relaxin family peptide receptor 1
HDAC9	ENSG00000048052	0.0318	0	0	0	0	0	0.0318	0	histone deacetylase 9
KCNIP4	ENSG00000185774	0.0311533	0	0	0	0	0.0270533	0.0164	0	potassium voltage-gated channel interacting protein 4
SREBF1	ENSG00000072310	0.03	0	0	0	0	0	0.03	0	sterol regulatory element binding transcription factor 1
PLD2	ENSG00000129219	0.029985	0	0	0	0	0	0.029985	0	phospholipase D2
C21orf91	ENSG00000154642	0.0296762	0	0	0	0	0.0296762	0	0	chromosome 21 open reading frame 91
KCNJ10	ENSG00000177807	0.0291798	0	0	0	0	0.0291798	0	0	potassium inwardly rectifying channel subfamily J member 10
SCG2	ENSG00000171951	0.0289312	0	0	0	0	0.0185248	0.0243	0	secretogranin II
ECRG4	ENSG00000119147	0.0288	0	0	0	0	0	0.0288	0	ECRG4 augurin precursor
GNA14	ENSG00000156049	0.028	0	0	0	0	0	0.028	0	G protein subunit alpha 14
PLA2G5	ENSG00000127472	0.028	0	0	0	0	0	0.028	0	phospholipase A2 group V
PROKR2	ENSG00000101292	0.028	0	0	0	0	0	0.028	0	prokineticin receptor 2
SLC5A7	ENSG00000115665	0.0267193	0	0	0	0	0	0.0267193	0	solute carrier family 5 member 7
LPAR1	ENSG00000198121	0.0265303	0	0	0	0	0.0265303	0	0	lysophosphatidic acid receptor 1
KLF9	ENSG00000119138	0.0264081	0	0	0	0	0.0264081	0	0	Kruppel like factor 9
PCP4	ENSG00000183036	0.0259943	0	0	0	0	0.0259943	0	0	Purkinje cell protein 4
HPCA	ENSG00000121905	0.0258041	0	0	0	0	0.0258041	0	0	hippocalcin
EMP1	ENSG00000134531	0.0244599	0	0	0	0	0.0178397	0.02	0	epithelial membrane protein 1
DOCK5	ENSG00000147459	0.0242093	0	0	0	0	0.0242093	0	0	dedicator of cytokinesis 5
ZBTB20	ENSG00000181722	0.0241647	0	0	0	0	0.0206647	0.014	0	zinc finger and BTB domain containing 20
GYPC	ENSG00000136732	0.0241444	0	0	0	0	0	0.0241444	0	glycophorin C (Gerbich blood group)
NR4A1	ENSG00000123358	0.0240889	0	0	0	0	0	0.0240889	0	nuclear receptor subfamily 4 group A member 1
SHMT1	ENSG00000176974	0.024	0	0	0	0	0	0.024	0	serine hydroxymethyltransferase 1
HOPX	ENSG00000171476	0.0239955	0	0	0	0	0.0193955	0.0184	0	HOP homeobox
SYNJ2	ENSG00000078269	0.0235677	0	0	0	0	0.0215677	0.008	0	synaptojanin 2
GPR37L1	ENSG00000170075	0.0233026	0	0	0	0	0.0233026	0	0	G protein-coupled receptor 37 like 1
BCAS1	ENSG00000064787	0.0230204	0	0	0	0	0.0230204	0	0	brain enriched myelin associated protein 1
CA10	ENSG00000154975	0.0229878	0	0	0	0	0.0229878	0	0	carbonic anhydrase 10
DGKB	ENSG00000136267	0.0228	0	0	0	0	0	0.0228	0	diacylglycerol kinase beta
CLDN11	ENSG00000013297	0.0217689	0	0	0	0	0.0217689	0	0	claudin 11
LCAT	ENSG00000213398	0.0216	0	0	0	0	0	0.0216	0	lecithin-cholesterol acyltransferase
AGT	ENSG00000135744	0.0205803	0	0	0	0	0.00712114	0.0188	0	angiotensinogen
CPM	ENSG00000135678	0.0205055	0.00202207	0	0	0	0	0.02	0	carboxypeptidase M
CRYAB	ENSG00000109846	0.0203944	0	0	0	0	0	0.0203944	0	crystallin alpha B
NPR3	ENSG00000113389	0.02	0	0	0	0	0	0.02	0	natriuretic peptide receptor 3
PREX2	ENSG00000046889	0.0196144	0	0	0	0	0.0196144	0	0	phosphatidylinositol-3,4,5-trisphosphate dependent Rac exchange factor 2
SSTR3	ENSG00000278195	0.0192556	0	0	0	0	0	0.0192556	0	somatostatin receptor 3
DYSF	ENSG00000135636	0.0184	0	0	0	0	0	0.0184	0	dysferlin
CD9	ENSG00000010278	0.0182568	0	0	0	0	0.0182568	0	0	CD9 molecule
HSPB6	ENSG00000004776	0.018	0	0	0	0	0	0.018	0	heat shock protein family B (small) member 6
SV2C	ENSG00000122012	0.0179	0	0	0	0	0	0.0179	0	synaptic vesicle glycoprotein 2C
PAQR6	ENSG00000160781	0.0177823	0	0	0	0	0.0177823	0	0	progestin and adipoQ receptor family member 6
UGT8	ENSG00000174607	0.0177537	0	0	0	0	0.013415	0.0144	0	UDP glycosyltransferase 8
DAAM2	ENSG00000146122	0.0174419	0	0	0	0	0.0174419	0	0	dishevelled associated activator of morphogenesis 2
CCKBR	ENSG00000110148	0.0168523	0	0	0	0	0.0168523	0	0	cholecystokinin B receptor
HMGCS1	ENSG00000112972	0.0166952	0	0	0	0	0.00918089	0.0144	0	3-hydroxy-3-methylglutaryl-CoA synthase 1
EFEMP1	ENSG00000115380	0.0159625	0	0	0	0	0.00624988	0.0144	0	EGF containing fibulin extracellular matrix protein 1
CTSH	ENSG00000103811	0.0158544	0	0	0	0	0.00581753	0.0144	0	cathepsin H
LYNX1	ENSG00000180155	0.0158453	0	0	0	0	0.0158453	0	0	Ly6/neurotoxin 1
KCNJ16	ENSG00000153822	0.0156588	0	0	0	0	0.0156588	0	0	potassium inwardly rectifying channel subfamily J member 16
KCNH1	ENSG00000143473	0.0156	0	0	0	0	0	0.0156	0	potassium voltage-gated channel subfamily H member 1
TCFL5	ENSG00000101190	0.0156	0	0	0	0	0	0.0156	0	transcription factor like 5
CARTPT	ENSG00000164326	0.0155969	0	0	0	0	0.0155969	0	0	CART prepropeptide
FAM107A	ENSG00000168309	0.0151883	0	0	0	0	0.0151883	0	0	family with sequence similarity 107 member A
RAB33A	ENSG00000134594	0.0151703	0	0	0	0	0.0151703	0	0	RAB33A, member RAS oncogene family
ITGB3	ENSG00000259207	0.0148	0	0	0	0	0	0.0148	0	integrin subunit beta 3
PNLIP	ENSG00000175535	0.0148	0	0	0	0	0	0.0148	0	pancreatic lipase
SLC14A1	ENSG00000141469	0.0146873	0	0	0	0	0.0146873	0	0	solute carrier family 14 member 1 (Kidd blood group)
KCNQ3	ENSG00000184156	0.0144	0	0	0	0	0	0.0144	0	potassium voltage-gated channel subfamily Q member 3
CA7	ENSG00000168748	0.0144	0	0	0	0	0	0.0144	0	carbonic anhydrase 7
GCK	ENSG00000106633	0.0144	0	0	0	0	0	0.0144	0	glucokinase
MVD	ENSG00000167508	0.014	0	0	0	0	0	0.014	0	mevalonate diphosphate decarboxylase
GLI1	ENSG00000111087	0.014	0	0	0	0	0	0.014	0	GLI family zinc finger 1
PLAAT3	ENSG00000176485	0.0133542	0	0	0	0	0.0133542	0	0	phospholipase A and acyltransferase 3
ID3	ENSG00000117318	0.0127758	0	0	0	0	0.0127758	0	0	inhibitor of DNA binding 3, HLH protein
KCNA1	ENSG00000111262	0.0118588	0	0	0	0	0.0118588	0	0	potassium voltage-gated channel subfamily A member 1
ST18	ENSG00000147488	0.0118415	0	0	0	0	0.0118415	0	0	ST18 C2H2C-type zinc finger transcription factor
TUBB6	ENSG00000176014	0.0115645	0	0	0	0	0.0115645	0	0	tubulin beta 6 class V
MICALL2	ENSG00000164877	0.0115399	0	0	0	0	0.0115399	0	0	MICAL like 2
SLCO4A1	ENSG00000101187	0.0106015	0	0	0	0	0.0106015	0	0	solute carrier organic anion transporter family member 4A1
OLFM3	ENSG00000118733	0.0104314	0	0	0	0	0.0104314	0	0	olfactomedin 3
PCDH8	ENSG00000136099	0.00911423	0	0	0	0	0.00911423	0	0	protocadherin 8
PPL	ENSG00000118898	0.0086554	0	0	0	0	0.0086554	0	0	periplakin
EGR4	ENSG00000135625	0.00808297	0	0	0	0	0.00808297	0	0	early growth response 4
MFSD4A	ENSG00000174514	0.00751075	0	0	0	0	0.00751075	0	0	major facilitator superfamily domain containing 4A
TRIM47	ENSG00000132481	0.00733861	0	0	0	0	0.00733861	0	0	tripartite motif containing 47
ACAT2	ENSG00000120437	0.00702548	0	0	0	0	0.00702548	0	0	acetyl-CoA acetyltransferase 2
DUSP5	ENSG00000138166	0.00625408	0	0	0	0	0.00625408	0	0	dual specificity phosphatase 5
ANKRD34C	ENSG00000235711	0.00564508	0	0	0	0	0.00564508	0	0	ankyrin repeat domain 34C
DUSP6	ENSG00000139318	0.00510938	0	0	0	0	0.00510938	0	0	dual specificity phosphatase 6
GPC3	ENSG00000147257	0.00504885	0	0	0	0	0.00504885	0	0	glypican 3
ACVR1C	ENSG00000123612	0.0049447	0	0	0	0	0.0049447	0	0	activin A receptor type 1C
SOX8	ENSG00000005513	0.00446851	0	0	0	0	0.00446851	0	0	SRY-box transcription factor 8
ZCCHC12	ENSG00000174460	0.00395207	0	0	0	0	0.00395207	0	0	zinc finger CCHC-type containing 12
BHLHE22	ENSG00000180828	0.00386441	0	0	0	0	0.00386441	0	0	basic helix-loop-helix family member e22
PMP22	ENSG00000109099	0.00353727	0	0	0	0	0.00353727	0	0	peripheral myelin protein 22
NRIP1	ENSG00000180530	0.00340986	0	0	0	0	0.00340986	0	0	nuclear receptor interacting protein 1
ITGA1	ENSG00000213949	0.000242222	0.000242222	0	0	0	0	0	0	integrin subunit alpha 1
ADGRD1	ENSG00000111452	0.000239349	0.000239349	0	0	0	0	0	0	adhesion G protein-coupled receptor D1

## Sheet: anle-control_3-Tauopathy
target.gene_info.symbol	target.id	association_score.overall	association_score.datatypes.genetic_association	association_score.datatypes.somatic_mutation	association_score.datatypes.known_drug	association_score.datatypes.affected_pathway	association_score.datatypes.rna_expression	association_score.datatypes.literature	association_score.datatypes.animal_model	target.gene_info.name
GDF15	ENSG00000130513	0.237367	0	0	0	0	0	0.0378667	0.2279	growth differentiation factor 15
TRIB3	ENSG00000101255	0.0344	0	0	0	0	0	0.0344	0	tribbles pseudokinase 3
EIF4EBP1	ENSG00000187840	0.032	0	0	0	0	0	0.032	0	eukaryotic translation initiation factor 4E binding protein 1
SESN2	ENSG00000130766	0.0213	0	0	0	0	0	0.0213	0	sestrin 2
HEYL	ENSG00000163909	0.0092	0	0	0	0	0	0.0092	0	hes related family bHLH transcription factor with YRPW motif like

## Sheet: anle-control_7-Tauopathy
target.gene_info.symbol	target.id	association_score.overall	association_score.datatypes.genetic_association	association_score.datatypes.somatic_mutation	association_score.datatypes.known_drug	association_score.datatypes.affected_pathway	association_score.datatypes.rna_expression	association_score.datatypes.literature	association_score.datatypes.animal_model	target.gene_info.name
ADRA1D	ENSG00000171873	1	0	0	1	0	0	0	0	adrenoceptor alpha 1D
MOBP	ENSG00000168314	0.948562	0.938403	0	0	0	0	0.0406339	0	myelin associated oligodendrocyte basic protein
INPP5D	ENSG00000168918	0.929893	0.917365	0	0	0	0	0.05011	0	inositol polyphosphate-5-phosphatase D
ESR1	ENSG00000091831	0.800418	0.00276092	0	0.784722	0	0	0.0615556	0	estrogen receptor 1
GFAP	ENSG00000131095	0.292156	0	0	0	0	0	0.114013	0.263653	glial fibrillary acidic protein
MCHR1	ENSG00000128285	0.270258	0	0	0	0	0	0	0.270258	melanin concentrating hormone receptor 1
CBS	ENSG00000160200	0.260587	0	0	0	0	0	0.260587	0	cystathionine beta-synthase
NRGN	ENSG00000154146	0.211992	0.00238647	0	0	0	0	0.106267	0.18516	neurogranin
GPR6	ENSG00000146360	0.194718	0	0	0	0	0	0.0382333	0.18516	G protein-coupled receptor 6
NGB	ENSG00000165553	0.0732796	0	0	0	0	0	0.0732796	0	neuroglobin
CD4	ENSG00000010610	0.065511	0	0	0	0	0	0.065511	0	CD4 molecule
FOS	ENSG00000170345	0.0565288	0	0	0	0	0	0.0565288	0	Fos proto-oncogene, AP-1 transcription factor subunit
FLNC	ENSG00000128591	0.0456	0	0	0	0	0	0.0456	0	filamin C
NAT2	ENSG00000156006	0.0443191	0	0	0	0	0	0.0443191	0	N-acetyltransferase 2
EGR1	ENSG00000120738	0.042872	0	0	0	0	0	0.042872	0	early growth response 1
SERPINF1	ENSG00000132386	0.0377389	0	0	0	0	0	0.0377389	0	serpin family F member 1
ARC	ENSG00000198576	0.0371711	0	0	0	0	0	0.0371711	0	activity regulated cytoskeleton associated protein
TPH2	ENSG00000139287	0.036	0	0	0	0	0	0.036	0	tryptophan hydroxylase 2
GPX3	ENSG00000211445	0.0316	0	0	0	0	0	0.0316	0	glutathione peroxidase 3
ASS1	ENSG00000130707	0.0281	0	0	0	0	0	0.0281	0	argininosuccinate synthase 1
HMGCS2	ENSG00000134240	0.018	0	0	0	0	0	0.018	0	3-hydroxy-3-methylglutaryl-CoA synthase 2
ANGPTL4	ENSG00000167772	0.0164	0	0	0	0	0	0.0164	0	angiopoietin like 4
ATF3	ENSG00000162772	0.0164	0	0	0	0	0	0.0164	0	activating transcription factor 3
PNLIP	ENSG00000175535	0.0148	0	0	0	0	0	0.0148	0	pancreatic lipase
GLI1	ENSG00000111087	0.014	0	0	0	0	0	0.014	0	GLI family zinc finger 1
ADAMTS12	ENSG00000151388	0.006	0	0	0	0	0	0.006	0	ADAM metallopeptidase with thrombospondin type 1 motif 12

## Sheet: anle-control_14-Tauopathy
target.gene_info.symbol	target.id	association_score.overall	association_score.datatypes.genetic_association	association_score.datatypes.somatic_mutation	association_score.datatypes.known_drug	association_score.datatypes.affected_pathway	association_score.datatypes.rna_expression	association_score.datatypes.literature	association_score.datatypes.animal_model	target.gene_info.name
APOE	ENSG00000130203	1	1	0	0	0	0	0.221769	0.23074	apolipoprotein E
CLU	ENSG00000120885	1	1	0	0	0	0	0.198876	0	clusterin
ACHE	ENSG00000087085	1	0	0	1	0	0	0.12625	0	acetylcholinesterase (Cartwright blood group)
HMGCR	ENSG00000113161	1	0	0	1	0	0	0.0621866	0	3-hydroxy-3-methylglutaryl-CoA reductase
GRIN2C	ENSG00000161509	1	0	0	1	0	0	0.0221	0	glutamate ionotropic receptor NMDA type subunit 2C
ADRA1D	ENSG00000171873	1	0	0	1	0	0	0	0	adrenoceptor alpha 1D
SCN7A	ENSG00000136546	1	0	0	1	0	0	0	0	sodium voltage-gated channel alpha subunit 7
INPP5D	ENSG00000168918	0.929893	0.917365	0	0	0	0	0.05011	0	inositol polyphosphate-5-phosphatase D
APOC1	ENSG00000130208	0.868103	0.848912	0	0	0	0	0.0767634	0	apolipoprotein C1
ABCA1	ENSG00000165029	0.866298	0.848301	0	0	0	0	0.0727497	0	ATP binding cassette subfamily A member 1
PDE7B	ENSG00000171408	0.823893	0.823893	0	0	0	0	0	0	phosphodiesterase 7B
ESR1	ENSG00000091831	0.800418	0.00276092	0	0.784722	0	0	0.0615556	0	estrogen receptor 1
PDGFRB	ENSG00000113721	0.771	0	0	0.761111	0	0	0.0395544	0	platelet derived growth factor receptor beta
ADAMTS1	ENSG00000154734	0.555154	0.545504	0	0	0	0	0.0386	0	ADAM metallopeptidase with thrombospondin type 1 motif 1
AQP4	ENSG00000171885	0.391113	0	0	0	0.375	0	0.0644533	0	aquaporin 4
MT1M	ENSG00000205364	0.375	0	0	0	0.375	0	0	0	metallothionein 1M
MDGA1	ENSG00000112139	0.375	0	0	0	0.375	0	0	0	MAM domain containing glycosylphosphatidylinositol anchor 1
RFX4	ENSG00000111783	0.375	0	0	0	0.375	0	0	0	regulatory factor X4
GFAP	ENSG00000131095	0.292156	0	0	0	0	0	0.114013	0.263653	glial fibrillary acidic protein
BHLHE22	ENSG00000180828	0.272222	0	0	0	0	0	0	0.272222	basic helix-loop-helix family member e22
CTSC	ENSG00000109861	0.2513	0	0	0	0.2513	0	0	0	cathepsin C
NHLH2	ENSG00000177551	0.25	0	0	0	0	0	0	0.25	nescient helix-loop-helix 2
CAV1	ENSG00000105974	0.243219	0	0	0	0	0	0.0612775	0.2279	caveolin 1
PLA2G7	ENSG00000146070	0.2322	0	0	0.225	0	0	0.0288	0	phospholipase A2 group VII
BDNF	ENSG00000176697	0.224135	0	0	0	0	0	0.0965398	0.2	brain derived neurotrophic factor
NRGN	ENSG00000154146	0.211992	0.00238647	0	0	0	0	0.106267	0.18516	neurogranin
TUBB6	ENSG00000176014	0.2	0	0	0.2	0	0	0	0	tubulin beta 6 class V
NTSR1	ENSG00000101188	0.2	0	0	0	0	0	0	0.2	neurotensin receptor 1
GPR6	ENSG00000146360	0.194718	0	0	0	0	0	0.0382333	0.18516	G protein-coupled receptor 6
FOLH1	ENSG00000086205	0.189693	0	0	0	0	0	0.0294904	0.18232	folate hydrolase 1
RASGRF1	ENSG00000058335	0.18886	0	0	0	0	0	0.0148	0.18516	Ras protein specific guanine nucleotide releasing factor 1
HRH1	ENSG00000196639	0.18622	0	0	0	0	0	0.0156	0.18232	histamine receptor H1
PPP1R3G	ENSG00000219607	0.18232	0	0	0	0	0	0	0.18232	protein phosphatase 1 regulatory subunit 3G
CYP4F2	ENSG00000186115	0.18232	0	0	0	0	0	0	0.18232	cytochrome P450 family 4 subfamily F member 2
ACOT11	ENSG00000162390	0.18232	0	0	0	0	0	0	0.18232	acyl-CoA thioesterase 11
CCKBR	ENSG00000110148	0.18232	0	0	0	0	0	0	0.18232	cholecystokinin B receptor
CCDC80	ENSG00000091986	0.18232	0	0	0	0	0	0	0.18232	coiled-coil domain containing 80
ADAMTS5	ENSG00000154736	0.168037	0.159037	0	0	0	0	0.036	0	ADAM metallopeptidase with thrombospondin type 1 motif 5
RSPO1	ENSG00000169218	0.15929	0.15929	0	0	0	0	0	0	R-spondin 1
ZCWPW1	ENSG00000078487	0.155393	0.144287	0	0	0	0	0.044425	0	zinc finger CW-type and PWWP domain containing 1
HTR4	ENSG00000164270	0.113309	0	0	0.1	0	0	0.0532378	0	5-hydroxytryptamine receptor 4
NGFR	ENSG00000064300	0.0889832	0	0	0	0	0	0.0889832	0	nerve growth factor receptor
SST	ENSG00000157005	0.0884117	0	0	0	0	0	0.0884117	0	somatostatin
TPSG1	ENSG00000116176	0.0856482	0	0	0	0	0	0.0856482	0	tryptase gamma 1
CALB2	ENSG00000172137	0.0782876	0	0	0	0	0	0.0782876	0	calbindin 2
ONECUT2	ENSG00000119547	0.078239	0.078239	0	0	0	0	0	0	one cut homeobox 2
CP	ENSG00000047457	0.0780709	0	0	0	0	0	0.0780709	0	ceruloplasmin
DHCR24	ENSG00000116133	0.0774141	0	0	0	0	0	0.0774141	0	24-dehydrocholesterol reductase
TIMP1	ENSG00000102265	0.0744581	0	0	0	0	0	0.0744581	0	TIMP metallopeptidase inhibitor 1
A2M	ENSG00000175899	0.0733921	0	0	0	0	0	0.0733921	0	alpha-2-macroglobulin
CYP2D6	ENSG00000100197	0.0733179	0	0	0	0	0	0.0733179	0	cytochrome P450 family 2 subfamily D member 6
S100B	ENSG00000160307	0.0707541	0	0	0	0	0	0.0707541	0	S100 calcium binding protein B
ALB	ENSG00000163631	0.0696922	0	0	0	0	0	0.0696922	0	albumin
VGF	ENSG00000128564	0.0686254	0	0	0	0	0	0.0686254	0	VGF nerve growth factor inducible
LDLR	ENSG00000130164	0.0643625	0	0	0	0	0	0.0643625	0	low density lipoprotein receptor
MT3	ENSG00000087250	0.0639931	0	0	0	0	0	0.0639931	0	metallothionein 3
NEFL	ENSG00000277586	0.0637596	0	0	0	0	0	0.0637596	0	neurofilament light
BACE2	ENSG00000182240	0.0636319	0	0	0	0	0	0.0636319	0	beta-secretase 2
VIM	ENSG00000026025	0.0626115	0	0	0	0	0	0.0626115	0	vimentin
TCN2	ENSG00000185339	0.062	0	0	0	0	0	0.062	0	transcobalamin 2
PLTP	ENSG00000100979	0.0595156	0	0	0	0	0	0.0595156	0	phospholipid transfer protein
ICAM1	ENSG00000090339	0.0568601	0	0	0	0	0	0.0568601	0	intercellular adhesion molecule 1
FOS	ENSG00000170345	0.0565288	0	0	0	0	0	0.0565288	0	Fos proto-oncogene, AP-1 transcription factor subunit
TRPC6	ENSG00000137672	0.0565056	0	0	0	0	0	0.0565056	0	transient receptor potential cation channel subfamily C member 6
GPR3	ENSG00000181773	0.0560526	0	0	0	0	0	0.0560526	0	G protein-coupled receptor 3
LGALS3	ENSG00000131981	0.0558445	0	0	0	0	0	0.0558445	0	galectin 3
GAD1	ENSG00000128683	0.0547859	0	0	0	0	0	0.0547859	0	glutamate decarboxylase 1
CD34	ENSG00000174059	0.0521144	0	0	0	0	0	0.0521144	0	CD34 molecule
HP	ENSG00000257017	0.0516614	0	0	0	0	0	0.0516614	0	haptoglobin
VIP	ENSG00000146469	0.0513048	0	0	0	0	0	0.0513048	0	vasoactive intestinal peptide
NDRG2	ENSG00000165795	0.0509514	0	0	0	0	0	0.0509514	0	NDRG family member 2
CEBPD	ENSG00000221869	0.0506894	0	0	0	0	0	0.0506894	0	CCAAT enhancer binding protein delta
SELENOP	ENSG00000250722	0.0500052	0	0	0	0	0	0.0500052	0	selenoprotein P
SREBF2	ENSG00000198911	0.049851	0	0	0	0	0	0.049851	0	sterol regulatory element binding transcription factor 2
EZR	ENSG00000092820	0.0495	0	0	0	0	0	0.0495	0	ezrin
SYK	ENSG00000165025	0.0494311	0	0	0	0	0	0.0494311	0	spleen associated tyrosine kinase
CNTN2	ENSG00000184144	0.0492461	0	0	0	0	0	0.0492461	0	contactin 2
GSTM3	ENSG00000134202	0.0491556	0	0	0	0	0	0.0491556	0	glutathione S-transferase mu 3
PLAT	ENSG00000104368	0.0466875	0	0	0	0	0	0.0466875	0	plasminogen activator, tissue type
IL34	ENSG00000157368	0.0466472	0	0	0	0	0	0.0466472	0	interleukin 34
AEBP1	ENSG00000106624	0.0456	0	0	0	0	0	0.0456	0	AE binding protein 1
IL1RAP	ENSG00000196083	0.0448778	0	0	0	0	0	0.0448778	0	interleukin 1 receptor accessory protein
GPNMB	ENSG00000136235	0.0443	0	0	0	0	0	0.0443	0	glycoprotein nmb
APLN	ENSG00000171388	0.0441593	0	0	0	0	0	0.0441593	0	apelin
SLC40A1	ENSG00000138449	0.043976	0	0	0	0	0	0.043976	0	solute carrier family 40 member 1
CADM1	ENSG00000182985	0.043596	0	0	0	0	0	0.043596	0	cell adhesion molecule 1
NEFM	ENSG00000104722	0.0435783	0	0	0	0	0	0.0435783	0	neurofilament medium
RGS4	ENSG00000117152	0.0434	0	0	0	0	0	0.0434	0	regulator of G protein signaling 4
PHEX	ENSG00000102174	0.0426306	0	0	0	0	0	0.0426306	0	phosphate regulating endopeptidase homolog X-linked
BMP6	ENSG00000153162	0.0423186	0	0	0	0	0	0.0423186	0	bone morphogenetic protein 6
NT5C1A	ENSG00000116981	0.0410222	0	0	0	0	0	0.0410222	0	5'-nucleotidase, cytosolic IA
GRPR	ENSG00000126010	0.0406	0	0	0	0	0	0.0406	0	gastrin releasing peptide receptor
ALDH1A1	ENSG00000165092	0.0404	0	0	0	0	0	0.0404	0	aldehyde dehydrogenase 1 family member A1
SLCO2A1	ENSG00000174640	0.0402	0	0	0	0	0	0.0402	0	solute carrier organic anion transporter family member 2A1
SPARC	ENSG00000113140	0.0394	0	0	0	0	0	0.0394	0	secreted protein acidic and cysteine rich
PLCD1	ENSG00000187091	0.0384472	0	0	0	0	0	0.0384472	0	phospholipase C delta 1
TMEM97	ENSG00000109084	0.0382304	0	0	0	0	0	0.0382304	0	transmembrane protein 97
SERPINF1	ENSG00000132386	0.0377389	0	0	0	0	0	0.0377389	0	serpin family F member 1
NFATC2	ENSG00000101096	0.0374	0	0	0	0	0	0.0374	0	nuclear factor of activated T cells 2
ARC	ENSG00000198576	0.0371711	0	0	0	0	0	0.0371711	0	activity regulated cytoskeleton associated protein
GRM2	ENSG00000164082	0.0365444	0	0	0	0	0	0.0365444	0	glutamate metabotropic receptor 2
PPP1R1B	ENSG00000131771	0.0362222	0	0	0	0	0	0.0362222	0	protein phosphatase 1 regulatory inhibitor subunit 1B
TPH2	ENSG00000139287	0.036	0	0	0	0	0	0.036	0	tryptophan hydroxylase 2
HPCAL1	ENSG00000115756	0.036	0	0	0	0	0	0.036	0	hippocalcin like 1
SREBF1	ENSG00000072310	0.035	0	0	0	0	0	0.035	0	sterol regulatory element binding transcription factor 1
TNNI3	ENSG00000129991	0.0344	0	0	0	0	0	0.0344	0	troponin I3, cardiac type
COLEC12	ENSG00000158270	0.0342	0	0	0	0	0	0.0342	0	collectin subfamily member 12
LOXL1	ENSG00000129038	0.0328	0	0	0	0	0	0.0328	0	lysyl oxidase like 1
HDAC9	ENSG00000048052	0.0318	0	0	0	0	0	0.0318	0	histone deacetylase 9
RXFP1	ENSG00000171509	0.0312	0	0	0	0	0	0.0312	0	relaxin family peptide receptor 1
EDA	ENSG00000158813	0.0312	0	0	0	0	0	0.0312	0	ectodysplasin A
CDKN2B	ENSG00000147883	0.0305	0	0	0	0	0	0.0305	0	cyclin dependent kinase inhibitor 2B
FCGRT	ENSG00000104870	0.0304	0	0	0	0	0	0.0304	0	Fc fragment of IgG receptor and transporter
PLD2	ENSG00000129219	0.029985	0	0	0	0	0	0.029985	0	phospholipase D2
PON2	ENSG00000105854	0.0298406	0	0	0	0	0	0.0298406	0	paraoxonase 2
SLC29A1	ENSG00000112759	0.0292	0	0	0	0	0	0.0292	0	solute carrier family 29 member 1 (Augustine blood group)
ECRG4	ENSG00000119147	0.0288	0	0	0	0	0	0.0288	0	ECRG4 augurin precursor
BGN	ENSG00000182492	0.0284	0	0	0	0	0	0.0284	0	biglycan
ASS1	ENSG00000130707	0.0281	0	0	0	0	0	0.0281	0	argininosuccinate synthase 1
PLA2G5	ENSG00000127472	0.028	0	0	0	0	0	0.028	0	phospholipase A2 group V
PROKR2	ENSG00000101292	0.028	0	0	0	0	0	0.028	0	prokineticin receptor 2
SLC5A7	ENSG00000115665	0.0267193	0	0	0	0	0	0.0267193	0	solute carrier family 5 member 7
SCG2	ENSG00000171951	0.0243	0	0	0	0	0	0.0243	0	secretogranin II
NR4A1	ENSG00000123358	0.0240889	0	0	0	0	0	0.0240889	0	nuclear receptor subfamily 4 group A member 1
SHMT1	ENSG00000176974	0.024	0	0	0	0	0	0.024	0	serine hydroxymethyltransferase 1
TES	ENSG00000135269	0.0237	0	0	0	0	0	0.0237	0	testin LIM domain protein
GCK	ENSG00000106633	0.0236	0	0	0	0	0	0.0236	0	glucokinase
CTSZ	ENSG00000101160	0.0232	0	0	0	0	0	0.0232	0	cathepsin Z
EDNRA	ENSG00000151617	0.0228	0	0	0	0	0	0.0228	0	endothelin receptor type A
DGKB	ENSG00000136267	0.0228	0	0	0	0	0	0.0228	0	diacylglycerol kinase beta
FXYD1	ENSG00000266964	0.0227	0	0	0	0	0	0.0227	0	FXYD domain containing ion transport regulator 1
LSS	ENSG00000160285	0.0227	0	0	0	0	0	0.0227	0	lanosterol synthase
SV2C	ENSG00000122012	0.0222778	0	0	0	0	0	0.0222778	0	synaptic vesicle glycoprotein 2C
LCAT	ENSG00000213398	0.0216	0	0	0	0	0	0.0216	0	lecithin-cholesterol acyltransferase
CPM	ENSG00000135678	0.0205055	0.00202207	0	0	0	0	0.02	0	carboxypeptidase M
STARD4	ENSG00000164211	0.02	0	0	0	0	0	0.02	0	StAR related lipid transfer domain containing 4
EMP1	ENSG00000134531	0.02	0	0	0	0	0	0.02	0	epithelial membrane protein 1
ACLY	ENSG00000131473	0.02	0	0	0	0	0	0.02	0	ATP citrate lyase
NPR3	ENSG00000113389	0.02	0	0	0	0	0	0.02	0	natriuretic peptide receptor 3
NEUROD1	ENSG00000162992	0.0199556	0	0	0	0	0	0.0199556	0	neuronal differentiation 1
RAPGEF3	ENSG00000079337	0.0191	0	0	0	0	0	0.0191	0	Rap guanine nucleotide exchange factor 3
AGT	ENSG00000135744	0.0188	0	0	0	0	0	0.0188	0	angiotensinogen
HOPX	ENSG00000171476	0.0184	0	0	0	0	0	0.0184	0	HOP homeobox
DYSF	ENSG00000135636	0.0184	0	0	0	0	0	0.0184	0	dysferlin
NR4A3	ENSG00000119508	0.0184	0	0	0	0	0	0.0184	0	nuclear receptor subfamily 4 group A member 3
HSPB6	ENSG00000004776	0.018	0	0	0	0	0	0.018	0	heat shock protein family B (small) member 6
RAB27A	ENSG00000069974	0.0168	0	0	0	0	0	0.0168	0	RAB27A, member RAS oncogene family
OXTR	ENSG00000180914	0.0164	0	0	0	0	0	0.0164	0	oxytocin receptor
KCNH1	ENSG00000143473	0.0156	0	0	0	0	0	0.0156	0	potassium voltage-gated channel subfamily H member 1
TCFL5	ENSG00000101190	0.0156	0	0	0	0	0	0.0156	0	transcription factor like 5
SORBS3	ENSG00000120896	0.0154	0	0	0	0	0	0.0154	0	sorbin and SH3 domain containing 3
ITGB3	ENSG00000259207	0.0148	0	0	0	0	0	0.0148	0	integrin subunit beta 3
PNLIP	ENSG00000175535	0.0148	0	0	0	0	0	0.0148	0	pancreatic lipase
SPTA1	ENSG00000163554	0.0148	0	0	0	0	0	0.0148	0	spectrin alpha, erythrocytic 1
CYP51A1	ENSG00000001630	0.0148	0	0	0	0	0	0.0148	0	cytochrome P450 family 51 subfamily A member 1
UGT1A1	ENSG00000241635	0.0144	0	0	0	0	0	0.0144	0	UDP glucuronosyltransferase family 1 member A1
FOXO4	ENSG00000184481	0.0144	0	0	0	0	0	0.0144	0	forkhead box O4
KCNQ3	ENSG00000184156	0.0144	0	0	0	0	0	0.0144	0	potassium voltage-gated channel subfamily Q member 3
C1S	ENSG00000182326	0.0144	0	0	0	0	0	0.0144	0	complement C1s
CA7	ENSG00000168748	0.0144	0	0	0	0	0	0.0144	0	carbonic anhydrase 7
EFEMP1	ENSG00000115380	0.0144	0	0	0	0	0	0.0144	0	EGF containing fibulin extracellular matrix protein 1
HMGCS1	ENSG00000112972	0.0144	0	0	0	0	0	0.0144	0	3-hydroxy-3-methylglutaryl-CoA synthase 1
CTSH	ENSG00000103811	0.0144	0	0	0	0	0	0.0144	0	cathepsin H
ZBTB20	ENSG00000181722	0.014	0	0	0	0	0	0.014	0	zinc finger and BTB domain containing 20
MVD	ENSG00000167508	0.014	0	0	0	0	0	0.014	0	mevalonate diphosphate decarboxylase
GLI1	ENSG00000111087	0.014	0	0	0	0	0	0.014	0	GLI family zinc finger 1
PRODH	ENSG00000100033	0.012	0	0	0	0	0	0.012	0	proline dehydrogenase 1
H2BC12	ENSG00000197903	0.0084	0	0	0	0	0	0.0084	0	H2B clustered histone 12
SYNJ2	ENSG00000078269	0.008	0	0	0	0	0	0.008	0	synaptojanin 2
ADAMTS9	ENSG00000163638	0.0068	0	0	0	0	0	0.0068	0	ADAM metallopeptidase with thrombospondin type 1 motif 9
IGFBP7	ENSG00000163453	0.004	0	0	0	0	0	0.004	0	insulin like growth factor binding protein 7
ADAMTS14	ENSG00000138316	0.00331514	0.00331514	0	0	0	0	0	0	ADAM metallopeptidase with thrombospondin type 1 motif 14
TAGAP	ENSG00000164691	0.00244121	0.00244121	0	0	0	0	0	0	T cell activation RhoGTPase activating protein
ITGA1	ENSG00000213949	0.000242222	0.000242222	0	0	0	0	0	0	integrin subunit alpha 1
ADGRD1	ENSG00000111452	0.000239349	0.000239349	0	0	0	0	0	0	adhesion G protein-coupled receptor D1

[truncated: 3 more sheets: anleseed-seed_3-Tauopathy, anleseed-seed_7-Tauopathy, anleseed-seed_14-Tauopathy]
