# Supplementary material for: Mechanism of action deconvolution of the small-molecule pathological tau aggregation inhibitor Anle138b
Source: Alzheimers Res Ther. 2023 Mar 14;15:52. doi: 10.1186/s13195-023-01182-0 (PMC10012450; doi:10.1186/s13195-023-01182-0)
Supplement: Supplementary file 3 — Additional file 3. All enriched pathways and their associated adjusted p-values. [file 13195_2023_1182_MOESM3_ESM.xlsx]

## Sheet: Details
This file contains all enriched pathways from Anle138b perturbation experiments of rat cortical neuron (RCN) cells, with their adjusted p-values
Sheet name	Cell State	Days In Vitro	Pathways (kept after ReviGO)
anle-control_3	Healthy	3	31 (16)
anle-control_7	Healthy	7	31 (31)
anle-control_14	Healthy	14	226 (159)
anleseed-seed_3	hTau seed	3	2 (2)
anleseed-seed_7	hTau seed	7	14 (14)
anleseed-seed_14	hTau seed	14	98 (79)
Plotting1/Plotting2		Bar plots of top enriched pathways
Column Name	Description
ID	ID of pathway for GO ID, KEGG or Reactome
Description	Pathway/process name
p.adjust	BH-adjusted p-value of enrichment
following columns are relevant to GO terms only:
eliminated	Eliminated by ReviGO? (1/0)
uniqueness	ReviGO uniqueness (negative of average similarity of a term to all other terms)
dispensibility	ReviGO dispensibility (redundancy)

## Sheet: anle-control_3
ID	Description	p.adjust	eliminated	uniqueness	dispensability
GO:0009725	response to hormone	0.00162032	0	0.354	0
GO:0043434	response to peptide hormone	0.00162032	1	0.32	0.899
GO:0010243	response to organonitrogen compound	0.00162032	1	0.317	0.851
GO:1901652	response to peptide	0.00162032	1	0.332	0.908
GO:1901699	cellular response to nitrogen compound	0.0258048	1	0.329	0.951
GO:0071375	cellular response to peptide hormone stimulus	0.0361077	1	0.313	0.969
GO:0071417	cellular response to organonitrogen compound	0.0226778	1	0.309	0.931
GO:0032870	cellular response to hormone stimulus	0.0258048	1	0.331	0.891
GO:1901653	cellular response to peptide	0.0460999	1	0.314	0.972
GO:0032868	response to insulin	0.0262785	1	0.328	0.96
GO:0034219	carbohydrate transmembrane transport	0.0460999	0	0.753	0
GO:0015749	monosaccharide transport	0.0460999	1	0.759	0.775
GO:1904659	glucose transmembrane transport	0.0460999	1	0.755	0.866
GO:0008645	hexose transport	0.0460999	1	0.747	0.749
GO:0043043	peptide biosynthetic process	0.0467951	0	0.863	0
GO:0045926	negative regulation of growth	0.0258048	0	0.754	0
GO:0040014	regulation of multicellular organism growth	0.0266686	1	0.793	0.797
GO:0043491	protein kinase B signaling	0.0211982	0	0.557	0.268
GO:0034976	response to endoplasmic reticulum stress	0.00300193	0	0.585	0.293
GO:0009991	response to extracellular stimulus	0.0170333	0	0.556	0.334
GO:0031667	response to nutrient levels	0.0150834	1	0.572	0.714
GO:0031929	TOR signaling	0.0487753	0	0.541	0.401
GO:0070059	intrinsic apoptotic signaling pathway in response to endoplasmic reticulum stress	0.0365847	0	0.561	0.427
GO:1990928	response to amino acid starvation	0.0226778	0	0.651	0.469
GO:1901698	response to nitrogen compound	0.00193821	0	0.483	0.561
GO:0032269	negative regulation of cellular protein metabolic process	0.0467951	0	0.751	0.589
GO:0017148	negative regulation of translation	0.0467951	1	0.73	0.868
1	PI3K/AKT Signaling	0.00407
2	IL-22 Signaling	0.0178
3	Cardiac Hypertrophy Signaling (Enhanced)	0.0295
4	UVB-Induced MAPK Signaling	0.0347

## Sheet: anle-control_7
ID	Description	p.adjust	eliminated	uniqueness	dispensability
1	Glutathione Redox Reactions I	0.00661
2	PI3K Signaling in B Lymphocytes	0.00813
3	Serotonin and Melatonin Biosynthesis	0.0115
4	Thyroid Hormone Metabolism I (via Deiodination)	0.0115
5	Thyronamine and Iodothyronamine Metabolism	0.0115
6	Tryptophan Degradation to 2-amino-3-carboxymuconate Semialdehyde	0.0115
7	iCOS-iCOSL Signaling in T Helper Cells	0.0117
8	iNOS Signaling	0.0155
9	T Cell Receptor Signaling	0.017
10	CCR5 Signaling in Macrophages	0.0178
11	IL-1 Signaling	0.0209
12	Toll-like Receptor Signaling	0.0214
13	Cysteine Biosynthesis/Homocysteine Degradation	0.0224
14	Hematopoiesis from Pluripotent Stem Cells	0.0224
15	CXCR4 Signaling	0.0251
16	Systemic Lupus Erythematosus In B Cell Signaling Pathway	0.0282
17	Citrulline-Nitric Oxide Cycle	0.0339
18	NAD biosynthesis II (from tryptophan)	0.0339
19	Urea Cycle	0.0339
20	Arginine Biosynthesis IV	0.0447
21	Aryl Hydrocarbon Receptor Signaling	0.0468
22	Putative pathways of hormone action in neurofibromatosis type 1	0.000864137
23	HBV-dependent transcription regulation leading to HCC	0.0215835
24	Reproduction_Gonadotropin-releasing hormone (GnRH) signaling	0.0215835
25	Development_Embryonal epaxial myogenesis	0.0215835
26	Development_Hedgehog and PTH signaling pathways in bone and cartilage development	0.0225585
27	PR action in breast cancer: stimulation of cell growth and proliferation	0.0225585
28	Role of DNA methylation in progression of multiple myeloma	0.0328416
29	Development_Membrane-bound ESR1: interaction with growth factors signaling	0.0328416
30	Mitogenic action of ESR1 (membrane) in breast cancer	0.0331844
31	Gamma-Secretase regulation of neuronal cell development and function	0.0507694

## Sheet: anle-control_14
ID	Description	p.adjust	eliminated	uniqueness	dispensability
1	Superpathway of Cholesterol Biosynthesis	5.01e-16
2	Cholesterol Biosynthesis I	2e-12
3	Cholesterol Biosynthesis II (via 24,25-dihydrolanosterol)	2e-12
4	Cholesterol Biosynthesis III (via Desmosterol)	2e-12
5	LXR/RXR Activation	2.14e-09
6	Granulocyte Adhesion and Diapedesis	1.48e-06
7	Atherosclerosis Signaling	1.51e-06
8	Superpathway of Geranylgeranyldiphosphate Biosynthesis I (via Mevalonate)	1.91e-05
9	Zymosterol Biosynthesis	2.69e-05
10	Mevalonate Pathway I	0.000129
11	Eicosanoid Signaling	0.00024
12	FXR/RXR Activation	0.000245
13	Agranulocyte Adhesion and Diapedesis	0.00049
14	Hepatic Fibrosis / Hepatic Stellate Cell Activation	0.00135
15	Neuroprotective Role of THOP1 in Alzheimer's Disease	0.00186
16	Acute Phase Response Signaling	0.00214
17	Phospholipases	0.00316
18	Serotonin Degradation	0.00501
19	LPS/IL-1 Mediated Inhibition of RXR Function	0.00724
20	Epoxysqualene Biosynthesis	0.00741
21	Proline Degradation	0.00741
22	Trans, trans-farnesyl Diphosphate Biosynthesis	0.00741
23	‚âà√≠¬¨¬±-tocopherol Degradation	0.00741
24	Apelin Liver Signaling Pathway	0.00759
25	Ethanol Degradation II	0.00759
26	GP6 Signaling Pathway	0.01
27	Antioxidant Action of Vitamin C	0.011
28	Neuroinflammation Signaling Pathway	0.0141
29	Estrogen Biosynthesis	0.0158
30	Melatonin Degradation I	0.0158
31	Nicotine Degradation II	0.0158
32	Retinoate Biosynthesis I	0.0174
33	Ketolysis	0.0263
34	Superpathway of Melatonin Degradation	0.0275
35	Ketogenesis	0.0363
36	Superpathway of Citrulline Metabolism	0.0363
37	Caveolar-mediated Endocytosis Signaling	0.0407
38	G-Protein Coupled Receptor Signaling	0.0407
39	April Mediated Signaling	0.0437
40	Triacylglycerol Degradation	0.0437
41	Noradrenaline and Adrenaline Degradation	0.049
42	Serotonin Receptor Signaling	0.049
43	SCAP/SREBP Transcriptional Control of Cholesterol and FA Biosynthesis	3.33456e-17
44	Cholesterol Biosynthesis	1.07184e-07
45	Regulation of lipid metabolism_Regulation of lipid metabolism via LXR, NF-Y and SREBP	9.1391e-07
46	Transcription_Sirtuin6 regulation and functions	2.25749e-06
47	Role of ER stress in obesity and type 2 diabetes	2.98112e-05
48	Development_Role of IL-8 in angiogenesis	0.000178885
49	Stellate cells activation and liver fibrosis	0.00230356
50	Gamma-Secretase regulation of neuronal cell development and function	0.00236342
51	G protein-coupled receptors signaling in lung cancer	0.00337985
52	Stem cells_Schema: Adult neuron differentiation in the Subventricular and Subgranular Zones	0.00337985
hsa00100	Steroid biosynthesis	8.1496e-09
hsa04080	Neuroactive ligand-receptor interaction	0.000553951
R-HSA-1442490	Collagen degradation	0.0114034
R-HSA-1474228	Degradation of the extracellular matrix	0.00149396
R-HSA-1474244	Extracellular matrix organization	0.000175659
R-HSA-1655829	Regulation of cholesterol biosynthesis by SREBP (SREBF)	2.40159e-06
R-HSA-191273	Cholesterol biosynthesis	5.85113e-15
R-HSA-211945	Phase I - Functionalization of compounds	0.0193211
R-HSA-2426168	Activation of gene expression by SREBF (SREBP)	2.29428e-06
R-HSA-3000178	ECM proteoglycans	0.0182
R-HSA-372790	Signaling by GPCR	0.000239759
R-HSA-373076	Class A/1 (Rhodopsin-like receptors)	2.03557e-06
R-HSA-375276	Peptide ligand-binding receptors	2.35176e-06
R-HSA-381426	Regulation of Insulin-like Growth Factor (IGF) transport and uptake by Insulin-like Growth Factor Binding Proteins (IGFBPs)	0.0161237
R-HSA-388396	GPCR downstream signalling	0.00011672
R-HSA-416476	G alpha (q) signalling events	0.00191489
R-HSA-418594	G alpha (i) signalling events	0.0193211
R-HSA-500792	GPCR ligand binding	3.11318e-06
R-HSA-556833	Metabolism of lipids	0.00927169
R-HSA-8948216	Collagen chain trimerization	0.00697054
R-HSA-8957275	Post-translational protein phosphorylation	0.0114034
R-HSA-8957322	Metabolism of steroids	1.9193e-11
GO:0001906	cell killing	0.0327491	0	0.985	0
GO:0002449	lymphocyte mediated immunity	0.0160842	0	0.985	0
GO:0008203	cholesterol metabolic process	7.59976e-11	0	0.716	0
GO:1902653	secondary alcohol biosynthetic process	2.90001e-11	1	0.775	0.895
GO:1902932	positive regulation of alcohol biosynthetic process	0.032923	1	0.723	0.901
GO:0019218	regulation of steroid metabolic process	1.9602e-08	1	0.699	0.758
GO:0045940	positive regulation of steroid metabolic process	0.00871365	1	0.694	0.923
GO:0050810	regulation of steroid biosynthetic process	1.16011e-06	1	0.686	0.781
GO:0016125	sterol metabolic process	3.05985e-11	1	0.707	0.855
GO:0016126	sterol biosynthetic process	1.65997e-11	1	0.699	0.915
GO:0090181	regulation of cholesterol metabolic process	1.69981e-06	1	0.664	0.91
GO:0045540	regulation of cholesterol biosynthetic process	1.40994e-06	1	0.663	0.888
GO:0006694	steroid biosynthetic process	4.54988e-11	1	0.74	0.948
GO:0006695	cholesterol biosynthetic process	5.35057e-11	1	0.718	0.807
GO:0046889	positive regulation of lipid biosynthetic process	0.03182	1	0.692	0.862
GO:0046890	regulation of lipid biosynthetic process	7.29962e-06	1	0.694	0.848
GO:0010876	lipid localization	0.000165425	0	0.906	0
GO:0098609	cell-cell adhesion	0.0261638	0	0.985	0
GO:1901615	organic hydroxy compound metabolic process	9.66941e-10	0	0.97	0.035
GO:0007586	digestion	0.000241991	0	0.753	0.05
GO:0043062	extracellular structure organization	6.95985e-07	0	0.884	0.052
GO:0007186	G-protein coupled receptor signaling pathway	1.46016e-06	0	0.72	0.067
GO:0061061	muscle structure development	0.01737	0	0.829	0.072
GO:0042136	neurotransmitter biosynthetic process	0.0015167	0	0.827	0.167
GO:0060193	positive regulation of lipase activity	0.00799466	0	0.856	0.179
GO:0010517	regulation of phospholipase activity	0.0263087	1	0.857	0.965
GO:0010518	positive regulation of phospholipase activity	0.00918333	1	0.858	0.953
GO:0001936	regulation of endothelial cell proliferation	0.000778395	0	0.776	0.203
GO:0001935	endothelial cell proliferation	0.0015167	1	0.858	0.854
GO:0001937	negative regulation of endothelial cell proliferation	0.0187025	1	0.771	0.925
GO:0001938	positive regulation of endothelial cell proliferation	0.00799466	1	0.762	0.951
GO:0050678	regulation of epithelial cell proliferation	0.0160842	1	0.766	0.914
GO:0015850	organic hydroxy compound transport	0.000618301	0	0.853	0.213
GO:0006898	receptor-mediated endocytosis	0.0278356	0	0.936	0.215
GO:0051384	response to glucocorticoid	9.46019e-05	0	0.844	0.268
GO:0048545	response to steroid hormone	0.00691831	1	0.825	0.774
GO:0009725	response to hormone	0.0180759	1	0.821	0.839
GO:0031960	response to corticosteroid	0.000167533	1	0.843	0.749
GO:0014074	response to purine-containing compound	0.0178402	1	0.839	0.803
GO:0034367	macromolecular complex remodeling	0.00131947	0	0.938	0.288
GO:0044283	small molecule biosynthetic process	6.09958e-05	0	0.818	0.29
GO:0089718	amino acid import across plasma membrane	0.0149108	0	0.874	0.29
GO:0006954	inflammatory response	0.0141091	0	0.899	0.32
GO:0009617	response to bacterium	0.0107547	0	0.903	0.328
GO:0030198	extracellular matrix organization	0.000167533	0	0.876	0.329
GO:0030199	collagen fibril organization	0.0327491	1	0.876	0.884
GO:0042632	cholesterol homeostasis	0.00162405	0	0.818	0.345
GO:0055092	sterol homeostasis	0.00162405	1	0.817	0.915
GO:1901571	fatty acid derivative transport	0.0261638	0	0.861	0.373
GO:0007200	phospholipase C-activating G-protein coupled receptor signaling pathway	0.00270583	0	0.77	0.381
GO:0071825	protein-lipid complex subunit organization	0.0263087	0	0.937	0.39
GO:0003418	growth plate cartilage chondrocyte differentiation	0.04772	0	0.744	0.404
GO:0050878	regulation of body fluid levels	0.032923	0	0.818	0.414
GO:0019932	second-messenger-mediated signaling	0.0149658	0	0.759	0.427
GO:0034369	plasma lipoprotein particle remodeling	0.00131947	0	0.662	0.432
GO:0034375	high-density lipoprotein particle remodeling	0.0228192	1	0.671	0.969
GO:0071827	plasma lipoprotein particle organization	0.01737	1	0.716	0.945
GO:0034368	protein-lipid complex remodeling	0.00131947	1	0.914	0.964
GO:0009611	response to wounding	0.0163192	0	0.898	0.437
GO:0043090	amino acid import	0.0250496	0	0.854	0.438
GO:1901698	response to nitrogen compound	0.043013	0	0.863	0.44
GO:0008202	steroid metabolic process	3.05985e-11	0	0.801	0.442
GO:0097746	regulation of blood vessel diameter	0.00270583	0	0.631	0.445
GO:0003018	vascular process in circulatory system	0.00799466	1	0.748	0.931
GO:0008015	blood circulation	0.00547268	1	0.734	0.917
GO:0050880	regulation of blood vessel size	0.00270583	1	0.629	0.981
GO:0035296	regulation of tube diameter	0.00270583	1	0.785	0.974
GO:0042310	vasoconstriction	0.00521915	1	0.637	0.975
GO:0008217	regulation of blood pressure	0.0160251	1	0.645	0.927
GO:0019229	regulation of vasoconstriction	0.00573324	1	0.64	0.945
GO:0045907	positive regulation of vasoconstriction	0.04772	1	0.615	0.892
GO:0035150	regulation of tube size	0.00270583	1	0.797	0.763
GO:0000768	syncytium formation by plasma membrane fusion	0.0482059	0	0.829	0.464
GO:0050818	regulation of coagulation	0.0477529	0	0.685	0.468
GO:0050819	negative regulation of coagulation	0.0468598	1	0.681	0.857
GO:0019216	regulation of lipid metabolic process	0.0015167	0	0.728	0.482
GO:0055002	striated muscle cell development	0.0477529	0	0.828	0.495
GO:0006952	defense response	0.0211349	0	0.889	0.497
GO:0048871	multicellular organismal homeostasis	0.00162405	0	0.642	0.507
GO:0060191	regulation of lipase activity	0.00918333	0	0.867	0.514
GO:0071715	icosanoid transport	0.0261638	0	0.842	0.522
GO:0032309	icosanoid secretion	0.04772	1	0.839	0.999
GO:0071404	cellular response to low-density lipoprotein particle stimulus	0.00871365	0	0.846	0.534
GO:0071402	cellular response to lipoprotein particle stimulus	0.0149108	1	0.846	0.961
GO:0051093	negative regulation of developmental process	0.01737	0	0.747	0.541
GO:0055094	response to lipoprotein particle	0.00760326	0	0.858	0.546
GO:0006720	isoprenoid metabolic process	4.14e-05	0	0.774	0.547
GO:0015813	L-glutamate transport	0.0468598	0	0.848	0.548
GO:0072358	cardiovascular system development	0.00163908	0	0.674	0.569
GO:0048514	blood vessel morphogenesis	0.00573324	1	0.674	0.961
GO:0001944	vasculature development	0.00442996	1	0.672	0.991
GO:0001568	blood vessel development	0.00374369	1	0.673	0.978
GO:0001525	angiogenesis	0.00714661	1	0.673	0.897
GO:0006869	lipid transport	0.00131947	0	0.803	0.578
GO:0010874	regulation of cholesterol efflux	0.032923	1	0.751	0.888
GO:0032370	positive regulation of lipid transport	0.0317322	1	0.727	0.77
GO:0032368	regulation of lipid transport	0.00374369	1	0.74	0.805
GO:0019915	lipid storage	0.00521915	1	0.752	0.831
GO:0015918	sterol transport	0.0012368	1	0.822	0.846
GO:0030301	cholesterol transport	0.00117815	1	0.823	0.804
GO:0051051	negative regulation of transport	0.0263087	0	0.789	0.578
GO:0043269	regulation of ion transport	0.0295597	1	0.779	0.8
GO:0007218	neuropeptide signaling pathway	0.00521915	0	0.755	0.586
GO:0048646	anatomical structure formation involved in morphogenesis	0.0043843	0	0.867	0.596
GO:0022600	digestive system process	0.00408225	0	0.731	0.596
GO:0014070	response to organic cyclic compound	0.00268225	0	0.832	0.618
GO:0033993	response to lipid	0.00691831	1	0.832	0.766
GO:1902930	regulation of alcohol biosynthetic process	1.57e-07	0	0.733	0.618
GO:0006949	syncytium formation	0.0482059	0	0.828	0.619
GO:0007187	G-protein coupled receptor signaling pathway, coupled to cyclic nucleotide second messenger	0.0247457	0	0.759	0.62
GO:0002792	negative regulation of peptide secretion	0.0471954	0	0.761	0.627
GO:0055088	lipid homeostasis	0.0263087	0	0.815	0.633
GO:0035295	tube development	0.0228192	0	0.686	0.638
GO:0046683	response to organophosphorus	0.0311243	0	0.853	0.64
GO:0048878	chemical homeostasis	0.00374369	0	0.79	0.644
GO:0006936	muscle contraction	0.00635185	0	0.758	0.645
GO:0003013	circulatory system process	0.00799466	1	0.756	0.701
GO:0003012	muscle system process	0.0117815	1	0.759	0.709
GO:0050877	neurological system process	0.00967164	1	0.731	0.817
GO:0006939	smooth muscle contraction	0.0471954	1	0.772	0.906
GO:1901654	response to ketone	0.021923	0	0.851	0.646
GO:0008299	isoprenoid biosynthetic process	0.00047698	0	0.742	0.651
GO:0016101	diterpenoid metabolic process	0.0222536	1	0.804	0.758
GO:0001523	retinoid metabolic process	0.00918333	1	0.806	0.746
GO:0006721	terpenoid metabolic process	0.0015167	1	0.771	0.941
GO:0048660	regulation of smooth muscle cell proliferation	0.0410299	0	0.787	0.66
GO:0048659	smooth muscle cell proliferation	0.046623	1	0.867	0.935
GO:0051591	response to cAMP	0.00681397	0	0.845	0.667
GO:0035239	tube morphogenesis	0.0170923	0	0.692	0.668
GO:0072359	circulatory system development	0.0147673	0	0.678	0.687
GO:0050673	epithelial cell proliferation	0.0353183	0	0.861	0.694
GO:0006066	alcohol metabolic process	9.49074e-11	0	0.792	0.696
GO:1902652	secondary alcohol metabolic process	4.54988e-11	1	0.801	0.764
GO:0046165	alcohol biosynthetic process	3.40017e-08	1	0.781	0.792
GO:1901617	organic hydroxy compound biosynthetic process	2.96006e-09	1	0.847	0.861
GO:0008610	lipid biosynthetic process	0.000100138	0	0.746	0.7
GO:0044255	cellular lipid metabolic process	0.0149658	1	0.746	0.865
GO:0004497	monooxygenase activity	0.000915588	0	0.855	0
GO:0004930	G-protein coupled receptor activity	1.51985e-06	0	0.455	0
GO:0004888	transmembrane signaling receptor activity	0.000852707	1	0.446	0.934
GO:0038023	signaling receptor activity	0.00144444	1	0.471	0.79
GO:0008528	G-protein coupled peptide receptor activity	0.000978363	1	0.497	0.763
GO:0005198	structural molecule activity	6.10942e-06	0	0.867	0
GO:0005201	extracellular matrix structural constituent	1.51985e-06	0	0.824	0
GO:0030545	receptor regulator activity	0.00108218	0	0.803	0
GO:0060089	molecular transducer activity	0.00984918	0	0.866	0
GO:0004252	serine-type endopeptidase activity	0.013213	0	0.826	0.03
GO:0017171	serine hydrolase activity	0.0398566	0	0.826	0.253
GO:0030020	extracellular matrix structural constituent conferring tensile strength	0.0227667	0	0.824	0.292
GO:0048018	receptor agonist activity	0.00108218	0	0.481	0.455
GO:0005179	hormone activity	0.00401328	0	0.783	0.614
GO:0001653	peptide receptor activity	0.00108218	0	0.525	0.624

## Sheet: anleseed-seed_3
ID	Description	p.adjust	eliminated	uniqueness	dispensability
hsa00480	Glutathione metabolism	0.00967622
1	Transcription HIF-1 targets	0.0180284

## Sheet: anleseed-seed_7
ID	Description	p.adjust	eliminated	uniqueness	dispensability
GO:0042698	ovulation cycle	0.0235413
1	CDK5 Signaling	0.00151
2	Serotonin Receptor Signaling	0.00324
3	Glutathione Redox Reactions I	0.00398
4	Apelin Adipocyte Signaling Pathway	0.00407
5	G-Protein Coupled Receptor Signaling	0.024
6	Citrulline-Nitric Oxide Cycle	0.0263
7	Urea Cycle	0.0263
8	Role of JAK1 and JAK3 in ≈í‚â•c Cytokine Signaling	0.0282
9	IL-2 Signaling	0.0339
10	Arginine Biosynthesis IV	0.0347
11	Guanosine Nucleotides Degradation III	0.0347
12	IL-15 Signaling	0.0398
13	LPS/IL-1 Mediated Inhibition of RXR Function	0.0407

## Sheet: anleseed-seed_14
ID	Description	p.adjust	eliminated	uniqueness	dispensability
R-HSA-500792	GPCR ligand binding	0.0045345
R-HSA-418594	G alpha (i) signalling events	0.0055552
R-HSA-416476	G alpha (q) signalling events	0.0108092
R-HSA-388396	GPCR downstream signalling	0.00397115
R-HSA-375276	Peptide ligand-binding receptors	0.00190361
R-HSA-373076	Class A/1 (Rhodopsin-like receptors)	0.000977584
R-HSA-372790	Signaling by GPCR	0.0108092
R-HSA-216083	Integrin cell surface interactions	0.0489574
R-HSA-2022090	Assembly of collagen fibrils and other multimeric structures	0.0478917
R-HSA-1474290	Collagen formation	0.047834
R-HSA-1474244	Extracellular matrix organization	0.000977584
R-HSA-1474228	Degradation of the extracellular matrix	0.0108092
hsa04975	Fat digestion and absorption	0.0143223
hsa04512	ECM-receptor interaction	0.0143223
hsa04080	Neuroactive ligand-receptor interaction	0.0225094
hsa00565	Ether lipid metabolism	0.0143223
33	Blood coagulation	0.00859265
32	Leptin signaling	0.00643342
31	Angiotensin system maturation	0.000503917
30	HMGB1 Signaling	0.049
29	Leukocyte Extravasation Signaling	0.0479
28	LPS/IL-1 Mediated Inhibition of RXR Function	0.0479
27	T Cell Receptor Signaling	0.0457
26	Hepatic Cholestasis	0.0417
25	Endothelin-1 Signaling	0.0417
24	Th1 and Th2 Activation Pathway	0.0389
23	Zymosterol Biosynthesis	0.0389
22	The Visual Cycle	0.0389
21	Superpathway of Geranylgeranyldiphosphate Biosynthesis I (via Mevalonate)	0.0251
20	Heparan Sulfate Biosynthesis	0.0224
19	Th2 Pathway	0.0209
18	Antioxidant Action of Vitamin C	0.0204
17	Mevalonate Pathway I	0.0195
16	GP6 Signaling Pathway	0.0132
15	Superpathway of Cholesterol Biosynthesis	0.0105
14	Heparan Sulfate Biosynthesis (Late Stages)	0.0105
13	Neuropathic Pain Signaling In Dorsal Horn Neurons	0.0105
12	Synaptic Long Term Depression	0.00977
11	Neuroprotective Role of THOP1 in Alzheimer's Disease	0.00955
10	Granulocyte Adhesion and Diapedesis	0.00832
9	Neuroinflammation Signaling Pathway	0.00759
8	FXR/RXR Activation	0.00708
7	Phospholipases	0.00513
6	Hepatic Fibrosis / Hepatic Stellate Cell Activation	0.00447
5	Corticotropin Releasing Hormone Signaling	0.0024
4	Coagulation System	0.00151
3	LXR/RXR Activation	0.000724
2	Atherosclerosis Signaling	0.000316
1	Eicosanoid Signaling	0.000282
GO:0001936	regulation of endothelial cell proliferation	0.000244568	0	0.532	0
GO:0001935	endothelial cell proliferation	0.000244568	1	0.619	0.854
GO:0001937	negative regulation of endothelial cell proliferation	0.0472389	1	0.525	0.925
GO:0001938	positive regulation of endothelial cell proliferation	0.00102353	1	0.539	0.951
GO:0050679	positive regulation of epithelial cell proliferation	0.00430923	1	0.532	0.928
GO:0050678	regulation of epithelial cell proliferation	0.00102353	1	0.522	0.914
GO:0014070	response to organic cyclic compound	0.000360164	0	0.672	0
GO:0051384	response to glucocorticoid	0.00102353	1	0.69	0.771
GO:0031960	response to corticosteroid	0.00138134	1	0.689	0.774
GO:0033993	response to lipid	0.00102353	1	0.672	0.766
GO:0048545	response to steroid hormone	0.00102353	1	0.661	0.728
GO:0009725	response to hormone	0.00430923	1	0.655	0.839
GO:0043062	extracellular structure organization	0.0163456	0	0.847	0.051
GO:0042136	neurotransmitter biosynthetic process	0.0142561	0	0.796	0.133
GO:0060193	positive regulation of lipase activity	0.0249345	0	0.743	0.14
GO:0010518	positive regulation of phospholipase activity	0.0410771	1	0.746	0.953
GO:0006720	isoprenoid metabolic process	0.0443915	0	0.772	0.146
GO:0050819	negative regulation of coagulation	0.0218726	0	0.691	0.149
GO:0050818	regulation of coagulation	0.0495108	1	0.712	0.857
GO:0034765	regulation of ion transmembrane transport	0.0408507	0	0.73	0.178
GO:0034762	regulation of transmembrane transport	0.0472389	1	0.73	0.839
GO:0014812	muscle cell migration	0.0472389	0	0.847	0.179
GO:0007200	phospholipase C-activating G-protein coupled receptor signaling pathway	0.00770194	0	0.638	0.252
GO:0030198	extracellular matrix organization	0.0472389	0	0.847	0.329
GO:0007186	G-protein coupled receptor signaling pathway	0.0408507	0	0.59	0.381
GO:0014003	oligodendrocyte development	0.0410771	0	0.828	0.418
GO:2000242	negative regulation of reproductive process	0.0218726	0	0.758	0.448
GO:0060191	regulation of lipase activity	0.0443915	0	0.764	0.514
GO:0007187	G-protein coupled receptor signaling pathway, coupled to cyclic nucleotide second messenger	0.0194715	0	0.623	0.577
GO:0006721	terpenoid metabolic process	0.0443915	0	0.765	0.62
GO:0001523	retinoid metabolic process	0.0410771	1	0.792	0.719
GO:0007218	neuropeptide signaling pathway	0.0194715	0	0.618	0.62
GO:1901654	response to ketone	0.00770194	0	0.705	0.646
GO:0050673	epithelial cell proliferation	0.0013406	0	0.65	0.694
GO:0008284	positive regulation of cell proliferation	0.0218726	1	0.542	0.801
GO:0008610	lipid biosynthetic process	0.048708	0	0.774	0.7
GO:0005179	hormone activity	0.00280221	0	0.738	0
GO:0005198	structural molecule activity	0.00114578	0	0.845	0
GO:0005201	extracellular matrix structural constituent	0.00114578	0	0.84	0
GO:0005244	voltage-gated ion channel activity	0.022346	0	0.71	0
GO:0022832	voltage-gated channel activity	0.022346	1	0.71	0.889
GO:0030545	receptor regulator activity	0.00693266	0	0.772	0
GO:0038023	signaling receptor activity	0.00802602	0	0.551	0
GO:0004930	G-protein coupled receptor activity	0.00804267	1	0.541	0.79
GO:0004888	transmembrane signaling receptor activity	0.017968	1	0.535	0.934
GO:0060089	molecular transducer activity	0.022346	0	0.844	0
GO:0000977	RNA polymerase II regulatory region sequence-specific DNA binding	0.0468166	0	0.697	0.037
GO:0001012	RNA polymerase II regulatory region DNA binding	0.0468166	1	0.697	0.914
GO:0048018	receptor agonist activity	0.00578496	0	0.496	0.614

## Sheet: Plotting1
Experiment	Pathway	Log10 (adjusted p-value)
Day 14	G-protein coupled receptor activity	5.8182
	extracellular matrix structural constituent	5.8182
	Atherosclerosis Signaling	5.82102
	Granulocyte Adhesion and Diapedesis	5.82974
	G-protein coupled receptor signaling pathway	5.8356
	Regulation of lipid metabolism_Regulation of lipid metabolism via LXR, NF-Y and SREBP	6.0391
	extracellular structure organization	6.1574
	regulation of alcohol biosynthetic process	6.8041
	Cholesterol Biosynthesis	6.96987
	Steroid biosynthesis	8.08886
	LXR/RXR Activation	8.66959
	organic hydroxy compound metabolic process	9.0146
	alcohol metabolic process	10.0227
	cholesterol metabolic process	10.1192
	steroid metabolic process	10.5143
	Metabolism of steroids	10.7169
	Cholesterol biosynthesis	14.2328
	Superpathway of Cholesterol Biosynthesis	15.3002
	SCAP/SREBP Transcriptional Control of Cholesterol and FA Biosynthesis	16.477
Day 7	Cysteine Biosynthesis/Homocysteine Degradation	1.64975
	Hematopoiesis from Pluripotent Stem Cells	1.64975
	HBV-dependent transcription regulation leading to HCC	1.66588
	Reproduction_Gonadotropin-releasing hormone (GnRH) signaling	1.66588
	Development_Embryonal epaxial myogenesis	1.66588
	Toll-like Receptor Signaling	1.66959
	IL-1 Signaling	1.67985
	CCR5 Signaling in Macrophages	1.74958
	T Cell Receptor Signaling	1.76955
	iNOS Signaling	1.80967
	iCOS-iCOSL Signaling in T Helper Cells	1.93181
	Serotonin and Melatonin Biosynthesis	1.9393
	Thyroid Hormone Metabolism I (via Deiodination)	1.9393
	Thyronamine and Iodothyronamine Metabolism	1.9393
	Tryptophan Degradation to 2-amino-3-carboxymuconate Semialdehyde	1.9393
	PI3K Signaling in B Lymphocytes	2.08991
	Glutathione Redox Reactions I	2.1798
	Putative pathways of hormone action in neurofibromatosis type 1	3.06342
Day 3	TOR signaling	1.3118
	peptide biosynthetic process	1.3298
	negative regulation of cellular protein metabolic process	1.3298
	carbohydrate transmembrane transport	1.3363
	intrinsic apoptotic signaling pathway in response to endoplasmic reticulum stress	1.4367
	UVB-Induced MAPK Signaling	1.45967
	Cardiac Hypertrophy Signaling (Enhanced)	1.53018
	negative regulation of growth	1.5883
	response to amino acid starvation	1.6444
	protein kinase B signaling	1.6737
	IL-22 Signaling	1.74958
	response to extracellular stimulus	1.7687
	PI3K/AKT Signaling	2.39041
	response to endoplasmic reticulum stress	2.5226
	response to nitrogen compound	2.7126
	response to hormone	2.7904

## Sheet: Plotting2
Experiment	Pathway	Log10 (adjusted p-value)
Day 14	Neuroprotective Role of THOP1 in Alzheimer's Disease	2.02
	Blood coagulation	2.06587
	Granulocyte Adhesion and Diapedesis	2.07988
	signaling receptor activity	2.0955
	phospholipase C-activating G-protein coupled receptor signaling pathway	2.1134
	response to ketone	2.1134
	Neuroinflammation Signaling Pathway	2.11976
	FXR/RXR Activation	2.14997
	receptor regulator activity	2.1591
	Leptin signaling	2.19156
	receptor agonist activity	2.2377
	G alpha (i) signalling events	2.2553
	Phospholipases	2.28988
	GPCR ligand binding	2.34347
	Hepatic Fibrosis / Hepatic Stellate Cell Activation	2.34969
	GPCR downstream signalling	2.40108
	hormone activity	2.5525
	Corticotropin Releasing Hormone Signaling	2.61979
	Peptide ligand-binding receptors	2.72042
	Coagulation System	2.82102
	epithelial cell proliferation	2.8727
	structural molecule activity	2.9409
	extracellular matrix structural constituent	2.9409
	Class A/1 (Rhodopsin-like receptors)	3.00985
	Extracellular matrix organization	3.00985
	LXR/RXR Activation	3.14026
	Angiotensin system maturation	3.29764
	response to organic cyclic compound	3.4435
	Atherosclerosis Signaling	3.50031
	Eicosanoid Signaling	3.54975
	regulation of endothelial cell proliferation	3.6116
Day 7	LPS/IL-1 Mediated Inhibition of RXR Function	1.39041
	IL-15 Signaling	1.40012
	Arginine Biosynthesis IV	1.45967
	Guanosine Nucleotides Degradation III	1.45967
	IL-2 Signaling	1.4698
	Role of JAK1 and JAK3 in gamma c Cytokine Signaling	1.54975
	Citrulline-Nitric Oxide Cycle	1.58004
	Urea Cycle	1.58004
	G-Protein Coupled Receptor Signaling	1.61979
	ovulation cycle	1.62817
	Apelin Adipocyte Signaling Pathway	2.39041
	Glutathione Redox Reactions I	2.40012
	Serotonin Receptor Signaling	2.48945
	CDK5 Signaling	2.82102
Day 3	Transcription HIF-1 targets	1.74404
	Glutathione metabolism	2.01429
