# Supplementary material for: Mechanism of action deconvolution of the small-molecule pathological tau aggregation inhibitor Anle138b
Source: Alzheimers Res Ther. 2023 Mar 14;15:52. doi: 10.1186/s13195-023-01182-0 (PMC10012450; doi:10.1186/s13195-023-01182-0)
Supplement: Supplementary file 4 — Additional file 4. Upstream regulators inferred from causal reasoning across different algorithms/networks and the frequency of their occurrence. [file 13195_2023_1182_MOESM4_ESM.xlsx]

## Sheet: Description
This file contains upstream regulators inferred from causal reasoning across different algorithms/networks and the frequency of their occurrence
Sheet name	Cell State	Days In Vitro
all_healthy	Healthy	All
all_seed	hTau seed	All
3_healthy	Healthy	3
3_seed	hTau seed	3
7_healthy	Healthy	7
7_seed	hTau seed	7
14_healthy	Healthy	14
14_seed	hTau seed	14

## Sheet: all_healthy
	counts	CR_RT_MetaBase_All_No_Seed_14	CR_RT_MetaBase_All_No_Seed_3	CR_RT_MetaBase_All_No_Seed_7	CR_RT_MetaBase_High_No_Seed_14	CR_RT_MetaBase_High_No_Seed_3	CR_RT_MetaBase_High_No_Seed_7	CR_RT_MetaBase_Medium_No_Seed_14	CR_RT_MetaBase_Medium_No_Seed_3	CR_RT_MetaBase_Medium_No_Seed_7	CR_SN_MetaBase_All_No_Seed_14	CR_SN_MetaBase_All_No_Seed_3	CR_SN_MetaBase_All_No_Seed_7	CR_SN_MetaBase_High_No_Seed_14	CR_SN_MetaBase_High_No_Seed_3	CR_SN_MetaBase_High_No_Seed_7	CR_SN_MetaBase_Medium_No_Seed_14	CR_SN_MetaBase_Medium_No_Seed_3	CR_SN_MetaBase_Medium_No_Seed_7	CARNIVAL_MetaBase_High_No_Seed_14	CARNIVAL_MetaBase_High_No_Seed_3	CARNIVAL_MetaBase_High_No_Seed_7	anle_day_14_causal_regulators.txt	anle_day_14_upstream_regulators.txt	anle_day_3_causal_regulators.txt	anle_day_3_upstream_regulators.txt	anle_day_7_causal_regulators.txt	anle_day_7_upstream_regulators.txt
ELK1	14	0	1	0	0	0	0	0	0	0	1	0	1	1	1	1	1	0	1	1	0	1	1	1	0	0	1	1
SOX10	14	0	1	0	0	1	0	0	1	1	1	0	1	1	0	1	1	0	1	1	0	1	1	1	0	0	0	0
ESR1	14	0	0	0	0	0	0	0	0	0	1	1	1	1	1	1	1	1	1	0	1	0	1	1	0	1	0	1
FOXM1	13	0	1	0	0	1	1	0	1	1	1	0	1	1	0	1	1	0	1	1	0	1	0	0	0	0	0	0
SOX2	13	0	0	0	0	0	0	0	0	0	1	1	1	1	1	1	1	1	1	1	1	1	0	1	0	0	0	0
TP53	13	0	0	0	0	0	0	0	0	0	1	1	1	1	1	1	1	1	1	0	1	0	0	1	0	1	0	1
SMARCA4	12	0	1	0	0	1	0	0	1	0	1	1	0	1	1	0	1	1	0	0	0	0	1	1	0	0	0	1
HIF1A	12	0	0	1	0	0	0	0	0	1	0	1	1	1	1	1	1	0	1	0	0	1	0	1	0	1	0	0
YAP1	12	0	0	0	0	0	1	0	0	1	1	1	1	1	1	1	1	0	1	0	0	0	0	1	0	0	0	1
JUN	12	0	0	0	0	0	1	0	0	0	1	0	1	1	1	1	1	0	1	1	0	1	1	1	0	0	0	0
NRF1	12	0	0	0	0	0	0	0	0	0	1	0	1	1	1	1	1	1	1	1	1	1	0	1	0	0	0	0
CREB1	12	0	0	0	0	0	0	0	0	0	1	0	1	1	0	1	1	0	1	1	0	1	1	1	0	0	1	1
EGR1	12	0	0	0	0	0	0	0	0	0	0	1	1	0	1	1	0	1	1	0	1	1	0	1	1	1	0	1
MAPK11	11	1	0	0	0	0	0	0	0	0	1	1	1	1	0	1	1	0	1	0	0	1	1	1	0	0	0	0
MAPK14	11	1	0	0	0	0	0	0	0	0	1	1	1	1	1	1	1	0	1	0	0	1	0	1	0	0	0	0
FOXK2	11	1	0	0	1	0	0	1	0	0	1	0	1	1	0	1	1	0	1	1	0	1	0	0	0	0	0	0
NR3C1	11	0	0	0	0	1	0	0	1	0	1	0	0	1	1	1	1	1	1	0	0	0	0	1	0	0	0	1
SMAD3	11	0	0	0	0	0	1	0	0	1	1	0	1	1	1	1	0	0	1	0	0	0	0	1	0	0	1	1
SUMO1	11	0	0	0	0	0	0	0	0	0	1	1	1	1	1	1	1	1	1	0	0	1	0	1	0	0	0	0
UBB	11	0	0	0	0	0	0	0	0	0	1	0	1	1	1	1	1	1	1	1	1	1	0	0	0	0	0	0
NR1H3	11	0	0	0	0	0	0	0	0	0	1	0	1	1	0	1	1	0	1	1	0	1	1	1	0	0	0	1
EP300	11	0	0	0	0	0	0	0	0	0	1	0	1	1	1	1	1	1	1	0	1	0	0	1	0	0	0	1
HDAC1	11	0	0	0	0	0	0	0	0	0	1	1	1	1	1	1	1	1	1	0	0	0	0	1	0	0	0	1
RB1	10	0	1	0	0	1	0	0	1	0	1	1	1	1	1	0	0	1	1	0	0	0	0	0	0	0	0	0
NCOA3	10	0	0	1	0	0	1	0	0	1	1	0	1	1	0	1	1	0	1	0	0	1	0	0	0	0	0	0
MDM2	10	0	0	0	0	0	0	0	0	0	1	1	1	1	1	1	1	1	1	0	0	0	0	0	0	0	0	1
APEX1	10	0	0	0	0	0	1	0	0	1	1	0	0	0	1	0	0	1	1	0	0	0	1	1	0	0	1	1
PARP1	10	0	0	0	1	0	0	1	0	0	1	0	1	1	1	0	1	0	0	0	0	0	1	0	0	1	1	0
FOXO1	10	0	0	0	0	1	0	0	1	0	0	0	1	1	1	1	0	1	0	0	0	0	0	1	0	1	0	1
NFKB1	10	0	0	0	0	0	1	0	0	1	1	0	1	1	1	1	1	1	1	0	0	0	0	0	0	0	0	0
E2F1	10	0	0	0	0	0	1	0	0	1	0	1	1	1	1	1	0	1	1	0	0	1	0	0	0	0	0	0
STAT3	10	0	0	0	0	0	0	0	0	0	1	0	1	1	1	1	1	1	1	0	0	0	0	1	0	0	0	1
GSK3B	10	0	0	0	0	0	0	0	0	0	1	1	1	1	1	1	1	0	1	0	0	0	0	1	0	0	0	1
UBC	10	0	0	0	0	0	0	0	0	0	1	0	1	1	1	1	1	1	1	1	0	1	0	0	0	0	0	0
RELA	10	0	0	0	0	0	0	0	0	0	1	1	1	1	1	1	1	1	0	1	0	0	0	1	0	0	0	0
AHR	10	0	0	0	0	0	0	0	0	0	1	1	0	1	0	1	1	0	1	1	0	0	1	1	0	0	0	1
CTNNB1	10	0	0	0	0	0	0	0	0	0	1	0	1	1	1	1	1	1	1	0	0	0	0	1	0	0	0	1
TEAD4	10	0	0	0	0	0	0	0	0	0	1	0	1	1	0	1	1	0	1	1	0	1	0	1	0	0	0	1
PPARGC1A	10	0	0	0	0	0	0	0	0	0	1	0	1	1	1	1	0	0	1	0	0	0	1	1	1	1	0	0
KDM5B	10	0	0	0	0	0	0	0	0	0	1	0	1	1	0	1	1	0	1	1	0	1	0	1	0	0	0	1
MAPK1	10	0	0	0	0	0	0	0	0	0	1	1	0	1	1	1	1	0	1	0	0	0	0	1	0	0	1	1
MAPK12	9	1	0	0	0	0	0	0	0	0	1	1	1	1	0	1	1	0	1	1	0	0	0	0	0	0	0	0
MAPK13	9	1	0	0	0	0	0	0	0	0	1	1	1	1	0	1	1	0	1	0	0	1	0	0	0	0	0	0
TCL1A	9	1	0	0	1	0	0	1	0	0	1	0	0	1	0	0	1	0	0	0	0	0	1	1	0	1	0	0
FOS	9	0	1	0	0	1	0	0	1	0	0	1	0	0	1	0	0	1	0	0	0	0	1	1	0	0	0	1
KAT2B	9	0	0	1	0	0	0	0	0	0	1	0	1	1	0	1	1	0	1	1	0	0	0	0	0	0	0	1
CDC27	9	0	0	1	0	0	1	0	0	1	1	0	1	1	0	1	1	0	1	0	0	0	0	0	0	0	0	0
STAT1	9	0	0	1	1	0	0	1	0	0	1	0	1	1	0	0	1	0	0	1	0	0	0	1	0	0	0	0
CDK2	9	0	0	0	0	0	0	0	0	0	1	0	1	1	1	1	1	0	1	0	0	1	0	1	0	0	0	0
CSNK2A1	9	0	0	0	1	0	0	1	0	0	1	0	1	1	0	1	1	0	1	0	0	1	0	0	0	0	0	0
CSNK2A2	9	0	0	0	1	0	0	1	0	0	0	0	1	1	0	1	1	0	1	1	0	0	0	0	0	0	0	1
ATF3	9	0	0	0	0	0	0	0	0	0	1	1	0	1	1	0	1	1	0	1	1	0	0	0	0	1	0	0
MYC	9	0	0	0	0	0	0	0	0	0	1	1	0	1	1	1	1	0	1	0	1	0	0	1	0	0	0	0
AKT1	9	0	0	0	0	0	0	0	0	0	1	0	1	1	1	1	1	0	1	0	0	0	0	1	0	0	0	1
ATF2	9	0	0	0	0	0	0	0	0	0	1	0	1	1	0	1	1	0	1	1	0	1	0	0	0	0	0	1
AR	9	0	0	0	0	0	0	0	0	0	1	1	1	1	1	1	1	0	1	0	0	0	0	1	0	0	0	0
TCF4	9	0	0	0	0	0	0	0	0	0	1	0	1	1	0	1	1	0	1	1	0	1	0	1	0	0	0	0
MYB	9	0	0	0	0	0	0	0	0	0	1	0	1	1	0	1	1	0	1	1	0	1	0	1	0	0	0	0
NOTCH1	9	0	0	0	0	0	0	0	0	0	1	0	1	1	1	1	1	0	1	0	0	0	0	1	0	0	0	1
ELAVL1	9	0	0	0	0	0	0	0	0	0	1	1	1	1	1	1	1	0	1	0	0	0	0	0	0	0	0	1
TRPV1	8	1	0	0	0	0	0	1	0	0	1	0	0	0	0	0	1	0	0	0	0	0	1	1	0	0	1	1
AXIN1	8	1	0	0	1	0	0	1	0	1	1	0	0	1	0	0	1	0	1	0	0	0	0	0	0	0	0	0
HMGB1	8	0	1	0	0	1	0	0	1	0	0	0	0	1	1	0	1	1	0	0	0	0	1	0	0	0	0	0
MITF	8	0	0	1	0	0	0	0	0	0	1	0	0	1	0	1	1	0	0	1	0	0	0	1	0	0	0	1
MUC1	8	0	0	1	1	0	1	1	0	1	0	0	0	1	0	0	1	0	0	0	0	0	0	0	0	0	1	0
PKM	8	0	0	1	0	0	1	0	0	1	1	0	0	1	0	1	1	0	1	0	0	0	0	0	0	0	0	0
KLF5	8	0	0	1	0	0	1	0	0	1	0	1	0	1	1	0	0	1	0	0	1	0	0	0	0	0	0	0
TP73	8	0	0	0	0	0	0	0	0	0	1	1	0	1	0	1	1	0	1	0	0	0	0	1	0	0	0	1
RASSF1	8	0	0	0	1	0	0	1	0	0	0	0	0	1	0	0	1	0	0	0	0	0	1	1	0	1	0	1
RAC1	8	0	0	0	1	0	0	1	0	0	0	0	1	1	0	1	1	0	1	0	0	0	0	0	0	0	0	1
MAP3K7	8	0	0	0	1	0	1	1	0	1	0	0	1	1	0	0	1	0	0	0	0	0	1	0	0	0	0	0
SSRP1	8	0	0	0	0	0	1	0	0	1	0	0	1	1	0	1	0	0	1	0	0	1	0	0	0	0	0	1
SREBF2	8	0	0	0	0	0	1	0	0	1	1	0	0	1	0	0	1	0	0	1	0	0	1	1	0	0	0	0
YY1	8	0	0	0	0	0	0	0	0	0	1	0	1	1	0	1	1	0	1	0	0	1	0	1	0	0	0	0
CREBBP	8	0	0	0	0	0	0	0	0	0	1	0	1	1	0	1	1	0	1	0	0	0	0	1	0	0	0	1
PRKCA	8	0	0	0	0	0	0	0	0	0	1	0	1	1	0	0	1	0	1	0	0	0	0	1	0	1	0	1
IKBKB	8	0	0	0	0	0	0	0	0	0	1	0	1	1	0	1	1	0	1	0	0	0	0	1	0	0	0	1
MAPK3	8	0	0	0	0	0	0	0	0	0	1	0	0	1	1	1	1	0	0	0	0	0	0	1	0	0	1	1
PPARG	8	0	0	0	0	0	0	0	0	0	1	1	1	0	1	1	0	0	1	0	0	0	0	1	0	1	0	0
ATF4	8	0	0	0	0	0	0	0	0	0	0	1	1	0	1	0	0	1	0	0	1	0	0	1	1	1	0	0
MAPK8	8	0	0	0	0	0	0	0	0	0	0	1	1	1	1	1	1	0	1	0	0	0	0	1	0	0	0	0
CUL1	7	1	0	0	0	0	1	0	0	1	1	0	0	1	0	1	0	0	1	0	0	0	0	0	0	0	0	0
SMN2	7	1	0	1	1	1	0	1	1	1	0	0	0	0	0	0	0	0	0	0	0	0	0	0	0	0	0	0
SMN1	7	1	0	1	1	1	0	1	1	1	0	0	0	0	0	0	0	0	0	0	0	0	0	0	0	0	0	0
HIF1AN	7	1	0	0	1	0	0	1	0	1	1	0	0	1	0	0	1	0	0	0	0	0	0	0	0	0	0	0
SPI1	7	0	1	0	0	0	0	0	0	0	1	1	0	1	0	0	1	0	0	1	0	0	0	0	0	0	0	1
XIAP	7	0	0	1	0	0	1	0	0	1	0	0	1	0	0	1	0	0	1	0	0	0	0	0	1	0	0	0
KMT2A	7	0	0	1	0	0	1	0	0	0	1	0	1	1	0	1	0	0	1	0	0	0	0	0	0	0	0	0
TRAF6	7	0	0	1	0	0	0	0	0	0	1	0	1	1	0	1	1	0	1	0	0	0	0	0	0	0	0	0
FSTL1	7	0	0	1	1	0	1	1	0	1	0	0	0	0	0	0	0	0	0	0	0	0	0	0	1	1	0	0
SOX4	7	0	0	1	0	0	1	0	0	1	0	0	1	0	0	1	0	0	1	0	0	0	0	1	0	0	0	0
CLOCK	7	0	0	0	0	0	0	0	0	0	1	0	0	1	0	0	1	0	0	1	0	0	0	1	0	0	1	1
TFAP4	7	0	0	0	1	0	0	1	0	0	0	0	0	0	0	0	0	0	0	0	0	0	0	1	1	1	1	1
GATA3	7	0	0	0	1	0	0	1	0	0	1	0	0	1	0	0	1	0	0	1	0	0	0	0	0	0	0	1
OLIG2	7	0	0	0	0	1	0	0	1	1	1	0	0	0	0	0	0	0	0	0	0	0	1	1	0	0	0	1
PPARA	7	0	0	0	0	1	0	0	0	0	0	0	1	1	0	0	1	0	1	0	0	0	1	1	0	0	0	0
ARNT	7	0	0	0	0	0	1	0	0	1	0	0	1	0	0	1	0	0	1	0	0	1	0	1	0	0	0	0
TEAD2	7	0	0	0	0	0	1	0	0	1	0	0	0	1	0	0	0	0	0	0	0	0	1	1	0	0	1	1
AKT3	7	0	0	0	0	0	1	0	0	0	1	0	1	1	0	1	1	0	1	0	0	0	0	0	0	0	0	0
AKT2	7	0	0	0	0	0	1	0	0	0	1	0	1	1	0	0	1	0	1	0	0	0	0	0	0	0	0	1
CHUK	7	0	0	0	0	0	0	0	0	0	1	0	1	1	0	1	1	0	0	0	0	0	0	1	0	0	0	1
MAF	7	0	0	0	0	0	0	0	0	0	1	0	0	1	0	1	1	0	0	1	0	0	1	1	0	0	0	0
TAL1	7	0	0	0	0	0	0	0	0	0	1	0	1	1	0	1	1	0	1	1	0	0	0	0	0	0	0	0
TCF7L2	7	0	0	0	0	0	0	0	0	0	1	0	1	1	0	1	1	0	1	0	0	0	0	1	0	0	0	0
CDK1	7	0	0	0	0	0	0	0	0	0	1	0	1	1	0	1	1	0	1	1	0	0	0	0	0	0	0	0
FOXO3	7	0	0	0	0	0	0	0	0	0	1	0	0	1	0	0	1	0	0	1	0	0	0	1	0	0	1	1
SMAD4	7	0	0	0	0	0	0	0	0	0	1	0	1	1	0	1	0	0	1	0	0	0	0	1	0	0	0	1
STAT2	7	0	0	0	0	0	0	0	0	0	1	0	0	1	0	1	1	0	1	1	0	0	0	0	0	0	0	1
MEF2C	7	0	0	0	0	0	0	0	0	0	1	0	1	0	0	1	0	0	1	0	0	0	1	1	0	0	0	1
EGFR	7	0	0	0	0	0	0	0	0	0	1	0	1	1	0	1	1	0	1	0	0	0	0	0	0	0	0	1
RUVBL1	7	0	0	0	0	0	0	0	0	0	1	0	0	1	0	1	1	0	1	0	0	0	0	0	1	1	0	0
SUMO3	7	0	0	0	0	0	0	0	0	0	1	0	1	0	0	1	0	0	1	0	0	1	1	1	0	0	0	0
FOXO4	7	0	0	0	0	0	0	0	0	0	0	0	1	1	0	1	0	0	1	0	0	1	1	1	0	0	0	0
MAPK8IP2	6	1	1	0	0	0	0	0	0	0	0	0	0	0	0	0	0	0	0	0	0	0	1	1	1	0	0	1
CUEDC2	6	1	0	0	1	0	0	1	0	0	1	0	0	1	0	0	1	0	0	0	0	0	0	0	0	0	0	0
SNRPA	6	1	0	1	1	1	0	1	1	0	0	0	0	0	0	0	0	0	0	0	0	0	0	0	0	0	0	0
KHSRP	6	1	0	0	0	1	0	1	1	0	0	0	0	1	0	0	1	0	0	0	0	0	0	0	0	0	0	0
STK4	6	1	0	0	1	0	0	1	0	0	1	0	0	1	0	0	1	0	0	0	0	0	0	0	0	0	0	0
IRF3	6	1	0	0	0	0	0	0	0	0	1	0	1	0	0	1	0	0	1	0	0	1	0	0	0	0	0	0
CDC20	6	1	0	0	0	0	0	0	0	0	1	0	1	1	1	0	1	0	0	0	0	0	0	0	0	0	0	0
IFI16	6	0	1	0	0	1	0	0	1	1	0	0	0	0	0	0	0	0	1	0	0	0	0	0	0	0	0	1
PRRX1	6	0	1	0	0	1	1	0	1	1	0	0	0	0	0	0	0	0	0	0	0	0	0	0	0	0	0	1
KDM2A	6	0	1	0	0	1	0	0	1	0	0	1	0	0	1	0	0	1	0	0	0	0	0	0	0	0	0	0
RNF220	6	0	0	1	0	0	1	0	0	1	0	0	1	0	0	1	0	0	1	0	0	0	0	0	0	0	0	0
UBE2B	6	0	0	1	0	0	1	0	0	1	0	0	1	0	0	1	0	0	1	0	0	0	0	0	0	0	0	0
UBA1	6	0	0	1	0	0	1	0	0	1	0	0	1	0	0	1	0	0	1	0	0	0	0	0	0	0	0	0
NLRX1	6	0	0	1	0	0	1	0	0	1	0	0	1	0	0	1	0	0	1	0	0	0	0	0	0	0	0	0
TRAF2	6	0	0	1	0	0	1	0	0	1	0	0	1	1	0	0	1	0	0	0	0	0	0	0	0	0	0	0
UBR5	6	0	0	1	0	0	1	0	0	1	0	0	1	0	0	1	0	0	1	0	0	0	0	0	0	0	0	0
FHL2	6	0	0	1	0	0	0	0	0	0	0	0	1	1	0	1	0	0	1	0	0	0	1	0	0	0	0	0
CASP7	6	0	0	1	0	0	1	0	0	1	0	0	1	0	0	1	0	0	1	0	0	0	0	0	0	0	0	0
BAG2	6	0	0	1	0	0	1	0	0	1	0	0	1	0	0	1	0	0	1	0	0	0	0	0	0	0	0	0
REST	6	0	0	0	0	0	0	0	0	0	1	1	0	1	0	0	1	0	0	1	0	0	0	1	0	0	0	0
SYNE2	6	0	0	0	1	0	1	1	0	1	0	0	0	0	0	0	0	0	0	0	0	0	1	0	0	0	1	0
CSNK2B	6	0	0	0	1	0	0	1	0	0	0	0	0	1	0	0	1	0	0	1	0	1	0	0	0	0	0	0
HMGN1	6	0	0	0	1	0	0	1	0	0	0	0	0	0	0	0	0	0	0	0	0	0	1	1	0	0	1	1
HSPA9	6	0	0	0	1	0	0	0	0	0	1	0	0	1	0	0	1	0	0	0	0	0	0	0	1	1	0	0
PRKCI	6	0	0	0	1	0	0	1	0	0	1	0	1	1	0	0	1	0	0	0	0	0	0	0	0	0	0	0
AFP	6	0	0	0	1	0	0	1	0	0	0	0	0	0	0	0	0	0	0	0	0	0	1	1	0	0	1	1
RNF4	6	0	0	0	0	1	0	0	1	0	0	0	1	0	1	1	0	0	1	0	0	0	0	0	0	0	0	0
RELB	6	0	0	0	0	1	0	0	1	0	1	0	0	1	0	0	1	0	0	1	0	0	0	0	0	0	0	0
CDKN1B	6	0	0	0	0	0	1	0	0	1	0	0	1	1	1	0	1	0	0	0	0	0	0	0	0	0	0	0
TGFBR2	6	0	0	0	0	0	1	0	0	1	0	0	0	0	0	0	0	0	0	0	0	0	1	1	0	0	1	1
EWSR1	6	0	0	0	0	0	1	0	0	1	0	0	0	1	0	0	1	0	0	0	0	0	1	1	0	0	0	0
BHLHE40	6	0	0	0	0	0	1	0	0	0	0	1	0	0	1	0	0	1	0	0	1	0	0	1	0	0	0	0
PIK3R1	6	0	0	0	0	0	1	0	0	0	0	0	1	1	0	0	1	0	1	0	0	0	0	0	0	1	0	0
MAP3K1	6	0	0	0	0	0	0	0	0	0	1	0	1	1	0	0	1	0	1	0	0	0	0	0	0	0	0	1
SREBF1	6	0	0	0	0	0	0	0	0	0	1	0	0	1	0	0	1	0	0	1	0	0	1	1	0	0	0	0
SRC	6	0	0	0	0	0	0	0	0	0	1	0	1	1	0	0	1	0	1	0	0	0	0	1	0	0	0	0
SP1	6	0	0	0	0	0	0	0	0	0	1	0	0	1	0	0	1	0	0	1	0	0	0	1	0	0	0	1
CAMK4	6	0	0	0	0	0	0	0	0	0	1	0	0	1	0	0	0	0	0	0	0	0	1	1	0	0	1	1
PRDM1	6	0	0	0	0	0	0	0	0	0	1	0	0	1	0	1	1	0	0	1	0	0	0	0	0	0	0	1
HSPA8	6	0	0	0	0	0	0	0	0	0	1	0	1	1	0	1	1	0	1	0	0	0	0	0	0	0	0	0
SKP2	6	0	0	0	0	0	0	0	0	0	1	0	1	1	0	1	1	0	1	0	0	0	0	0	0	0	0	0
TEAD1	6	0	0	0	0	0	0	0	0	0	1	0	0	1	0	0	1	0	0	1	0	0	0	1	0	0	0	1
CEBPB	6	0	0	0	0	0	0	0	0	0	1	1	1	0	1	0	0	1	0	0	0	0	0	1	0	0	0	0
NR4A1	6	0	0	0	0	0	0	0	0	0	1	0	1	0	0	1	0	0	1	0	0	1	0	1	0	0	0	0
RXRA	6	0	0	0	0	0	0	0	0	0	1	0	0	1	1	0	1	0	0	0	0	0	1	1	0	0	0	0
VDR	6	0	0	0	0	0	0	0	0	0	1	0	1	1	0	1	0	0	1	0	0	0	0	1	0	0	0	0
JAK2	6	0	0	0	0	0	0	0	0	0	1	0	0	1	0	0	1	0	1	0	0	0	0	0	0	0	1	1
ESR2	6	0	0	0	0	0	0	0	0	0	0	1	0	1	1	0	0	1	0	0	0	0	0	1	0	0	0	1
CEBPA	6	0	0	0	0	0	0	0	0	0	0	1	0	0	1	1	0	1	0	0	0	0	0	1	0	0	0	1
NFE2L2	6	0	0	0	0	0	0	0	0	0	0	1	0	1	1	0	0	1	0	0	0	0	0	1	0	0	0	1
HCFC1	6	0	0	0	0	0	0	0	0	0	0	0	1	1	1	1	0	0	1	0	0	1	0	0	0	0	0	0
ETS2	6	0	0	0	0	0	0	0	0	0	0	0	1	0	0	1	0	0	1	0	0	1	0	1	0	0	0	1
WT1	6	0	0	0	0	0	0	0	0	0	0	0	1	0	0	1	0	0	1	0	0	1	0	1	0	0	0	1
CCND1	6	0	0	0	0	0	0	0	0	0	0	0	1	1	1	1	1	0	1	0	0	0	0	0	0	0	0	0
HNF1B	6	0	0	0	0	0	0	0	0	0	0	0	1	0	0	1	0	0	1	0	0	1	1	1	0	0	0	0
ARHGDIA	6	0	0	0	0	0	0	0	0	0	0	0	1	0	0	1	0	0	1	0	0	0	0	1	0	0	1	1
PAK2	5	1	0	0	1	0	0	1	0	0	0	0	0	1	0	0	1	0	0	0	0	0	0	0	0	0	0	0
RLN2	5	1	0	0	1	0	0	1	0	0	0	0	0	0	0	0	0	0	0	0	0	0	0	1	0	0	0	1
S100P	5	1	0	0	1	0	0	1	0	0	0	0	0	1	0	0	1	0	0	0	0	0	0	0	0	0	0	0
S100A2	5	1	0	0	1	0	0	1	0	0	0	0	0	1	0	0	1	0	0	0	0	0	0	0	0	0	0	0
PRKAA2	5	1	0	0	0	0	0	0	0	0	1	0	0	1	0	0	1	0	0	0	0	0	0	1	0	0	0	0
SERPINE2	5	1	0	0	1	1	0	1	1	0	0	0	0	0	0	0	0	0	0	0	0	0	0	0	0	0	0	0
UBE2I	5	1	0	0	0	0	0	0	0	0	1	0	1	1	0	0	1	0	0	0	0	0	0	0	0	0	0	0
OR3A4P	5	1	0	0	1	0	1	1	0	1	0	0	0	0	0	0	0	0	0	0	0	0	0	0	0	0	0	0
ZYX	5	1	0	0	1	0	0	1	0	0	0	0	0	0	0	1	0	0	0	0	0	0	0	0	0	0	0	1
F2	5	0	1	0	0	1	0	0	1	0	0	0	0	0	0	0	0	0	0	0	0	0	0	1	0	0	0	1
MAPKBP1	5	0	1	0	1	1	0	1	1	0	0	0	0	0	0	0	0	0	0	0	0	0	0	0	0	0	0	0
OLIG1	5	0	1	0	0	1	0	0	1	1	1	0	0	0	0	0	0	0	0	0	0	0	0	0	0	0	0	0
NFATC4	5	0	1	0	0	0	0	0	0	0	0	1	0	0	1	0	0	1	1	0	0	0	0	0	0	0	0	0
NFKBIA	5	0	1	0	0	0	0	0	0	0	0	0	1	1	0	0	1	0	0	0	0	0	0	1	0	0	0	0
SOX5	5	0	1	0	0	1	0	0	1	1	0	0	0	0	0	0	0	0	0	0	0	0	0	1	0	0	0	0
RCAN1	5	0	1	1	0	0	0	0	1	1	0	0	0	0	0	0	0	0	0	0	0	0	0	1	0	0	0	0
GTF2I	5	0	1	0	0	1	0	0	1	0	0	0	0	1	0	0	0	0	0	0	0	0	0	0	0	0	0	1
CDK6	5	0	1	0	0	1	0	0	1	0	0	0	1	0	1	0	0	0	0	0	0	0	0	0	0	0	0	0
UBE2S	5	0	0	1	0	0	1	0	0	1	0	0	0	0	0	1	0	0	1	0	0	0	0	0	0	0	0	0
JMJD6	5	0	0	1	0	0	1	0	0	1	0	0	0	0	0	1	0	0	1	0	0	0	0	0	0	0	0	0
ZFHX3	5	0	0	1	0	0	1	0	0	1	0	0	0	0	0	0	0	0	0	0	0	0	1	1	0	0	0	0
IL11RA	5	0	0	1	0	0	1	0	0	1	0	0	0	0	0	0	0	0	0	0	0	0	1	0	0	0	0	1
BMPR2	5	0	0	1	1	0	1	1	0	1	0	0	0	0	0	0	0	0	0	0	0	0	0	0	0	0	0	0
NIPA1	5	0	0	1	1	0	1	1	0	1	0	0	0	0	0	0	0	0	0	0	0	0	0	0	0	0	0	0
HMGA2	5	0	0	1	0	1	0	0	1	0	0	0	0	0	1	0	0	1	0	0	0	0	0	0	0	0	0	0
GALNT1	5	0	0	1	1	0	1	1	0	1	0	0	0	0	0	0	0	0	0	0	0	0	0	0	0	0	0	0
GALNT3	5	0	0	1	1	0	1	1	0	1	0	0	0	0	0	0	0	0	0	0	0	0	0	0	0	0	0	0
CTF1	5	0	0	1	0	0	1	0	0	1	0	0	0	0	0	0	0	0	0	0	0	0	0	1	0	0	0	1
CSF1R	5	0	0	1	0	0	1	0	0	1	0	0	0	0	0	0	0	0	0	0	0	0	0	0	1	1	0	0
XBP1	5	0	0	1	0	0	0	0	0	0	0	0	1	0	0	1	0	0	1	0	0	1	0	0	0	0	0	0
MEMO1	5	0	0	1	0	0	0	0	0	0	0	0	0	0	0	0	0	0	0	0	0	0	0	1	1	1	0	1
CBFA2T3	5	0	0	1	0	0	1	0	0	1	0	0	0	0	0	1	0	0	1	0	0	0	0	0	0	0	0	0
CSF1	5	0	0	1	0	0	1	0	0	1	0	0	0	0	0	0	0	0	0	0	0	0	1	1	0	0	0	0
CDKN2A	5	0	0	0	0	0	0	0	0	0	0	0	0	1	0	1	1	0	1	0	0	0	0	1	0	0	0	0
IKBKG	5	0	0	0	0	0	0	0	0	0	0	0	0	1	1	1	1	0	0	0	0	0	0	1	0	0	0	0
IRS1	5	0	0	0	0	0	0	0	0	0	0	0	1	1	0	0	0	0	0	0	0	0	1	1	0	0	0	1
GNA13	5	0	0	0	1	0	0	1	0	0	0	0	0	0	0	0	0	0	0	0	0	0	0	1	0	0	1	1
STUB1	5	0	0	0	0	0	0	0	0	0	0	0	1	1	0	1	1	0	1	0	0	0	0	0	0	0	0	0
PLAU	5	0	0	0	1	0	0	0	0	0	1	0	0	1	0	0	1	0	0	0	0	0	0	0	0	1	0	0
HRAS	5	0	0	0	1	0	0	1	0	0	0	0	0	0	0	0	0	0	0	0	0	0	1	1	0	0	0	1
BAG1	5	0	0	0	1	0	0	1	0	0	0	0	1	1	0	0	1	0	0	0	0	0	0	0	0	0	0	0
FMOD	5	0	0	0	1	0	0	1	1	0	0	0	0	0	0	0	0	0	0	0	0	0	1	1	0	0	0	0
CLDN7	5	0	0	0	1	0	0	1	0	0	0	0	0	0	0	0	0	0	0	0	0	0	1	1	0	1	0	0
ID1	5	0	0	0	0	1	0	0	1	0	1	0	1	0	0	0	0	0	0	0	0	0	0	1	0	0	0	0
GATA6	5	0	0	0	0	1	0	0	0	0	1	0	0	1	0	0	1	0	0	1	0	0	0	0	0	0	0	0
FOXC2	5	0	0	0	0	0	1	0	0	1	0	0	0	0	0	1	0	0	1	0	0	0	0	1	0	0	0	0
GAN	5	0	0	0	0	0	1	0	0	1	0	0	0	0	0	0	0	0	0	0	0	0	0	1	0	0	1	1
ANAPC7	5	0	0	0	0	0	1	0	0	0	1	0	0	1	0	1	0	0	1	0	0	0	0	0	0	0	0	0
ANAPC5	5	0	0	0	0	0	1	0	0	0	1	0	0	1	0	1	0	0	1	0	0	0	0	0	0	0	0	0
ANAPC4	5	0	0	0	0	0	1	0	0	0	1	0	0	1	0	1	0	0	1	0	0	0	0	0	0	0	0	0
ANAPC13	5	0	0	0	0	0	1	0	0	0	1	0	0	1	0	1	0	0	1	0	0	0	0	0	0	0	0	0
ANAPC10	5	0	0	0	0	0	1	0	0	0	1	0	0	1	0	1	0	0	1	0	0	0	0	0	0	0	0	0
ANAPC2	5	0	0	0	0	0	1	0	0	0	1	0	0	1	0	1	0	0	1	0	0	0	0	0	0	0	0	0
CDC26	5	0	0	0	0	0	1	0	0	0	1	0	0	1	0	1	0	0	1	0	0	0	0	0	0	0	0	0
CDC16	5	0	0	0	0	0	1	0	0	0	1	0	0	1	0	1	0	0	1	0	0	0	0	0	0	0	0	0
ANAPC1	5	0	0	0	0	0	1	0	0	0	1	0	0	1	0	1	0	0	1	0	0	0	0	0	0	0	0	0
CDC23	5	0	0	0	0	0	1	0	0	0	1	0	0	1	0	1	0	0	1	0	0	0	0	0	0	0	0	0
ANAPC11	5	0	0	0	0	0	1	0	0	0	1	0	0	1	0	1	0	0	1	0	0	0	0	0	0	0	0	0
CRTC2	5	0	0	0	0	0	1	0	0	1	0	0	0	1	0	1	0	0	1	0	0	0	0	0	0	0	0	0
SIRT2	5	0	0	0	0	0	1	0	0	1	0	0	0	0	0	0	0	0	0	0	0	0	1	1	1	0	0	0
PGR	5	0	0	0	0	0	1	0	0	1	1	0	0	0	0	0	0	0	0	0	0	0	0	1	0	0	0	1
NCOA2	5	0	0	0	0	0	1	0	0	1	0	0	0	0	0	0	0	0	1	0	0	0	0	1	0	0	0	1
NFYA	5	0	0	0	0	0	1	0	0	1	0	0	0	0	0	0	0	0	0	0	0	0	1	1	0	0	0	1
FOXL2	5	0	0	0	0	0	1	0	0	1	0	0	0	0	0	0	0	0	0	0	0	0	0	1	1	0	0	1
SIRT6	5	0	0	0	0	0	1	0	0	1	1	0	0	0	1	0	0	0	0	0	0	0	0	1	0	0	0	0
MAP2K7	5	0	0	0	0	0	1	0	0	1	0	0	0	1	0	0	1	0	0	0	0	0	0	0	0	0	1	0
ARNT2	5	0	0	0	0	0	1	0	0	1	0	0	0	0	0	0	0	0	0	0	0	0	0	1	0	0	1	1
NRXN1	5	0	0	0	0	0	1	0	0	1	0	0	0	0	0	0	0	0	0	0	0	0	0	1	0	0	1	1
CNTF	5	0	0	0	0	0	1	0	0	1	0	0	0	0	0	0	0	0	0	0	0	0	1	1	0	0	0	1
LIF	5	0	0	0	0	0	1	0	0	1	0	0	0	0	0	0	0	0	0	0	0	0	0	1	0	0	1	1
ATM	5	0	0	0	0	0	0	0	0	0	1	0	0	1	1	1	0	0	1	0	0	0	0	0	0	0	0	0
HSP90AB1	5	0	0	0	0	0	0	0	0	0	1	0	0	1	1	0	1	0	0	0	0	0	0	0	0	0	0	1
ID2	5	0	0	0	0	0	0	0	0	0	1	0	1	1	0	0	1	0	0	0	0	0	0	1	0	0	0	0
PRKACA	5	0	0	0	0	0	0	0	0	1	0	0	1	0	0	1	0	0	1	0	0	1	0	0	0	0	0	0
PRKAA1	5	0	0	0	0	0	0	0	0	0	1	0	0	1	0	0	1	0	0	1	0	0	0	1	0	0	0	0
IGF2BP1	5	0	0	0	0	0	0	0	0	0	1	0	0	1	0	0	1	0	0	0	0	0	1	1	0	0	0	0
SP3	5	0	0	0	0	0	0	0	0	0	1	0	0	1	0	0	1	0	0	0	0	0	0	1	0	0	0	1
MEF2A	5	0	0	0	0	0	0	0	0	0	1	0	0	1	0	0	1	0	0	1	0	0	0	1	0	0	0	0
ESRRA	5	0	0	0	0	0	0	0	0	0	1	0	0	1	0	0	1	0	0	1	0	0	1	0	0	0	0	0
FLI1	5	0	0	0	0	0	0	0	0	0	1	0	0	1	0	0	1	0	0	1	0	0	0	0	0	0	0	1
SIRT1	5	0	0	0	0	0	0	0	0	0	1	1	0	1	0	0	1	0	0	0	0	0	0	1	0	0	0	0
HSPA5	5	0	0	0	0	0	0	0	0	0	1	0	0	1	0	0	1	0	0	0	0	0	1	1	0	0	0	0
FBXW7	5	0	0	0	0	0	0	0	0	0	1	0	0	1	0	1	1	0	0	0	0	0	0	1	0	0	0	0
EHMT2	5	0	0	0	0	0	0	0	0	0	1	0	0	1	0	1	1	0	1	0	0	0	0	0	0	0	0	0
PIAS1	5	0	0	0	0	0	0	0	0	0	1	0	1	1	0	1	1	0	0	0	0	0	0	0	0	0	0	0
HDAC2	5	0	0	0	0	0	0	0	0	0	0	1	0	0	1	0	0	1	0	0	1	0	0	0	0	0	0	1
MAPK9	5	0	0	0	0	0	0	0	0	0	0	1	0	1	0	1	1	0	1	0	0	0	0	0	0	0	0	0
HDAC6	5	0	0	0	0	0	0	0	0	0	0	0	1	0	0	0	0	0	0	0	0	0	1	1	0	0	1	1
TCF12	5	0	0	0	0	0	0	0	0	0	0	0	1	0	0	1	0	0	1	0	0	1	0	1	0	0	0	0
THAP11	5	0	0	0	0	0	0	0	0	0	0	0	1	1	0	1	0	0	1	0	0	1	0	0	0	0	0	0
SOX6	5	0	0	0	0	0	0	0	0	0	0	0	1	0	0	1	0	0	1	0	0	1	0	1	0	0	0	0
BCL6	5	0	0	0	0	0	0	0	0	0	0	0	1	0	0	1	0	0	1	0	0	1	0	1	0	0	0	0
CASP3	5	0	0	0	0	0	0	0	0	0	0	0	1	1	0	1	1	0	1	0	0	0	0	0	0	0	0	0
PTEN	5	0	0	0	0	0	0	0	0	0	0	0	1	0	0	1	0	0	1	0	0	0	0	1	0	0	0	1
DDIT3	5	0	0	0	0	0	0	0	0	0	0	0	1	1	0	0	1	0	0	0	0	0	0	1	0	1	0	0
PPP2CA	5	0	0	0	0	0	0	0	0	0	0	0	1	1	0	0	1	0	0	0	0	0	0	0	1	1	0	0
APC	5	0	0	0	0	0	0	0	0	0	0	0	1	1	0	1	0	0	1	0	0	0	0	1	0	0	0	0
HTT	5	0	0	0	0	0	0	0	0	0	0	0	1	0	1	0	0	1	0	0	0	0	0	1	0	0	0	1
PPARGC1B	5	0	0	0	0	0	0	0	0	0	0	0	0	1	0	1	1	0	0	0	0	0	1	1	0	0	0	0
HDAC5	5	0	0	0	0	0	0	0	0	0	0	0	0	1	0	0	1	0	0	0	0	0	1	1	0	0	0	1
HDAC3	5	0	0	0	0	0	0	0	0	0	0	0	0	1	0	0	1	0	0	0	0	0	1	1	0	0	0	1
INSR	5	0	0	0	0	0	0	0	0	0	0	0	0	1	0	0	1	0	0	0	0	0	1	1	0	0	0	1
RUVBL2	5	0	0	0	0	0	0	0	0	0	0	0	0	1	0	1	1	0	1	1	0	0	0	0	0	0	0	0
PDGF.BB	5	0	0	0	0	0	0	0	0	0	0	0	0	0	0	0	0	0	0	0	0	0	1	1	0	1	1	1
PBK	4	1	0	1	0	0	1	0	0	1	0	0	0	0	0	0	0	0	0	0	0	0	0	0	0	0	0	0
NRG1	4	1	0	0	0	0	0	0	0	0	0	0	0	0	0	0	0	0	0	0	0	0	1	1	0	0	0	1
PDLIM5	4	1	0	0	1	0	0	0	0	0	1	0	0	1	0	0	0	0	0	0	0	0	0	0	0	0	0	0
PCSK2	4	1	0	0	0	0	0	0	0	0	0	0	0	0	0	0	0	0	0	0	0	0	1	1	0	0	0	1
CAMKK1	4	1	0	0	0	0	0	0	0	0	1	0	0	1	0	0	0	0	0	0	0	0	0	0	0	0	1	0
CBY1	4	1	0	0	1	0	0	1	0	0	1	0	0	0	0	0	0	0	0	0	0	0	0	0	0	0	0	0
CCNDBP1	4	1	0	0	0	1	0	0	1	1	0	0	0	0	0	0	0	0	0	0	0	0	0	0	0	0	0	0
CLTA	4	1	0	0	1	0	0	1	0	0	0	0	0	0	0	0	0	0	0	0	0	0	0	1	0	0	0	0
CLTB	4	1	0	0	1	0	0	1	0	0	0	0	0	0	0	0	0	0	0	0	0	0	0	1	0	0	0	0
NDRG1	4	1	0	1	0	0	0	0	0	0	0	0	1	0	0	0	0	0	0	0	0	0	0	0	0	0	0	1
HAP1	4	1	0	0	1	0	0	1	0	0	0	0	0	0	0	0	0	0	0	0	0	0	0	0	0	0	1	0
C1QC	4	1	0	0	1	0	0	1	1	0	0	0	0	0	0	0	0	0	0	0	0	0	0	0	0	0	0	0
C1QB	4	1	0	0	1	0	0	1	1	0	0	0	0	0	0	0	0	0	0	0	0	0	0	0	0	0	0	0
C1QA	4	1	0	0	1	0	0	1	1	0	0	0	0	0	0	0	0	0	0	0	0	0	0	0	0	0	0	0
MELTF	4	1	0	0	0	0	1	1	0	1	0	0	0	0	0	0	0	0	0	0	0	0	0	0	0	0	0	0
JUNB	4	1	0	0	0	1	0	0	1	0	0	0	0	0	0	0	0	0	0	0	0	0	0	1	0	0	0	0
HSPB8	4	1	0	0	1	0	0	1	0	0	0	0	0	1	0	0	0	0	0	0	0	0	0	0	0	0	0	0
IAPP	4	1	0	0	0	0	0	1	1	0	0	0	0	0	0	0	0	0	0	0	0	0	0	1	0	0	0	0
MACF1	4	1	0	0	1	0	0	1	0	1	0	0	0	0	0	0	0	0	0	0	0	0	0	0	0	0	0	0
ZBED3	4	1	0	0	1	0	0	1	0	1	0	0	0	0	0	0	0	0	0	0	0	0	0	0	0	0	0	0
TRPA1	4	1	0	1	1	0	0	1	0	0	0	0	0	0	0	0	0	0	0	0	0	0	0	0	0	0	0	0
SERPINF1	4	1	0	0	1	0	0	1	0	0	0	0	0	0	0	0	0	0	0	0	0	0	0	1	0	0	0	0
HIPK2	4	1	0	0	0	0	0	0	0	0	1	0	0	0	0	0	0	0	0	0	0	0	0	1	0	0	0	1
CALCA	4	1	0	0	0	0	0	0	0	0	0	0	0	0	0	0	0	0	0	0	0	0	1	1	0	0	0	1
CTNND2	4	1	0	0	1	0	0	1	0	0	0	0	0	1	0	0	0	0	0	0	0	0	0	0	0	0	0	0
MIIP	4	1	1	0	1	0	0	1	0	0	0	0	0	0	0	0	0	0	0	0	0	0	0	0	0	0	0	0
GPR17	4	1	0	0	0	0	0	0	0	0	0	0	0	0	0	0	0	0	0	0	0	0	1	1	0	0	0	1
FCN2	4	1	1	0	0	1	0	0	1	0	0	0	0	0	0	0	0	0	0	0	0	0	0	0	0	0	0	0
IFT20	4	1	0	0	0	0	0	0	0	0	0	0	0	0	0	0	0	0	0	0	0	0	1	1	0	0	0	1
MAP3K12	4	0	1	0	0	0	1	0	0	1	0	1	0	0	0	0	0	0	0	0	0	0	0	0	0	0	0	0
NFATC1	4	0	1	0	0	0	0	0	0	0	0	0	0	0	1	1	0	0	1	0	0	0	0	0	0	0	0	0
DUSP16	4	0	1	0	1	0	0	1	0	0	0	1	0	0	0	0	0	0	0	0	0	0	0	0	0	0	0	0
STMN1	4	0	1	0	0	1	0	0	1	0	0	0	0	0	0	0	0	0	0	0	0	0	0	0	0	0	0	1
CRK	4	0	1	0	0	1	0	1	1	0	0	0	0	0	0	0	0	0	0	0	0	0	0	0	0	0	0	0
PAX8	4	0	1	0	0	1	0	0	1	0	0	0	0	0	0	0	0	0	0	0	0	0	0	0	0	0	1	0
ARMCX3	4	0	1	0	0	1	0	0	1	1	0	0	0	0	0	0	0	0	0	0	0	0	0	0	0	0	0	0
TICAM1	4	0	1	0	0	1	0	0	1	0	0	0	1	0	0	0	0	0	0	0	0	0	0	0	0	0	0	0
IFT88	4	0	1	0	0	0	0	0	0	0	0	0	0	0	0	0	0	0	0	0	0	0	1	1	0	0	1	0
KEAP1	4	0	0	1	0	0	1	0	0	1	0	0	1	0	0	0	0	0	0	0	0	0	0	0	0	0	0	0
CRNDE	4	0	0	1	0	0	1	0	0	1	0	0	0	0	0	0	0	0	0	0	0	0	0	1	0	0	0	0
SNX5	4	0	0	1	0	0	1	0	0	1	0	0	0	0	0	0	0	0	0	0	0	0	0	0	0	0	1	0
RBCK1	4	0	0	1	0	0	1	0	0	0	0	0	0	0	0	0	0	0	0	0	0	0	0	1	0	0	0	1
BCL2L12	4	0	0	1	0	0	1	0	0	1	0	0	0	0	0	0	0	0	0	0	0	0	0	0	1	0	0	0
CALCOCO2	4	0	0	1	0	0	1	0	0	1	0	0	1	0	0	0	0	0	0	0	0	0	0	0	0	0	0	0
WEE1	4	0	0	1	0	0	0	0	0	0	0	0	1	1	0	0	1	0	0	0	0	0	0	0	0	0	0	0
TNFSF12	4	0	0	1	0	0	1	0	0	1	0	0	0	0	0	0	0	0	0	0	0	0	0	0	0	1	0	0
IL17A	4	0	0	1	0	0	1	0	0	1	0	0	0	0	0	0	0	0	0	0	0	0	0	0	0	0	1	0
EIF2AK4	4	0	0	1	0	0	0	0	0	0	0	0	0	0	0	0	0	0	0	0	0	0	0	0	1	1	0	1
CCNH	4	0	0	1	0	0	0	0	0	0	0	0	1	1	0	0	1	0	0	0	0	0	0	0	0	0	0	0
CALM1	4	0	0	1	0	0	0	0	0	0	0	0	1	1	0	0	1	0	0	0	0	0	0	0	0	0	0	0
CALM2	4	0	0	1	0	0	0	0	0	0	0	0	1	1	0	0	1	0	0	0	0	0	0	0	0	0	0	0
CALM3	4	0	0	1	0	0	0	0	0	0	0	0	1	1	0	0	1	0	0	0	0	0	0	0	0	0	0	0
BMPR1B	4	0	0	1	0	0	1	0	0	1	0	0	0	0	0	0	0	0	0	0	0	0	0	1	0	0	0	0
MED6	4	0	0	1	0	0	1	0	0	1	0	0	0	0	0	0	0	0	0	0	0	0	0	0	0	0	0	1
F2RL3	4	0	0	1	0	0	0	0	0	1	0	0	0	0	0	0	0	0	0	0	0	0	0	0	0	0	1	1
LGALS3	4	0	0	1	0	0	1	0	0	1	0	0	1	0	0	0	0	0	0	0	0	0	0	0	0	0	0	0
EIF2AK2	4	0	0	1	0	0	0	0	0	0	0	0	1	0	0	0	0	0	0	0	0	0	0	0	0	1	0	1
IL2RA	4	0	0	1	0	0	1	0	0	1	0	0	0	0	0	0	0	0	0	0	0	0	0	0	1	0	0	0
GRB10	4	0	0	1	0	0	0	0	0	0	0	0	1	0	0	0	0	0	0	0	0	0	1	0	0	0	0	1
FERMT2	4	0	0	1	0	0	1	0	0	1	0	0	0	0	0	0	0	0	0	0	0	0	0	0	0	0	0	1
MCTS1	4	0	0	1	0	0	1	0	0	1	0	0	0	0	0	0	0	0	0	0	0	0	0	0	0	0	1	0
PMEPA1	4	0	0	1	0	0	1	0	0	1	0	0	0	0	0	0	0	0	0	0	0	0	1	0	0	0	0	0
USF1	4	0	0	1	1	0	0	1	0	0	0	0	0	0	0	0	0	0	0	0	0	0	0	1	0	0	0	0
DDX3X	4	0	0	0	1	0	0	1	0	0	0	0	0	1	0	0	1	0	0	0	0	0	0	0	0	0	0	0
HSPA6	4	0	0	0	0	0	0	0	0	0	1	0	0	1	0	0	1	0	0	0	0	1	0	0	0	0	0	0
PIAS2	4	0	0	0	0	0	0	0	0	0	1	0	1	0	0	0	0	0	0	0	0	0	0	1	0	0	0	1
FOXP2	4	0	0	0	0	0	0	0	0	0	0	0	1	0	0	1	0	0	1	0	0	1	0	0	0	0	0	0
LEF1	4	0	0	0	0	0	0	0	0	0	1	0	1	1	0	0	1	0	0	0	0	0	0	0	0	0	0	0
GALNT2	4	0	0	0	1	0	1	1	0	1	0	0	0	0	0	0	0	0	0	0	0	0	0	0	0	0	0	0
GALNT6	4	0	0	0	1	0	1	1	0	1	0	0	0	0	0	0	0	0	0	0	0	0	0	0	0	0	0	0
CTNND1	4	0	0	0	1	0	0	1	0	0	0	0	0	1	0	0	1	0	0	0	0	0	0	0	0	0	0	0
MET	4	0	0	0	1	0	0	1	0	0	0	0	0	1	0	0	1	0	0	0	0	0	0	0	0	0	0	0
HGF	4	0	0	0	1	0	0	1	0	0	0	0	0	0	0	0	0	0	0	0	0	0	0	1	0	0	0	1
NEU3	4	0	0	0	1	0	0	1	0	0	0	0	0	0	0	0	0	0	0	0	0	0	1	0	0	0	0	1
DAZAP2	4	0	0	0	1	0	1	1	0	1	0	0	0	0	0	0	0	0	0	0	0	0	0	0	0	0	0	0
MIR122	4	0	0	0	1	0	0	1	0	0	0	0	0	1	0	0	1	0	0	0	0	0	0	0	0	0	0	0
PUM2	4	0	0	0	1	0	0	1	0	0	0	0	1	0	0	0	0	0	0	0	0	1	0	0	0	0	0	0
EOMES	4	0	0	0	1	0	0	1	0	0	0	0	0	0	0	0	0	0	0	0	0	0	1	1	0	0	0	0
HSPB1	4	0	0	0	1	0	0	1	0	0	1	0	0	1	0	0	0	0	0	0	0	0	0	0	0	0	0	0
PRMT6	4	0	0	0	1	1	0	1	1	0	0	0	0	0	0	0	0	0	0	0	0	0	0	0	0	0	0	0
DICER1	4	0	0	0	1	0	0	1	0	0	0	0	0	0	0	0	0	0	0	0	0	0	0	1	0	0	0	1
SEPTIN9	4	0	0	0	1	0	1	1	0	1	0	0	0	0	0	0	0	0	0	0	0	0	0	0	0	0	0	0
NORAD	4	0	0	0	1	0	0	1	0	0	0	0	0	0	0	0	0	0	0	0	0	0	1	1	0	0	0	0
AGO2	4	0	0	0	1	0	0	1	0	0	0	0	0	1	0	0	1	0	0	0	0	0	0	0	0	0	0	0
SKI	4	0	0	0	1	0	0	1	0	0	1	0	0	1	0	0	0	0	0	0	0	0	0	0	0	0	0	0
PDCD6IP	4	0	0	0	1	0	0	1	0	0	0	0	0	0	0	0	0	0	0	0	0	0	0	0	0	0	1	1
SECISBP2	4	0	0	0	1	0	0	1	0	0	0	0	0	0	0	0	0	0	0	0	0	0	0	0	0	0	1	1
USP28	4	0	0	0	1	0	0	1	0	0	0	0	0	1	0	0	1	0	0	0	0	0	0	0	0	0	0	0
MCMBP	4	0	0	0	1	0	1	1	0	1	0	0	0	0	0	0	0	0	0	0	0	0	0	0	0	0	0	0
GRIPAP1	4	0	0	0	1	1	0	1	1	0	0	0	0	0	0	0	0	0	0	0	0	0	0	0	0	0	0	0
FADD	4	0	0	0	1	0	0	1	0	0	0	0	0	0	0	0	0	0	0	0	0	0	0	0	0	0	1	1
CTDNEP1	4	0	0	0	1	0	1	1	0	1	0	0	0	0	0	0	0	0	0	0	0	0	0	0	0	0	0	0
PLAGL1	4	0	0	0	0	1	1	0	1	1	0	0	0	0	0	0	0	0	0	0	0	0	0	0	0	0	0	0
HES1	4	0	0	0	0	1	0	0	1	0	0	0	0	0	0	0	0	0	0	0	0	0	0	1	0	0	0	1
DYSF	4	0	0	0	0	1	0	0	1	0	0	0	0	0	0	0	0	0	0	0	0	0	1	1	0	0	0	0
PSMD10	4	0	0	0	0	1	0	0	1	0	0	0	0	0	0	0	0	0	0	0	0	0	0	0	1	1	0	0
HNF1A	4	0	0	0	0	1	0	0	1	0	1	0	0	0	0	0	0	0	0	0	0	0	0	1	0	0	0	0
IL10RA	4	0	0	0	0	1	0	0	1	0	0	0	0	0	0	0	0	0	0	0	0	0	0	1	0	0	0	1
APOA1	4	0	0	0	0	1	0	0	1	0	0	0	0	0	0	0	0	0	0	0	0	0	1	1	0	0	0	0
TENM1	4	0	0	0	0	1	0	0	1	0	0	0	0	0	0	0	0	0	0	0	0	0	1	1	0	0	0	0
EIF2B5	4	0	0	0	0	1	0	0	1	0	0	0	0	0	0	0	0	0	0	0	0	0	0	0	0	0	1	1
RBL2	4	0	0	0	0	1	0	0	1	0	0	1	0	0	1	0	0	0	0	0	0	0	0	0	0	0	0	0
HNRNPH1	4	0	0	0	0	0	1	0	0	1	0	0	0	0	0	1	0	0	1	0	0	0	0	0	0	0	0	0
RCHY1	4	0	0	0	0	0	1	0	0	1	0	0	0	0	0	1	0	0	1	0	0	0	0	0	0	0	0	0
KPNA2	4	0	0	0	0	0	1	0	0	1	1	0	0	0	0	0	0	0	1	0	0	0	0	0	0	0	0	0
ZC3H12A	4	0	0	0	0	0	1	0	0	1	0	0	0	1	0	0	1	0	0	0	0	0	0	0	0	0	0	0
BHLHE41	4	0	0	0	0	0	1	0	0	1	0	0	0	0	1	0	0	0	0	0	0	0	0	0	0	0	0	1
PRKCB	4	0	0	0	0	0	1	0	0	1	1	0	0	0	0	0	0	0	0	0	0	0	0	0	0	0	0	1
BMP4	4	0	0	0	0	0	1	0	0	1	0	0	0	0	0	0	0	0	0	0	0	0	0	1	0	0	0	1
PARP14	4	0	0	0	0	0	1	0	0	1	0	0	0	0	0	0	0	0	0	0	0	0	1	1	0	0	0	0
MAP3K10	4	0	0	0	0	0	1	0	0	1	0	0	0	0	0	0	0	0	0	0	0	0	0	1	0	0	0	1
CCAR2	4	0	0	0	0	0	1	0	0	1	0	0	0	1	0	0	1	0	0	0	0	0	0	0	0	0	0	0
CRY1	4	0	0	0	0	0	1	0	0	1	0	0	0	1	0	0	0	0	0	0	0	0	0	0	0	0	0	1
SPIB	4	0	0	0	0	0	1	0	0	1	0	0	0	0	0	0	0	0	0	0	0	0	0	0	0	0	1	1
CXCR4	4	0	0	0	0	0	1	0	0	1	1	0	0	0	0	0	0	0	0	0	0	0	0	1	0	0	0	0
DAB2	4	0	0	0	0	0	1	0	0	1	0	0	0	0	0	0	0	0	0	0	0	0	0	1	0	0	0	1
BMP6	4	0	0	0	0	0	1	0	0	1	0	0	0	0	0	0	0	0	0	0	0	0	0	1	0	0	1	0
LEPR	4	0	0	0	0	0	1	0	0	1	0	0	0	0	0	0	0	0	0	0	0	0	0	1	0	0	0	1
TGFB3	4	0	0	0	0	0	1	0	0	1	0	0	0	0	0	0	0	0	0	0	0	0	0	1	0	0	0	1
F7	4	0	0	0	0	0	1	0	0	1	0	0	0	0	0	0	0	0	0	0	0	0	0	1	0	0	0	1
LEP	4	0	0	0	0	0	1	0	0	1	0	0	0	0	0	0	0	0	0	0	0	0	0	1	0	0	0	1
CCN6	4	0	0	0	0	0	1	0	0	1	0	0	0	0	0	0	0	0	0	0	0	0	1	1	0	0	0	0
GDF2	4	0	0	0	0	0	1	0	0	1	0	0	0	0	0	0	0	0	0	0	0	0	0	1	0	0	0	1
IL6ST	4	0	0	0	0	0	1	0	0	1	0	0	0	0	0	0	0	0	0	0	0	0	0	1	0	0	0	1
IL11	4	0	0	0	0	0	1	0	0	1	0	0	0	0	0	0	0	0	0	0	0	0	0	1	0	0	0	1
IL6	4	0	0	0	0	0	1	0	0	1	0	0	0	0	0	0	0	0	0	0	0	0	0	1	0	0	0	1
OSM	4	0	0	0	0	0	1	0	0	1	0	0	0	0	0	0	0	0	0	0	0	0	0	1	0	0	0	1
INHA	4	0	0	0	0	0	1	0	0	1	0	0	0	0	0	0	0	0	0	0	0	0	1	1	0	0	0	0
GNA15	4	0	0	0	0	0	1	0	0	0	0	0	0	0	0	0	0	0	0	0	0	0	0	1	0	1	0	1
CSF3	4	0	0	0	0	0	1	0	0	1	0	0	0	0	0	0	0	0	0	0	0	0	0	1	0	0	0	1
PMP22	4	0	0	0	0	0	1	0	0	1	0	0	0	0	0	0	0	0	0	0	0	0	1	1	0	0	0	0
CD24	4	0	0	0	0	0	1	0	0	1	0	0	0	0	0	0	0	0	0	0	0	0	0	0	0	1	1	0
HSP90AA1	4	0	0	0	0	0	0	0	0	0	1	0	0	1	1	0	1	0	0	0	0	0	0	0	0	0	0	0
ID3	4	0	0	0	0	0	0	0	0	0	0	0	0	0	0	1	0	0	1	0	0	1	0	1	0	0	0	0
GATA4	4	0	0	0	0	0	0	0	0	0	0	0	1	0	0	1	0	0	0	0	0	0	0	1	0	0	0	1
KCNIP3	4	0	0	0	0	0	0	0	0	0	0	0	0	0	0	0	0	0	0	0	0	0	1	1	0	0	1	1
PPARD	4	0	0	0	0	0	0	0	0	1	0	0	1	0	0	1	0	0	1	0	0	0	0	0	0	0	0	0
TFR2	4	0	0	0	0	0	0	0	0	1	0	0	0	0	0	0	0	0	0	0	0	0	0	1	1	1	0	0
YWHAZ	4	0	0	0	0	0	0	0	0	0	1	0	0	1	0	1	0	0	1	0	0	0	0	0	0	0	0	0
SCAP	4	0	0	0	0	0	0	0	0	0	0	0	0	0	0	0	0	0	0	0	0	0	1	1	0	1	0	1
IRF9	4	0	0	0	0	0	0	0	0	0	0	0	1	0	0	1	0	0	1	0	0	1	0	0	0	0	0	0
CSNK1E	4	0	0	0	0	0	0	0	0	0	1	0	0	1	0	0	1	0	1	0	0	0	0	0	0	0	0	0
TLE3	4	0	0	0	0	0	0	0	0	0	1	0	1	0	0	1	0	0	1	0	0	0	0	0	0	0	0	0
HHEX	4	0	0	0	0	0	0	0	0	0	1	0	0	1	0	0	1	0	0	1	0	0	0	0	0	0	0	0
SOX13	4	0	0	0	0	0	0	0	0	0	1	0	0	1	0	0	1	0	0	1	0	0	0	0	0	0	0	0
HSPA4	4	0	0	0	0	0	0	0	0	0	1	0	1	1	0	0	1	0	0	0	0	0	0	0	0	0	0	0
LHX2	4	0	0	0	0	0	0	0	0	0	1	0	0	1	0	0	1	0	0	1	0	0	0	0	0	0	0	0
WWTR1	4	0	0	0	0	0	0	0	0	0	1	0	1	1	0	0	0	0	1	0	0	0	0	0	0	0	0	0
ATF6	4	0	0	0	0	0	0	0	0	0	1	0	1	0	0	1	0	0	1	0	0	0	0	0	0	0	0	0
ABL1	4	0	0	0	0	0	0	0	0	0	1	0	1	0	0	1	0	0	1	0	0	0	0	0	0	0	0	0
CDKN1A	4	0	0	0	0	0	0	0	0	0	1	0	0	1	1	0	1	0	0	0	0	0	0	0	0	0	0	0
TBX2	4	0	0	0	0	0	0	0	0	0	0	1	0	0	1	0	0	1	0	0	0	0	0	0	0	1	0	0
MEF2B	4	0	0	0	0	0	0	0	0	0	0	0	1	0	0	1	0	0	1	0	0	1	0	0	0	0	0	0
SOX11	4	0	0	0	0	0	0	0	0	0	0	0	1	0	0	1	0	0	1	0	0	1	0	0	0	0	0	0
RUNX2	4	0	0	0	0	0	0	0	0	0	0	0	1	0	0	1	0	0	1	0	0	1	0	0	0	0	0	0
GLI2	4	0	0	0	0	0	0	0	0	0	0	0	1	0	0	1	0	0	1	0	0	1	0	0	0	0	0	0
NFE2	4	0	0	0	0	0	0	0	0	0	0	0	1	0	0	1	0	0	1	0	0	1	0	0	0	0	0	0
FOXP1	4	0	0	0	0	0	0	0	0	0	0	0	1	0	0	1	0	0	1	0	0	1	0	0	0	0	0	0
SQSTM1	4	0	0	0	0	0	0	0	0	0	0	0	1	1	0	1	0	0	1	0	0	0	0	0	0	0	0	0
PAK1	4	0	0	0	0	0	0	0	0	0	0	0	1	1	0	1	0	0	1	0	0	0	0	0	0	0	0	0
ERBB4	4	0	0	0	0	0	0	0	0	0	0	0	1	1	0	0	1	0	0	1	0	0	0	0	0	0	0	0
SGK1	4	0	0	0	0	0	0	0	0	0	0	0	1	1	0	0	1	0	0	0	0	0	1	0	0	0	0	0
RAF1	4	0	0	0	0	0	0	0	0	0	0	0	1	0	0	0	0	0	0	0	0	0	1	1	0	0	0	1
PTPN11	4	0	0	0	0	0	0	0	0	0	0	0	1	1	0	0	1	0	0	0	0	0	0	0	0	0	0	1
EPAS1	4	0	0	0	0	0	0	0	0	0	0	0	0	1	0	0	1	0	0	0	0	0	0	1	0	0	0	1
EGR2	4	0	0	0	0	0	0	0	0	0	0	0	0	1	0	0	1	0	0	0	0	0	0	1	0	0	0	1
ARNTL	4	0	0	0	0	0	0	0	0	0	0	0	0	1	0	0	0	0	0	0	0	0	0	1	0	0	1	1
ZBTB33	4	0	0	0	0	0	0	0	0	0	0	0	0	1	0	1	1	0	1	0	0	0	0	0	0	0	0	0
OGT	4	0	0	0	0	0	0	0	0	0	0	0	0	1	0	0	0	0	0	0	0	0	1	1	0	0	0	1
MED12	4	0	0	0	0	0	0	0	0	0	0	0	0	0	0	1	0	0	1	0	0	0	0	0	1	1	0	0
CASP1	4	0	0	0	0	0	0	0	0	0	0	0	0	0	0	0	0	0	1	0	0	0	0	1	1	1	0	0
UBA6	4	0	0	0	0	0	0	0	0	0	0	0	0	0	0	0	0	0	0	0	1	1	0	0	0	0	1	1
TSC2	4	0	0	0	0	0	0	0	0	0	0	0	0	0	0	0	0	0	0	0	0	0	1	1	0	0	1	1
ADCYAP1	4	0	0	0	0	0	0	0	0	0	0	0	0	0	0	0	0	0	0	0	0	0	1	1	0	0	1	1
DIO3	4	0	0	0	0	0	0	0	0	0	0	0	0	0	0	0	0	0	0	0	0	0	1	1	0	0	1	1
Ppp2c	4	0	0	0	0	0	0	0	0	0	0	0	0	0	0	0	0	0	0	0	0	0	1	1	1	1	0	0
NMDA.Receptor	4	0	0	0	0	0	0	0	0	0	0	0	0	0	0	0	0	0	0	0	0	0	1	1	0	0	1	1
SH3TC2	4	0	0	0	0	0	0	0	0	0	0	0	0	0	0	0	0	0	0	0	0	0	1	1	0	0	1	1
L.type.Calcium.Channel	4	0	0	0	0	0	0	0	0	0	0	0	0	0	0	0	0	0	0	0	0	0	1	1	0	0	1	1
ERBB2	4	0	0	0	0	0	0	0	0	0	0	0	0	0	0	0	0	0	0	0	0	0	1	1	0	1	0	1
NTRK1	4	0	0	0	0	0	0	0	0	0	0	0	0	0	0	0	0	0	0	0	0	0	1	1	0	0	1	1
INS	4	0	0	0	0	0	0	0	0	0	0	0	0	0	0	0	0	0	0	0	0	0	1	1	0	1	0	1
Creb	4	0	0	0	0	0	0	0	0	0	0	0	0	0	0	0	0	0	0	0	0	0	1	1	0	0	1	1
HDL.cholesterol	4	0	0	0	0	0	0	0	0	0	0	0	0	0	0	0	0	0	0	0	0	0	1	1	1	1	0	0
SRF	4	0	0	0	0	0	0	0	0	0	0	0	0	0	0	0	0	0	0	0	0	0	1	1	0	0	1	1
SLC16A2	4	0	0	0	0	0	0	0	0	0	0	0	0	0	0	0	0	0	0	0	0	0	1	1	0	0	1	1
BDNF	4	0	0	0	0	0	0	0	0	0	0	0	0	0	0	0	0	0	0	0	0	0	1	1	0	0	1	1
ADCYAP1R1	4	0	0	0	0	0	0	0	0	0	0	0	0	0	0	0	0	0	0	0	0	0	1	1	0	0	1	1
MKNK1	4	0	0	0	0	0	0	0	0	0	0	0	0	0	0	0	0	0	0	0	0	0	1	1	0	0	1	1
GDNF	4	0	0	0	0	0	0	0	0	0	0	0	0	0	0	0	0	0	0	0	0	0	1	1	0	0	1	1
CDK5R2	4	0	0	0	0	0	0	0	0	0	0	0	0	0	0	0	0	0	0	0	0	0	1	1	0	0	1	1
PSEN1	4	0	0	0	0	0	0	0	0	0	0	0	0	0	0	0	0	0	0	0	0	0	1	1	0	0	1	1
Gsk3	4	0	0	0	0	0	0	0	0	0	0	0	0	0	0	0	0	0	0	0	0	0	1	1	0	1	0	1
GPER1	4	0	0	0	0	0	0	0	0	0	0	0	0	0	0	0	0	0	0	0	0	0	1	1	0	0	1	1
FEV	4	0	0	0	0	0	0	0	0	0	0	0	0	0	0	0	0	0	0	0	0	0	1	1	0	0	1	1
IRS2	4	0	0	0	0	0	0	0	0	0	0	0	0	0	0	0	0	0	0	0	0	0	1	1	0	0	1	1
HOXC8	4	0	0	0	0	0	0	0	0	0	0	0	0	0	0	0	0	0	0	0	0	0	1	1	0	0	1	1
SIM1	4	0	0	0	0	0	0	0	0	0	0	0	0	0	0	0	0	0	0	0	0	0	1	1	0	0	1	1
sGC	4	0	0	0	0	0	0	0	0	0	0	0	0	0	0	0	0	0	0	0	0	0	1	1	0	0	1	1
miR.293.5p..and.other.miRNAs.w.seed.CUCAAAC.	4	0	0	0	0	0	0	0	0	0	0	0	0	0	0	0	0	0	0	0	0	0	1	1	0	0	1	1
CHRM1	4	0	0	0	0	0	0	0	0	0	0	0	0	0	0	0	0	0	0	0	0	0	1	1	0	0	1	1
IPMK	4	0	0	0	0	0	0	0	0	0	0	0	0	0	0	0	0	0	0	0	0	0	1	1	0	0	1	1
PKD1	4	0	0	0	0	0	0	0	0	0	0	0	0	0	0	0	0	0	0	0	0	0	1	1	1	1	0	0
Nos	4	0	0	0	0	0	0	0	0	0	0	0	0	0	0	0	0	0	0	0	0	0	1	1	0	0	1	1
ARID1B	4	0	0	0	0	0	0	0	0	0	0	0	0	0	0	0	0	0	0	0	0	0	1	1	0	0	1	1
INTS11	4	0	0	0	0	0	0	0	0	0	0	0	0	0	0	0	0	0	0	0	0	0	1	1	0	0	1	1
MARCH5	4	0	0	0	0	0	0	0	0	0	0	0	0	0	0	0	0	0	0	0	0	0	1	1	0	0	1	1
TEAD3	4	0	0	0	0	0	0	0	0	0	0	0	0	0	0	0	0	0	0	0	0	0	1	1	0	0	1	1
GRM5	4	0	0	0	0	0	0	0	0	0	0	0	0	0	0	0	0	0	0	0	0	0	1	1	0	0	1	1
CPXM1	4	0	0	0	0	0	0	0	0	0	0	0	0	0	0	0	0	0	0	0	0	0	1	1	0	0	1	1
PDX1	4	0	0	0	0	0	0	0	0	0	0	0	0	0	0	0	0	0	0	0	0	0	0	1	1	1	0	1
HLX	4	0	0	0	0	0	0	0	0	0	0	0	0	0	0	0	0	0	0	0	0	0	0	1	1	1	0	1
H2AFB3..includes.others.	4	0	0	0	0	0	0	0	0	0	0	0	0	0	0	0	0	0	0	0	0	0	0	0	1	1	1	1
STK39	3	1	0	0	0	1	0	0	1	0	0	0	0	0	0	0	0	0	0	0	0	0	0	0	0	0	0	0
CAND2	3	1	0	0	0	0	1	0	0	1	0	0	0	0	0	0	0	0	0	0	0	0	0	0	0	0	0	0
EHMT1	3	1	0	0	1	0	0	1	0	0	0	0	0	0	0	0	0	0	0	0	0	0	0	0	0	0	0	0
MT1H	3	1	0	0	1	0	0	1	0	0	0	0	0	0	0	0	0	0	0	0	0	0	0	0	0	0	0	0
GRASP	3	1	0	0	1	0	0	1	0	0	0	0	0	0	0	0	0	0	0	0	0	0	0	0	0	0	0	0
KLF8	3	1	0	0	1	0	0	1	0	0	0	0	0	0	0	0	0	0	0	0	0	0	0	0	0	0	0	0
RLN1	3	1	0	0	0	0	0	0	0	0	0	0	0	0	0	0	0	0	0	0	0	0	0	1	0	0	0	1
DCLRE1C	3	1	0	0	1	0	0	1	0	0	0	0	0	0	0	0	0	0	0	0	0	0	0	0	0	0	0	0
TESMIN	3	1	0	0	0	1	0	0	1	0	0	0	0	0	0	0	0	0	0	0	0	0	0	0	0	0	0	0
RECQL	3	1	0	0	1	0	0	1	0	0	0	0	0	0	0	0	0	0	0	0	0	0	0	0	0	0	0	0
ALX3	3	1	0	0	0	0	0	0	0	0	0	0	0	0	0	0	0	0	0	0	0	0	0	1	0	0	0	1
AMPH	3	1	0	0	0	0	1	0	0	1	0	0	0	0	0	0	0	0	0	0	0	0	0	0	0	0	0	0
PDZD3	3	1	0	0	1	0	0	1	0	0	0	0	0	0	0	0	0	0	0	0	0	0	0	0	0	0	0	0
CIZ1	3	1	0	0	0	0	1	0	0	1	0	0	0	0	0	0	0	0	0	0	0	0	0	0	0	0	0	0
LUM	3	1	0	0	1	0	0	1	0	0	0	0	0	0	0	0	0	0	0	0	0	0	0	0	0	0	0	0
TCIM	3	1	0	0	1	0	0	1	0	0	0	0	0	0	0	0	0	0	0	0	0	0	0	0	0	0	0	0
FMNL1	3	1	0	0	1	0	0	1	0	0	0	0	0	0	0	0	0	0	0	0	0	0	0	0	0	0	0	0
CAMKK2	3	1	0	0	0	0	0	0	0	0	1	0	0	0	0	0	0	0	0	0	0	0	1	0	0	0	0	0
FBXL21P	3	1	0	0	1	0	0	1	0	0	0	0	0	0	0	0	0	0	0	0	0	0	0	0	0	0	0	0
RXFP1	3	1	0	0	1	0	0	1	0	0	0	0	0	0	0	0	0	0	0	0	0	0	0	0	0	0	0	0
RLN3	3	1	0	0	1	0	0	1	0	0	0	0	0	0	0	0	0	0	0	0	0	0	0	0	0	0	0	0
USP22	3	1	0	0	0	0	1	0	0	1	0	0	0	0	0	0	0	0	0	0	0	0	0	0	0	0	0	0
CYBB	3	1	0	0	0	0	1	0	0	1	0	0	0	0	0	0	0	0	0	0	0	0	0	0	0	0	0	0
SIGMAR1	3	1	0	0	1	0	0	1	0	0	0	0	0	0	0	0	0	0	0	0	0	0	0	0	0	0	0	0
XPO4	3	1	0	0	1	0	0	1	0	0	0	0	0	0	0	0	0	0	0	0	0	0	0	0	0	0	0	0
SERPING1	3	1	0	0	0	0	1	0	0	1	0	0	0	0	0	0	0	0	0	0	0	0	0	0	0	0	0	0
NRROS	3	1	0	0	0	0	1	0	0	1	0	0	0	0	0	0	0	0	0	0	0	0	0	0	0	0	0	0
MAP7	3	1	0	0	0	0	1	0	0	1	0	0	0	0	0	0	0	0	0	0	0	0	0	0	0	0	0	0
DCX	3	1	0	0	0	0	0	0	0	0	0	0	0	0	0	0	0	0	0	0	0	0	0	0	0	0	1	1
MOB4	3	1	0	0	1	0	0	1	0	0	0	0	0	0	0	0	0	0	0	0	0	0	0	0	0	0	0	0
CASP12	3	1	1	1	0	0	0	0	0	0	0	0	0	0	0	0	0	0	0	0	0	0	0	0	0	0	0	0
MEOX1	3	1	0	0	0	0	0	0	0	0	0	0	0	0	0	0	0	0	0	0	0	0	0	1	0	0	0	1
GRM3	3	1	0	0	0	0	0	0	0	0	0	0	0	0	0	0	0	0	0	0	0	0	1	1	0	0	0	0
SELENOW	3	1	0	0	1	0	0	1	0	0	0	0	0	0	0	0	0	0	0	0	0	0	0	0	0	0	0	0
SELENOWP1	3	1	0	0	1	0	0	1	0	0	0	0	0	0	0	0	0	0	0	0	0	0	0	0	0	0	0	0
RASSF2	3	1	0	0	1	0	0	1	0	0	0	0	0	0	0	0	0	0	0	0	0	0	0	0	0	0	0	0
MIAT	3	1	0	0	0	0	1	1	0	0	0	0	0	0	0	0	0	0	0	0	0	0	0	0	0	0	0	0
DHX15	3	1	0	0	1	0	0	1	0	0	0	0	0	0	0	0	0	0	0	0	0	0	0	0	0	0	0	0
FZR1	3	1	0	0	0	0	0	0	0	0	1	0	0	1	0	0	0	0	0	0	0	0	0	0	0	0	0	0
RBM17	3	1	0	0	1	0	0	1	0	0	0	0	0	0	0	0	0	0	0	0	0	0	0	0	0	0	0	0
FBXO31	3	1	0	0	1	0	0	1	0	0	0	0	0	0	0	0	0	0	0	0	0	0	0	0	0	0	0	0
MAD2L2	3	1	0	1	0	0	0	0	0	0	0	0	0	0	0	0	0	0	0	0	0	0	0	0	0	0	0	1
SIAH2	3	1	0	0	0	0	0	0	0	0	1	0	1	0	0	0	0	0	0	0	0	0	0	0	0	0	0	0
TAB3	3	1	0	0	1	0	0	1	0	0	0	0	0	0	0	0	0	0	0	0	0	0	0	0	0	0	0	0
RBM5	3	1	0	0	1	0	0	1	0	0	0	0	0	0	0	0	0	0	0	0	0	0	0	0	0	0	0	0
FBXO46	3	1	0	0	1	0	0	1	0	0	0	0	0	0	0	0	0	0	0	0	0	0	0	0	0	0	0	0
CHERP	3	1	0	0	1	0	0	1	0	0	0	0	0	0	0	0	0	0	0	0	0	0	0	0	0	0	0	0
CNOT3	3	1	0	0	1	0	0	1	0	0	0	0	0	0	0	0	0	0	0	0	0	0	0	0	0	0	0	0
GAB2	3	1	0	0	0	0	0	0	0	0	0	0	0	1	0	0	0	0	0	0	0	0	0	1	0	0	0	0
CBX8	3	1	0	0	1	0	0	1	0	0	0	0	0	0	0	0	0	0	0	0	0	0	0	0	0	0	0	0
NEDD4	3	1	0	0	0	0	0	0	0	0	1	0	0	0	0	0	0	0	0	0	0	1	0	0	0	0	0	0
CHI3L1	3	1	0	0	0	0	0	0	0	0	0	0	0	0	0	0	0	0	0	0	0	0	0	1	0	1	0	0
ATAD3A	3	1	0	0	0	0	1	0	0	1	0	0	0	0	0	0	0	0	0	0	0	0	0	0	0	0	0	0
SP7	3	0	1	0	0	1	0	0	1	0	0	0	0	0	0	0	0	0	0	0	0	0	0	0	0	0	0	0
CMA1	3	0	1	0	0	1	0	0	1	0	0	0	0	0	0	0	0	0	0	0	0	0	0	0	0	0	0	0
MAP2K4	3	0	1	0	0	0	0	0	0	0	0	1	0	0	0	0	0	0	0	0	0	0	0	0	0	0	0	1
IKBKE	3	0	1	0	1	0	0	1	0	0	0	0	0	0	0	0	0	0	0	0	0	0	0	0	0	0	0	0
FBXO21	3	0	1	0	0	1	0	0	1	0	0	0	0	0	0	0	0	0	0	0	0	0	0	0	0	0	0	0
DEPDC1	3	0	1	0	0	1	0	0	1	0	0	0	0	0	0	0	0	0	0	0	0	0	0	0	0	0	0	0
CENPF	3	0	1	0	0	0	1	0	0	0	0	1	0	0	0	0	0	0	0	0	0	0	0	0	0	0	0	0
EID1	3	0	1	0	0	1	0	0	1	0	0	0	0	0	0	0	0	0	0	0	0	0	0	0	0	0	0	0
MASP2	3	0	1	0	0	1	0	0	1	0	0	0	0	0	0	0	0	0	0	0	0	0	0	0	0	0	0	0
FGL2	3	0	1	0	0	1	0	0	1	0	0	0	0	0	0	0	0	0	0	0	0	0	0	0	0	0	0	0
CPEB4	3	0	1	0	0	1	0	0	1	0	0	0	0	0	0	0	0	0	0	0	0	0	0	0	0	0	0	0
BICRA	3	0	1	0	0	1	0	0	1	0	0	0	0	0	0	0	0	0	0	0	0	0	0	0	0	0	0	0
PBRM1	3	0	1	0	0	1	0	0	1	0	0	0	0	0	0	0	0	0	0	0	0	0	0	0	0	0	0	0
BICRAL	3	0	1	0	0	1	0	0	1	0	0	0	0	0	0	0	0	0	0	0	0	0	0	0	0	0	0	0
KLF1	3	0	1	0	0	1	0	0	1	0	0	0	0	0	0	0	0	0	0	0	0	0	0	0	0	0	0	0
ADGRG1	3	0	1	0	1	0	0	1	0	0	0	0	0	0	0	0	0	0	0	0	0	0	0	0	0	0	0	0
ARID4A	3	0	1	0	0	1	0	0	1	0	0	0	0	0	0	0	0	0	0	0	0	0	0	0	0	0	0	0
MAPK8IP3	3	0	1	0	0	1	0	0	1	0	0	0	0	0	0	0	0	0	0	0	0	0	0	0	0	0	0	0
CHMP4B	3	0	1	0	0	1	0	0	1	0	0	0	0	0	0	0	0	0	0	0	0	0	0	0	0	0	0	0
VASP	3	0	1	0	0	1	0	0	1	0	0	0	0	0	0	0	0	0	0	0	0	0	0	0	0	0	0	0
HOXA10	3	0	1	0	0	0	0	0	0	0	0	0	0	0	0	0	0	0	0	0	0	0	1	1	0	0	0	0
BLCAP	3	0	1	0	0	1	0	0	1	0	0	0	0	0	0	0	0	0	0	0	0	0	0	0	0	0	0	0
GNA12	3	0	1	0	0	0	0	0	0	0	0	0	0	0	0	0	0	0	0	0	0	0	0	1	0	0	0	1
MAF1	3	0	1	0	0	0	0	0	0	0	0	0	0	0	0	0	0	0	0	0	0	0	0	0	1	1	0	0
CHRNA3	3	0	1	0	0	0	1	0	1	0	0	0	0	0	0	0	0	0	0	0	0	0	0	0	0	0	0	0
PPP1R26	3	0	1	0	0	1	0	0	1	0	0	0	0	0	0	0	0	0	0	0	0	0	0	0	0	0	0	0
RBFOX2	3	0	1	0	0	1	0	0	1	0	0	0	0	0	0	0	0	0	0	0	0	0	0	0	0	0	0	0
BRD9	3	0	1	0	0	1	0	0	1	0	0	0	0	0	0	0	0	0	0	0	0	0	0	0	0	0	0	0
BIRC5	3	0	1	0	0	0	0	0	0	0	0	0	0	1	0	0	1	0	0	0	0	0	0	0	0	0	0	0
SERPINB2	3	0	1	0	0	0	0	0	1	0	0	0	0	0	1	0	0	0	0	0	0	0	0	0	0	0	0	0
ANKLE2	3	0	1	0	0	1	0	0	1	0	0	0	0	0	0	0	0	0	0	0	0	0	0	0	0	0	0	0
ARID2	3	0	1	0	0	1	0	0	1	0	0	0	0	0	0	0	0	0	0	0	0	0	0	0	0	0	0	0
WDFY1	3	0	1	0	0	1	0	0	1	0	0	0	0	0	0	0	0	0	0	0	0	0	0	0	0	0	0	0
AHCYL1	3	0	1	0	0	1	0	0	1	0	0	0	0	0	0	0	0	0	0	0	0	0	0	0	0	0	0	0
CCNY	3	0	1	0	0	1	0	0	1	0	0	0	0	0	0	0	0	0	0	0	0	0	0	0	0	0	0	0
CFTR	3	0	1	0	0	0	0	0	0	0	0	0	0	1	0	0	0	0	0	0	0	0	0	1	0	0	0	0
DIMT1	3	0	1	0	0	1	0	0	1	0	0	0	0	0	0	0	0	0	0	0	0	0	0	0	0	0	0	0
CDK14	3	0	1	0	0	1	0	0	1	0	0	0	0	0	0	0	0	0	0	0	0	0	0	0	0	0	0	0
LINC00858	3	0	1	0	0	1	0	0	1	0	0	0	0	0	0	0	0	0	0	0	0	0	0	0	0	0	0	0
CDCA4	3	0	0	1	0	0	1	0	0	1	0	0	0	0	0	0	0	0	0	0	0	0	0	0	0	0	0	0
BIRC2	3	0	0	1	0	0	1	0	0	1	0	0	0	0	0	0	0	0	0	0	0	0	0	0	0	0	0	0
ZC4H2	3	0	0	1	0	0	1	0	0	1	0	0	0	0	0	0	0	0	0	0	0	0	0	0	0	0	0	0
RBM45	3	0	0	1	0	0	1	0	0	1	0	0	0	0	0	0	0	0	0	0	0	0	0	0	0	0	0	0
DPP3	3	0	0	1	0	0	1	0	0	1	0	0	0	0	0	0	0	0	0	0	0	0	0	0	0	0	0	0
TNFRSF13B	3	0	0	1	0	0	1	0	0	1	0	0	0	0	0	0	0	0	0	0	0	0	0	0	0	0	0	0
TNFSF13	3	0	0	1	0	0	1	0	0	1	0	0	0	0	0	0	0	0	0	0	0	0	0	0	0	0	0	0
DMBT1	3	0	0	1	0	0	1	0	0	1	0	0	0	0	0	0	0	0	0	0	0	0	0	0	0	0	0	0
CLTCL1	3	0	0	1	0	0	1	0	0	1	0	0	0	0	0	0	0	0	0	0	0	0	0	0	0	0	0	0
DLEU7	3	0	0	1	0	0	1	0	0	1	0	0	0	0	0	0	0	0	0	0	0	0	0	0	0	0	0	0
TRIM5	3	0	0	1	0	0	0	0	0	0	0	0	0	0	0	0	0	0	0	0	0	0	0	0	0	0	1	1
RNF43	3	0	0	1	0	0	1	0	0	1	0	0	0	0	0	0	0	0	0	0	0	0	0	0	0	0	0	0
MIB2	3	0	0	1	0	0	1	0	0	1	0	0	0	0	0	0	0	0	0	0	0	0	0	0	0	0	0	0
TNFRSF17	3	0	0	1	0	0	1	0	0	1	0	0	0	0	0	0	0	0	0	0	0	0	0	0	0	0	0	0
MTPAP	3	0	0	1	0	0	1	0	0	1	0	0	0	0	0	0	0	0	0	0	0	0	0	0	0	0	0	0
IL17RA	3	0	0	1	0	0	1	0	0	1	0	0	0	0	0	0	0	0	0	0	0	0	0	0	0	0	0	0
BIRC3	3	0	0	1	0	0	1	0	0	1	0	0	0	0	0	0	0	0	0	0	0	0	0	0	0	0	0	0
IMP3	3	0	0	1	0	1	0	0	1	0	0	0	0	0	0	0	0	0	0	0	0	0	0	0	0	0	0	0
IL17F	3	0	0	1	0	0	1	0	0	1	0	0	0	0	0	0	0	0	0	0	0	0	0	0	0	0	0	0
IL17RB	3	0	0	1	0	0	1	0	0	1	0	0	0	0	0	0	0	0	0	0	0	0	0	0	0	0	0	0
RNF146	3	0	0	1	0	0	1	0	0	1	0	0	0	0	0	0	0	0	0	0	0	0	0	0	0	0	0	0
TRIM44	3	0	0	1	0	0	1	0	0	1	0	0	0	0	0	0	0	0	0	0	0	0	0	0	0	0	0	0
IL17B	3	0	0	1	0	0	1	0	0	1	0	0	0	0	0	0	0	0	0	0	0	0	0	0	0	0	0	0
IL17RC	3	0	0	1	0	0	1	0	0	1	0	0	0	0	0	0	0	0	0	0	0	0	0	0	0	0	0	0
IL25	3	0	0	1	0	0	1	0	0	1	0	0	0	0	0	0	0	0	0	0	0	0	0	0	0	0	0	0
SIN3B	3	0	0	1	0	0	1	0	0	1	0	0	0	0	0	0	0	0	0	0	0	0	0	0	0	0	0	0
DBI	3	0	0	1	0	0	0	0	0	0	0	0	0	0	0	0	0	0	0	0	0	0	1	1	0	0	0	0
TNFRSF14	3	0	0	1	0	0	1	0	0	1	0	0	0	0	0	0	0	0	0	0	0	0	0	0	0	0	0	0
CERNA1	3	0	0	1	0	0	1	0	0	1	0	0	0	0	0	0	0	0	0	0	0	0	0	0	0	0	0	0
CDCA3	3	0	0	1	0	0	1	0	0	1	0	0	0	0	0	0	0	0	0	0	0	0	0	0	0	0	0	0
TNFSF13B	3	0	0	1	0	0	1	0	0	1	0	0	0	0	0	0	0	0	0	0	0	0	0	0	0	0	0	0
ZFAND6	3	0	0	1	0	0	1	0	0	1	0	0	0	0	0	0	0	0	0	0	0	0	0	0	0	0	0	0
RNASET2	3	0	0	1	0	0	1	0	0	1	0	0	0	0	0	0	0	0	0	0	0	0	0	0	0	0	0	0
KPNA4	3	0	0	1	0	0	0	0	0	0	0	0	0	0	0	0	0	0	1	0	0	1	0	0	0	0	0	0
EPCAM	3	0	0	1	0	0	1	0	0	1	0	0	0	0	0	0	0	0	0	0	0	0	0	0	0	0	0	0
RAB35	3	0	0	1	0	0	1	0	0	1	0	0	0	0	0	0	0	0	0	0	0	0	0	0	0	0	0	0
HJV	3	0	0	1	0	0	0	0	0	0	0	0	0	0	0	0	0	0	0	0	0	0	1	1	0	0	0	0
TNFRSF9	3	0	0	1	0	0	1	0	0	1	0	0	0	0	0	0	0	0	0	0	0	0	0	0	0	0	0	0
MYL12A	3	0	0	1	0	0	1	0	0	1	0	0	0	0	0	0	0	0	0	0	0	0	0	0	0	0	0	0
MYL12B	3	0	0	1	0	0	1	0	0	1	0	0	0	0	0	0	0	0	0	0	0	0	0	0	0	0	0	0
MARCKS	3	0	0	1	0	0	1	0	0	1	0	0	0	0	0	0	0	0	0	0	0	0	0	0	0	0	0	0
DGCR8	3	0	0	1	0	0	0	0	0	0	0	0	0	0	0	0	0	0	0	0	0	0	0	1	0	0	0	1
CRKL	3	0	0	1	0	0	0	0	0	0	0	0	0	1	0	0	1	0	0	0	0	0	0	0	0	0	0	0
QKI	3	0	0	1	0	0	0	0	0	0	0	0	0	0	0	0	0	0	0	0	0	0	1	1	0	0	0	0
ADAM12	3	0	0	1	0	0	0	0	0	0	0	0	0	0	0	0	0	0	0	0	0	0	0	1	0	1	0	0
EIF3H	3	0	0	1	0	0	1	0	0	1	0	0	0	0	0	0	0	0	0	0	0	0	0	0	0	0	0	0
ARR3	3	0	0	1	1	0	0	1	0	0	0	0	0	0	0	0	0	0	0	0	0	0	0	0	0	0	0	0
ACVRL1	3	0	0	1	0	0	0	0	0	0	0	0	0	0	0	0	0	0	0	0	0	0	0	1	0	1	0	0
TRIM35	3	0	0	1	0	0	1	0	0	1	0	0	0	0	0	0	0	0	0	0	0	0	0	0	0	0	0	0
PSMD2	3	0	0	1	0	0	1	0	0	1	0	0	0	0	0	0	0	0	0	0	0	0	0	0	0	0	0	0
GDI2	3	0	0	1	0	0	1	0	0	1	0	0	0	0	0	0	0	0	0	0	0	0	0	0	0	0	0	0
CXCL8	3	0	0	1	0	0	0	0	0	1	0	0	0	0	0	0	0	0	0	0	0	0	0	1	0	0	0	0
CELF1	3	0	0	1	0	0	1	0	0	1	0	0	0	0	0	0	0	0	0	0	0	0	0	0	0	0	0	0
PDPK1	3	0	0	1	0	0	0	0	0	0	0	0	1	0	0	0	0	0	1	0	0	0	0	0	0	0	0	0
MAP3K14	3	0	0	1	0	0	0	0	0	0	0	0	0	1	0	0	1	0	0	0	0	0	0	0	0	0	0	0
S100B	3	0	0	1	0	0	0	0	0	0	0	0	0	0	0	0	0	0	0	0	0	0	0	1	0	0	0	1
HNRNPH2	3	0	0	1	0	0	1	0	0	1	0	0	0	0	0	0	0	0	0	0	0	0	0	0	0	0	0	0
CPEB2	3	0	0	1	0	0	1	0	0	1	0	0	0	0	0	0	0	0	0	0	0	0	0	0	0	0	0	0
CD99	3	0	0	1	0	0	0	0	0	0	0	0	0	0	0	0	0	0	0	0	0	0	0	1	0	0	0	1
KPNA1	3	0	0	1	0	0	0	0	0	1	0	0	0	0	0	0	0	0	1	0	0	0	0	0	0	0	0	0
RHOG	3	0	0	1	0	0	1	0	0	1	0	0	0	0	0	0	0	0	0	0	0	0	0	0	0	0	0	0
MBD2	3	0	0	1	0	0	0	0	0	0	0	0	0	0	0	0	0	0	0	0	0	0	0	1	0	0	0	1
ING2	3	0	0	1	0	0	1	0	0	1	0	0	0	0	0	0	0	0	0	0	0	0	0	0	0	0	0	0
MPL	3	0	0	1	0	0	0	0	0	0	0	0	0	0	0	0	0	0	0	0	0	0	0	1	0	0	0	1
TNKS2	3	0	0	1	0	0	1	0	0	1	0	0	0	0	0	0	0	0	0	0	0	0	0	0	0	0	0	0
INTU	3	0	0	1	1	0	0	1	0	0	0	0	0	0	0	0	0	0	0	0	0	0	0	0	0	0	0	0
SAMD4A	3	0	0	1	0	0	1	0	0	1	0	0	0	0	0	0	0	0	0	0	0	0	0	0	0	0	0	0
MED24	3	0	0	1	0	0	1	0	0	1	0	0	0	0	0	0	0	0	0	0	0	0	0	0	0	0	0	0
MED7	3	0	0	1	0	0	1	0	0	1	0	0	0	0	0	0	0	0	0	0	0	0	0	0	0	0	0	0
GATA1	3	0	0	1	0	0	0	0	0	0	0	1	0	0	0	0	0	0	0	0	0	0	0	0	0	0	0	1
OTOP1	3	0	0	1	1	0	0	1	0	0	0	0	0	0	0	0	0	0	0	0	0	0	0	0	0	0	0	0
HSPA12A	3	0	0	1	0	0	1	0	0	1	0	0	0	0	0	0	0	0	0	0	0	0	0	0	0	0	0	0
MED11	3	0	0	1	0	0	1	0	0	1	0	0	0	0	0	0	0	0	0	0	0	0	0	0	0	0	0	0
MED30	3	0	0	1	0	0	1	0	0	1	0	0	0	0	0	0	0	0	0	0	0	0	0	0	0	0	0	0
MED18	3	0	0	1	0	0	1	0	0	1	0	0	0	0	0	0	0	0	0	0	0	0	0	0	0	0	0	0
MED29	3	0	0	1	0	0	1	0	0	1	0	0	0	0	0	0	0	0	0	0	0	0	0	0	0	0	0	0
MED9	3	0	0	1	0	0	1	0	0	1	0	0	0	0	0	0	0	0	0	0	0	0	0	0	0	0	0	0
MED12L	3	0	0	1	0	0	1	0	0	1	0	0	0	0	0	0	0	0	0	0	0	0	0	0	0	0	0	0
MED22	3	0	0	1	0	0	1	0	0	1	0	0	0	0	0	0	0	0	0	0	0	0	0	0	0	0	0	0
MED4	3	0	0	1	0	0	1	0	0	1	0	0	0	0	0	0	0	0	0	0	0	0	0	0	0	0	0	0
TSC22D2	3	0	0	1	0	0	1	0	0	1	0	0	0	0	0	0	0	0	0	0	0	0	0	0	0	0	0	0
S1PR4	3	0	0	1	0	0	0	0	0	1	0	0	0	0	0	0	0	0	0	0	0	0	0	0	1	0	0	0
IL3RA	3	0	0	1	0	0	1	0	0	1	0	0	0	0	0	0	0	0	0	0	0	0	0	0	0	0	0	0
MED20	3	0	0	1	0	1	0	0	1	0	0	0	0	0	0	0	0	0	0	0	0	0	0	0	0	0	0	0
AGR2	3	0	0	1	0	0	0	0	0	0	0	0	0	0	0	0	0	0	0	0	0	0	0	0	0	0	1	1
TIMD4	3	0	0	1	1	0	0	0	0	1	0	0	0	0	0	0	0	0	0	0	0	0	0	0	0	0	0	0
STAU2	3	0	0	1	0	0	1	0	0	1	0	0	0	0	0	0	0	0	0	0	0	0	0	0	0	0	0	0
MED17	3	0	0	1	0	1	0	0	1	0	0	0	0	0	0	0	0	0	0	0	0	0	0	0	0	0	0	0
ANXA7	3	0	0	1	0	0	1	0	0	1	0	0	0	0	0	0	0	0	0	0	0	0	0	0	0	0	0	0
PYCARD	3	0	0	1	0	0	0	0	0	0	0	0	0	0	0	0	0	0	0	0	0	0	0	0	1	1	0	0
TMEM219	3	0	0	1	0	0	1	0	0	1	0	0	0	0	0	0	0	0	0	0	0	0	0	0	0	0	0	0
AHSA1	3	0	0	1	0	0	1	0	0	1	0	0	0	0	0	0	0	0	0	0	0	0	0	0	0	0	0	0
ADAMTS8	3	0	0	1	0	0	1	0	0	1	0	0	0	0	0	0	0	0	0	0	0	0	0	0	0	0	0	0
HDLBP	3	0	0	1	0	0	1	0	0	1	0	0	0	0	0	0	0	0	0	0	0	0	0	0	0	0	0	0
WTIP	3	0	0	1	0	0	1	0	0	1	0	0	0	0	0	0	0	0	0	0	0	0	0	0	0	0	0	0
MED25	3	0	0	1	0	0	1	0	0	1	0	0	0	0	0	0	0	0	0	0	0	0	0	0	0	0	0	0
SPINK5	3	0	0	1	0	0	1	0	0	1	0	0	0	0	0	0	0	0	0	0	0	0	0	0	0	0	0	0
IL15RA	3	0	0	1	0	0	1	0	0	1	0	0	0	0	0	0	0	0	0	0	0	0	0	0	0	0	0	0
SPAG9	3	0	0	1	1	0	0	1	0	0	0	0	0	0	0	0	0	0	0	0	0	0	0	0	0	0	0	0
PIP4P1	3	0	0	1	1	0	0	1	0	0	0	0	0	0	0	0	0	0	0	0	0	0	0	0	0	0	0	0
PDK1	3	0	0	1	0	0	1	0	0	1	0	0	0	0	0	0	0	0	0	0	0	0	0	0	0	0	0	0
PFKFB4	3	0	0	1	0	0	1	0	0	1	0	0	0	0	0	0	0	0	0	0	0	0	0	0	0	0	0	0
ATXN3L	3	0	0	1	0	0	1	0	0	1	0	0	0	0	0	0	0	0	0	0	0	0	0	0	0	0	0	0
PRTN3	3	0	0	1	0	0	1	0	0	1	0	0	0	0	0	0	0	0	0	0	0	0	0	0	0	0	0	0
SOCS3	3	0	0	1	0	0	0	0	0	0	0	0	0	0	0	0	0	0	0	0	0	0	0	1	0	0	0	1
SFTPA1	3	0	0	1	0	0	0	0	0	0	0	0	0	0	0	0	0	0	0	0	0	0	0	0	0	0	1	1
COLQ	3	0	0	1	0	0	0	0	0	0	0	0	0	0	0	0	0	0	0	0	0	0	1	1	0	0	0	0
TFPI	3	0	0	1	0	0	1	0	0	1	0	0	0	0	0	0	0	0	0	0	0	0	0	0	0	0	0	0
LDLR	3	0	0	1	0	0	0	0	0	0	0	0	0	0	0	0	0	0	0	0	0	0	0	1	0	0	0	1
ANKRD11	3	0	0	1	0	0	1	0	0	1	0	0	0	0	0	0	0	0	0	0	0	0	0	0	0	0	0	0
NR3C2	3	0	0	0	0	1	0	0	1	0	0	0	0	0	0	0	0	0	0	0	0	0	0	1	0	0	0	0
ONECUT1	3	0	0	0	0	1	0	0	1	0	0	0	0	0	0	1	0	0	0	0	0	0	0	0	0	0	0	0
LTBR	3	0	0	0	0	0	1	0	0	1	0	0	0	0	0	0	0	0	0	0	0	0	0	1	0	0	0	0
NR1I3	3	0	0	0	0	0	0	0	0	0	0	0	0	0	0	0	0	0	0	0	0	0	1	1	0	1	0	0
PPRC1	3	0	0	0	0	0	0	0	0	0	0	0	0	0	0	0	0	0	0	0	0	0	1	1	0	1	0	0
FYN	3	0	0	0	0	0	0	0	0	0	0	0	0	1	0	0	1	0	0	0	0	0	0	0	0	0	0	1
COP1	3	0	0	0	0	0	0	0	0	0	0	0	0	0	0	0	0	0	0	0	0	0	0	1	1	1	0	0
RNF31	3	0	0	0	0	0	0	0	0	0	1	0	0	1	0	0	1	0	0	0	0	0	0	0	0	0	0	0
NUCB2	3	0	0	0	1	0	0	1	0	0	0	0	0	0	0	0	0	0	0	0	0	0	0	0	0	0	0	1
NANOS2	3	0	0	0	1	0	0	1	0	0	0	0	0	0	0	0	0	0	0	0	0	1	0	0	0	0	0	0
HIF3A	3	0	0	0	0	0	1	0	0	1	0	0	0	0	0	0	0	0	0	0	0	0	0	1	0	0	0	0
L1CAM	3	0	0	0	1	0	0	1	0	0	0	0	0	0	0	0	0	0	0	0	0	0	0	1	0	0	0	0
SNAPIN	3	0	0	0	1	0	0	1	0	0	0	0	0	0	0	0	0	0	0	0	0	0	0	0	0	0	1	0
ROCK2	3	0	0	0	1	0	0	1	0	0	0	0	0	1	0	0	0	0	0	0	0	0	0	0	0	0	0	0
DOCK8	3	0	0	0	1	0	0	1	0	0	0	0	0	0	0	0	0	0	0	0	0	0	0	0	0	0	0	1
MYZAP	3	0	0	0	1	0	0	1	0	0	0	0	0	0	0	0	0	0	0	0	0	0	0	0	0	0	0	1
LGALS1	3	0	0	0	1	0	0	1	0	0	0	0	0	0	0	0	0	0	0	0	0	0	0	1	0	0	0	0
MAP2K5	3	0	0	0	1	0	0	1	0	0	0	0	0	0	0	0	0	0	0	0	0	0	0	1	0	0	0	0
C9orf72	3	0	0	0	1	0	0	1	0	0	0	0	0	0	0	0	0	0	0	0	0	0	0	1	0	0	0	0
NMNAT1	3	0	0	0	1	0	0	1	0	0	0	0	0	0	0	0	0	0	0	0	0	0	0	0	0	0	0	1
PLEKHG2	3	0	0	0	1	0	0	1	0	0	0	0	0	0	0	0	0	0	0	0	0	0	0	0	0	0	1	0
DAZ3	3	0	0	0	1	0	0	1	0	0	0	0	0	0	0	0	0	0	0	0	0	1	0	0	0	0	0	0
DAZ2	3	0	0	0	1	0	0	1	0	0	0	0	0	0	0	0	0	0	0	0	0	1	0	0	0	0	0	0
AP2M1	3	0	0	0	1	0	0	1	0	0	0	0	0	0	0	0	0	0	0	0	0	0	0	0	0	0	0	1
PLAT	3	0	0	0	1	0	0	0	0	0	0	0	0	0	0	0	0	0	0	0	0	0	0	1	0	0	0	1
KPNA5	3	0	0	0	1	0	0	0	0	1	0	0	0	0	0	0	0	0	1	0	0	0	0	0	0	0	0	0
ILF3	3	0	0	0	1	0	0	1	0	0	0	0	0	0	0	0	0	0	0	0	0	0	0	0	0	0	0	1
HOTAIR	3	0	0	0	1	0	0	0	0	0	0	0	0	0	0	0	0	0	0	0	0	0	0	0	1	1	0	0
TSHB	3	0	0	0	1	0	0	1	0	0	0	0	0	0	0	0	0	0	0	0	0	0	1	0	0	0	0	0
PPP2R1B	3	0	0	0	1	0	0	1	0	0	0	0	0	0	0	0	0	0	0	0	0	0	1	0	0	0	0	0
NF1	3	0	0	0	1	0	0	1	0	0	0	0	0	0	0	0	0	0	0	0	0	0	0	0	0	0	0	1
ANKRD17	3	0	0	0	1	0	0	1	0	0	0	0	0	0	0	0	0	0	0	0	0	0	0	0	0	0	0	1
NUP98	3	0	0	0	1	0	0	1	0	0	0	0	0	1	0	0	0	0	0	0	0	0	0	0	0	0	0	0
FLII	3	0	0	0	1	0	0	1	0	0	0	0	0	0	0	0	0	0	0	0	0	0	0	0	0	0	0	1
CCDC6	3	0	0	0	1	0	0	1	0	0	0	0	0	0	0	0	0	0	0	0	0	0	0	0	0	0	1	0
MIB1	3	0	0	0	1	0	0	0	0	0	0	0	0	0	0	0	0	0	0	0	0	0	0	0	1	1	0	0
SERPIND1	3	0	0	0	0	1	0	0	1	0	0	0	0	0	0	0	0	0	0	0	0	0	0	0	0	0	0	1
EFS	3	0	0	0	0	1	0	1	1	0	0	0	0	0	0	0	0	0	0	0	0	0	0	0	0	0	0	0
IL12B	3	0	0	0	0	1	0	0	1	0	0	0	0	0	0	0	0	0	0	0	0	0	0	0	0	0	0	1
HES5	3	0	0	0	0	1	0	0	1	1	0	0	0	0	0	0	0	0	0	0	0	0	0	0	0	0	0	0
PRRC2A	3	0	0	0	0	1	0	0	1	1	0	0	0	0	0	0	0	0	0	0	0	0	0	0	0	0	0	0
ZNF488	3	0	0	0	0	1	0	0	1	1	0	0	0	0	0	0	0	0	0	0	0	0	0	0	0	0	0	0
ZBTB17	3	0	0	0	0	1	0	1	1	0	0	0	0	0	0	0	0	0	0	0	0	0	0	0	0	0	0	0
RARB	3	0	0	0	0	1	0	0	1	0	0	0	1	0	0	0	0	0	0	0	0	0	0	0	0	0	0	0
RAB7A	3	0	0	0	0	1	0	0	0	0	0	0	0	0	0	0	0	0	0	0	0	0	0	1	0	0	0	1
TRIM13	3	0	0	0	0	0	1	0	0	1	0	0	0	0	0	0	0	0	0	0	0	0	0	0	0	0	0	1
TRAF3IP2	3	0	0	0	0	0	1	0	0	1	0	0	0	0	0	0	0	0	0	0	0	0	0	1	0	0	0	0
SSBP3	3	0	0	0	0	0	1	0	0	1	0	0	0	0	0	0	0	0	0	1	0	0	0	0	0	0	0	0
IRF4	3	0	0	0	0	0	1	0	0	1	0	0	0	1	0	0	0	0	0	0	0	0	0	0	0	0	0	0
BMPR1A	3	0	0	0	0	0	1	0	0	1	0	0	0	0	0	0	0	0	0	0	0	0	0	1	0	0	0	0
GDF9	3	0	0	0	0	0	1	0	0	1	0	0	0	0	0	0	0	0	0	0	0	0	0	1	0	0	0	0
AFF4	3	0	0	0	0	0	1	0	0	1	0	0	0	0	0	0	0	0	0	0	0	0	0	0	0	1	0	0
ELL	3	0	0	0	0	0	1	0	0	1	0	0	0	0	0	0	0	0	0	0	0	0	0	0	0	0	0	1
CDX1	3	0	0	0	0	0	1	0	0	1	0	0	0	0	0	0	0	0	0	0	0	0	0	1	0	0	0	0
ACVR1	3	0	0	0	0	0	1	0	0	1	0	0	0	0	0	0	0	0	0	0	0	0	0	1	0	0	0	0
ALB	3	0	0	0	0	0	1	0	0	1	0	0	0	0	0	0	0	0	0	0	0	0	0	1	0	0	0	0
DUSP1	3	0	0	0	0	0	1	0	0	1	0	0	0	0	0	0	0	0	0	0	0	0	0	0	0	1	0	0
FGFR1	3	0	0	0	0	0	1	0	0	1	0	0	0	0	0	0	0	0	0	0	0	0	0	0	0	1	0	0
MRTFB	3	0	0	0	0	0	1	0	0	1	0	0	0	0	0	0	0	0	0	0	0	0	0	1	0	0	0	0
BMX	3	0	0	0	0	0	1	0	0	1	0	0	0	0	0	0	0	0	0	0	0	0	0	0	0	0	0	1
IL27	3	0	0	0	0	0	1	0	0	1	0	0	0	0	0	0	0	0	0	0	0	0	0	1	0	0	0	0
RASD1	3	0	0	0	0	0	1	0	0	1	0	0	0	0	0	0	0	0	0	0	0	0	0	0	0	0	1	0
EBI3	3	0	0	0	0	0	1	0	0	1	0	0	0	0	0	0	0	0	0	0	0	0	0	1	0	0	0	0
CSF3R	3	0	0	0	0	0	1	0	0	1	0	0	0	0	0	0	0	0	0	0	0	0	0	0	0	0	0	1
AGRN	3	0	0	0	0	0	1	0	0	1	0	0	0	0	0	0	0	0	0	0	0	0	0	0	0	0	1	0
GFRA2	3	0	0	0	0	0	1	0	0	1	0	0	0	0	0	0	0	0	0	0	0	0	0	0	0	0	0	1
NOP53	3	0	0	0	0	0	1	0	0	1	0	0	0	0	0	0	0	0	0	0	0	0	0	0	1	0	0	0
EPO	3	0	0	0	0	0	1	0	0	1	0	0	0	0	0	0	0	0	0	0	0	0	0	0	0	0	0	1
PTPRR	3	0	0	0	0	0	1	0	0	1	0	0	0	0	0	0	0	0	0	0	0	0	0	0	0	0	0	1
DUSP9	3	0	0	0	0	0	1	0	0	1	0	0	0	0	0	0	0	0	0	0	0	0	0	0	0	0	1	0
HSP90B1	3	0	0	0	0	0	0	0	0	0	0	0	0	1	1	0	1	0	0	0	0	0	0	0	0	0	0	0
MEG3	3	0	0	0	0	0	0	0	0	0	0	0	0	1	0	0	0	0	0	0	0	0	0	0	1	1	0	0
NOTCH2	3	0	0	0	0	0	0	0	0	0	1	0	0	1	0	0	1	0	0	0	0	0	0	0	0	0	0	0
ADRA1B	3	0	0	0	0	0	0	0	0	0	0	0	0	0	0	0	0	0	0	0	0	0	0	1	0	0	1	1
GSK3A	3	0	0	0	0	0	0	0	0	0	1	0	0	0	0	0	1	0	1	0	0	0	0	0	0	0	0	0
PRKAG3	3	0	0	0	0	0	0	0	0	0	0	0	0	1	0	0	0	0	0	0	0	0	0	1	0	0	0	1
CAMK2D	3	0	0	0	0	0	0	1	0	0	0	0	0	0	0	0	1	0	0	0	0	0	0	0	1	0	0	0
NCOR2	3	0	0	0	0	0	0	0	0	1	0	0	1	1	0	0	0	0	0	0	0	0	0	0	0	0	0	0
NTRK2	3	0	0	0	0	0	0	0	0	1	0	0	0	0	0	0	0	0	0	0	0	0	0	1	0	0	0	1
LPIN1	3	0	0	0	0	0	0	0	0	1	0	0	0	0	0	0	0	0	0	0	0	0	1	1	0	0	0	0
PRKAR2A	3	0	0	0	0	0	0	0	0	1	0	0	0	0	0	0	0	0	0	0	0	1	1	0	0	0	0	0
ATF5	3	0	0	0	0	0	0	0	0	0	0	0	0	0	0	0	0	0	0	0	0	0	0	1	1	1	0	0
HSPA1A	3	0	0	0	0	0	0	0	0	0	1	0	0	1	0	0	1	0	0	0	0	0	0	0	0	0	0	0
HSPA1B	3	0	0	0	0	0	0	0	0	0	1	0	0	1	0	0	1	0	0	0	0	0	0	0	0	0	0	0
ADORA2A	3	0	0	0	0	0	0	0	0	0	0	0	0	0	0	0	0	0	0	0	0	0	1	1	0	0	0	1
PER2	3	0	0	0	0	0	0	0	0	0	0	0	0	1	1	0	1	0	0	0	0	0	0	0	0	0	0	0
CASP8	3	0	0	0	0	0	0	0	0	0	1	0	1	0	0	0	0	0	0	0	0	0	0	0	1	0	0	0
RACK1	3	0	0	0	0	0	0	0	0	0	0	0	0	1	0	0	0	0	0	0	0	0	1	0	0	0	0	1
E2F4	3	0	0	0	0	0	0	0	0	0	0	1	0	0	1	0	0	1	0	0	0	0	0	0	0	0	0	0
PRKCZ	3	0	0	0	0	0	0	0	0	0	1	0	0	1	0	0	1	0	0	0	0	0	0	0	0	0	0	0
PML	3	0	0	0	0	0	0	0	0	0	1	0	0	0	1	0	0	0	0	0	0	0	0	1	0	0	0	0
BCL11A	3	0	0	0	0	0	0	0	0	0	1	0	0	1	0	0	1	0	0	0	0	0	0	0	0	0	0	0
SFN	3	0	0	0	0	0	0	0	0	0	1	0	0	1	0	0	0	0	0	0	0	0	0	1	0	0	0	0
CCNB1	3	0	0	0	0	0	0	0	0	0	1	0	0	0	0	1	0	0	1	0	0	0	0	0	0	0	0	0
PBX3	3	0	0	0	0	0	0	0	0	0	1	0	1	0	0	0	0	0	0	0	0	1	0	0	0	0	0	0
HSPA14	3	0	0	0	0	0	0	0	0	0	1	0	0	1	0	0	1	0	0	0	0	0	0	0	0	0	0	0
HSPA1L	3	0	0	0	0	0	0	0	0	0	1	0	0	1	0	0	1	0	0	0	0	0	0	0	0	0	0	0
HSPA2	3	0	0	0	0	0	0	0	0	0	1	0	0	1	0	0	1	0	0	0	0	0	0	0	0	0	0	0
HSPA7	3	0	0	0	0	0	0	0	0	0	1	0	0	1	0	0	1	0	0	0	0	0	0	0	0	0	0	0
EZH2	3	0	0	0	0	0	0	0	0	0	1	0	0	0	0	0	0	0	0	0	0	0	0	1	0	0	0	1
CDK5	3	0	0	0	0	0	0	0	0	0	1	0	0	1	0	0	1	0	0	0	0	0	0	0	0	0	0	0
PXN	3	0	0	0	0	0	0	0	0	0	1	0	0	1	0	0	1	0	0	0	0	0	0	0	0	0	0	0
ITGB1	3	0	0	0	0	0	0	0	0	0	1	0	0	0	0	0	0	0	0	0	0	0	0	1	0	0	0	1
PLK1	3	0	0	0	0	0	0	0	0	0	1	0	1	0	1	0	0	0	0	0	0	0	0	0	0	0	0	0
FBXW11	3	0	0	0	0	0	0	0	0	0	1	0	1	1	0	0	0	0	0	0	0	0	0	0	0	0	0	0
DNMT3A	3	0	0	0	0	0	0	0	0	0	1	0	0	0	0	0	0	0	0	0	0	0	1	1	0	0	0	0
GNAQ	3	0	0	0	0	0	0	0	0	0	1	0	0	0	0	0	0	0	0	0	0	0	0	1	0	0	0	1
SNCA	3	0	0	0	0	0	0	0	0	0	1	0	0	0	0	0	0	0	0	0	0	0	1	1	0	0	0	0
PIAS4	3	0	0	0	0	0	0	0	0	0	1	0	0	1	0	0	1	0	0	0	0	0	0	0	0	0	0	0
MAPK10	3	0	0	0	0	0	0	0	0	0	0	1	0	0	1	0	0	0	0	0	0	0	0	1	0	0	0	0
MAPT	3	0	0	0	0	0	0	0	0	0	0	0	1	0	1	0	0	0	0	0	0	0	0	1	0	0	0	0
TCF3	3	0	0	0	0	0	0	0	0	0	0	0	1	0	0	1	0	0	1	0	0	0	0	0	0	0	0	0
MYD88	3	0	0	0	0	0	0	0	0	0	0	0	1	0	0	0	0	0	0	0	0	0	0	0	1	0	0	1
TRAF3	3	0	0	0	0	0	0	0	0	0	0	0	1	0	0	1	0	0	1	0	0	0	0	0	0	0	0	0
SRY	3	0	0	0	0	0	0	0	0	0	0	0	1	1	0	0	1	0	0	0	0	0	0	0	0	0	0	0
UBE3A	3	0	0	0	0	0	0	0	0	0	0	0	1	1	0	0	0	0	0	0	0	0	0	0	0	0	0	1
MAVS	3	0	0	0	0	0	0	0	0	0	0	0	1	0	0	1	0	0	1	0	0	0	0	0	0	0	0	0
IGF1R	3	0	0	0	0	0	0	0	0	0	0	0	1	0	0	0	0	0	0	0	0	0	0	1	0	0	0	1
RPTOR	3	0	0	0	0	0	0	0	0	0	0	0	1	0	0	0	0	0	0	0	0	0	1	1	0	0	0	0
PTF1A	3	0	0	0	0	0	0	0	0	0	0	0	1	0	0	1	0	0	1	0	0	0	0	0	0	0	0	0
DAXX	3	0	0	0	0	0	0	0	0	0	0	0	1	1	0	0	1	0	0	0	0	0	0	0	0	0	0	0
NR0B2	3	0	0	0	0	0	0	0	0	0	0	0	1	0	0	0	0	0	0	0	0	0	0	1	0	0	1	0
TERT	3	0	0	0	0	0	0	0	0	0	0	0	1	0	0	0	0	0	1	0	0	0	0	1	0	0	0	0
LIMK1	3	0	0	0	0	0	0	0	0	0	0	0	1	0	0	0	1	0	0	0	0	0	1	0	0	0	0	0
BCAR1	3	0	0	0	0	0	0	0	0	0	0	0	1	0	0	0	0	0	0	0	0	0	0	1	0	0	0	1
KDM3A	3	0	0	0	0	0	0	0	0	0	0	0	1	0	0	0	0	0	0	0	0	0	0	0	1	1	0	0
NCOA1	3	0	0	0	0	0	0	0	0	0	0	0	1	1	0	0	0	0	0	0	0	0	0	0	0	0	0	1
MAP3K2	3	0	0	0	0	0	0	0	0	0	0	0	1	0	0	1	0	0	1	0	0	0	0	0	0	0	0	0
NEDD8	3	0	0	0	0	0	0	0	0	0	0	0	1	0	0	1	0	0	1	0	0	0	0	0	0	0	0	0
NONO	3	0	0	0	0	0	0	0	0	0	0	0	0	1	0	1	0	0	1	0	0	0	0	0	0	0	0	0
CNOT7	3	0	0	0	0	0	0	0	0	0	0	0	0	1	0	0	1	0	0	0	0	0	0	1	0	0	0	0
ZFP36	3	0	0	0	0	0	0	0	0	0	0	0	0	1	0	1	1	0	0	0	0	0	0	0	0	0	0	0
HDAC4	3	0	0	0	0	0	0	0	0	0	0	0	0	1	0	0	0	0	0	0	0	0	0	1	0	0	0	1
PPP1CA	3	0	0	0	0	0	0	0	0	0	0	0	0	1	0	0	1	0	0	0	0	0	0	0	0	0	0	1
ACTG1	3	0	0	0	0	0	0	0	0	0	0	0	0	1	0	0	0	0	1	0	0	0	0	0	0	0	0	1
CDH1	3	0	0	0	0	0	0	0	0	0	0	0	0	1	0	0	0	0	0	0	0	0	0	1	0	1	0	0
TRAP1	3	0	0	0	0	0	0	0	0	0	0	0	0	1	1	0	1	0	0	0	0	0	0	0	0	0	0	0
DDX58	3	0	0	0	0	0	0	0	0	0	0	0	0	1	0	0	1	0	0	0	0	0	0	0	0	0	0	1
ZEB2	3	0	0	0	0	0	0	0	0	0	0	0	0	1	0	1	0	0	0	0	0	0	0	1	0	0	0	0
SOD1	3	0	0	0	0	0	0	0	0	0	0	0	0	1	0	0	0	0	0	0	0	0	0	1	0	0	0	1
MEN1	3	0	0	0	0	0	0	0	0	0	0	0	0	1	0	0	0	0	0	0	0	0	0	1	0	0	0	1
FUS	3	0	0	0	0	0	0	0	0	0	0	0	0	1	0	0	1	0	0	0	0	0	0	0	0	0	0	1
STAT5A	3	0	0	0	0	0	0	0	0	0	0	0	0	1	0	0	0	0	0	0	0	0	0	1	0	0	0	1
NFYB	3	0	0	0	0	0	0	0	0	0	0	0	0	0	1	0	0	1	0	0	1	0	0	0	0	0	0	0
CDK9	3	0	0	0	0	0	0	0	0	0	0	0	0	0	1	0	0	1	0	0	0	0	0	0	0	1	0	0
MAML1	3	0	0	0	0	0	0	0	0	0	0	0	0	0	1	0	0	0	0	0	0	0	0	0	1	1	0	0
CAV1	3	0	0	0	0	0	0	0	0	0	0	0	0	0	1	0	0	0	0	0	0	0	0	1	0	0	0	1
SNAI1	3	0	0	0	0	0	0	0	0	0	0	0	0	0	0	0	1	0	0	0	0	0	0	1	0	0	0	1
CAMK2A	3	0	0	0	0	0	0	0	0	0	0	0	0	0	0	0	1	0	0	0	0	0	0	1	0	0	0	1
TWIST1	3	0	0	0	0	0	0	0	0	0	0	0	0	0	0	0	0	0	0	0	0	0	1	1	0	0	0	1
MECP2	3	0	0	0	0	0	0	0	0	0	0	0	0	0	0	0	0	0	0	0	0	0	1	1	0	0	0	1
NOS1	3	0	0	0	0	0	0	0	0	0	0	0	0	0	0	0	0	0	0	0	0	0	0	1	0	0	1	1
TGFB1	3	0	0	0	0	0	0	0	0	0	0	0	0	0	0	0	0	0	0	0	0	0	0	1	0	1	0	1
TAF4	3	0	0	0	0	0	0	0	0	0	0	0	0	0	0	0	0	0	0	0	0	0	1	1	0	0	1	0
Calcineurin.protein.s.	3	0	0	0	0	0	0	0	0	0	0	0	0	0	0	0	0	0	0	0	0	0	1	1	0	0	0	1
Lh	3	0	0	0	0	0	0	0	0	0	0	0	0	0	0	0	0	0	0	0	0	0	1	1	0	0	1	0
GLP1R	3	0	0	0	0	0	0	0	0	0	0	0	0	0	0	0	0	0	0	0	0	0	1	1	0	0	0	1
GH1	3	0	0	0	0	0	0	0	0	0	0	0	0	0	0	0	0	0	0	0	0	0	1	1	0	0	0	1
VEGFA	3	0	0	0	0	0	0	0	0	0	0	0	0	0	0	0	0	0	0	0	0	0	1	1	0	0	0	1
VGF	3	0	0	0	0	0	0	0	0	0	0	0	0	0	0	0	0	0	0	0	0	0	1	0	0	0	1	1
THRA	3	0	0	0	0	0	0	0	0	0	0	0	0	0	0	0	0	0	0	0	0	0	1	1	0	0	0	1
APOE	3	0	0	0	0	0	0	0	0	0	0	0	0	0	0	0	0	0	0	0	0	0	1	1	0	0	0	1
cytokine	3	0	0	0	0	0	0	0	0	0	0	0	0	0	0	0	0	0	0	0	0	0	1	1	0	0	0	1
RPS6KA2	3	0	0	0	0	0	0	0	0	0	0	0	0	0	0	0	0	0	0	0	0	0	1	0	0	0	1	1
STAT6	3	0	0	0	0	0	0	0	0	0	0	0	0	0	0	0	0	0	0	0	0	0	1	1	0	0	0	1
SLCO1C1	3	0	0	0	0	0	0	0	0	0	0	0	0	0	0	0	0	0	0	0	0	0	1	1	0	0	0	1
HMGA1	3	0	0	0	0	0	0	0	0	0	0	0	0	0	0	0	0	0	0	0	0	0	1	1	0	0	0	1
GLI3	3	0	0	0	0	0	0	0	0	0	0	0	0	0	0	0	0	0	0	0	0	0	1	1	0	0	0	1
APP	3	0	0	0	0	0	0	0	0	0	0	0	0	0	0	0	0	0	0	0	0	0	1	1	0	0	0	1
VCAN	3	0	0	0	0	0	0	0	0	0	0	0	0	0	0	0	0	0	0	0	0	0	1	1	0	0	0	1
NR1H2	3	0	0	0	0	0	0	0	0	0	0	0	0	0	0	0	0	0	0	0	0	0	1	1	0	0	0	1
BRINP1	3	0	0	0	0	0	0	0	0	0	0	0	0	0	0	0	0	0	0	0	0	0	1	1	0	0	0	1
ADRB	3	0	0	0	0	0	0	0	0	0	0	0	0	0	0	0	0	0	0	0	0	0	1	1	0	0	0	1
NGF	3	0	0	0	0	0	0	0	0	0	0	0	0	0	0	0	0	0	0	0	0	0	1	1	0	0	0	1
estrogen.receptor	3	0	0	0	0	0	0	0	0	0	0	0	0	0	0	0	0	0	0	0	0	0	1	1	0	0	0	1
Hdac.Rcor.Rest.Sin3a	3	0	0	0	0	0	0	0	0	0	0	0	0	0	0	0	0	0	0	0	0	0	1	1	0	0	1	0
IgG	3	0	0	0	0	0	0	0	0	0	0	0	0	0	0	0	0	0	0	0	0	0	1	1	0	0	0	1
ETV5	3	0	0	0	0	0	0	0	0	0	0	0	0	0	0	0	0	0	0	0	0	0	1	1	0	0	0	1
NEUROG1	3	0	0	0	0	0	0	0	0	0	0	0	0	0	0	0	0	0	0	0	0	0	1	1	0	0	0	1
miR.320b..and.other.miRNAs.w.seed.AAAGCUG.	3	0	0	0	0	0	0	0	0	0	0	0	0	0	0	0	0	0	0	0	0	0	1	1	0	0	0	1
NR5A2	3	0	0	0	0	0	0	0	0	0	0	0	0	0	0	0	0	0	0	0	0	0	1	1	0	0	0	1
X1810019D21Rik	3	0	0	0	0	0	0	0	0	0	0	0	0	0	0	0	0	0	0	0	0	0	1	1	0	0	0	1
SIN3A	3	0	0	0	0	0	0	0	0	0	0	0	0	0	0	0	0	0	0	0	0	0	1	1	0	0	0	1
RETN	3	0	0	0	0	0	0	0	0	0	0	0	0	0	0	0	0	0	0	0	0	0	1	1	0	0	0	1
miR.221.3p..and.other.miRNAs.w.seed.GCUACAU.	3	0	0	0	0	0	0	0	0	0	0	0	0	0	0	0	0	0	0	0	0	0	1	1	0	0	0	1
Ngf	3	0	0	0	0	0	0	0	0	0	0	0	0	0	0	0	0	0	0	0	0	0	1	1	0	0	0	1
NPC1	3	0	0	0	0	0	0	0	0	0	0	0	0	0	0	0	0	0	0	0	0	0	1	1	0	0	0	1
Smad	3	0	0	0	0	0	0	0	0	0	0	0	0	0	0	0	0	0	0	0	0	0	1	1	0	0	0	1
FGF19	3	0	0	0	0	0	0	0	0	0	0	0	0	0	0	0	0	0	0	0	0	0	1	1	0	0	0	1
miR.338.3p..miRNAs.w.seed.CCAGCAU.	3	0	0	0	0	0	0	0	0	0	0	0	0	0	0	0	0	0	0	0	0	0	1	1	0	0	0	1
X7S.NGF	3	0	0	0	0	0	0	0	0	0	0	0	0	0	0	0	0	0	0	0	0	0	1	1	0	0	0	1
Pde	3	0	0	0	0	0	0	0	0	0	0	0	0	0	0	0	0	0	0	0	0	0	1	1	0	0	0	1
KLB	3	0	0	0	0	0	0	0	0	0	0	0	0	0	0	0	0	0	0	0	0	0	1	1	0	0	0	1
Stat1.Stat3	3	0	0	0	0	0	0	0	0	0	0	0	0	0	0	0	0	0	0	0	0	0	1	1	0	0	0	1
C1QL1	3	0	0	0	0	0	0	0	0	0	0	0	0	0	0	0	0	0	0	0	0	0	1	1	0	0	0	1
KRT5	3	0	0	0	0	0	0	0	0	0	0	0	0	0	0	0	0	0	0	0	0	0	1	1	0	0	0	1
NCOA6	3	0	0	0	0	0	0	0	0	0	0	0	0	0	0	0	0	0	0	0	0	0	1	1	0	0	0	1
RAB23	3	0	0	0	0	0	0	0	0	0	0	0	0	0	0	0	0	0	0	0	0	0	1	1	0	0	0	1
Mt3	3	0	0	0	0	0	0	0	0	0	0	0	0	0	0	0	0	0	0	0	0	0	1	1	0	0	0	1
GALNS	3	0	0	0	0	0	0	0	0	0	0	0	0	0	0	0	0	0	0	0	0	0	1	1	0	0	0	1
Neurotrophin	3	0	0	0	0	0	0	0	0	0	0	0	0	0	0	0	0	0	0	0	0	0	1	1	0	0	0	1
Sapk	3	0	0	0	0	0	0	0	0	0	0	0	0	0	0	0	0	0	0	0	0	0	1	1	0	0	0	1
mir.190	3	0	0	0	0	0	0	0	0	0	0	0	0	0	0	0	0	0	0	0	0	0	1	1	0	0	0	1
miR.382.5p..miRNAs.w.seed.AAGUUGU.	3	0	0	0	0	0	0	0	0	0	0	0	0	0	0	0	0	0	0	0	0	0	1	1	0	0	0	1
Agtr1b	3	0	0	0	0	0	0	0	0	0	0	0	0	0	0	0	0	0	0	0	0	0	1	1	0	0	0	1
DACH1	3	0	0	0	0	0	0	0	0	0	0	0	0	0	0	0	0	0	0	0	0	0	0	1	0	1	0	1
Pkg	3	0	0	0	0	0	0	0	0	0	0	0	0	0	0	0	0	0	0	0	0	0	0	1	0	0	1	1
NPY	3	0	0	0	0	0	0	0	0	0	0	0	0	0	0	0	0	0	0	0	0	0	0	1	0	0	1	1
NRTN	3	0	0	0	0	0	0	0	0	0	0	0	0	0	0	0	0	0	0	0	0	0	0	1	0	0	1	1
TET1	3	0	0	0	0	0	0	0	0	0	0	0	0	0	0	0	0	0	0	0	0	0	0	1	0	0	1	1
GFM1	3	0	0	0	0	0	0	0	0	0	0	0	0	0	0	0	0	0	0	0	0	0	0	1	0	0	1	1
CYFIP1	3	0	0	0	0	0	0	0	0	0	0	0	0	0	0	0	0	0	0	0	0	0	0	1	0	0	1	1
PHF8	3	0	0	0	0	0	0	0	0	0	0	0	0	0	0	0	0	0	0	0	0	0	0	1	0	0	1	1
CREM	3	0	0	0	0	0	0	0	0	0	0	0	0	0	0	0	0	0	0	0	0	0	0	1	0	0	1	1
DRD1	3	0	0	0	0	0	0	0	0	0	0	0	0	0	0	0	0	0	0	0	0	0	0	1	0	0	1	1
Gap	3	0	0	0	0	0	0	0	0	0	0	0	0	0	0	0	0	0	0	0	0	0	0	1	0	0	1	1
Jnk	3	0	0	0	0	0	0	0	0	0	0	0	0	0	0	0	0	0	0	0	0	0	0	1	0	1	0	1
Histone.h3	3	0	0	0	0	0	0	0	0	0	0	0	0	0	0	0	0	0	0	0	0	0	0	1	1	0	0	1
SBDS	3	0	0	0	0	0	0	0	0	0	0	0	0	0	0	0	0	0	0	0	0	0	0	1	0	1	0	1
HGS	3	0	0	0	0	0	0	0	0	0	0	0	0	0	0	0	0	0	0	0	0	0	0	1	0	0	1	1
VPS36	3	0	0	0	0	0	0	0	0	0	0	0	0	0	0	0	0	0	0	0	0	0	0	1	0	0	1	1
FGF1	3	0	0	0	0	0	0	0	0	0	0	0	0	0	0	0	0	0	0	0	0	0	0	1	0	0	1	1
ELK4	3	0	0	0	0	0	0	0	0	0	0	0	0	0	0	0	0	0	0	0	0	0	0	1	0	0	1	1
S1PR3	3	0	0	0	0	0	0	0	0	0	0	0	0	0	0	0	0	0	0	0	0	0	0	1	0	0	1	1
Pkc.s.	3	0	0	0	0	0	0	0	0	0	0	0	0	0	0	0	0	0	0	0	0	0	0	1	0	0	1	1
SLC6A3	3	0	0	0	0	0	0	0	0	0	0	0	0	0	0	0	0	0	0	0	0	0	0	1	0	0	1	1
RHOA	3	0	0	0	0	0	0	0	0	0	0	0	0	0	0	0	0	0	0	0	0	0	0	1	0	1	0	1
IGFBP2	3	0	0	0	0	0	0	0	0	0	0	0	0	0	0	0	0	0	0	0	0	0	0	1	0	1	0	1
PDGF..family.	3	0	0	0	0	0	0	0	0	0	0	0	0	0	0	0	0	0	0	0	0	0	0	1	1	0	0	1
ABLIM2	3	0	0	0	0	0	0	0	0	0	0	0	0	0	0	0	0	0	0	0	0	0	0	1	0	0	1	1
ABLIM3	3	0	0	0	0	0	0	0	0	0	0	0	0	0	0	0	0	0	0	0	0	0	0	1	0	0	1	1
ABLIM1	3	0	0	0	0	0	0	0	0	0	0	0	0	0	0	0	0	0	0	0	0	0	0	1	0	0	1	1
CHRM3	3	0	0	0	0	0	0	0	0	0	0	0	0	0	0	0	0	0	0	0	0	0	0	1	0	0	1	1
FGF21	3	0	0	0	0	0	0	0	0	0	0	0	0	0	0	0	0	0	0	0	0	0	0	1	0	0	1	1
Raf	3	0	0	0	0	0	0	0	0	0	0	0	0	0	0	0	0	0	0	0	0	0	0	1	0	1	0	1
CSK	3	0	0	0	0	0	0	0	0	0	0	0	0	0	0	0	0	0	0	0	0	0	0	1	0	0	1	1
TFRC	3	0	0	0	0	0	0	0	0	0	0	0	0	0	0	0	0	0	0	0	0	0	0	0	1	1	0	1
CBX7	3	0	0	0	0	0	0	0	0	0	0	0	0	0	0	0	0	0	0	0	0	0	0	0	1	1	1	0
FGF13	2	1	1	0	0	0	0	0	0	0	0	0	0	0	0	0	0	0	0	0	0	0	0	0	0	0	0	0
S100A6	2	1	0	0	0	0	0	0	0	0	1	0	0	0	0	0	0	0	0	0	0	0	0	0	0	0	0	0
WWOX	2	1	0	0	0	0	0	0	0	0	0	0	1	0	0	0	0	0	0	0	0	0	0	0	0	0	0	0
SNW1	2	1	0	0	0	0	0	0	0	0	1	0	0	0	0	0	0	0	0	0	0	0	0	0	0	0	0	0
COPS5	2	1	0	0	0	0	0	0	0	0	0	0	0	0	0	0	1	0	0	0	0	0	0	0	0	0	0	0
TUBB3	2	1	0	0	0	0	0	0	0	0	1	0	0	0	0	0	0	0	0	0	0	0	0	0	0	0	0	0
WDFY2	2	1	0	0	0	0	1	0	0	0	0	0	0	0	0	0	0	0	0	0	0	0	0	0	0	0	0	0
TUBB	2	1	0	0	0	0	0	0	0	0	1	0	0	0	0	0	0	0	0	0	0	0	0	0	0	0	0	0
TUBB7P	2	1	0	0	0	0	0	0	0	0	1	0	0	0	0	0	0	0	0	0	0	0	0	0	0	0	0	0
TUBB1	2	1	0	0	0	0	0	0	0	0	1	0	0	0	0	0	0	0	0	0	0	0	0	0	0	0	0	0
TUBB2A	2	1	0	0	0	0	0	0	0	0	1	0	0	0	0	0	0	0	0	0	0	0	0	0	0	0	0	0
TUBB4A	2	1	0	0	0	0	0	0	0	0	1	0	0	0	0	0	0	0	0	0	0	0	0	0	0	0	0	0
TUBB2B	2	1	0	0	0	0	0	0	0	0	1	0	0	0	0	0	0	0	0	0	0	0	0	0	0	0	0	0
TUBB8	2	1	0	0	0	0	0	0	0	0	1	0	0	0	0	0	0	0	0	0	0	0	0	0	0	0	0	0
TUBB6	2	1	0	0	0	0	0	0	0	0	1	0	0	0	0	0	0	0	0	0	0	0	0	0	0	0	0	0
CALR	2	1	0	0	0	0	0	0	0	0	0	0	0	0	0	0	0	0	0	0	0	0	0	1	0	0	0	0
CLTC	2	1	0	0	0	0	0	0	0	0	0	0	1	0	0	0	0	0	0	0	0	0	0	0	0	0	0	0
KLF6	2	1	0	0	0	0	0	0	0	0	0	0	0	0	0	0	0	0	0	0	0	0	0	0	0	0	0	1
CIDEC	2	1	0	0	0	0	0	0	0	0	0	0	0	0	0	0	0	0	0	0	0	0	0	1	0	0	0	0
NUMB	2	1	0	0	0	0	0	0	0	0	1	0	0	0	0	0	0	0	0	0	0	0	0	0	0	0	0	0
DGAT2	2	1	0	0	0	0	0	0	0	0	0	0	0	0	0	0	0	0	0	0	0	0	0	1	0	0	0	0
WBP2	2	1	0	0	0	0	0	0	0	0	0	0	0	0	0	0	0	0	0	0	0	0	0	0	0	0	0	1
ADCY2	2	1	0	0	0	0	0	1	0	0	0	0	0	0	0	0	0	0	0	0	0	0	0	0	0	0	0	0
PIRT	2	1	0	0	0	0	0	1	0	0	0	0	0	0	0	0	0	0	0	0	0	0	0	0	0	0	0	0
ZMPSTE24	2	1	0	0	0	0	0	0	0	0	0	0	0	0	0	0	0	0	0	0	0	0	0	1	0	0	0	0
KCNAB2	2	1	0	0	0	0	0	1	0	0	0	0	0	0	0	0	0	0	0	0	0	0	0	0	0	0	0	0
ADCY5	2	1	0	0	0	0	0	1	0	0	0	0	0	0	0	0	0	0	0	0	0	0	0	0	0	0	0	0
GNAO1	2	1	0	0	0	0	0	0	0	0	0	0	0	0	0	0	0	0	0	0	0	0	0	0	0	0	0	1
PSAP	2	1	0	0	0	0	0	0	0	0	0	0	0	0	0	0	0	0	0	0	0	0	0	0	0	0	0	1
FFAR3	2	1	0	0	0	0	0	0	0	0	0	0	0	0	0	0	0	0	0	0	0	0	0	1	0	0	0	0
MLLT1	2	1	0	0	1	0	0	0	0	0	0	0	0	0	0	0	0	0	0	0	0	0	0	0	0	0	0	0
AKIP1	2	1	0	0	0	0	0	0	0	1	0	0	0	0	0	0	0	0	0	0	0	0	0	0	0	0	0	0
IL21R	2	1	0	0	0	0	1	0	0	0	0	0	0	0	0	0	0	0	0	0	0	0	0	0	0	0	0	0
ISL1	2	1	0	0	0	0	0	0	0	0	0	0	0	0	0	0	0	0	0	0	0	0	0	1	0	0	0	0
IL33	2	1	0	0	0	0	0	0	0	0	0	0	0	0	0	0	0	0	0	0	0	0	0	1	0	0	0	0
NTSR1	2	1	0	0	0	0	0	0	0	0	0	0	0	0	0	0	0	0	0	0	0	0	0	1	0	0	0	0
SOX9	2	1	0	0	0	0	0	0	0	0	1	0	0	0	0	0	0	0	0	0	0	0	0	0	0	0	0	0
C5	2	1	0	0	0	0	0	0	0	0	0	0	0	0	0	0	0	0	0	0	0	0	0	0	0	0	1	0
GPR39	2	1	0	0	0	0	0	0	0	0	0	0	0	0	0	0	0	0	0	0	0	0	0	1	0	0	0	0
CALCR	2	1	0	0	0	0	0	0	0	0	0	0	0	0	0	0	0	0	0	0	0	0	0	0	0	0	0	1
FCN1	2	1	0	0	1	0	0	0	0	0	0	0	0	0	0	0	0	0	0	0	0	0	0	0	0	0	0	0
DNAJB1	2	1	0	0	0	0	1	0	0	0	0	0	0	0	0	0	0	0	0	0	0	0	0	0	0	0	0	0
FCN3	2	1	0	0	1	0	0	0	0	0	0	0	0	0	0	0	0	0	0	0	0	0	0	0	0	0	0	0
RPS6KB1	2	1	0	0	0	0	0	0	0	0	0	0	0	1	0	0	0	0	0	0	0	0	0	0	0	0	0	0
F10	2	1	0	0	0	0	0	0	0	0	0	0	0	0	0	0	0	0	0	0	0	0	0	0	0	0	0	1
PTPRD	2	1	0	1	0	0	0	0	0	0	0	0	0	0	0	0	0	0	0	0	0	0	0	0	0	0	0	0
XPC	2	1	0	0	0	0	0	0	0	0	0	0	0	0	0	0	0	0	0	0	0	0	0	0	0	0	1	0
SMURF1	2	1	0	0	0	0	0	0	0	0	1	0	0	0	0	0	0	0	0	0	0	0	0	0	0	0	0	0
PTPN22	2	1	0	0	0	0	0	0	0	0	1	0	0	0	0	0	0	0	0	0	0	0	0	0	0	0	0	0
PTMA	2	1	0	0	0	0	0	0	0	0	0	0	0	0	0	1	0	0	0	0	0	0	0	0	0	0	0	0
DUSP2	2	0	1	0	0	0	0	0	0	0	0	1	0	0	0	0	0	0	0	0	0	0	0	0	0	0	0	0
TAOK1	2	0	1	1	0	0	0	0	0	0	0	0	0	0	0	0	0	0	0	0	0	0	0	0	0	0	0	0
WNK3	2	0	1	0	0	0	0	0	0	0	0	0	0	0	0	0	0	0	0	0	0	0	1	0	0	0	0	0
PPP5C	2	0	1	0	0	0	0	0	0	0	1	0	0	0	0	0	0	0	0	0	0	0	0	0	0	0	0	0
LIN28A	2	0	1	0	0	0	0	0	0	0	0	0	0	1	0	0	0	0	0	0	0	0	0	0	0	0	0	0
EIF3G	2	0	1	0	0	0	1	0	0	0	0	0	0	0	0	0	0	0	0	0	0	0	0	0	0	0	0	0
IL34	2	0	1	1	0	0	0	0	0	0	0	0	0	0	0	0	0	0	0	0	0	0	0	0	0	0	0	0
FANCA	2	0	1	0	0	0	0	0	0	0	0	0	0	0	0	0	0	0	0	0	0	0	0	0	0	0	0	1
DPF3	2	0	1	0	0	0	0	0	1	0	0	0	0	0	0	0	0	0	0	0	0	0	0	0	0	0	0	0
NEK9	2	0	1	0	0	0	0	0	0	0	0	0	1	0	0	0	0	0	0	0	0	0	0	0	0	0	0	0
SERPINB4	2	0	1	1	0	0	0	0	0	0	0	0	0	0	0	0	0	0	0	0	0	0	0	0	0	0	0	0
CST3	2	0	1	0	0	0	0	0	0	0	0	0	0	0	0	0	0	0	0	0	0	0	0	0	0	0	0	1
TTR	2	0	1	0	0	0	0	0	0	0	0	0	1	0	0	0	0	0	0	0	0	0	0	0	0	0	0	0
CST7	2	0	1	1	0	0	0	0	0	0	0	0	0	0	0	0	0	0	0	0	0	0	0	0	0	0	0	0
CSTB	2	0	1	0	0	0	0	0	0	0	0	0	0	0	0	0	0	0	0	0	0	0	0	0	0	0	0	1
AXL	2	0	1	1	0	0	0	0	0	0	0	0	0	0	0	0	0	0	0	0	0	0	0	0	0	0	0	0
RARRES1	2	0	1	1	0	0	0	0	0	0	0	0	0	0	0	0	0	0	0	0	0	0	0	0	0	0	0	0
SNAP23	2	0	1	0	0	0	0	0	0	0	0	0	0	0	0	0	0	0	0	0	0	0	0	0	0	0	0	1
CCT2	2	0	1	0	0	0	0	0	0	0	0	0	0	1	0	0	0	0	0	0	0	0	0	0	0	0	0	0
PROS1	2	0	1	1	0	0	0	0	0	0	0	0	0	0	0	0	0	0	0	0	0	0	0	0	0	0	0	0
GAS6	2	0	1	1	0	0	0	0	0	0	0	0	0	0	0	0	0	0	0	0	0	0	0	0	0	0	0	0
RNF6	2	0	0	1	0	0	0	0	0	0	0	0	1	0	0	0	0	0	0	0	0	0	0	0	0	0	0	0
HACE1	2	0	0	1	0	0	0	0	0	0	0	0	1	0	0	0	0	0	0	0	0	0	0	0	0	0	0	0
GGA3	2	0	0	1	0	0	0	0	0	0	0	0	1	0	0	0	0	0	0	0	0	0	0	0	0	0	0	0
NEDD4L	2	0	0	1	0	0	0	0	0	0	0	0	0	1	0	0	0	0	0	0	0	0	0	0	0	0	0	0
SYVN1	2	0	0	1	0	0	0	0	0	0	0	0	0	0	0	0	0	0	0	0	0	0	0	0	1	0	0	0
KDM3B	2	0	0	1	0	0	1	0	0	0	0	0	0	0	0	0	0	0	0	0	0	0	0	0	0	0	0	0
NOSIP	2	0	0	1	0	0	0	0	0	0	0	0	0	0	0	0	0	0	0	0	0	0	1	0	0	0	0	0
CYLD	2	0	0	1	0	0	0	0	0	0	0	0	0	0	0	0	0	0	0	0	0	0	0	0	1	0	0	0
PPP4R1	2	0	0	1	0	0	0	0	0	0	0	0	1	0	0	0	0	0	0	0	0	0	0	0	0	0	0	0
MNAT1	2	0	0	1	0	0	0	0	0	0	0	0	1	0	0	0	0	0	0	0	0	0	0	0	0	0	0	0
NDFIP2	2	0	0	1	0	0	1	0	0	0	0	0	0	0	0	0	0	0	0	0	0	0	0	0	0	0	0	0
NLRP11	2	0	0	1	0	0	0	0	0	0	0	0	0	0	0	0	0	0	0	0	0	0	0	0	0	0	0	1
CREB3L3	2	0	0	1	0	0	0	0	0	0	0	0	0	0	0	0	0	0	0	0	0	0	1	0	0	0	0	0
PTBP1	2	0	0	1	0	0	0	0	0	0	0	0	1	0	0	0	0	0	0	0	0	0	0	0	0	0	0	0
TFE3	2	0	0	1	0	0	1	0	0	0	0	0	0	0	0	0	0	0	0	0	0	0	0	0	0	0	0	0
ARAF	2	0	0	1	0	0	0	0	0	0	0	0	0	0	0	0	0	0	0	0	0	0	0	0	0	0	0	1
PARK7	2	0	0	1	0	0	0	0	0	0	0	0	1	0	0	0	0	0	0	0	0	0	0	0	0	0	0	0
ASIP	2	0	0	1	0	0	0	0	0	1	0	0	0	0	0	0	0	0	0	0	0	0	0	0	0	0	0	0
MRAP2	2	0	0	1	0	0	0	0	0	1	0	0	0	0	0	0	0	0	0	0	0	0	0	0	0	0	0	0
AEBP1	2	0	0	1	0	0	0	0	0	0	0	0	0	0	0	0	0	0	0	0	0	0	0	1	0	0	0	0
STAP2	2	0	0	1	0	0	0	0	0	1	0	0	0	0	0	0	0	0	0	0	0	0	0	0	0	0	0	0
CCS	2	0	0	1	0	0	0	0	0	1	0	0	0	0	0	0	0	0	0	0	0	0	0	0	0	0	0	0
CXCR1	2	0	0	1	0	0	0	0	0	1	0	0	0	0	0	0	0	0	0	0	0	0	0	0	0	0	0	0
CXCL6	2	0	0	1	0	0	0	0	0	1	0	0	0	0	0	0	0	0	0	0	0	0	0	0	0	0	0	0
TNK2	2	0	0	1	0	0	0	0	0	0	0	0	1	0	0	0	0	0	0	0	0	0	0	0	0	0	0	0
PGF	2	0	0	1	0	0	0	0	0	0	0	0	0	0	0	0	0	0	0	0	0	0	0	0	0	0	0	1
STIP1	2	0	0	1	0	0	1	0	0	0	0	0	0	0	0	0	0	0	0	0	0	0	0	0	0	0	0	0
HSPB2	2	0	0	1	0	0	0	0	0	1	0	0	0	0	0	0	0	0	0	0	0	0	0	0	0	0	0	0
LATS2	2	0	0	1	0	0	0	0	0	0	0	0	1	0	0	0	0	0	0	0	0	0	0	0	0	0	0	0
MYL6	2	0	0	1	0	0	0	0	0	1	0	0	0	0	0	0	0	0	0	0	0	0	0	0	0	0	0	0
MYL6B	2	0	0	1	0	0	0	0	0	1	0	0	0	0	0	0	0	0	0	0	0	0	0	0	0	0	0	0
MYL1	2	0	0	1	0	0	0	0	0	1	0	0	0	0	0	0	0	0	0	0	0	0	0	0	0	0	0	0
MYL3	2	0	0	1	0	0	0	0	0	1	0	0	0	0	0	0	0	0	0	0	0	0	0	0	0	0	0	0
MEPCE	2	0	0	1	0	0	0	0	0	1	0	0	0	0	0	0	0	0	0	0	0	0	0	0	0	0	0	0
LPAR5	2	0	0	1	0	0	0	0	0	0	0	0	0	0	0	0	0	0	0	0	0	0	0	0	0	0	1	0
DUSP3	2	0	0	1	0	0	0	0	0	0	0	0	0	0	0	0	0	0	0	0	0	0	1	0	0	0	0	0
RHBDF1	2	0	0	1	0	0	0	0	0	1	0	0	0	0	0	0	0	0	0	0	0	0	0	0	0	0	0	0
CREB3L1	2	0	0	1	0	0	0	0	0	1	0	0	0	0	0	0	0	0	0	0	0	0	0	0	0	0	0	0
BAG5	2	0	0	1	0	0	0	0	0	0	0	0	1	0	0	0	0	0	0	0	0	0	0	0	0	0	0	0
ESRRG	2	0	0	1	0	0	0	0	0	1	0	0	0	0	0	0	0	0	0	0	0	0	0	0	0	0	0	0
FGF11	2	0	0	1	0	0	0	0	0	1	0	0	0	0	0	0	0	0	0	0	0	0	0	0	0	0	0	0
PPM1F	2	0	0	1	1	0	0	0	0	0	0	0	0	0	0	0	0	0	0	0	0	0	0	0	0	0	0	0
CAPN2	2	0	0	1	0	0	0	0	0	0	0	0	0	0	0	0	0	0	0	0	0	0	0	0	0	0	0	1
CELA2A	2	0	0	1	0	0	0	0	0	0	0	0	0	0	0	0	0	0	0	0	0	0	1	0	0	0	0	0
NPAS4	2	0	0	1	0	0	0	0	0	1	0	0	0	0	0	0	0	0	0	0	0	0	0	0	0	0	0	0
MYBBP1A	2	0	0	1	0	0	0	0	0	0	0	0	0	1	0	0	0	0	0	0	0	0	0	0	0	0	0	0
TSGA10	2	0	0	1	0	0	0	0	0	1	0	0	0	0	0	0	0	0	0	0	0	0	0	0	0	0	0	0
PRDX4	2	0	0	1	0	0	0	0	0	1	0	0	0	0	0	0	0	0	0	0	0	0	0	0	0	0	0	0
UBXN7	2	0	0	1	0	0	0	0	0	1	0	0	0	0	0	0	0	0	0	0	0	0	0	0	0	0	0	0
BAP1	2	0	0	1	0	0	0	0	0	0	0	0	0	0	0	0	0	0	0	0	0	0	0	0	0	0	0	1
CIP2A	2	0	0	1	0	0	0	0	0	0	0	0	0	0	0	0	0	0	0	0	0	0	0	1	0	0	0	0
TWIST2	2	0	0	1	0	0	0	0	0	0	0	0	0	0	0	0	0	0	0	0	0	0	0	0	0	0	0	1
LIMA1	2	0	0	1	0	0	1	0	0	0	0	0	0	0	0	0	0	0	0	0	0	0	0	0	0	0	0	0
F8	2	0	0	1	0	0	0	0	0	0	0	0	0	0	0	0	0	0	0	0	0	0	1	0	0	0	0	0
PTH	2	0	0	0	0	0	0	0	0	0	0	0	0	0	0	0	0	0	0	0	0	0	0	1	0	0	0	1
PTMS	2	0	0	0	0	1	0	0	1	0	0	0	0	0	0	0	0	0	0	0	0	0	0	0	0	0	0	0
CIART	2	0	0	0	0	1	0	0	1	0	0	0	0	0	0	0	0	0	0	0	0	0	0	0	0	0	0	0
SUB1	2	0	0	0	0	0	0	0	0	0	0	0	0	1	0	0	1	0	0	0	0	0	0	0	0	0	0	0
ARL2BP	2	0	0	0	1	0	0	1	0	0	0	0	0	0	0	0	0	0	0	0	0	0	0	0	0	0	0	0
PMF1	2	0	0	0	0	1	0	0	1	0	0	0	0	0	0	0	0	0	0	0	0	0	0	0	0	0	0	0
CPE	2	0	0	0	0	0	0	0	0	0	0	0	0	0	0	0	0	0	0	0	0	0	1	1	0	0	0	0
FBXL2	2	0	0	0	0	1	0	0	1	0	0	0	0	0	0	0	0	0	0	0	0	0	0	0	0	0	0	0
HNRNPUL1	2	0	0	0	0	1	0	0	1	0	0	0	0	0	0	0	0	0	0	0	0	0	0	0	0	0	0	0
CELA1	2	0	0	0	0	0	1	0	0	1	0	0	0	0	0	0	0	0	0	0	0	0	0	0	0	0	0	0
MSI1	2	0	0	0	0	0	1	0	0	1	0	0	0	0	0	0	0	0	0	0	0	0	0	0	0	0	0	0
LTB	2	0	0	0	0	0	1	0	0	1	0	0	0	0	0	0	0	0	0	0	0	0	0	0	0	0	0	0
KDM1A	2	0	0	0	0	0	0	0	0	0	0	0	0	1	0	0	1	0	0	0	0	0	0	0	0	0	0	0
NGFR	2	0	0	0	0	0	0	0	0	0	0	0	0	0	0	0	0	0	0	0	0	0	0	1	0	0	0	1
TLE6	2	0	0	0	0	1	0	0	1	0	0	0	0	0	0	0	0	0	0	0	0	0	0	0	0	0	0	0
AURKA	2	0	0	0	0	0	0	0	0	0	0	0	0	1	0	0	1	0	0	0	0	0	0	0	0	0	0	0
COPS6	2	0	0	0	0	0	0	1	0	0	0	0	0	0	0	0	1	0	0	0	0	0	0	0	0	0	0	0
CNR1	2	0	0	0	0	0	0	0	0	0	0	0	0	0	0	0	0	0	0	0	0	0	1	1	0	0	0	0
ARG1	2	0	0	0	1	0	0	1	0	0	0	0	0	0	0	0	0	0	0	0	0	0	0	0	0	0	0	0
RASSF5	2	0	0	0	1	0	0	1	0	0	0	0	0	0	0	0	0	0	0	0	0	0	0	0	0	0	0	0
TRRAP	2	0	0	0	1	0	0	0	0	0	0	0	0	1	0	0	0	0	0	0	0	0	0	0	0	0	0	0
CNOT4	2	0	0	0	1	0	0	1	0	0	0	0	0	0	0	0	0	0	0	0	0	0	0	0	0	0	0	0
F2R	2	0	0	0	0	0	0	0	0	0	0	0	0	0	0	0	0	0	0	0	0	0	0	1	0	0	0	1
EDN1	2	0	0	0	0	0	0	0	0	0	0	0	0	0	0	0	0	0	0	0	0	0	0	1	0	0	0	1
CCN5	2	0	0	0	0	0	0	0	0	0	0	0	0	0	0	0	0	0	0	0	0	0	0	1	0	0	0	1
LIG3	2	0	0	0	1	0	0	1	0	0	0	0	0	0	0	0	0	0	0	0	0	0	0	0	0	0	0	0
TDP1	2	0	0	0	1	0	0	1	0	0	0	0	0	0	0	0	0	0	0	0	0	0	0	0	0	0	0	0
UBR3	2	0	0	0	0	0	1	0	0	1	0	0	0	0	0	0	0	0	0	0	0	0	0	0	0	0	0	0
CCKAR	2	0	0	0	0	0	0	0	0	0	0	0	0	0	0	0	0	0	0	0	0	0	1	0	0	0	0	1
CXCL12	2	0	0	0	0	0	0	0	0	0	0	0	0	0	0	0	0	0	0	0	0	0	0	1	0	0	0	1
KANK1	2	0	0	0	0	1	0	0	1	0	0	0	0	0	0	0	0	0	0	0	0	0	0	0	0	0	0	0
HEXIM1	2	0	0	0	0	0	1	0	0	1	0	0	0	0	0	0	0	0	0	0	0	0	0	0	0	0	0	0
BAIAP2	2	0	0	0	0	1	0	0	1	0	0	0	0	0	0	0	0	0	0	0	0	0	0	0	0	0	0	0
RIC3	2	0	0	0	1	0	0	0	0	1	0	0	0	0	0	0	0	0	0	0	0	0	0	0	0	0	0	0
FNTA	2	0	0	0	1	0	0	1	0	0	0	0	0	0	0	0	0	0	0	0	0	0	0	0	0	0	0	0
CHRNA7	2	0	0	0	1	0	0	0	0	1	0	0	0	0	0	0	0	0	0	0	0	0	0	0	0	0	0	0
CHRFAM7A	2	0	0	0	1	0	0	0	0	1	0	0	0	0	0	0	0	0	0	0	0	0	0	0	0	0	0	0
GZMA	2	0	0	0	1	0	0	1	0	0	0	0	0	0	0	0	0	0	0	0	0	0	0	0	0	0	0	0
RABGEF1	2	0	0	0	1	0	0	1	0	0	0	0	0	0	0	0	0	0	0	0	0	0	0	0	0	0	0	0
TM4SF5	2	0	0	0	1	0	0	1	0	0	0	0	0	0	0	0	0	0	0	0	0	0	0	0	0	0	0	0
PACSIN2	2	0	0	0	1	0	0	1	0	0	0	0	0	0	0	0	0	0	0	0	0	0	0	0	0	0	0	0
SERPINA5	2	0	0	0	1	0	0	1	0	0	0	0	0	0	0	0	0	0	0	0	0	0	0	0	0	0	0	0
TINCR	2	0	0	0	1	0	0	1	0	0	0	0	0	0	0	0	0	0	0	0	0	0	0	0	0	0	0	0
WARS	2	0	0	0	1	0	0	1	0	0	0	0	0	0	0	0	0	0	0	0	0	0	0	0	0	0	0	0
ALOX12	2	0	0	0	1	0	0	1	0	0	0	0	0	0	0	0	0	0	0	0	0	0	0	0	0	0	0	0
LYPD3	2	0	0	0	1	0	0	1	0	0	0	0	0	0	0	0	0	0	0	0	0	0	0	0	0	0	0	0
TNFAIP8L1	2	0	0	0	1	0	0	1	0	0	0	0	0	0	0	0	0	0	0	0	0	0	0	0	0	0	0	0
MUC20	2	0	0	0	1	0	0	1	0	0	0	0	0	0	0	0	0	0	0	0	0	0	0	0	0	0	0	0
LECT2	2	0	0	0	1	0	0	1	0	0	0	0	0	0	0	0	0	0	0	0	0	0	0	0	0	0	0	0
ITGB4	2	0	0	0	1	0	0	1	0	0	0	0	0	0	0	0	0	0	0	0	0	0	0	0	0	0	0	0
SYNGAP1	2	0	0	0	1	0	0	1	0	0	0	0	0	0	0	0	0	0	0	0	0	0	0	0	0	0	0	0
DOCK3	2	0	0	0	1	0	0	1	0	0	0	0	0	0	0	0	0	0	0	0	0	0	0	0	0	0	0	0
DANCR	2	0	0	0	1	0	0	1	0	0	0	0	0	0	0	0	0	0	0	0	0	0	0	0	0	0	0	0
OLR1	2	0	0	0	1	0	0	1	0	0	0	0	0	0	0	0	0	0	0	0	0	0	0	0	0	0	0	0
CD163	2	0	0	0	1	0	0	1	0	0	0	0	0	0	0	0	0	0	0	0	0	0	0	0	0	0	0	0
SLIT1	2	0	0	0	1	0	0	1	0	0	0	0	0	0	0	0	0	0	0	0	0	0	0	0	0	0	0	0
ARHGEF18	2	0	0	0	1	0	0	1	0	0	0	0	0	0	0	0	0	0	0	0	0	0	0	0	0	0	0	0
ARHGAP39	2	0	0	0	1	0	0	1	0	0	0	0	0	0	0	0	0	0	0	0	0	0	0	0	0	0	0	0
TNFAIP8L2	2	0	0	0	1	0	0	1	0	0	0	0	0	0	0	0	0	0	0	0	0	0	0	0	0	0	0	0
IL37	2	0	0	0	1	0	0	1	0	0	0	0	0	0	0	0	0	0	0	0	0	0	0	0	0	0	0	0
SRGAP2	2	0	0	0	1	0	0	1	0	0	0	0	0	0	0	0	0	0	0	0	0	0	0	0	0	0	0	0
ARHGAP22	2	0	0	0	1	0	0	1	0	0	0	0	0	0	0	0	0	0	0	0	0	0	0	0	0	0	0	0
GCOM1	2	0	0	0	1	0	0	1	0	0	0	0	0	0	0	0	0	0	0	0	0	0	0	0	0	0	0	0
MAP3K15	2	0	0	0	1	0	0	1	0	0	0	0	0	0	0	0	0	0	0	0	0	0	0	0	0	0	0	0
ARHGAP24	2	0	0	0	1	0	0	1	0	0	0	0	0	0	0	0	0	0	0	0	0	0	0	0	0	0	0	0
DGKG	2	0	0	0	1	0	0	1	0	0	0	0	0	0	0	0	0	0	0	0	0	0	0	0	0	0	0	0
ARHGAP12	2	0	0	0	1	0	0	1	0	0	0	0	0	0	0	0	0	0	0	0	0	0	0	0	0	0	0	0
SH3KBP1	2	0	0	0	1	0	0	1	0	0	0	0	0	0	0	0	0	0	0	0	0	0	0	0	0	0	0	0
ARHGAP9	2	0	0	0	1	0	0	1	0	0	0	0	0	0	0	0	0	0	0	0	0	0	0	0	0	0	0	0
SRGAP3	2	0	0	0	1	0	0	1	0	0	0	0	0	0	0	0	0	0	0	0	0	0	0	0	0	0	0	0
RCC2	2	0	0	0	1	0	0	1	0	0	0	0	0	0	0	0	0	0	0	0	0	0	0	0	0	0	0	0
CYTOR	2	0	0	0	1	0	0	1	0	0	0	0	0	0	0	0	0	0	0	0	0	0	0	0	0	0	0	0
WNK1	2	0	0	0	1	0	0	1	0	0	0	0	0	0	0	0	0	0	0	0	0	0	0	0	0	0	0	0
EGFL7	2	0	0	0	1	0	0	1	0	0	0	0	0	0	0	0	0	0	0	0	0	0	0	0	0	0	0	0
SHKBP1	2	0	0	0	1	0	0	1	0	0	0	0	0	0	0	0	0	0	0	0	0	0	0	0	0	0	0	0
MSH3	2	0	0	0	1	0	0	1	0	0	0	0	0	0	0	0	0	0	0	0	0	0	0	0	0	0	0	0
MAP1S	2	0	0	0	1	0	0	1	0	0	0	0	0	0	0	0	0	0	0	0	0	0	0	0	0	0	0	0
PDCD10	2	0	0	0	1	0	0	1	0	0	0	0	0	0	0	0	0	0	0	0	0	0	0	0	0	0	0	0
DOCK1	2	0	0	0	1	0	0	1	0	0	0	0	0	0	0	0	0	0	0	0	0	0	0	0	0	0	0	0
RILPL2	2	0	0	0	1	0	0	1	0	0	0	0	0	0	0	0	0	0	0	0	0	0	0	0	0	0	0	0
NOSTRIN	2	0	0	0	1	0	0	1	0	0	0	0	0	0	0	0	0	0	0	0	0	0	0	0	0	0	0	0
TECPR1	2	0	0	0	1	0	0	1	0	0	0	0	0	0	0	0	0	0	0	0	0	0	0	0	0	0	0	0
CORO1C	2	0	0	0	1	0	0	1	0	0	0	0	0	0	0	0	0	0	0	0	0	0	0	0	0	0	0	0
PLXNA1	2	0	0	0	1	0	0	1	0	0	0	0	0	0	0	0	0	0	0	0	0	0	0	0	0	0	0	0
MSTN	2	0	0	0	1	0	0	0	0	0	0	0	0	0	0	0	0	0	0	0	0	0	0	0	0	0	1	0
RASAL2	2	0	0	0	1	0	0	1	0	0	0	0	0	0	0	0	0	0	0	0	0	0	0	0	0	0	0	0
SEMA6D	2	0	0	0	1	0	0	1	0	0	0	0	0	0	0	0	0	0	0	0	0	0	0	0	0	0	0	0
ATP7A	2	0	0	0	1	0	0	1	0	0	0	0	0	0	0	0	0	0	0	0	0	0	0	0	0	0	0	0
CSTF2	2	0	0	0	1	0	0	1	0	0	0	0	0	0	0	0	0	0	0	0	0	0	0	0	0	0	0	0
EPS8L2	2	0	0	0	1	0	0	1	0	0	0	0	0	0	0	0	0	0	0	0	0	0	0	0	0	0	0	0
CDH15	2	0	0	0	1	0	0	1	0	0	0	0	0	0	0	0	0	0	0	0	0	0	0	0	0	0	0	0
IL18RAP	2	0	0	0	1	0	0	1	0	0	0	0	0	0	0	0	0	0	0	0	0	0	0	0	0	0	0	0
MPRIP	2	0	0	0	1	0	0	1	0	0	0	0	0	0	0	0	0	0	0	0	0	0	0	0	0	0	0	0
CHN1	2	0	0	0	1	0	0	1	0	0	0	0	0	0	0	0	0	0	0	0	0	0	0	0	0	0	0	0
UPF1	2	0	0	0	1	0	0	1	0	0	0	0	0	0	0	0	0	0	0	0	0	0	0	0	0	0	0	0
XRCC1	2	0	0	0	1	0	0	1	0	0	0	0	0	0	0	0	0	0	0	0	0	0	0	0	0	0	0	0
RACGAP1	2	0	0	0	1	0	0	1	0	0	0	0	0	0	0	0	0	0	0	0	0	0	0	0	0	0	0	0
PUM3	2	0	0	0	1	0	0	1	0	0	0	0	0	0	0	0	0	0	0	0	0	0	0	0	0	0	0	0
SLURP1	2	0	0	0	1	0	0	1	0	0	0	0	0	0	0	0	0	0	0	0	0	0	0	0	0	0	0	0
RNFT1	2	0	0	0	1	0	0	1	0	0	0	0	0	0	0	0	0	0	0	0	0	0	0	0	0	0	0	0
RALBP1	2	0	0	0	1	0	0	1	0	0	0	0	0	0	0	0	0	0	0	0	0	0	0	0	0	0	0	0
COPB1	2	0	0	0	1	0	0	1	0	0	0	0	0	0	0	0	0	0	0	0	0	0	0	0	0	0	0	0
PRSS53	2	0	0	0	1	0	0	1	0	0	0	0	0	0	0	0	0	0	0	0	0	0	0	0	0	0	0	0
ANGPTL1	2	0	0	0	1	0	0	1	0	0	0	0	0	0	0	0	0	0	0	0	0	0	0	0	0	0	0	0
SMAP1	2	0	0	0	1	0	0	1	0	0	0	0	0	0	0	0	0	0	0	0	0	0	0	0	0	0	0	0
PTPRB	2	0	0	0	1	0	0	1	0	0	0	0	0	0	0	0	0	0	0	0	0	0	0	0	0	0	0	0
AGAP3	2	0	0	0	1	0	0	1	0	0	0	0	0	0	0	0	0	0	0	0	0	0	0	0	0	0	0	0
CGAS	2	0	0	0	1	0	0	1	0	0	0	0	0	0	0	0	0	0	0	0	0	0	0	0	0	0	0	0
ABR	2	0	0	0	1	0	0	1	0	0	0	0	0	0	0	0	0	0	0	0	0	0	0	0	0	0	0	0
CHN2	2	0	0	0	1	0	0	1	0	0	0	0	0	0	0	0	0	0	0	0	0	0	0	0	0	0	0	0
SH3BP1	2	0	0	0	1	0	0	1	0	0	0	0	0	0	0	0	0	0	0	0	0	0	0	0	0	0	0	0
ARHGAP31	2	0	0	0	1	0	0	1	0	0	0	0	0	0	0	0	0	0	0	0	0	0	0	0	0	0	0	0
NRP1	2	0	0	0	1	0	0	1	0	0	0	0	0	0	0	0	0	0	0	0	0	0	0	0	0	0	0	0
SOS1	2	0	0	0	1	0	0	1	0	0	0	0	0	0	0	0	0	0	0	0	0	0	0	0	0	0	0	0
OGG1	2	0	0	0	1	0	0	1	0	0	0	0	0	0	0	0	0	0	0	0	0	0	0	0	0	0	0	0
MTSS1	2	0	0	0	1	0	0	1	0	0	0	0	0	0	0	0	0	0	0	0	0	0	0	0	0	0	0	0
DOCK6	2	0	0	0	1	0	0	1	0	0	0	0	0	0	0	0	0	0	0	0	0	0	0	0	0	0	0	0
ARF6	2	0	0	0	1	0	0	1	0	0	0	0	0	0	0	0	0	0	0	0	0	0	0	0	0	0	0	0
PREX1	2	0	0	0	1	0	0	1	0	0	0	0	0	0	0	0	0	0	0	0	0	0	0	0	0	0	0	0
BIN3	2	0	0	0	1	0	0	1	0	0	0	0	0	0	0	0	0	0	0	0	0	0	0	0	0	0	0	0
SEC61B	2	0	0	0	1	0	0	1	0	0	0	0	0	0	0	0	0	0	0	0	0	0	0	0	0	0	0	0
CCM2	2	0	0	0	1	0	0	1	0	0	0	0	0	0	0	0	0	0	0	0	0	0	0	0	0	0	0	0
HAGLR	2	0	0	0	1	0	0	1	0	0	0	0	0	0	0	0	0	0	0	0	0	0	0	0	0	0	0	0
ANO1	2	0	0	0	1	0	0	1	0	0	0	0	0	0	0	0	0	0	0	0	0	0	0	0	0	0	0	0
LTBP3	2	0	0	0	1	0	0	1	0	0	0	0	0	0	0	0	0	0	0	0	0	0	0	0	0	0	0	0
IQSEC1	2	0	0	0	1	0	0	1	0	0	0	0	0	0	0	0	0	0	0	0	0	0	0	0	0	0	0	0
ZC3HAV1	2	0	0	0	1	0	0	1	0	0	0	0	0	0	0	0	0	0	0	0	0	0	0	0	0	0	0	0
PIK3C2A	2	0	0	0	1	0	0	1	0	0	0	0	0	0	0	0	0	0	0	0	0	0	0	0	0	0	0	0
SNHG3	2	0	0	0	1	0	0	1	0	0	0	0	0	0	0	0	0	0	0	0	0	0	0	0	0	0	0	0
DOCK2	2	0	0	0	1	0	0	1	0	0	0	0	0	0	0	0	0	0	0	0	0	0	0	0	0	0	0	0
UTRN	2	0	0	0	1	0	0	1	0	0	0	0	0	0	0	0	0	0	0	0	0	0	0	0	0	0	0	0
ARHGEF4	2	0	0	0	1	0	0	1	0	0	0	0	0	0	0	0	0	0	0	0	0	0	0	0	0	0	0	0
YARS	2	0	0	0	1	0	0	1	0	0	0	0	0	0	0	0	0	0	0	0	0	0	0	0	0	0	0	0
PSD4	2	0	0	0	1	0	0	1	0	0	0	0	0	0	0	0	0	0	0	0	0	0	0	0	0	0	0	0
ARL4D	2	0	0	0	1	0	0	1	0	0	0	0	0	0	0	0	0	0	0	0	0	0	0	0	0	0	0	0
PARP3	2	0	0	0	1	0	0	1	0	0	0	0	0	0	0	0	0	0	0	0	0	0	0	0	0	0	0	0
TREX1	2	0	0	0	1	0	0	1	0	0	0	0	0	0	0	0	0	0	0	0	0	0	0	0	0	0	0	0
NEIL1	2	0	0	0	1	0	0	1	0	0	0	0	0	0	0	0	0	0	0	0	0	0	0	0	0	0	0	0
FARP2	2	0	0	0	1	0	0	1	0	0	0	0	0	0	0	0	0	0	0	0	0	0	0	0	0	0	0	0
HGFAC	2	0	0	0	1	0	0	1	0	0	0	0	0	0	0	0	0	0	0	0	0	0	0	0	0	0	0	0
USP10	2	0	0	0	1	0	0	1	0	0	0	0	0	0	0	0	0	0	0	0	0	0	0	0	0	0	0	0
SMG1	2	0	0	0	1	0	0	1	0	0	0	0	0	0	0	0	0	0	0	0	0	0	0	0	0	0	0	0
SMG7	2	0	0	0	1	0	0	1	0	0	0	0	0	0	0	0	0	0	0	0	0	0	0	0	0	0	0	0
AGBL5	2	0	0	0	1	0	0	1	0	0	0	0	0	0	0	0	0	0	0	0	0	0	0	0	0	0	0	0
RRM2	2	0	0	0	1	0	0	0	0	0	1	0	0	0	0	0	0	0	0	0	0	0	0	0	0	0	0	0
DAZ4	2	0	0	0	1	0	0	1	0	0	0	0	0	0	0	0	0	0	0	0	0	0	0	0	0	0	0	0
DAZ1	2	0	0	0	1	0	0	1	0	0	0	0	0	0	0	0	0	0	0	0	0	0	0	0	0	0	0	0
EMILIN1	2	0	0	0	1	0	0	1	0	0	0	0	0	0	0	0	0	0	0	0	0	0	0	0	0	0	0	0
ZCCHC3	2	0	0	0	1	0	0	1	0	0	0	0	0	0	0	0	0	0	0	0	0	0	0	0	0	0	0	0
AGBL4	2	0	0	0	1	0	0	1	0	0	0	0	0	0	0	0	0	0	0	0	0	0	0	0	0	0	0	0
UPF3B	2	0	0	0	1	0	0	1	0	0	0	0	0	0	0	0	0	0	0	0	0	0	0	0	0	0	0	0
CUX2	2	0	0	0	1	0	0	1	0	0	0	0	0	0	0	0	0	0	0	0	0	0	0	0	0	0	0	0
RAPGEF3	2	0	0	0	1	0	0	1	0	0	0	0	0	0	0	0	0	0	0	0	0	0	0	0	0	0	0	0
HSPD1	2	0	0	0	1	0	0	1	0	0	0	0	0	0	0	0	0	0	0	0	0	0	0	0	0	0	0	0
PRNP	2	0	0	0	1	0	0	1	0	0	0	0	0	0	0	0	0	0	0	0	0	0	0	0	0	0	0	0
CD151	2	0	0	0	1	0	0	1	0	0	0	0	0	0	0	0	0	0	0	0	0	0	0	0	0	0	0	0
CCDC50	2	0	0	0	1	0	0	1	0	0	0	0	0	0	0	0	0	0	0	0	0	0	0	0	0	0	0	0
PLEC	2	0	0	0	1	0	0	1	0	0	0	0	0	0	0	0	0	0	0	0	0	0	0	0	0	0	0	0
TTLL6	2	0	0	0	1	0	0	1	0	0	0	0	0	0	0	0	0	0	0	0	0	0	0	0	0	0	0	0
HEG1	2	0	0	0	1	0	0	1	0	0	0	0	0	0	0	0	0	0	0	0	0	0	0	0	0	0	0	0
PCSK6	2	0	0	0	1	0	0	0	0	0	0	0	0	0	0	0	0	0	0	0	0	0	1	0	0	0	0	0
DEF6	2	0	0	0	1	0	0	1	0	0	0	0	0	0	0	0	0	0	0	0	0	0	0	0	0	0	0	0
SMG9	2	0	0	0	1	0	0	1	0	0	0	0	0	0	0	0	0	0	0	0	0	0	0	0	0	0	0	0
FYB1	2	0	0	0	1	0	0	1	0	0	0	0	0	0	0	0	0	0	0	0	0	0	0	0	0	0	0	0
SMG8	2	0	0	0	1	0	0	1	0	0	0	0	0	0	0	0	0	0	0	0	0	0	0	0	0	0	0	0
TTLL4	2	0	0	0	1	0	0	1	0	0	0	0	0	0	0	0	0	0	0	0	0	0	0	0	0	0	0	0
BCR	2	0	0	0	1	0	0	1	0	0	0	0	0	0	0	0	0	0	0	0	0	0	0	0	0	0	0	0
FRS3	2	0	0	0	1	0	0	1	0	0	0	0	0	0	0	0	0	0	0	0	0	0	0	0	0	0	0	0
ARHGAP15	2	0	0	0	1	0	0	1	0	0	0	0	0	0	0	0	0	0	0	0	0	0	0	0	0	0	0	0
ITGA2	2	0	0	0	1	0	0	1	0	0	0	0	0	0	0	0	0	0	0	0	0	0	0	0	0	0	0	0
KPNA6	2	0	0	0	1	0	0	0	0	0	0	0	0	0	0	0	0	0	1	0	0	0	0	0	0	0	0	0
CYREN	2	0	0	0	1	0	0	1	0	0	0	0	0	0	0	0	0	0	0	0	0	0	0	0	0	0	0	0
TSG101	2	0	0	0	1	0	0	1	0	0	0	0	0	0	0	0	0	0	0	0	0	0	0	0	0	0	0	0
CYTH2	2	0	0	0	1	0	0	1	0	0	0	0	0	0	0	0	0	0	0	0	0	0	0	0	0	0	0	0
CIC	2	0	0	0	1	0	0	1	0	0	0	0	0	0	0	0	0	0	0	0	0	0	0	0	0	0	0	0
GTSE1	2	0	0	0	1	0	0	1	0	0	0	0	0	0	0	0	0	0	0	0	0	0	0	0	0	0	0	0
VEGFC	2	0	0	0	1	0	0	1	0	0	0	0	0	0	0	0	0	0	0	0	0	0	0	0	0	0	0	0
ATG101	2	0	0	0	1	0	0	1	0	0	0	0	0	0	0	0	0	0	0	0	0	0	0	0	0	0	0	0
LYPLA1	2	0	0	0	1	0	0	1	0	0	0	0	0	0	0	0	0	0	0	0	0	0	0	0	0	0	0	0
KIF5C	2	0	0	0	1	0	0	1	0	0	0	0	0	0	0	0	0	0	0	0	0	0	0	0	0	0	0	0
UBIAD1	2	0	0	0	1	0	0	1	0	0	0	0	0	0	0	0	0	0	0	0	0	0	0	0	0	0	0	0
ATG13	2	0	0	0	1	0	0	1	0	0	0	0	0	0	0	0	0	0	0	0	0	0	0	0	0	0	0	0
TMBIM6	2	0	0	0	1	0	0	1	0	0	0	0	0	0	0	0	0	0	0	0	0	0	0	0	0	0	0	0
HADHA	2	0	0	0	1	0	0	1	0	0	0	0	0	0	0	0	0	0	0	0	0	0	0	0	0	0	0	0
CKAP4	2	0	0	0	1	0	0	1	0	0	0	0	0	0	0	0	0	0	0	0	0	0	0	0	0	0	0	0
CENPS	2	0	0	0	1	0	0	1	0	0	0	0	0	0	0	0	0	0	0	0	0	0	0	0	0	0	0	0
APBB1IP	2	0	0	0	1	0	0	1	0	0	0	0	0	0	0	0	0	0	0	0	0	0	0	0	0	0	0	0
FAAP24	2	0	0	0	1	0	0	1	0	0	0	0	0	0	0	0	0	0	0	0	0	0	0	0	0	0	0	0
SNPH	2	0	0	0	1	0	0	1	0	0	0	0	0	0	0	0	0	0	0	0	0	0	0	0	0	0	0	0
FANCM	2	0	0	0	1	0	0	1	0	0	0	0	0	0	0	0	0	0	0	0	0	0	0	0	0	0	0	0
RASGRP4	2	0	0	0	1	0	0	1	0	0	0	0	0	0	0	0	0	0	0	0	0	0	0	0	0	0	0	0
RB1CC1	2	0	0	0	1	0	0	1	0	0	0	0	0	0	0	0	0	0	0	0	0	0	0	0	0	0	0	0
FBXO9	2	0	0	0	1	0	0	1	0	0	0	0	0	0	0	0	0	0	0	0	0	0	0	0	0	0	0	0
SENCR	2	0	0	0	1	0	0	1	0	0	0	0	0	0	0	0	0	0	0	0	0	0	0	0	0	0	0	0
KLK14	2	0	0	0	1	0	0	1	0	0	0	0	0	0	0	0	0	0	0	0	0	0	0	0	0	0	0	0
RAPGEF4	2	0	0	0	1	0	0	1	0	0	0	0	0	0	0	0	0	0	0	0	0	0	0	0	0	0	0	0
FNTB	2	0	0	0	1	0	0	1	0	0	0	0	0	0	0	0	0	0	0	0	0	0	0	0	0	0	0	0
RAPGEF2	2	0	0	0	1	0	0	1	0	0	0	0	0	0	0	0	0	0	0	0	0	0	0	0	0	0	0	0
LMTK2	2	0	0	0	1	0	0	1	0	0	0	0	0	0	0	0	0	0	0	0	0	0	0	0	0	0	0	0
RASGRP3	2	0	0	0	1	0	0	1	0	0	0	0	0	0	0	0	0	0	0	0	0	0	0	0	0	0	0	0
GRSF1	2	0	0	0	1	0	0	1	0	0	0	0	0	0	0	0	0	0	0	0	0	0	0	0	0	0	0	0
PPP4R3A	2	0	0	0	1	0	0	1	0	0	0	0	0	0	0	0	0	0	0	0	0	0	0	0	0	0	0	0
IPO8	2	0	0	0	1	0	0	1	0	0	0	0	0	0	0	0	0	0	0	0	0	0	0	0	0	0	0	0
P4HA2	2	0	0	0	1	0	0	1	0	0	0	0	0	0	0	0	0	0	0	0	0	0	0	0	0	0	0	0
ACE	2	0	0	0	1	0	0	1	0	0	0	0	0	0	0	0	0	0	0	0	0	0	0	0	0	0	0	0
P4HA1	2	0	0	0	1	0	0	1	0	0	0	0	0	0	0	0	0	0	0	0	0	0	0	0	0	0	0	0
P4HA3	2	0	0	0	1	0	0	1	0	0	0	0	0	0	0	0	0	0	0	0	0	0	0	0	0	0	0	0
MIR558	2	0	0	0	1	0	0	1	0	0	0	0	0	0	0	0	0	0	0	0	0	0	0	0	0	0	0	0
DERL1	2	0	0	0	1	0	0	1	0	0	0	0	0	0	0	0	0	0	0	0	0	0	0	0	0	0	0	0
MMD	2	0	0	0	1	0	0	1	0	0	0	0	0	0	0	0	0	0	0	0	0	0	0	0	0	0	0	0
EEFSEC	2	0	0	0	1	0	0	1	0	0	0	0	0	0	0	0	0	0	0	0	0	0	0	0	0	0	0	0
NUS1	2	0	0	0	1	0	0	1	0	0	0	0	0	0	0	0	0	0	0	0	0	0	0	0	0	0	0	0
ITGA9	2	0	0	0	1	0	0	1	0	0	0	0	0	0	0	0	0	0	0	0	0	0	0	0	0	0	0	0
TRNAU1AP	2	0	0	0	1	0	0	1	0	0	0	0	0	0	0	0	0	0	0	0	0	0	0	0	0	0	0	0
MMD2	2	0	0	0	1	0	0	1	0	0	0	0	0	0	0	0	0	0	0	0	0	0	0	0	0	0	0	0
SOS2	2	0	0	0	1	0	0	1	0	0	0	0	0	0	0	0	0	0	0	0	0	0	0	0	0	0	0	0
NLGN3	2	0	0	0	1	0	0	1	0	0	0	0	0	0	0	0	0	0	0	0	0	0	0	0	0	0	0	0
LOC105369247	2	0	0	0	1	0	0	1	0	0	0	0	0	0	0	0	0	0	0	0	0	0	0	0	0	0	0	0
SPN	2	0	0	0	1	0	0	1	0	0	0	0	0	0	0	0	0	0	0	0	0	0	0	0	0	0	0	0
DUSP4	2	0	0	0	1	0	0	0	0	1	0	0	0	0	0	0	0	0	0	0	0	0	0	0	0	0	0	0
PGAP1	2	0	0	0	1	0	0	1	0	0	0	0	0	0	0	0	0	0	0	0	0	0	0	0	0	0	0	0
TCOF1	2	0	0	0	1	0	0	1	0	0	0	0	0	0	0	0	0	0	0	0	0	0	0	0	0	0	0	0
ASB4	2	0	0	0	1	0	0	1	0	0	0	0	0	0	0	0	0	0	0	0	0	0	0	0	0	0	0	0
COG4	2	0	0	0	1	0	0	1	0	0	0	0	0	0	0	0	0	0	0	0	0	0	0	0	0	0	0	0
COG3	2	0	0	0	1	0	0	1	0	0	0	0	0	0	0	0	0	0	0	0	0	0	0	0	0	0	0	0
COG8	2	0	0	0	1	0	0	1	0	0	0	0	0	0	0	0	0	0	0	0	0	0	0	0	0	0	0	0
COG2	2	0	0	0	1	0	0	1	0	0	0	0	0	0	0	0	0	0	0	0	0	0	0	0	0	0	0	0
COG5	2	0	0	0	1	0	0	1	0	0	0	0	0	0	0	0	0	0	0	0	0	0	0	0	0	0	0	0
COG7	2	0	0	0	1	0	0	1	0	0	0	0	0	0	0	0	0	0	0	0	0	0	0	0	0	0	0	0
COG1	2	0	0	0	1	0	0	1	0	0	0	0	0	0	0	0	0	0	0	0	0	0	0	0	0	0	0	0
COG6	2	0	0	0	1	0	0	1	0	0	0	0	0	0	0	0	0	0	0	0	0	0	0	0	0	0	0	0
EMILIN2	2	0	0	0	1	0	0	1	0	0	0	0	0	0	0	0	0	0	0	0	0	0	0	0	0	0	0	0
RTN3	2	0	0	0	1	0	0	1	0	0	0	0	0	0	0	0	0	0	0	0	0	0	0	0	0	0	0	0
NBN	2	0	0	0	1	0	0	1	0	0	0	0	0	0	0	0	0	0	0	0	0	0	0	0	0	0	0	0
PPP2R1A	2	0	0	0	1	0	0	1	0	0	0	0	0	0	0	0	0	0	0	0	0	0	0	0	0	0	0	0
BRD2	2	0	0	0	1	0	0	1	0	0	0	0	0	0	0	0	0	0	0	0	0	0	0	0	0	0	0	0
SPSB2	2	0	0	0	1	0	0	1	0	0	0	0	0	0	0	0	0	0	0	0	0	0	0	0	0	0	0	0
THOP1	2	0	0	0	1	0	0	1	0	0	0	0	0	0	0	0	0	0	0	0	0	0	0	0	0	0	0	0
NES	2	0	0	0	1	0	0	1	0	0	0	0	0	0	0	0	0	0	0	0	0	0	0	0	0	0	0	0
POSTN	2	0	0	0	1	0	0	1	0	0	0	0	0	0	0	0	0	0	0	0	0	0	0	0	0	0	0	0
DYRK2	2	0	0	0	1	0	0	1	0	0	0	0	0	0	0	0	0	0	0	0	0	0	0	0	0	0	0	0
LRRFIP2	2	0	0	0	1	0	0	1	0	0	0	0	0	0	0	0	0	0	0	0	0	0	0	0	0	0	0	0
NLRP10	2	0	0	0	1	0	0	1	0	0	0	0	0	0	0	0	0	0	0	0	0	0	0	0	0	0	0	0
CTSB	2	0	0	0	1	0	0	1	0	0	0	0	0	0	0	0	0	0	0	0	0	0	0	0	0	0	0	0
PARD3	2	0	0	0	1	0	0	1	0	0	0	0	0	0	0	0	0	0	0	0	0	0	0	0	0	0	0	0
EIF4B	2	0	0	0	1	0	0	1	0	0	0	0	0	0	0	0	0	0	0	0	0	0	0	0	0	0	0	0
PHF1	2	0	0	0	1	0	0	1	0	0	0	0	0	0	0	0	0	0	0	0	0	0	0	0	0	0	0	0
CSTA	2	0	0	0	1	0	0	1	0	0	0	0	0	0	0	0	0	0	0	0	0	0	0	0	0	0	0	0
LINC01260	2	0	0	0	1	0	0	1	0	0	0	0	0	0	0	0	0	0	0	0	0	0	0	0	0	0	0	0
GRIA1	2	0	0	0	1	0	1	0	0	0	0	0	0	0	0	0	0	0	0	0	0	0	0	0	0	0	0	0
CARD11	2	0	0	0	1	0	0	1	0	0	0	0	0	0	0	0	0	0	0	0	0	0	0	0	0	0	0	0
EPB41L1	2	0	0	0	1	0	1	0	0	0	0	0	0	0	0	0	0	0	0	0	0	0	0	0	0	0	0	0
NPTXR	2	0	0	0	1	0	1	0	0	0	0	0	0	0	0	0	0	0	0	0	0	0	0	0	0	0	0	0
SOCS2	2	0	0	0	1	0	0	1	0	0	0	0	0	0	0	0	0	0	0	0	0	0	0	0	0	0	0	0
USP20	2	0	0	0	1	0	0	1	0	0	0	0	0	0	0	0	0	0	0	0	0	0	0	0	0	0	0	0
SON	2	0	0	0	1	0	0	1	0	0	0	0	0	0	0	0	0	0	0	0	0	0	0	0	0	0	0	0
GRIA3	2	0	0	0	1	0	1	0	0	0	0	0	0	0	0	0	0	0	0	0	0	0	0	0	0	0	0	0
GRIA4	2	0	0	0	1	0	1	0	0	0	0	0	0	0	0	0	0	0	0	0	0	0	0	0	0	0	0	0
EXD2	2	0	0	0	1	0	0	1	0	0	0	0	0	0	0	0	0	0	0	0	0	0	0	0	0	0	0	0
HTRA1	2	0	0	0	1	0	0	1	0	0	0	0	0	0	0	0	0	0	0	0	0	0	0	0	0	0	0	0
MAGED1	2	0	0	0	1	0	0	1	0	0	0	0	0	0	0	0	0	0	0	0	0	0	0	0	0	0	0	0
NACA	2	0	0	0	1	0	0	1	0	0	0	0	0	0	0	0	0	0	0	0	0	0	0	0	0	0	0	0
FCMR	2	0	0	0	1	0	0	1	0	0	0	0	0	0	0	0	0	0	0	0	0	0	0	0	0	0	0	0
DAP3	2	0	0	0	1	0	0	1	0	0	0	0	0	0	0	0	0	0	0	0	0	0	0	0	0	0	0	0
UCA1	2	0	0	0	0	1	0	0	1	0	0	0	0	0	0	0	0	0	0	0	0	0	0	0	0	0	0	0
BLM	2	0	0	0	0	1	0	0	1	0	0	0	0	0	0	0	0	0	0	0	0	0	0	0	0	0	0	0
HNRNPUL2	2	0	0	0	0	1	0	0	1	0	0	0	0	0	0	0	0	0	0	0	0	0	0	0	0	0	0	0
RAD51D	2	0	0	0	0	1	0	0	1	0	0	0	0	0	0	0	0	0	0	0	0	0	0	0	0	0	0	0
POLD4	2	0	0	0	0	1	0	0	1	0	0	0	0	0	0	0	0	0	0	0	0	0	0	0	0	0	0	0
RMI2	2	0	0	0	0	1	0	0	1	0	0	0	0	0	0	0	0	0	0	0	0	0	0	0	0	0	0	0
NME1	2	0	0	0	0	1	0	0	1	0	0	0	0	0	0	0	0	0	0	0	0	0	0	0	0	0	0	0
LINC00473	2	0	0	0	0	1	0	0	1	0	0	0	0	0	0	0	0	0	0	0	0	0	0	0	0	0	0	0
FBXO24	2	0	0	0	0	1	0	0	1	0	0	0	0	0	0	0	0	0	0	0	0	0	0	0	0	0	0	0
NHLH2	2	0	0	0	0	1	0	0	1	0	0	0	0	0	0	0	0	0	0	0	0	0	0	0	0	0	0	0
ERN1	2	0	0	0	0	1	0	0	1	0	0	0	0	0	0	0	0	0	0	0	0	0	0	0	0	0	0	0
PDIA6	2	0	0	0	0	1	0	0	1	0	0	0	0	0	0	0	0	0	0	0	0	0	0	0	0	0	0	0
RAG1	2	0	0	0	0	1	0	0	1	0	0	0	0	0	0	0	0	0	0	0	0	0	0	0	0	0	0	0
IL12RB1	2	0	0	0	0	1	0	0	1	0	0	0	0	0	0	0	0	0	0	0	0	0	0	0	0	0	0	0
IL23R	2	0	0	0	0	1	0	0	1	0	0	0	0	0	0	0	0	0	0	0	0	0	0	0	0	0	0	0
IL23A	2	0	0	0	0	1	0	0	1	0	0	0	0	0	0	0	0	0	0	0	0	0	0	0	0	0	0	0
BAK1	2	0	0	0	0	1	0	0	1	0	0	0	0	0	0	0	0	0	0	0	0	0	0	0	0	0	0	0
BCCIP	2	0	0	0	0	1	0	0	1	0	0	0	0	0	0	0	0	0	0	0	0	0	0	0	0	0	0	0
DDB2	2	0	0	0	0	1	0	0	1	0	0	0	0	0	0	0	0	0	0	0	0	0	0	0	0	0	0	0
TSPY4	2	0	0	0	0	1	0	0	1	0	0	0	0	0	0	0	0	0	0	0	0	0	0	0	0	0	0	0
TSPY10	2	0	0	0	0	1	0	0	1	0	0	0	0	0	0	0	0	0	0	0	0	0	0	0	0	0	0	0
TSPY3	2	0	0	0	0	1	0	0	1	0	0	0	0	0	0	0	0	0	0	0	0	0	0	0	0	0	0	0
TSPY1	2	0	0	0	0	1	0	0	1	0	0	0	0	0	0	0	0	0	0	0	0	0	0	0	0	0	0	0
TSPYL5	2	0	0	0	0	1	0	0	1	0	0	0	0	0	0	0	0	0	0	0	0	0	0	0	0	0	0	0
HERC1	2	0	0	0	0	1	0	0	1	0	0	0	0	0	0	0	0	0	0	0	0	0	0	0	0	0	0	0
CYTH1	2	0	0	0	0	1	0	0	1	0	0	0	0	0	0	0	0	0	0	0	0	0	0	0	0	0	0	0
PAG1	2	0	0	0	0	1	0	0	1	0	0	0	0	0	0	0	0	0	0	0	0	0	0	0	0	0	0	0
HOXA11	2	0	0	0	0	1	0	0	1	0	0	0	0	0	0	0	0	0	0	0	0	0	0	0	0	0	0	0
BZW2	2	0	0	0	0	1	0	0	1	0	0	0	0	0	0	0	0	0	0	0	0	0	0	0	0	0	0	0
PPP1R1C	2	0	0	0	0	1	0	0	1	0	0	0	0	0	0	0	0	0	0	0	0	0	0	0	0	0	0	0
HINT1	2	0	0	0	0	1	0	0	1	0	0	0	0	0	0	0	0	0	0	0	0	0	0	0	0	0	0	0
ANKRD42	2	0	0	0	0	1	0	0	1	0	0	0	0	0	0	0	0	0	0	0	0	0	0	0	0	0	0	0
PPP1R9B	2	0	0	0	0	1	0	0	1	0	0	0	0	0	0	0	0	0	0	0	0	0	0	0	0	0	0	0
FOXQ1	2	0	0	0	0	1	0	0	1	0	0	0	0	0	0	0	0	0	0	0	0	0	0	0	0	0	0	0
LINC00598	2	0	0	0	0	1	0	0	1	0	0	0	0	0	0	0	0	0	0	0	0	0	0	0	0	0	0	0
INAVA	2	0	0	0	0	1	0	0	1	0	0	0	0	0	0	0	0	0	0	0	0	0	0	0	0	0	0	0
EIF2B4	2	0	0	0	0	1	0	0	1	0	0	0	0	0	0	0	0	0	0	0	0	0	0	0	0	0	0	0
EIF2B2	2	0	0	0	0	1	0	0	1	0	0	0	0	0	0	0	0	0	0	0	0	0	0	0	0	0	0	0
EIF2B3	2	0	0	0	0	1	0	0	1	0	0	0	0	0	0	0	0	0	0	0	0	0	0	0	0	0	0	0
EIF2B1	2	0	0	0	0	1	0	0	1	0	0	0	0	0	0	0	0	0	0	0	0	0	0	0	0	0	0	0
LIN54	2	0	0	0	0	1	0	0	1	0	0	0	0	0	0	0	0	0	0	0	0	0	0	0	0	0	0	0
LIN9	2	0	0	0	0	1	0	0	1	0	0	0	0	0	0	0	0	0	0	0	0	0	0	0	0	0	0	0
LIN37	2	0	0	0	0	1	0	0	1	0	0	0	0	0	0	0	0	0	0	0	0	0	0	0	0	0	0	0
CAPRIN2	2	0	0	0	0	1	0	0	1	0	0	0	0	0	0	0	0	0	0	0	0	0	0	0	0	0	0	0
NR2F6	2	0	0	0	0	1	0	0	1	0	0	0	0	0	0	0	0	0	0	0	0	0	0	0	0	0	0	0
POU2AF1	2	0	0	0	0	1	0	0	1	0	0	0	0	0	0	0	0	0	0	0	0	0	0	0	0	0	0	0
BCOR	2	0	0	0	0	1	0	0	1	0	0	0	0	0	0	0	0	0	0	0	0	0	0	0	0	0	0	0
FOXJ2	2	0	0	0	0	1	0	0	1	0	0	0	0	0	0	0	0	0	0	0	0	0	0	0	0	0	0	0
USP2	2	0	0	0	0	1	0	0	1	0	0	0	0	0	0	0	0	0	0	0	0	0	0	0	0	0	0	0
CNBP	2	0	0	0	0	1	0	0	1	0	0	0	0	0	0	0	0	0	0	0	0	0	0	0	0	0	0	0
REL	2	0	0	0	0	1	0	0	1	0	0	0	0	0	0	0	0	0	0	0	0	0	0	0	0	0	0	0
TAF6	2	0	0	0	0	0	1	0	0	1	0	0	0	0	0	0	0	0	0	0	0	0	0	0	0	0	0	0
AIRE	2	0	0	0	0	0	1	0	0	1	0	0	0	0	0	0	0	0	0	0	0	0	0	0	0	0	0	0
PINK1	2	0	0	0	0	0	1	0	0	1	0	0	0	0	0	0	0	0	0	0	0	0	0	0	0	0	0	0
PLAGL2	2	0	0	0	0	0	1	0	0	1	0	0	0	0	0	0	0	0	0	0	0	0	0	0	0	0	0	0
ABTB2	2	0	0	0	0	0	1	0	0	1	0	0	0	0	0	0	0	0	0	0	0	0	0	0	0	0	0	0
PARL	2	0	0	0	0	0	1	0	0	1	0	0	0	0	0	0	0	0	0	0	0	0	0	0	0	0	0	0
HOXA2	2	0	0	0	0	0	1	0	0	1	0	0	0	0	0	0	0	0	0	0	0	0	0	0	0	0	0	0
PMPCB	2	0	0	0	0	0	1	0	0	1	0	0	0	0	0	0	0	0	0	0	0	0	0	0	0	0	0	0
UBE2N	2	0	0	0	0	0	1	0	0	1	0	0	0	0	0	0	0	0	0	0	0	0	0	0	0	0	0	0
TRIM21	2	0	0	0	0	0	1	0	0	1	0	0	0	0	0	0	0	0	0	0	0	0	0	0	0	0	0	0
KIF5A	2	0	0	0	0	0	1	0	0	1	0	0	0	0	0	0	0	0	0	0	0	0	0	0	0	0	0	0
RNF14	2	0	0	0	0	0	1	0	0	1	0	0	0	0	0	0	0	0	0	0	0	0	0	0	0	0	0	0
LMO4	2	0	0	0	0	0	1	0	0	1	0	0	0	0	0	0	0	0	0	0	0	0	0	0	0	0	0	0
UBE2K	2	0	0	0	0	0	1	0	0	1	0	0	0	0	0	0	0	0	0	0	0	0	0	0	0	0	0	0
FAIM2	2	0	0	0	0	0	1	0	0	1	0	0	0	0	0	0	0	0	0	0	0	0	0	0	0	0	0	0
SESN1	2	0	0	0	0	0	1	0	0	1	0	0	0	0	0	0	0	0	0	0	0	0	0	0	0	0	0	0
BMP15	2	0	0	0	0	0	1	0	0	1	0	0	0	0	0	0	0	0	0	0	0	0	0	0	0	0	0	0
CXXC5	2	0	0	0	0	0	1	0	0	1	0	0	0	0	0	0	0	0	0	0	0	0	0	0	0	0	0	0
RAB11A	2	0	0	0	0	0	1	0	0	1	0	0	0	0	0	0	0	0	0	0	0	0	0	0	0	0	0	0
USP19	2	0	0	0	0	0	1	0	0	1	0	0	0	0	0	0	0	0	0	0	0	0	0	0	0	0	0	0
ELN	2	0	0	0	0	0	1	0	0	1	0	0	0	0	0	0	0	0	0	0	0	0	0	0	0	0	0	0
FBXL16	2	0	0	0	0	0	1	1	0	0	0	0	0	0	0	0	0	0	0	0	0	0	0	0	0	0	0	0
MCRIP1	2	0	0	0	0	0	1	0	0	1	0	0	0	0	0	0	0	0	0	0	0	0	0	0	0	0	0	0
ARMC8	2	0	0	0	0	0	1	0	0	1	0	0	0	0	0	0	0	0	0	0	0	0	0	0	0	0	0	0
TNFSF14	2	0	0	0	0	0	1	0	0	1	0	0	0	0	0	0	0	0	0	0	0	0	0	0	0	0	0	0
ANPEP	2	0	0	0	0	0	1	0	0	1	0	0	0	0	0	0	0	0	0	0	0	0	0	0	0	0	0	0
PPP2R2A	2	0	0	0	0	0	1	1	0	0	0	0	0	0	0	0	0	0	0	0	0	0	0	0	0	0	0	0
ZEB1	2	0	0	0	0	0	1	0	0	1	0	0	0	0	0	0	0	0	0	0	0	0	0	0	0	0	0	0
CTNNA1	2	0	0	0	0	0	1	0	0	1	0	0	0	0	0	0	0	0	0	0	0	0	0	0	0	0	0	0
PAX2	2	0	0	0	0	0	1	0	0	1	0	0	0	0	0	0	0	0	0	0	0	0	0	0	0	0	0	0
NOTCH4	2	0	0	0	0	0	1	0	0	1	0	0	0	0	0	0	0	0	0	0	0	0	0	0	0	0	0	0
EYA1	2	0	0	0	0	0	1	0	0	1	0	0	0	0	0	0	0	0	0	0	0	0	0	0	0	0	0	0
PSMD4	2	0	0	0	0	0	1	0	0	1	0	0	0	0	0	0	0	0	0	0	0	0	0	0	0	0	0	0
NQO1	2	0	0	0	0	0	1	0	0	1	0	0	0	0	0	0	0	0	0	0	0	0	0	0	0	0	0	0
RECQL5	2	0	0	0	0	0	1	0	0	1	0	0	0	0	0	0	0	0	0	0	0	0	0	0	0	0	0	0
PRDM2	2	0	0	0	0	0	1	0	0	1	0	0	0	0	0	0	0	0	0	0	0	0	0	0	0	0	0	0
MMP19	2	0	0	0	0	0	1	0	0	1	0	0	0	0	0	0	0	0	0	0	0	0	0	0	0	0	0	0
CDH5	2	0	0	0	0	0	1	0	0	1	0	0	0	0	0	0	0	0	0	0	0	0	0	0	0	0	0	0
PNRC2	2	0	0	0	0	0	1	0	0	1	0	0	0	0	0	0	0	0	0	0	0	0	0	0	0	0	0	0
BLVRB	2	0	0	0	0	0	1	0	0	1	0	0	0	0	0	0	0	0	0	0	0	0	0	0	0	0	0	0
SS18	2	0	0	0	0	0	1	0	0	1	0	0	0	0	0	0	0	0	0	0	0	0	0	0	0	0	0	0
HOTTIP	2	0	0	0	0	0	1	0	0	1	0	0	0	0	0	0	0	0	0	0	0	0	0	0	0	0	0	0
TNFRSF4	2	0	0	0	0	0	1	0	0	1	0	0	0	0	0	0	0	0	0	0	0	0	0	0	0	0	0	0
TNFRSF12A	2	0	0	0	0	0	1	0	0	1	0	0	0	0	0	0	0	0	0	0	0	0	0	0	0	0	0	0
TNFSF4	2	0	0	0	0	0	1	0	0	1	0	0	0	0	0	0	0	0	0	0	0	0	0	0	0	0	0	0
FBLN5	2	0	0	0	0	0	1	0	0	1	0	0	0	0	0	0	0	0	0	0	0	0	0	0	0	0	0	0
FBN1	2	0	0	0	0	0	1	0	0	1	0	0	0	0	0	0	0	0	0	0	0	0	0	0	0	0	0	0
PHLPP2	2	0	0	0	0	0	1	0	0	1	0	0	0	0	0	0	0	0	0	0	0	0	0	0	0	0	0	0
HR	2	0	0	0	0	0	1	0	0	1	0	0	0	0	0	0	0	0	0	0	0	0	0	0	0	0	0	0
ERCC5	2	0	0	0	0	0	1	0	0	1	0	0	0	0	0	0	0	0	0	0	0	0	0	0	0	0	0	0
CINP	2	0	0	0	0	0	1	0	0	1	0	0	0	0	0	0	0	0	0	0	0	0	0	0	0	0	0	0
NR0B1	2	0	0	0	0	0	1	0	0	1	0	0	0	0	0	0	0	0	0	0	0	0	0	0	0	0	0	0
TBC1D13	2	0	0	0	0	0	1	0	0	1	0	0	0	0	0	0	0	0	0	0	0	0	0	0	0	0	0	0
PRKCQ	2	0	0	0	0	0	1	0	0	0	0	0	0	0	0	0	0	0	0	0	0	0	1	0	0	0	0	0
LCP2	2	0	0	0	0	0	1	0	0	1	0	0	0	0	0	0	0	0	0	0	0	0	0	0	0	0	0	0
KLF11	2	0	0	0	0	0	1	0	0	1	0	0	0	0	0	0	0	0	0	0	0	0	0	0	0	0	0	0
TSHR	2	0	0	0	0	0	1	0	0	1	0	0	0	0	0	0	0	0	0	0	0	0	0	0	0	0	0	0
CSPG4	2	0	0	0	0	0	1	0	0	1	0	0	0	0	0	0	0	0	0	0	0	0	0	0	0	0	0	0
ERP44	2	0	0	0	0	0	1	0	0	1	0	0	0	0	0	0	0	0	0	0	0	0	0	0	0	0	0	0
INHBC	2	0	0	0	0	0	1	0	0	1	0	0	0	0	0	0	0	0	0	0	0	0	0	0	0	0	0	0
GDF11	2	0	0	0	0	0	1	0	0	1	0	0	0	0	0	0	0	0	0	0	0	0	0	0	0	0	0	0
ACVR2B	2	0	0	0	0	0	1	0	0	1	0	0	0	0	0	0	0	0	0	0	0	0	0	0	0	0	0	0
PFKM	2	0	0	0	0	0	1	0	0	1	0	0	0	0	0	0	0	0	0	0	0	0	0	0	0	0	0	0
TNFRSF21	2	0	0	0	0	0	1	0	0	1	0	0	0	0	0	0	0	0	0	0	0	0	0	0	0	0	0	0
CD40	2	0	0	0	0	0	1	0	0	1	0	0	0	0	0	0	0	0	0	0	0	0	0	0	0	0	0	0
NUP153	2	0	0	0	0	0	1	0	0	1	0	0	0	0	0	0	0	0	0	0	0	0	0	0	0	0	0	0
MIF4GD	2	0	0	0	0	0	1	0	0	1	0	0	0	0	0	0	0	0	0	0	0	0	0	0	0	0	0	0
CD6	2	0	0	0	0	0	1	0	0	1	0	0	0	0	0	0	0	0	0	0	0	0	0	0	0	0	0	0
INHBE	2	0	0	0	0	0	1	0	0	1	0	0	0	0	0	0	0	0	0	0	0	0	0	0	0	0	0	0
BMP10	2	0	0	0	0	0	1	0	0	1	0	0	0	0	0	0	0	0	0	0	0	0	0	0	0	0	0	0
GDF5	2	0	0	0	0	0	1	0	0	1	0	0	0	0	0	0	0	0	0	0	0	0	0	0	0	0	0	0
TRIP11	2	0	0	0	0	0	1	0	0	1	0	0	0	0	0	0	0	0	0	0	0	0	0	0	0	0	0	0
ANKHD1	2	0	0	0	0	0	1	0	0	1	0	0	0	0	0	0	0	0	0	0	0	0	0	0	0	0	0	0
LATS1	2	0	0	0	0	0	1	0	0	1	0	0	0	0	0	0	0	0	0	0	0	0	0	0	0	0	0	0
PCLAF	2	0	0	0	0	0	1	0	0	1	0	0	0	0	0	0	0	0	0	0	0	0	0	0	0	0	0	0
GBP1	2	0	0	0	0	0	1	0	0	1	0	0	0	0	0	0	0	0	0	0	0	0	0	0	0	0	0	0
GZMM	2	0	0	0	0	0	1	0	0	1	0	0	0	0	0	0	0	0	0	0	0	0	0	0	0	0	0	0
PLXNB1	2	0	0	0	0	0	1	0	0	1	0	0	0	0	0	0	0	0	0	0	0	0	0	0	0	0	0	0
KMT5B	2	0	0	0	0	0	1	0	0	1	0	0	0	0	0	0	0	0	0	0	0	0	0	0	0	0	0	0
SEMA4A	2	0	0	0	0	0	1	0	0	1	0	0	0	0	0	0	0	0	0	0	0	0	0	0	0	0	0	0
MGP	2	0	0	0	0	0	1	0	0	1	0	0	0	0	0	0	0	0	0	0	0	0	0	0	0	0	0	0
FBXO2	2	0	0	0	0	0	1	0	0	1	0	0	0	0	0	0	0	0	0	0	0	0	0	0	0	0	0	0
CCDC85C	2	0	0	0	0	0	1	0	0	1	0	0	0	0	0	0	0	0	0	0	0	0	0	0	0	0	0	0
SF3B4	2	0	0	0	0	0	1	0	0	1	0	0	0	0	0	0	0	0	0	0	0	0	0	0	0	0	0	0
ERO1A	2	0	0	0	0	0	1	0	0	1	0	0	0	0	0	0	0	0	0	0	0	0	0	0	0	0	0	0
ACTN4	2	0	0	0	0	0	1	0	0	0	0	0	0	0	0	0	0	0	0	0	0	0	0	0	0	0	0	1
KPNB1	2	0	0	0	0	0	1	0	0	1	0	0	0	0	0	0	0	0	0	0	0	0	0	0	0	0	0	0
TCEA3	2	0	0	0	0	0	1	0	0	1	0	0	0	0	0	0	0	0	0	0	0	0	0	0	0	0	0	0
AKAP6	2	0	0	0	0	0	1	0	0	1	0	0	0	0	0	0	0	0	0	0	0	0	0	0	0	0	0	0
FERMT1	2	0	0	0	0	0	1	0	0	1	0	0	0	0	0	0	0	0	0	0	0	0	0	0	0	0	0	0
IL2RB	2	0	0	0	0	0	1	0	0	1	0	0	0	0	0	0	0	0	0	0	0	0	0	0	0	0	0	0
SCUBE3	2	0	0	0	0	0	1	0	0	1	0	0	0	0	0	0	0	0	0	0	0	0	0	0	0	0	0	0
ADRM1	2	0	0	0	0	0	1	0	0	1	0	0	0	0	0	0	0	0	0	0	0	0	0	0	0	0	0	0
NUAK2	2	0	0	0	0	0	1	0	0	1	0	0	0	0	0	0	0	0	0	0	0	0	0	0	0	0	0	0
PACERR	2	0	0	0	0	0	1	0	0	1	0	0	0	0	0	0	0	0	0	0	0	0	0	0	0	0	0	0
LTBP4	2	0	0	0	0	0	1	0	0	1	0	0	0	0	0	0	0	0	0	0	0	0	0	0	0	0	0	0
CTDP1	2	0	0	0	0	0	1	0	0	1	0	0	0	0	0	0	0	0	0	0	0	0	0	0	0	0	0	0
RAB37	2	0	0	0	0	0	1	0	0	1	0	0	0	0	0	0	0	0	0	0	0	0	0	0	0	0	0	0
SETX	2	0	0	0	0	0	1	0	0	1	0	0	0	0	0	0	0	0	0	0	0	0	0	0	0	0	0	0
JAK3	2	0	0	0	0	0	1	0	0	0	0	0	0	0	0	0	0	0	0	0	0	0	1	0	0	0	0	0
DYNC1H1	2	0	0	0	0	0	1	0	0	1	0	0	0	0	0	0	0	0	0	0	0	0	0	0	0	0	0	0
LINC00842	2	0	0	0	0	0	1	0	0	1	0	0	0	0	0	0	0	0	0	0	0	0	0	0	0	0	0	0
TNFRSF10A	2	0	0	0	0	0	1	0	0	1	0	0	0	0	0	0	0	0	0	0	0	0	0	0	0	0	0	0
FRG1	2	0	0	0	0	0	1	0	0	1	0	0	0	0	0	0	0	0	0	0	0	0	0	0	0	0	0	0
MAP3K13	2	0	0	0	0	0	1	0	0	1	0	0	0	0	0	0	0	0	0	0	0	0	0	0	0	0	0	0
STAT4	2	0	0	0	0	0	1	0	0	0	0	0	0	0	0	0	0	0	0	0	0	0	0	1	0	0	0	0
MED8	2	0	0	0	0	0	1	0	0	1	0	0	0	0	0	0	0	0	0	0	0	0	0	0	0	0	0	0
BCYRN1	2	0	0	0	0	0	1	0	0	1	0	0	0	0	0	0	0	0	0	0	0	0	0	0	0	0	0	0
PCNA	2	0	0	0	0	0	1	0	0	0	0	0	1	0	0	0	0	0	0	0	0	0	0	0	0	0	0	0
CXCL14	2	0	0	0	0	0	1	0	0	1	0	0	0	0	0	0	0	0	0	0	0	0	0	0	0	0	0	0
GDF3	2	0	0	0	0	0	1	0	0	1	0	0	0	0	0	0	0	0	0	0	0	0	0	0	0	0	0	0
HIC1	2	0	0	0	0	0	1	0	0	1	0	0	0	0	0	0	0	0	0	0	0	0	0	0	0	0	0	0
XPO1	2	0	0	0	0	0	1	0	0	1	0	0	0	0	0	0	0	0	0	0	0	0	0	0	0	0	0	0
MBL2	2	0	0	0	0	0	1	0	0	1	0	0	0	0	0	0	0	0	0	0	0	0	0	0	0	0	0	0
NFKBID	2	0	0	0	0	0	1	0	0	1	0	0	0	0	0	0	0	0	0	0	0	0	0	0	0	0	0	0
CDC42BPA	2	0	0	0	0	0	1	0	0	1	0	0	0	0	0	0	0	0	0	0	0	0	0	0	0	0	0	0
AMOTL2	2	0	0	0	0	0	1	0	0	1	0	0	0	0	0	0	0	0	0	0	0	0	0	0	0	0	0	0
SPRY1	2	0	0	0	0	0	1	0	0	1	0	0	0	0	0	0	0	0	0	0	0	0	0	0	0	0	0	0
LURAP1	2	0	0	0	0	0	1	0	0	1	0	0	0	0	0	0	0	0	0	0	0	0	0	0	0	0	0	0
LEMD3	2	0	0	0	0	0	1	0	0	1	0	0	0	0	0	0	0	0	0	0	0	0	0	0	0	0	0	0
STK17A	2	0	0	0	0	0	1	0	0	1	0	0	0	0	0	0	0	0	0	0	0	0	0	0	0	0	0	0
MAGOHB	2	0	0	0	0	0	1	0	0	1	0	0	0	0	0	0	0	0	0	0	0	0	0	0	0	0	0	0
LTBP2	2	0	0	0	0	0	1	0	0	1	0	0	0	0	0	0	0	0	0	0	0	0	0	0	0	0	0	0
KDM5C	2	0	0	0	0	0	1	0	0	1	0	0	0	0	0	0	0	0	0	0	0	0	0	0	0	0	0	0
ELF5	2	0	0	0	0	0	1	0	0	1	0	0	0	0	0	0	0	0	0	0	0	0	0	0	0	0	0	0
NXNL1	2	0	0	0	0	0	1	0	0	1	0	0	0	0	0	0	0	0	0	0	0	0	0	0	0	0	0	0
NELFE	2	0	0	0	0	0	1	0	0	1	0	0	0	0	0	0	0	0	0	0	0	0	0	0	0	0	0	0
CDK12	2	0	0	0	0	0	1	0	0	1	0	0	0	0	0	0	0	0	0	0	0	0	0	0	0	0	0	0
TRIM62	2	0	0	0	0	0	1	0	0	1	0	0	0	0	0	0	0	0	0	0	0	0	0	0	0	0	0	0
SUPT5H	2	0	0	0	0	0	1	0	0	1	0	0	0	0	0	0	0	0	0	0	0	0	0	0	0	0	0	0
UCHL5	2	0	0	0	0	0	1	0	0	1	0	0	0	0	0	0	0	0	0	0	0	0	0	0	0	0	0	0
CDC7	2	0	0	0	0	0	1	0	0	1	0	0	0	0	0	0	0	0	0	0	0	0	0	0	0	0	0	0
RRP1B	2	0	0	0	0	0	1	0	0	1	0	0	0	0	0	0	0	0	0	0	0	0	0	0	0	0	0	0
CBLN2	2	0	0	0	0	0	1	0	0	1	0	0	0	0	0	0	0	0	0	0	0	0	0	0	0	0	0	0
SMYD3	2	0	0	0	0	0	1	0	0	1	0	0	0	0	0	0	0	0	0	0	0	0	0	0	0	0	0	0
PSMB1	2	0	0	0	0	0	1	0	0	1	0	0	0	0	0	0	0	0	0	0	0	0	0	0	0	0	0	0
KIF5B	2	0	0	0	0	0	1	0	0	1	0	0	0	0	0	0	0	0	0	0	0	0	0	0	0	0	0	0
MAP3K20	2	0	0	0	0	0	1	0	0	1	0	0	0	0	0	0	0	0	0	0	0	0	0	0	0	0	0	0
CSF2RA	2	0	0	0	0	0	1	0	0	0	0	0	0	0	0	0	0	0	0	0	0	0	0	0	0	0	0	1
LINC01288	2	0	0	0	0	0	1	0	0	1	0	0	0	0	0	0	0	0	0	0	0	0	0	0	0	0	0	0
CLCF1	2	0	0	0	0	0	1	0	0	1	0	0	0	0	0	0	0	0	0	0	0	0	0	0	0	0	0	0
CBLN1	2	0	0	0	0	0	1	0	0	1	0	0	0	0	0	0	0	0	0	0	0	0	0	0	0	0	0	0
DPF2	2	0	0	0	0	0	1	0	0	1	0	0	0	0	0	0	0	0	0	0	0	0	0	0	0	0	0	0
NPTN	2	0	0	0	0	0	1	0	0	1	0	0	0	0	0	0	0	0	0	0	0	0	0	0	0	0	0	0
SNX17	2	0	0	0	0	0	1	0	0	1	0	0	0	0	0	0	0	0	0	0	0	0	0	0	0	0	0	0
FGF5	2	0	0	0	0	0	1	0	0	1	0	0	0	0	0	0	0	0	0	0	0	0	0	0	0	0	0	0
DOK1	2	0	0	0	0	0	1	0	0	1	0	0	0	0	0	0	0	0	0	0	0	0	0	0	0	0	0	0
FCGRT	2	0	0	0	0	0	1	0	0	1	0	0	0	0	0	0	0	0	0	0	0	0	0	0	0	0	0	0
DBF4	2	0	0	0	0	0	1	0	0	1	0	0	0	0	0	0	0	0	0	0	0	0	0	0	0	0	0	0
ARID3A	2	0	0	0	0	0	1	0	0	1	0	0	0	0	0	0	0	0	0	0	0	0	0	0	0	0	0	0
CRLF1	2	0	0	0	0	0	1	0	0	1	0	0	0	0	0	0	0	0	0	0	0	0	0	0	0	0	0	0
FGF20	2	0	0	0	0	0	1	0	0	1	0	0	0	0	0	0	0	0	0	0	0	0	0	0	0	0	0	0
DBF4B	2	0	0	0	0	0	1	0	0	1	0	0	0	0	0	0	0	0	0	0	0	0	0	0	0	0	0	0
RPS6KB2	2	0	0	0	0	0	1	0	0	1	0	0	0	0	0	0	0	0	0	0	0	0	0	0	0	0	0	0
DUSP13	2	0	0	0	0	0	1	0	0	1	0	0	0	0	0	0	0	0	0	0	0	0	0	0	0	0	0	0
TINF2	2	0	0	0	0	0	1	0	0	1	0	0	0	0	0	0	0	0	0	0	0	0	0	0	0	0	0	0
CPS1	2	0	0	0	0	0	1	0	0	1	0	0	0	0	0	0	0	0	0	0	0	0	0	0	0	0	0	0
MECOM	2	0	0	0	0	0	1	0	0	1	0	0	0	0	0	0	0	0	0	0	0	0	0	0	0	0	0	0
CASC8	2	0	0	0	0	0	1	0	0	1	0	0	0	0	0	0	0	0	0	0	0	0	0	0	0	0	0	0
TRAPPC2	2	0	0	0	0	0	1	0	0	1	0	0	0	0	0	0	0	0	0	0	0	0	0	0	0	0	0	0
ASAP1	2	0	0	0	0	0	1	0	0	1	0	0	0	0	0	0	0	0	0	0	0	0	0	0	0	0	0	0
NCF1	2	0	0	0	0	0	1	0	0	1	0	0	0	0	0	0	0	0	0	0	0	0	0	0	0	0	0	0
PURB	2	0	0	0	0	0	1	0	0	1	0	0	0	0	0	0	0	0	0	0	0	0	0	0	0	0	0	0
NLGN1	2	0	0	0	0	0	1	0	0	1	0	0	0	0	0	0	0	0	0	0	0	0	0	0	0	0	0	0
CEBPE	2	0	0	0	0	0	1	0	0	1	0	0	0	0	0	0	0	0	0	0	0	0	0	0	0	0	0	0
CNKSR1	2	0	0	0	0	0	1	0	0	1	0	0	0	0	0	0	0	0	0	0	0	0	0	0	0	0	0	0
RET	2	0	0	0	0	0	1	0	0	1	0	0	0	0	0	0	0	0	0	0	0	0	0	0	0	0	0	0
MYO10	2	0	0	0	0	0	1	0	0	1	0	0	0	0	0	0	0	0	0	0	0	0	0	0	0	0	0	0
RIC8A	2	0	0	0	0	0	1	0	0	1	0	0	0	0	0	0	0	0	0	0	0	0	0	0	0	0	0	0
ITGB6	2	0	0	0	0	0	1	0	0	1	0	0	0	0	0	0	0	0	0	0	0	0	0	0	0	0	0	0
BPTF	2	0	0	0	0	0	1	0	0	1	0	0	0	0	0	0	0	0	0	0	0	0	0	0	0	0	0	0
GNAI2	2	0	0	0	0	0	1	0	0	1	0	0	0	0	0	0	0	0	0	0	0	0	0	0	0	0	0	0
TTC5	2	0	0	0	0	0	1	0	0	1	0	0	0	0	0	0	0	0	0	0	0	0	0	0	0	0	0	0
PCDHGB7	2	0	0	0	0	0	1	0	0	1	0	0	0	0	0	0	0	0	0	0	0	0	0	0	0	0	0	0
DYNC1LI1	2	0	0	0	0	0	1	0	0	1	0	0	0	0	0	0	0	0	0	0	0	0	0	0	0	0	0	0
DYNC1LI2	2	0	0	0	0	0	1	0	0	1	0	0	0	0	0	0	0	0	0	0	0	0	0	0	0	0	0	0
PSPN	2	0	0	0	0	0	1	0	0	1	0	0	0	0	0	0	0	0	0	0	0	0	0	0	0	0	0	0
GFRA3	2	0	0	0	0	0	1	0	0	1	0	0	0	0	0	0	0	0	0	0	0	0	0	0	0	0	0	0
GFRA4	2	0	0	0	0	0	1	0	0	1	0	0	0	0	0	0	0	0	0	0	0	0	0	0	0	0	0	0
CUL5	2	0	0	0	0	0	1	0	0	1	0	0	0	0	0	0	0	0	0	0	0	0	0	0	0	0	0	0
PEA15	2	0	0	0	0	0	1	0	0	1	0	0	0	0	0	0	0	0	0	0	0	0	0	0	0	0	0	0
RNF7	2	0	0	0	0	0	1	0	0	1	0	0	0	0	0	0	0	0	0	0	0	0	0	0	0	0	0	0
MARVELD1	2	0	0	0	0	0	1	0	0	1	0	0	0	0	0	0	0	0	0	0	0	0	0	0	0	0	0	0
CNOT1	2	0	0	0	0	0	1	0	0	1	0	0	0	0	0	0	0	0	0	0	0	0	0	0	0	0	0	0
DCAF13	2	0	0	0	0	0	1	0	0	1	0	0	0	0	0	0	0	0	0	0	0	0	0	0	0	0	0	0
PTPRO	2	0	0	0	0	0	1	0	0	1	0	0	0	0	0	0	0	0	0	0	0	0	0	0	0	0	0	0
HAUS7	2	0	0	0	0	0	1	0	0	1	0	0	0	0	0	0	0	0	0	0	0	0	0	0	0	0	0	0
NFRKB	2	0	0	0	0	0	1	0	0	1	0	0	0	0	0	0	0	0	0	0	0	0	0	0	0	0	0	0
EPOR	2	0	0	0	0	0	1	0	0	1	0	0	0	0	0	0	0	0	0	0	0	0	0	0	0	0	0	0
SHC3	2	0	0	0	0	0	1	0	0	1	0	0	0	0	0	0	0	0	0	0	0	0	0	0	0	0	0	0
DLL1	2	0	0	0	0	0	1	0	0	1	0	0	0	0	0	0	0	0	0	0	0	0	0	0	0	0	0	0
PTGES3	2	0	0	0	0	0	0	0	0	0	0	0	0	1	0	0	1	0	0	0	0	0	0	0	0	0	0	0
TRIP12	2	0	0	0	0	0	0	0	0	0	0	0	0	0	0	1	0	0	1	0	0	0	0	0	0	0	0	0
CDK5R1	2	0	0	0	0	0	0	0	0	0	1	0	0	1	0	0	0	0	0	0	0	0	0	0	0	0	0	0
NR1D1	2	0	0	0	0	0	0	0	0	0	0	0	0	0	0	0	0	0	0	0	0	0	0	0	0	0	1	1
NOX4	2	0	0	0	0	0	0	0	0	1	0	0	0	0	0	0	0	0	0	0	0	0	0	0	0	0	1	0
BRCA1	2	0	0	0	0	0	0	0	0	0	0	0	0	0	1	0	0	0	0	0	0	0	0	0	0	0	0	1
VWF	2	0	0	0	0	0	0	0	0	0	0	0	0	0	0	0	0	0	0	0	0	0	0	1	0	0	0	1
NPM1	2	0	0	0	0	0	0	0	0	0	0	0	0	1	0	0	1	0	0	0	0	0	0	0	0	0	0	0
PRDM8	2	0	0	0	0	0	0	0	0	0	0	0	0	0	0	0	0	0	0	0	0	0	1	1	0	0	0	0
ADRA1D	2	0	0	0	0	0	0	0	0	0	0	0	0	0	0	0	0	0	0	0	0	0	0	1	0	0	0	1
F3	2	0	0	0	0	0	0	0	0	0	0	0	0	0	0	0	0	0	0	0	0	0	0	1	0	0	0	1
SPP1	2	0	0	0	0	0	0	0	0	0	0	0	0	0	0	0	0	0	0	0	0	0	0	1	0	0	0	1
KPNA3	2	0	0	0	0	0	0	0	0	1	0	0	0	0	0	0	0	0	1	0	0	0	0	0	0	0	0	0
NLRP2	2	0	0	0	0	0	0	0	0	0	0	0	0	0	0	0	0	0	0	0	0	0	1	1	0	0	0	0
PPM1D	2	0	0	0	0	0	0	0	0	0	1	0	0	0	0	0	0	0	0	0	0	0	0	0	0	0	0	1
RPS6KA4	2	0	0	0	0	0	0	0	0	0	0	0	0	0	0	0	0	0	0	0	0	0	1	0	0	0	0	1
EPHB6	2	0	0	0	0	0	0	0	0	0	0	0	0	0	0	0	0	0	0	0	0	0	0	0	1	1	0	0
PPP1R2	2	0	0	0	0	0	0	0	1	0	0	0	0	0	0	0	0	0	0	0	0	0	0	0	1	0	0	0
IPO5	2	0	0	0	0	0	0	0	0	1	0	0	0	0	0	0	0	0	1	0	0	0	0	0	0	0	0	0
DRD3	2	0	0	0	0	0	0	0	0	1	0	0	0	0	0	0	0	0	0	0	0	0	0	0	0	0	0	1
AKAP14	2	0	0	0	0	0	0	0	0	1	0	0	0	0	0	0	0	0	0	0	0	1	0	0	0	0	0	0
PRKAR1A	2	0	0	0	0	0	0	0	0	1	0	0	0	0	0	0	0	0	0	0	0	0	0	1	0	0	0	0
RAB11FIP3	2	0	0	0	0	0	0	0	0	1	0	0	0	0	0	0	0	0	0	0	0	0	0	0	0	0	0	1
PKIA	2	0	0	0	0	0	0	0	0	1	0	0	0	0	0	0	0	0	0	0	0	0	1	0	0	0	0	0
RAB13	2	0	0	0	0	0	0	0	0	1	0	0	0	0	0	0	0	0	0	0	0	1	0	0	0	0	0	0
PRKACG	2	0	0	0	0	0	0	0	0	1	0	0	1	0	0	0	0	0	0	0	0	0	0	0	0	0	0	0
PRKACB	2	0	0	0	0	0	0	0	0	1	0	0	1	0	0	0	0	0	0	0	0	0	0	0	0	0	0	0
DUSP6	2	0	0	0	0	0	0	0	0	1	0	0	0	0	0	0	0	0	0	0	0	0	0	0	0	0	0	1
CLDN4	2	0	0	0	0	0	0	0	0	0	0	0	0	0	0	0	0	0	0	0	0	0	0	0	0	0	1	1
BTRC	2	0	0	0	0	0	0	0	0	0	1	0	0	1	0	0	0	0	0	0	0	0	0	0	0	0	0	0
SMAD7	2	0	0	0	0	0	0	0	0	0	1	0	0	0	0	0	0	0	0	0	0	0	0	1	0	0	0	0
FKBP8	2	0	0	0	0	0	0	0	0	0	0	0	0	0	0	0	0	0	0	0	0	0	0	1	0	0	0	1
JAK1	2	0	0	0	0	0	0	0	0	0	0	0	0	0	0	0	0	0	0	0	0	0	0	1	0	0	0	1
IFNAR1	2	0	0	0	0	0	0	0	0	0	1	0	0	0	0	0	0	0	0	0	0	0	0	1	0	0	0	0
PTPRJ	2	0	0	0	0	0	0	0	0	0	0	0	0	0	0	0	0	0	0	0	0	0	0	1	0	0	0	1
TGFBR1	2	0	0	0	0	0	0	0	0	0	0	0	0	0	0	0	0	0	0	0	0	0	0	1	0	0	1	0
SMAD2	2	0	0	0	0	0	0	0	0	0	1	0	0	0	0	0	0	0	0	0	0	0	0	1	0	0	0	0
CEBPG	2	0	0	0	0	0	0	0	0	0	1	1	0	0	0	0	0	0	0	0	0	0	0	0	0	0	0	0
TFAP2C	2	0	0	0	0	0	0	0	0	0	1	0	0	0	0	0	0	0	0	1	0	0	0	0	0	0	0	0
CAMK1	2	0	0	0	0	0	0	0	0	0	1	0	0	1	0	0	0	0	0	0	0	0	0	0	0	0	0	0
NCOA4	2	0	0	0	0	0	0	0	0	0	1	0	0	0	0	0	0	0	0	0	0	0	1	0	0	0	0	0
YWHAE	2	0	0	0	0	0	0	0	0	0	1	0	0	1	0	0	0	0	0	0	0	0	0	0	0	0	0	0
YWHAH	2	0	0	0	0	0	0	0	0	0	1	0	0	1	0	0	0	0	0	0	0	0	0	0	0	0	0	0
MEIS1	2	0	0	0	0	0	0	0	0	0	1	0	0	0	0	0	0	0	0	1	0	0	0	0	0	0	0	0
PBXIP1	2	0	0	0	0	0	0	0	0	0	1	0	1	0	0	0	0	0	0	0	0	0	0	0	0	0	0	0
PRKN	2	0	0	0	0	0	0	0	0	0	1	0	1	0	0	0	0	0	0	0	0	0	0	0	0	0	0	0
CBX4	2	0	0	0	0	0	0	0	0	0	1	0	0	0	0	0	0	0	0	0	0	0	1	0	0	0	0	0
SUMO2	2	0	0	0	0	0	0	0	0	0	1	0	0	0	0	0	0	0	0	0	0	0	0	1	0	0	0	0
GLI1	2	0	0	0	0	0	0	0	0	0	1	0	0	0	0	0	0	0	0	0	0	0	0	1	0	0	0	0
ITGB3	2	0	0	0	0	0	0	0	0	0	1	0	0	0	0	0	0	0	0	0	0	0	0	1	0	0	0	0
USF2	2	0	0	0	0	0	0	0	0	0	1	0	0	0	0	0	0	0	0	0	0	0	1	0	0	0	0	0
NFIC	2	0	0	0	0	0	0	0	0	0	1	0	0	1	0	0	0	0	0	0	0	0	0	0	0	0	0	0
RARA	2	0	0	0	0	0	0	0	0	0	1	0	1	0	0	0	0	0	0	0	0	0	0	0	0	0	0	0
RBX1	2	0	0	0	0	0	0	0	0	0	1	0	0	1	0	0	0	0	0	0	0	0	0	0	0	0	0	0
CBL	2	0	0	0	0	0	0	0	0	0	1	0	0	0	0	0	1	0	0	0	0	0	0	0	0	0	0	0
CARM1	2	0	0	0	0	0	0	0	0	0	0	1	0	0	0	0	0	0	0	0	0	0	0	0	0	1	0	0
DNMT3B	2	0	0	0	0	0	0	0	0	0	0	1	0	0	0	0	0	0	0	0	0	0	0	1	0	0	0	0
KAT2A	2	0	0	0	0	0	0	0	0	0	0	1	1	0	0	0	0	0	0	0	0	0	0	0	0	0	0	0
PIK3R2	2	0	0	0	0	0	0	0	0	0	0	0	1	0	0	0	1	0	0	0	0	0	0	0	0	0	0	0
HSF1	2	0	0	0	0	0	0	0	0	0	0	0	1	0	0	0	0	0	0	0	0	0	0	1	0	0	0	0
LRP6	2	0	0	0	0	0	0	0	0	0	0	0	1	0	0	0	0	0	0	0	0	0	0	1	0	0	0	0
RPS6KA1	2	0	0	0	0	0	0	0	0	0	0	0	1	0	0	0	1	0	0	0	0	0	0	0	0	0	0	0
CDC42	2	0	0	0	0	0	0	0	0	0	0	0	1	0	0	0	0	0	0	0	0	0	0	0	0	0	0	1
TLR4	2	0	0	0	0	0	0	0	0	0	0	0	0	0	0	0	0	0	0	0	0	0	0	1	0	0	0	1
ELF3	2	0	0	0	0	0	0	0	0	0	0	0	0	1	0	0	0	0	0	0	0	0	0	0	0	0	0	1
USP9X	2	0	0	0	0	0	0	0	0	0	0	0	0	1	0	0	1	0	0	0	0	0	0	0	0	0	0	0
CABIN1	2	0	0	0	0	0	0	0	0	0	0	0	0	1	0	0	0	0	0	0	0	0	1	0	0	0	0	0
ACTB	2	0	0	0	0	0	0	0	0	0	0	0	0	1	0	0	0	0	1	0	0	0	0	0	0	0	0	0
ACTG2	2	0	0	0	0	0	0	0	0	0	0	0	0	1	0	0	0	0	1	0	0	0	0	0	0	0	0	0
MAP2K1	2	0	0	0	0	0	0	0	0	0	0	0	0	1	0	0	0	0	0	0	0	0	0	1	0	0	0	0
CDC37	2	0	0	0	0	0	0	0	0	0	0	0	0	1	0	0	1	0	0	0	0	0	0	0	0	0	0	0
PIP5K1A	2	0	0	0	0	0	0	0	0	0	0	0	0	1	0	0	1	0	0	0	0	0	0	0	0	0	0	0
PLEKHA7	2	0	0	0	0	0	0	0	0	0	0	0	0	1	0	0	1	0	0	0	0	0	0	0	0	0	0	0
CCNE1	2	0	0	0	0	0	0	0	0	0	0	0	0	1	0	0	1	0	0	0	0	0	0	0	0	0	0	0
KLF4	2	0	0	0	0	0	0	0	0	0	0	0	0	1	0	0	1	0	0	0	0	0	0	0	0	0	0	0
VHL	2	0	0	0	0	0	0	0	0	0	0	0	0	1	0	0	0	0	0	0	0	0	0	1	0	0	0	0
HNRNPA1	2	0	0	0	0	0	0	0	0	0	0	0	0	1	0	0	1	0	0	0	0	0	0	0	0	0	0	0
IRAK1	2	0	0	0	0	0	0	0	0	0	0	0	0	1	0	0	1	0	0	0	0	0	0	0	0	0	0	0
NFATC2	2	0	0	0	0	0	0	0	0	0	0	0	0	1	0	0	1	0	0	0	0	0	0	0	0	0	0	0
SAV1	2	0	0	0	0	0	0	0	0	0	0	0	0	1	0	0	1	0	0	0	0	0	0	0	0	0	0	0
STK3	2	0	0	0	0	0	0	0	0	0	0	0	0	1	0	0	1	0	0	0	0	0	0	0	0	0	0	0
TRADD	2	0	0	0	0	0	0	0	0	0	0	0	0	1	0	0	1	0	0	0	0	0	0	0	0	0	0	0
SMAD1	2	0	0	0	0	0	0	0	0	0	0	0	0	1	0	0	0	0	0	0	0	0	0	1	0	0	0	0
NCOR1	2	0	0	0	0	0	0	0	0	0	0	0	0	1	0	0	0	0	0	0	0	0	0	0	0	0	0	1
CD44	2	0	0	0	0	0	0	0	0	0	0	0	0	1	0	0	1	0	0	0	0	0	0	0	0	0	0	0
CCNA1	2	0	0	0	0	0	0	0	0	0	0	0	0	0	1	1	0	0	0	0	0	0	0	0	0	0	0	0
CCNA2	2	0	0	0	0	0	0	0	0	0	0	0	0	0	1	1	0	0	0	0	0	0	0	0	0	0	0	0
NR1H4	2	0	0	0	0	0	0	0	0	0	0	0	0	0	1	0	0	0	0	0	0	0	0	1	0	0	0	0
RBPJ	2	0	0	0	0	0	0	0	0	0	0	0	0	0	0	1	0	0	1	0	0	0	0	0	0	0	0	0
AURKB	2	0	0	0	0	0	0	0	0	0	0	0	0	0	0	1	0	0	1	0	0	0	0	0	0	0	0	0
ETS1	2	0	0	0	0	0	0	0	0	0	0	0	0	0	0	1	0	0	1	0	0	0	0	0	0	0	0	0
BNIP3L	2	0	0	0	0	0	0	0	0	0	0	0	0	0	0	1	0	0	1	0	0	0	0	0	0	0	0	0
TFAM	2	0	0	0	0	0	0	0	0	0	0	0	0	0	0	1	0	0	1	0	0	0	0	0	0	0	0	0
FGFR2	2	0	0	0	0	0	0	0	0	0	0	0	0	0	0	1	0	0	1	0	0	0	0	0	0	0	0	0
TET2	2	0	0	0	0	0	0	0	0	0	0	0	0	0	0	1	0	0	1	0	0	0	0	0	0	0	0	0
CHEK2	2	0	0	0	0	0	0	0	0	0	0	0	0	0	0	1	0	0	1	0	0	0	0	0	0	0	0	0
KLF9	2	0	0	0	0	0	0	0	0	0	0	0	0	0	0	1	0	0	0	0	0	0	0	1	0	0	0	0
PIN1	2	0	0	0	0	0	0	0	0	0	0	0	0	0	0	1	0	0	1	0	0	0	0	0	0	0	0	0
SUFU	2	0	0	0	0	0	0	0	0	0	0	0	0	0	0	0	0	0	0	0	0	0	0	0	0	0	1	1
MYOD1	2	0	0	0	0	0	0	0	0	0	0	0	0	0	0	0	0	0	0	0	0	0	0	1	0	0	0	1
PLK2	2	0	0	0	0	0	0	0	0	0	0	0	0	0	0	0	0	0	0	0	0	0	1	1	0	0	0	0
TMEM173	2	0	0	0	0	0	0	0	0	0	0	0	0	0	0	0	0	0	1	0	0	0	0	0	0	1	0	0
NR1I2	2	0	0	0	0	0	0	0	0	0	0	0	0	0	0	0	0	0	0	0	0	0	1	1	0	0	0	0
MAPKAPK2	2	0	0	0	0	0	0	0	0	0	0	0	0	0	0	0	0	0	0	0	0	0	1	1	0	0	0	0
TNF	2	0	0	0	0	0	0	0	0	0	0	0	0	0	0	0	0	0	0	0	0	0	0	1	0	0	0	1
IGF1	2	0	0	0	0	0	0	0	0	0	0	0	0	0	0	0	0	0	0	0	0	0	0	1	0	0	0	1
NANOG	2	0	0	0	0	0	0	0	0	0	0	0	0	0	0	0	0	0	0	0	0	0	0	0	0	0	1	1
IL1B	2	0	0	0	0	0	0	0	0	0	0	0	0	0	0	0	0	0	0	0	0	0	0	1	0	0	0	1
CEBPD	2	0	0	0	0	0	0	0	0	0	0	0	0	0	0	0	0	0	0	0	0	0	0	1	0	0	0	1
FOSL1	2	0	0	0	0	0	0	0	0	0	0	0	0	0	0	0	0	0	0	0	0	0	0	1	0	0	0	1
TFAP2A	2	0	0	0	0	0	0	0	0	0	0	0	0	0	0	0	0	0	0	0	0	0	0	1	0	0	0	1
FOSB	2	0	0	0	0	0	0	0	0	0	0	0	0	0	0	0	0	0	0	0	0	0	0	1	0	0	0	1
FOXA1	2	0	0	0	0	0	0	0	0	0	0	0	0	0	0	0	0	0	0	0	0	0	1	1	0	0	0	0
IFNG	2	0	0	0	0	0	0	0	0	0	0	0	0	0	0	0	0	0	0	0	0	0	0	1	0	0	0	1
EGF	2	0	0	0	0	0	0	0	0	0	0	0	0	0	0	0	0	0	0	0	0	0	0	1	0	0	0	1
BMP2	2	0	0	0	0	0	0	0	0	0	0	0	0	0	0	0	0	0	0	0	0	0	0	1	0	0	0	1
TGFB2	2	0	0	0	0	0	0	0	0	0	0	0	0	0	0	0	0	0	0	0	0	0	0	1	0	0	0	1
TRIB3	2	0	0	0	0	0	0	0	0	0	0	0	0	0	0	0	0	0	0	0	0	0	0	0	1	1	0	0
AGT	2	0	0	0	0	0	0	0	0	0	0	0	0	0	0	0	0	0	0	0	0	0	0	1	0	0	0	1
FGF2	2	0	0	0	0	0	0	0	0	0	0	0	0	0	0	0	0	0	0	0	0	0	0	1	0	0	0	1
CG	2	0	0	0	0	0	0	0	0	0	0	0	0	0	0	0	0	0	0	0	0	0	1	1	0	0	0	0
thyroid.hormone.receptor	2	0	0	0	0	0	0	0	0	0	0	0	0	0	0	0	0	0	0	0	0	0	1	1	0	0	0	0
T3.TR.RXR	2	0	0	0	0	0	0	0	0	0	0	0	0	0	0	0	0	0	0	0	0	0	1	1	0	0	0	0
Glycine.Receptor	2	0	0	0	0	0	0	0	0	0	0	0	0	0	0	0	0	0	0	0	0	0	1	0	0	0	1	0
Tnfsf9	2	0	0	0	0	0	0	0	0	0	0	0	0	0	0	0	0	0	0	0	0	0	1	0	0	0	1	0
GRIP1	2	0	0	0	0	0	0	0	0	0	0	0	0	0	0	0	0	0	0	0	0	0	1	0	0	0	1	0
INSIG2	2	0	0	0	0	0	0	0	0	0	0	0	0	0	0	0	0	0	0	0	0	0	1	1	0	0	0	0
PRKCE	2	0	0	0	0	0	0	0	0	0	0	0	0	0	0	0	0	0	0	0	0	0	1	0	0	0	0	1
PRLH	2	0	0	0	0	0	0	0	0	0	0	0	0	0	0	0	0	0	0	0	0	0	1	0	0	0	1	0
POR	2	0	0	0	0	0	0	0	0	0	0	0	0	0	0	0	0	0	0	0	0	0	1	1	0	0	0	0
GAST	2	0	0	0	0	0	0	0	0	0	0	0	0	0	0	0	0	0	0	0	0	0	1	0	0	0	0	1
POMC	2	0	0	0	0	0	0	0	0	0	0	0	0	0	0	0	0	0	0	0	0	0	1	1	0	0	0	0
IL6R	2	0	0	0	0	0	0	0	0	0	0	0	0	0	0	0	0	0	0	0	0	0	1	1	0	0	0	0
GLIS2	2	0	0	0	0	0	0	0	0	0	0	0	0	0	0	0	0	0	0	0	0	0	1	1	0	0	0	0
NR2F1	2	0	0	0	0	0	0	0	0	0	0	0	0	0	0	0	0	0	0	0	0	0	1	0	0	1	0	0
AIP	2	0	0	0	0	0	0	0	0	0	0	0	0	0	0	0	0	0	0	0	0	0	1	1	0	0	0	0
PLG	2	0	0	0	0	0	0	0	0	0	0	0	0	0	0	0	0	0	0	0	0	0	1	1	0	0	0	0
A2M	2	0	0	0	0	0	0	0	0	0	0	0	0	0	0	0	0	0	0	0	0	0	1	1	0	0	0	0
MAPKAPK2.3	2	0	0	0	0	0	0	0	0	0	0	0	0	0	0	0	0	0	0	0	0	0	1	0	0	0	1	0
HRG	2	0	0	0	0	0	0	0	0	0	0	0	0	0	0	0	0	0	0	0	0	0	1	1	0	0	0	0
RASGRF1	2	0	0	0	0	0	0	0	0	0	0	0	0	0	0	0	0	0	0	0	0	0	1	0	0	0	0	1
Pka.catalytic.subunit	2	0	0	0	0	0	0	0	0	0	0	0	0	0	0	0	0	0	0	0	0	0	1	1	0	0	0	0
HDL	2	0	0	0	0	0	0	0	0	0	0	0	0	0	0	0	0	0	0	0	0	0	1	1	0	0	0	0
GNAZ	2	0	0	0	0	0	0	0	0	0	0	0	0	0	0	0	0	0	0	0	0	0	1	0	0	0	1	0
RAPGEF5	2	0	0	0	0	0	0	0	0	0	0	0	0	0	0	0	0	0	0	0	0	0	1	0	0	0	1	0
SIK1.SIK1B	2	0	0	0	0	0	0	0	0	0	0	0	0	0	0	0	0	0	0	0	0	0	1	1	0	0	0	0
IFNA4	2	0	0	0	0	0	0	0	0	0	0	0	0	0	0	0	0	0	0	0	0	0	1	0	0	0	0	1
RPL7A	2	0	0	0	0	0	0	0	0	0	0	0	0	0	0	0	0	0	0	0	0	0	1	0	0	0	1	0
INSIG1	2	0	0	0	0	0	0	0	0	0	0	0	0	0	0	0	0	0	0	0	0	0	1	1	0	0	0	0
Nr1h	2	0	0	0	0	0	0	0	0	0	0	0	0	0	0	0	0	0	0	0	0	0	1	1	0	0	0	0
NKX2.5	2	0	0	0	0	0	0	0	0	0	0	0	0	0	0	0	0	0	0	0	0	0	1	0	0	0	1	0
P2RY4	2	0	0	0	0	0	0	0	0	0	0	0	0	0	0	0	0	0	0	0	0	0	1	1	0	0	0	0
S100A9	2	0	0	0	0	0	0	0	0	0	0	0	0	0	0	0	0	0	0	0	0	0	1	1	0	0	0	0
CYP51A1	2	0	0	0	0	0	0	0	0	0	0	0	0	0	0	0	0	0	0	0	0	0	1	1	0	0	0	0
KIF3A	2	0	0	0	0	0	0	0	0	0	0	0	0	0	0	0	0	0	0	0	0	0	1	1	0	0	0	0
MFSD2A	2	0	0	0	0	0	0	0	0	0	0	0	0	0	0	0	0	0	0	0	0	0	1	1	0	0	0	0
PLA2G6	2	0	0	0	0	0	0	0	0	0	0	0	0	0	0	0	0	0	0	0	0	0	1	0	0	0	1	0
p70.S6k	2	0	0	0	0	0	0	0	0	0	0	0	0	0	0	0	0	0	0	0	0	0	1	1	0	0	0	0
SLC2A4	2	0	0	0	0	0	0	0	0	0	0	0	0	0	0	0	0	0	0	0	0	0	1	1	0	0	0	0
S100A8	2	0	0	0	0	0	0	0	0	0	0	0	0	0	0	0	0	0	0	0	0	0	1	1	0	0	0	0
ATP7B	2	0	0	0	0	0	0	0	0	0	0	0	0	0	0	0	0	0	0	0	0	0	1	1	0	0	0	0
OGA	2	0	0	0	0	0	0	0	0	0	0	0	0	0	0	0	0	0	0	0	0	0	1	1	0	0	0	0
CAV2	2	0	0	0	0	0	0	0	0	0	0	0	0	0	0	0	0	0	0	0	0	0	1	1	0	0	0	0
PEX5L	2	0	0	0	0	0	0	0	0	0	0	0	0	0	0	0	0	0	0	0	0	0	1	1	0	0	0	0
LMNB1	2	0	0	0	0	0	0	0	0	0	0	0	0	0	0	0	0	0	0	0	0	0	1	1	0	0	0	0
C4BP	2	0	0	0	0	0	0	0	0	0	0	0	0	0	0	0	0	0	0	0	0	0	1	1	0	0	0	0
Gm35986	2	0	0	0	0	0	0	0	0	0	0	0	0	0	0	0	0	0	0	0	0	0	1	1	0	0	0	0
MBTPS1	2	0	0	0	0	0	0	0	0	0	0	0	0	0	0	0	0	0	0	0	0	0	1	1	0	0	0	0
DMD	2	0	0	0	0	0	0	0	0	0	0	0	0	0	0	0	0	0	0	0	0	0	1	1	0	0	0	0
NPPB	2	0	0	0	0	0	0	0	0	0	0	0	0	0	0	0	0	0	0	0	0	0	1	1	0	0	0	0
CYP7A1	2	0	0	0	0	0	0	0	0	0	0	0	0	0	0	0	0	0	0	0	0	0	1	1	0	0	0	0
GPBAR1	2	0	0	0	0	0	0	0	0	0	0	0	0	0	0	0	0	0	0	0	0	0	1	0	0	0	1	0
PRL	2	0	0	0	0	0	0	0	0	0	0	0	0	0	0	0	0	0	0	0	0	0	1	1	0	0	0	0
ACACB	2	0	0	0	0	0	0	0	0	0	0	0	0	0	0	0	0	0	0	0	0	0	1	1	0	0	0	0
PDE8A	2	0	0	0	0	0	0	0	0	0	0	0	0	0	0	0	0	0	0	0	0	0	1	1	0	0	0	0
CYP27A1	2	0	0	0	0	0	0	0	0	0	0	0	0	0	0	0	0	0	0	0	0	0	1	1	0	0	0	0
DIO1	2	0	0	0	0	0	0	0	0	0	0	0	0	0	0	0	0	0	0	0	0	0	1	0	0	0	1	0
FDFT1	2	0	0	0	0	0	0	0	0	0	0	0	0	0	0	0	0	0	0	0	0	0	1	1	0	0	0	0
mir.185	2	0	0	0	0	0	0	0	0	0	0	0	0	0	0	0	0	0	0	0	0	0	1	1	0	0	0	0
NCOR.LXR.Oxysterol.RXR.9.cis.RA	2	0	0	0	0	0	0	0	0	0	0	0	0	0	0	0	0	0	0	0	0	0	1	1	0	0	0	0
SPOP	2	0	0	0	0	0	0	0	0	0	0	0	0	0	0	0	0	0	0	0	0	0	1	1	0	0	0	0
mir.33	2	0	0	0	0	0	0	0	0	0	0	0	0	0	0	0	0	0	0	0	0	0	1	1	0	0	0	0
SCARB1	2	0	0	0	0	0	0	0	0	0	0	0	0	0	0	0	0	0	0	0	0	0	1	1	0	0	0	0
PLCL1	2	0	0	0	0	0	0	0	0	0	0	0	0	0	0	0	0	0	0	0	0	0	1	1	0	0	0	0
CCR2	2	0	0	0	0	0	0	0	0	0	0	0	0	0	0	0	0	0	0	0	0	0	1	1	0	0	0	0
OSBPL8	2	0	0	0	0	0	0	0	0	0	0	0	0	0	0	0	0	0	0	0	0	0	1	1	0	0	0	0
NPC1L1	2	0	0	0	0	0	0	0	0	0	0	0	0	0	0	0	0	0	0	0	0	0	1	1	0	0	0	0
mir.223	2	0	0	0	0	0	0	0	0	0	0	0	0	0	0	0	0	0	0	0	0	0	1	1	0	0	0	0
ACSS2	2	0	0	0	0	0	0	0	0	0	0	0	0	0	0	0	0	0	0	0	0	0	1	1	0	0	0	0
TMPRSS6	2	0	0	0	0	0	0	0	0	0	0	0	0	0	0	0	0	0	0	0	0	0	1	1	0	0	0	0
LIPG	2	0	0	0	0	0	0	0	0	0	0	0	0	0	0	0	0	0	0	0	0	0	1	1	0	0	0	0
KCNK9	2	0	0	0	0	0	0	0	0	0	0	0	0	0	0	0	0	0	0	0	0	0	1	1	0	0	0	0
Pde4	2	0	0	0	0	0	0	0	0	0	0	0	0	0	0	0	0	0	0	0	0	0	1	1	0	0	0	0
Na.k.atpase	2	0	0	0	0	0	0	0	0	0	0	0	0	0	0	0	0	0	0	0	0	0	1	0	0	0	1	0
RHO	2	0	0	0	0	0	0	0	0	0	0	0	0	0	0	0	0	0	0	0	0	0	1	1	0	0	0	0
LXR.ligand.LXR.Retinoic.acid.RXRŒ±	2	0	0	0	0	0	0	0	0	0	0	0	0	0	0	0	0	0	0	0	0	0	1	1	0	0	0	0
ZNF106	2	0	0	0	0	0	0	0	0	0	0	0	0	0	0	0	0	0	0	0	0	0	1	1	0	0	0	0
FGF4	2	0	0	0	0	0	0	0	0	0	0	0	0	0	0	0	0	0	0	0	0	0	1	1	0	0	0	0
DIO2	2	0	0	0	0	0	0	0	0	0	0	0	0	0	0	0	0	0	0	0	0	0	1	1	0	0	0	0
miR.125b.5p..and.other.miRNAs.w.seed.CCCUGAG.	2	0	0	0	0	0	0	0	0	0	0	0	0	0	0	0	0	0	0	0	0	0	1	1	0	0	0	0
NRG4	2	0	0	0	0	0	0	0	0	0	0	0	0	0	0	0	0	0	0	0	0	0	1	1	0	0	0	0
CTNNBIP1	2	0	0	0	0	0	0	0	0	0	0	0	0	0	0	0	0	0	0	0	0	0	1	1	0	0	0	0
CETP	2	0	0	0	0	0	0	0	0	0	0	0	0	0	0	0	0	0	0	0	0	0	1	1	0	0	0	0
FGF10	2	0	0	0	0	0	0	0	0	0	0	0	0	0	0	0	0	0	0	0	0	0	1	1	0	0	0	0
CYP3A	2	0	0	0	0	0	0	0	0	0	0	0	0	0	0	0	0	0	0	0	0	0	1	1	0	0	0	0
GABA.receptor	2	0	0	0	0	0	0	0	0	0	0	0	0	0	0	0	0	0	0	0	0	0	1	1	0	0	0	0
Ptprd	2	0	0	0	0	0	0	0	0	0	0	0	0	0	0	0	0	0	0	0	0	0	1	1	0	0	0	0
NTF3	2	0	0	0	0	0	0	0	0	0	0	0	0	0	0	0	0	0	0	0	0	0	1	1	0	0	0	0
ACAT2	2	0	0	0	0	0	0	0	0	0	0	0	0	0	0	0	0	0	0	0	0	0	1	1	0	0	0	0
ABCA1	2	0	0	0	0	0	0	0	0	0	0	0	0	0	0	0	0	0	0	0	0	0	1	1	0	0	0	0
MIA	2	0	0	0	0	0	0	0	0	0	0	0	0	0	0	0	0	0	0	0	0	0	1	1	0	0	0	0
ANGPT1	2	0	0	0	0	0	0	0	0	0	0	0	0	0	0	0	0	0	0	0	0	0	1	1	0	0	0	0
BCAP31	2	0	0	0	0	0	0	0	0	0	0	0	0	0	0	0	0	0	0	0	0	0	1	1	0	0	0	0
ATP1A1	2	0	0	0	0	0	0	0	0	0	0	0	0	0	0	0	0	0	0	0	0	0	1	1	0	0	0	0
DTNA	2	0	0	0	0	0	0	0	0	0	0	0	0	0	0	0	0	0	0	0	0	0	1	1	0	0	0	0
HNRNPK	2	0	0	0	0	0	0	0	0	0	0	0	0	0	0	0	0	0	0	0	0	0	1	1	0	0	0	0
CUL3	2	0	0	0	0	0	0	0	0	0	0	0	0	0	0	0	0	0	0	0	0	0	1	1	0	0	0	0
LHX1	2	0	0	0	0	0	0	0	0	0	0	0	0	0	0	0	0	0	0	0	0	0	1	1	0	0	0	0
RELN	2	0	0	0	0	0	0	0	0	0	0	0	0	0	0	0	0	0	0	0	0	0	1	1	0	0	0	0
SOCS6	2	0	0	0	0	0	0	0	0	0	0	0	0	0	0	0	0	0	0	0	0	0	1	1	0	0	0	0
DUB	2	0	0	0	0	0	0	0	0	0	0	0	0	0	0	0	0	0	0	0	0	0	1	1	0	0	0	0
LSS	2	0	0	0	0	0	0	0	0	0	0	0	0	0	0	0	0	0	0	0	0	0	1	1	0	0	0	0
CADPS	2	0	0	0	0	0	0	0	0	0	0	0	0	0	0	0	0	0	0	0	0	0	1	1	0	0	0	0
ELOVL2	2	0	0	0	0	0	0	0	0	0	0	0	0	0	0	0	0	0	0	0	0	0	1	1	0	0	0	0
ACAT1	2	0	0	0	0	0	0	0	0	0	0	0	0	0	0	0	0	0	0	0	0	0	1	1	0	0	0	0
JUN.JUNB.JUND	2	0	0	0	0	0	0	0	0	0	0	0	0	0	0	0	0	0	0	0	0	0	1	1	0	0	0	0
CASZ1	2	0	0	0	0	0	0	0	0	0	0	0	0	0	0	0	0	0	0	0	0	0	1	1	0	0	0	0
RGS2	2	0	0	0	0	0	0	0	0	0	0	0	0	0	0	0	0	0	0	0	0	0	1	1	0	0	0	0
LYL1	2	0	0	0	0	0	0	0	0	0	0	0	0	0	0	0	0	0	0	0	0	0	1	1	0	0	0	0
NME3	2	0	0	0	0	0	0	0	0	0	0	0	0	0	0	0	0	0	0	0	0	0	1	1	0	0	0	0
ZDHHC2	2	0	0	0	0	0	0	0	0	0	0	0	0	0	0	0	0	0	0	0	0	0	1	1	0	0	0	0
Ho	2	0	0	0	0	0	0	0	0	0	0	0	0	0	0	0	0	0	0	0	0	0	1	1	0	0	0	0
LRP8	2	0	0	0	0	0	0	0	0	0	0	0	0	0	0	0	0	0	0	0	0	0	1	1	0	0	0	0
GHRHR	2	0	0	0	0	0	0	0	0	0	0	0	0	0	0	0	0	0	0	0	0	0	1	0	0	0	0	1
Pzp	2	0	0	0	0	0	0	0	0	0	0	0	0	0	0	0	0	0	0	0	0	0	1	1	0	0	0	0
ZNF217	2	0	0	0	0	0	0	0	0	0	0	0	0	0	0	0	0	0	0	0	0	0	1	1	0	0	0	0
TRPC3	2	0	0	0	0	0	0	0	0	0	0	0	0	0	0	0	0	0	0	0	0	0	1	1	0	0	0	0
mir.140	2	0	0	0	0	0	0	0	0	0	0	0	0	0	0	0	0	0	0	0	0	0	1	1	0	0	0	0
miR.342.5p..and.other.miRNAs.w.seed.GGGGUGC.	2	0	0	0	0	0	0	0	0	0	0	0	0	0	0	0	0	0	0	0	0	0	1	1	0	0	0	0
mir.887	2	0	0	0	0	0	0	0	0	0	0	0	0	0	0	0	0	0	0	0	0	0	1	1	0	0	0	0
NEUROD6	2	0	0	0	0	0	0	0	0	0	0	0	0	0	0	0	0	0	0	0	0	0	1	1	0	0	0	0
ceramidase	2	0	0	0	0	0	0	0	0	0	0	0	0	0	0	0	0	0	0	0	0	0	1	1	0	0	0	0
RDH5	2	0	0	0	0	0	0	0	0	0	0	0	0	0	0	0	0	0	0	0	0	0	1	1	0	0	0	0
miR.23a.5p..and.other.miRNAs.w.seed.GGGUUCC.	2	0	0	0	0	0	0	0	0	0	0	0	0	0	0	0	0	0	0	0	0	0	1	1	0	0	0	0
SLC52A1	2	0	0	0	0	0	0	0	0	0	0	0	0	0	0	0	0	0	0	0	0	0	1	1	0	0	0	0
PMM2	2	0	0	0	0	0	0	0	0	0	0	0	0	0	0	0	0	0	0	0	0	0	1	1	0	0	0	0
WFDC1	2	0	0	0	0	0	0	0	0	0	0	0	0	0	0	0	0	0	0	0	0	0	1	1	0	0	0	0
MIR3619	2	0	0	0	0	0	0	0	0	0	0	0	0	0	0	0	0	0	0	0	0	0	1	1	0	0	0	0
SGMS	2	0	0	0	0	0	0	0	0	0	0	0	0	0	0	0	0	0	0	0	0	0	1	1	0	0	0	0
SOX14	2	0	0	0	0	0	0	0	0	0	0	0	0	0	0	0	0	0	0	0	0	0	1	1	0	0	0	0
MYADM	2	0	0	0	0	0	0	0	0	0	0	0	0	0	0	0	0	0	0	0	0	0	1	1	0	0	0	0
ACER1	2	0	0	0	0	0	0	0	0	0	0	0	0	0	0	0	0	0	0	0	0	0	1	1	0	0	0	0
BARHL2	2	0	0	0	0	0	0	0	0	0	0	0	0	0	0	0	0	0	0	0	0	0	1	1	0	0	0	0
LINC01370	2	0	0	0	0	0	0	0	0	0	0	0	0	0	0	0	0	0	0	0	0	0	1	1	0	0	0	0
MTNR1A	2	0	0	0	0	0	0	0	0	0	0	0	0	0	0	0	0	0	0	0	0	0	0	0	0	0	1	1
MTNR1B	2	0	0	0	0	0	0	0	0	0	0	0	0	0	0	0	0	0	0	0	0	0	0	0	0	0	1	1
GHRL	2	0	0	0	0	0	0	0	0	0	0	0	0	0	0	0	0	0	0	0	0	0	0	1	0	0	0	1
CCL5	2	0	0	0	0	0	0	0	0	0	0	0	0	0	0	0	0	0	0	0	0	0	0	1	0	0	0	1
Hdac	2	0	0	0	0	0	0	0	0	0	0	0	0	0	0	0	0	0	0	0	0	0	0	1	0	0	0	1
EED	2	0	0	0	0	0	0	0	0	0	0	0	0	0	0	0	0	0	0	0	0	0	0	0	0	0	1	1
Vegf	2	0	0	0	0	0	0	0	0	0	0	0	0	0	0	0	0	0	0	0	0	0	0	1	0	0	0	1
SULF2	2	0	0	0	0	0	0	0	0	0	0	0	0	0	0	0	0	0	0	0	0	0	0	1	0	0	0	1
CCK	2	0	0	0	0	0	0	0	0	0	0	0	0	0	0	0	0	0	0	0	0	0	0	0	0	0	1	1
nicotinic.acetylcholine.receptor	2	0	0	0	0	0	0	0	0	0	0	0	0	0	0	0	0	0	0	0	0	0	0	1	0	0	0	1
mGLUR.Group.I	2	0	0	0	0	0	0	0	0	0	0	0	0	0	0	0	0	0	0	0	0	0	0	1	0	0	0	1
JMJD1C	2	0	0	0	0	0	0	0	0	0	0	0	0	0	0	0	0	0	0	0	0	0	0	1	0	0	0	1
DHH	2	0	0	0	0	0	0	0	0	0	0	0	0	0	0	0	0	0	0	0	0	0	0	1	0	0	0	1
HTR4	2	0	0	0	0	0	0	0	0	0	0	0	0	0	0	0	0	0	0	0	0	0	0	0	0	0	1	1
NLRP6	2	0	0	0	0	0	0	0	0	0	0	0	0	0	0	0	0	0	0	0	0	0	0	0	1	1	0	0
KRAS	2	0	0	0	0	0	0	0	0	0	0	0	0	0	0	0	0	0	0	0	0	0	0	1	0	0	0	1
Tgf.beta	2	0	0	0	0	0	0	0	0	0	0	0	0	0	0	0	0	0	0	0	0	0	0	1	0	0	0	1
IL1A	2	0	0	0	0	0	0	0	0	0	0	0	0	0	0	0	0	0	0	0	0	0	0	1	0	0	0	1
P38.MAPK	2	0	0	0	0	0	0	0	0	0	0	0	0	0	0	0	0	0	0	0	0	0	0	1	0	0	0	1
IL1	2	0	0	0	0	0	0	0	0	0	0	0	0	0	0	0	0	0	0	0	0	0	0	1	0	0	0	1
LDL	2	0	0	0	0	0	0	0	0	0	0	0	0	0	0	0	0	0	0	0	0	0	0	1	0	0	0	1
PPP3CA	2	0	0	0	0	0	0	0	0	0	0	0	0	0	0	0	0	0	0	0	0	0	0	1	0	0	0	1
Insulin	2	0	0	0	0	0	0	0	0	0	0	0	0	0	0	0	0	0	0	0	0	0	0	1	0	0	0	1
Ins1	2	0	0	0	0	0	0	0	0	0	0	0	0	0	0	0	0	0	0	0	0	0	0	1	0	0	0	1
COL18A1	2	0	0	0	0	0	0	0	0	0	0	0	0	0	0	0	0	0	0	0	0	0	0	1	0	0	0	1
DRD2	2	0	0	0	0	0	0	0	0	0	0	0	0	0	0	0	0	0	0	0	0	0	0	1	0	0	0	1
ADRA1A	2	0	0	0	0	0	0	0	0	0	0	0	0	0	0	0	0	0	0	0	0	0	0	1	0	0	0	1
Collagen.type.IV	2	0	0	0	0	0	0	0	0	0	0	0	0	0	0	0	0	0	0	0	0	0	0	1	0	0	0	1
TGFA	2	0	0	0	0	0	0	0	0	0	0	0	0	0	0	0	0	0	0	0	0	0	0	1	0	0	0	1
NFkB..complex.	2	0	0	0	0	0	0	0	0	0	0	0	0	0	0	0	0	0	0	0	0	0	0	1	0	1	0	0
PDGFB	2	0	0	0	0	0	0	0	0	0	0	0	0	0	0	0	0	0	0	0	0	0	0	1	0	0	0	1
ERK1.2	2	0	0	0	0	0	0	0	0	0	0	0	0	0	0	0	0	0	0	0	0	0	0	1	0	0	0	1
ARHGEF11	2	0	0	0	0	0	0	0	0	0	0	0	0	0	0	0	0	0	0	0	0	0	0	1	0	0	0	1
TCF	2	0	0	0	0	0	0	0	0	0	0	0	0	0	0	0	0	0	0	0	0	0	0	1	0	0	0	1
KCNE3	2	0	0	0	0	0	0	0	0	0	0	0	0	0	0	0	0	0	0	0	0	0	0	1	0	0	0	1
ERK	2	0	0	0	0	0	0	0	0	0	0	0	0	0	0	0	0	0	0	0	0	0	0	1	0	0	0	1
IL2	2	0	0	0	0	0	0	0	0	0	0	0	0	0	0	0	0	0	0	0	0	0	0	1	0	1	0	0
Akt	2	0	0	0	0	0	0	0	0	0	0	0	0	0	0	0	0	0	0	0	0	0	0	1	0	0	0	1
Pdgf..complex.	2	0	0	0	0	0	0	0	0	0	0	0	0	0	0	0	0	0	0	0	0	0	0	1	0	0	0	1
DNAJC3	2	0	0	0	0	0	0	0	0	0	0	0	0	0	0	0	0	0	0	0	0	0	0	1	0	0	0	1
Rock	2	0	0	0	0	0	0	0	0	0	0	0	0	0	0	0	0	0	0	0	0	0	0	1	0	0	0	1
GNRH1	2	0	0	0	0	0	0	0	0	0	0	0	0	0	0	0	0	0	0	0	0	0	0	1	0	0	0	1
HIST1H1E	2	0	0	0	0	0	0	0	0	0	0	0	0	0	0	0	0	0	0	0	0	0	0	1	0	0	0	1
Hist1h1e	2	0	0	0	0	0	0	0	0	0	0	0	0	0	0	0	0	0	0	0	0	0	0	1	0	0	0	1
PI3K..family.	2	0	0	0	0	0	0	0	0	0	0	0	0	0	0	0	0	0	0	0	0	0	0	1	0	0	0	1
Histone.h4	2	0	0	0	0	0	0	0	0	0	0	0	0	0	0	0	0	0	0	0	0	0	0	1	0	0	0	1
TAC1	2	0	0	0	0	0	0	0	0	0	0	0	0	0	0	0	0	0	0	0	0	0	0	1	0	0	0	1
MEF2D	2	0	0	0	0	0	0	0	0	0	0	0	0	0	0	0	0	0	0	0	0	0	0	1	0	0	0	1
Nisch	2	0	0	0	0	0	0	0	0	0	0	0	0	0	0	0	0	0	0	0	0	0	0	1	0	0	0	1
OSMR	2	0	0	0	0	0	0	0	0	0	0	0	0	0	0	0	0	0	0	0	0	0	0	1	0	0	0	1
Immunoglobulin	2	0	0	0	0	0	0	0	0	0	0	0	0	0	0	0	0	0	0	0	0	0	0	1	0	0	0	1
Alpha.catenin	2	0	0	0	0	0	0	0	0	0	0	0	0	0	0	0	0	0	0	0	0	0	0	1	0	0	0	1
POU2F1	2	0	0	0	0	0	0	0	0	0	0	0	0	0	0	0	0	0	0	0	0	0	0	1	0	1	0	0
BCL2L1	2	0	0	0	0	0	0	0	0	0	0	0	0	0	0	0	0	0	0	0	0	0	0	1	1	0	0	0
NRG2	2	0	0	0	0	0	0	0	0	0	0	0	0	0	0	0	0	0	0	0	0	0	0	1	0	0	0	1
Ras.homolog	2	0	0	0	0	0	0	0	0	0	0	0	0	0	0	0	0	0	0	0	0	0	0	1	0	0	0	1
LIPE	2	0	0	0	0	0	0	0	0	0	0	0	0	0	0	0	0	0	0	0	0	0	0	1	0	0	0	1
JAG1	2	0	0	0	0	0	0	0	0	0	0	0	0	0	0	0	0	0	0	0	0	0	0	1	0	1	0	0
Mek	2	0	0	0	0	0	0	0	0	0	0	0	0	0	0	0	0	0	0	0	0	0	0	1	0	0	0	1
ETS	2	0	0	0	0	0	0	0	0	0	0	0	0	0	0	0	0	0	0	0	0	0	0	1	0	0	0	1
OXT	2	0	0	0	0	0	0	0	0	0	0	0	0	0	0	0	0	0	0	0	0	0	0	1	0	0	0	1
Growth.hormone	2	0	0	0	0	0	0	0	0	0	0	0	0	0	0	0	0	0	0	0	0	0	0	1	0	0	0	1
Fibrin	2	0	0	0	0	0	0	0	0	0	0	0	0	0	0	0	0	0	0	0	0	0	0	1	0	0	0	1
KDR	2	0	0	0	0	0	0	0	0	0	0	0	0	0	0	0	0	0	0	0	0	0	0	1	0	0	1	0
CYSLTR1	2	0	0	0	0	0	0	0	0	0	0	0	0	0	0	0	0	0	0	0	0	0	0	1	0	0	0	1
NDP	2	0	0	0	0	0	0	0	0	0	0	0	0	0	0	0	0	0	0	0	0	0	0	1	0	0	0	1
IL13	2	0	0	0	0	0	0	0	0	0	0	0	0	0	0	0	0	0	0	0	0	0	0	1	0	0	0	1
Ck2	2	0	0	0	0	0	0	0	0	0	0	0	0	0	0	0	0	0	0	0	0	0	0	1	0	0	0	1
SRD5A1	2	0	0	0	0	0	0	0	0	0	0	0	0	0	0	0	0	0	0	0	0	0	0	1	0	0	0	1
Mapk	2	0	0	0	0	0	0	0	0	0	0	0	0	0	0	0	0	0	0	0	0	0	0	1	0	0	0	1
Pka	2	0	0	0	0	0	0	0	0	0	0	0	0	0	0	0	0	0	0	0	0	0	0	1	0	0	0	1
PRKAR2B	2	0	0	0	0	0	0	0	0	0	0	0	0	0	0	0	0	0	0	0	0	0	0	1	0	0	0	1
FAS	2	0	0	0	0	0	0	0	0	0	0	0	0	0	0	0	0	0	0	0	0	0	0	1	0	0	0	1
THRB	2	0	0	0	0	0	0	0	0	0	0	0	0	0	0	0	0	0	0	0	0	0	0	1	0	0	0	1
CARTPT	2	0	0	0	0	0	0	0	0	0	0	0	0	0	0	0	0	0	0	0	0	0	0	1	0	0	0	1
PI3K..complex.	2	0	0	0	0	0	0	0	0	0	0	0	0	0	0	0	0	0	0	0	0	0	0	1	0	0	0	1
GRP	2	0	0	0	0	0	0	0	0	0	0	0	0	0	0	0	0	0	0	0	0	0	0	1	0	0	0	1
Rxr	2	0	0	0	0	0	0	0	0	0	0	0	0	0	0	0	0	0	0	0	0	0	0	1	0	0	0	1
GNAS	2	0	0	0	0	0	0	0	0	0	0	0	0	0	0	0	0	0	0	0	0	0	0	1	0	0	0	1
VLDLR	2	0	0	0	0	0	0	0	0	0	0	0	0	0	0	0	0	0	0	0	0	0	0	1	0	0	0	1
Ncoa6	2	0	0	0	0	0	0	0	0	0	0	0	0	0	0	0	0	0	0	0	0	0	0	1	0	0	0	1
PRKCD	2	0	0	0	0	0	0	0	0	0	0	0	0	0	0	0	0	0	0	0	0	0	0	1	0	0	0	1
G.protein.alpha	2	0	0	0	0	0	0	0	0	0	0	0	0	0	0	0	0	0	0	0	0	0	0	1	0	0	0	1
growth.factor.receptor	2	0	0	0	0	0	0	0	0	0	0	0	0	0	0	0	0	0	0	0	0	0	0	1	0	0	0	1
SRF.ELK1	2	0	0	0	0	0	0	0	0	0	0	0	0	0	0	0	0	0	0	0	0	0	0	1	0	0	0	1
FGF14	2	0	0	0	0	0	0	0	0	0	0	0	0	0	0	0	0	0	0	0	0	0	0	1	0	0	0	1
mediator	2	0	0	0	0	0	0	0	0	0	0	0	0	0	0	0	0	0	0	0	0	0	0	1	0	0	0	1
ARHGEF17	2	0	0	0	0	0	0	0	0	0	0	0	0	0	0	0	0	0	0	0	0	0	0	1	0	0	0	1
KIFAP3	2	0	0	0	0	0	0	0	0	0	0	0	0	0	0	0	0	0	0	0	0	0	0	1	0	0	0	1
PPY	2	0	0	0	0	0	0	0	0	0	0	0	0	0	0	0	0	0	0	0	0	0	0	1	0	0	0	1
GPHA2	2	0	0	0	0	0	0	0	0	0	0	0	0	0	0	0	0	0	0	0	0	0	0	1	0	0	0	1
NPVF	2	0	0	0	0	0	0	0	0	0	0	0	0	0	0	0	0	0	0	0	0	0	0	1	0	0	0	1
SLC1A2	2	0	0	0	0	0	0	0	0	0	0	0	0	0	0	0	0	0	0	0	0	0	0	1	0	0	0	1
GPHB5	2	0	0	0	0	0	0	0	0	0	0	0	0	0	0	0	0	0	0	0	0	0	0	1	0	0	0	1
SCN7A	2	0	0	0	0	0	0	0	0	0	0	0	0	0	0	0	0	0	0	0	0	0	0	1	0	0	0	1
ANKS1A	2	0	0	0	0	0	0	0	0	0	0	0	0	0	0	0	0	0	0	0	0	0	0	1	0	0	0	1
EPGN	2	0	0	0	0	0	0	0	0	0	0	0	0	0	0	0	0	0	0	0	0	0	0	1	0	0	0	1
TAX1BP3	2	0	0	0	0	0	0	0	0	0	0	0	0	0	0	0	0	0	0	0	0	0	0	1	0	0	0	1
RAB5B	2	0	0	0	0	0	0	0	0	0	0	0	0	0	0	0	0	0	0	0	0	0	0	1	0	0	0	1
EXOSC10	2	0	0	0	0	0	0	0	0	0	0	0	0	0	0	0	0	0	0	0	0	0	0	1	0	0	0	1
IL1R1	2	0	0	0	0	0	0	0	0	0	0	0	0	0	0	0	0	0	0	0	0	0	0	1	0	0	0	1
trypsin	2	0	0	0	0	0	0	0	0	0	0	0	0	0	0	0	0	0	0	0	0	0	0	1	0	0	0	1
CD74	2	0	0	0	0	0	0	0	0	0	0	0	0	0	0	0	0	0	0	0	0	0	0	1	0	0	0	1
PTGER1	2	0	0	0	0	0	0	0	0	0	0	0	0	0	0	0	0	0	0	0	0	0	0	1	0	0	0	1
MRTFA	2	0	0	0	0	0	0	0	0	0	0	0	0	0	0	0	0	0	0	0	0	0	0	1	0	0	0	1
WNT3	2	0	0	0	0	0	0	0	0	0	0	0	0	0	0	0	0	0	0	0	0	0	0	0	0	0	1	1
GNRH	2	0	0	0	0	0	0	0	0	0	0	0	0	0	0	0	0	0	0	0	0	0	0	0	0	0	1	1
SPDEF	2	0	0	0	0	0	0	0	0	0	0	0	0	0	0	0	0	0	0	0	0	0	0	1	0	0	0	1
Pro.inflammatory.Cytokine	2	0	0	0	0	0	0	0	0	0	0	0	0	0	0	0	0	0	0	0	0	0	0	1	1	0	0	0
CEACAM1	2	0	0	0	0	0	0	0	0	0	0	0	0	0	0	0	0	0	0	0	0	0	0	1	0	0	0	1
NFATC3	2	0	0	0	0	0	0	0	0	0	0	0	0	0	0	0	0	0	0	0	0	0	0	0	0	0	1	1
RIPK2	2	0	0	0	0	0	0	0	0	0	0	0	0	0	0	0	0	0	0	0	0	0	0	1	1	0	0	0
FOXA2	2	0	0	0	0	0	0	0	0	0	0	0	0	0	0	0	0	0	0	0	0	0	0	1	0	0	0	1
FBXO25	2	0	0	0	0	0	0	0	0	0	0	0	0	0	0	0	0	0	0	0	0	0	0	0	0	0	1	1
SEMA5A	2	0	0	0	0	0	0	0	0	0	0	0	0	0	0	0	0	0	0	0	0	0	0	0	0	0	1	1
miR.4728.3p..miRNAs.w.seed.AUGCUGA.	2	0	0	0	0	0	0	0	0	0	0	0	0	0	0	0	0	0	0	0	0	0	0	0	0	0	1	1
MIR4728	2	0	0	0	0	0	0	0	0	0	0	0	0	0	0	0	0	0	0	0	0	0	0	0	0	0	1	1
NAGLU	2	0	0	0	0	0	0	0	0	0	0	0	0	0	0	0	0	0	0	0	0	0	0	0	0	0	1	1
RAMP3	2	0	0	0	0	0	0	0	0	0	0	0	0	0	0	0	0	0	0	0	0	0	0	1	0	0	0	1
ST8SIA2	2	0	0	0	0	0	0	0	0	0	0	0	0	0	0	0	0	0	0	0	0	0	0	0	0	0	1	1
EVC	2	0	0	0	0	0	0	0	0	0	0	0	0	0	0	0	0	0	0	0	0	0	0	0	0	0	1	1
APLN	2	0	0	0	0	0	0	0	0	0	0	0	0	0	0	0	0	0	0	0	0	0	0	1	0	0	0	1
MTPN	2	0	0	0	0	0	0	0	0	0	0	0	0	0	0	0	0	0	0	0	0	0	0	1	0	0	0	1
PTCHD4	2	0	0	0	0	0	0	0	0	0	0	0	0	0	0	0	0	0	0	0	0	0	0	0	0	0	1	1
ATP1A2	2	0	0	0	0	0	0	0	0	0	0	0	0	0	0	0	0	0	0	0	0	0	0	1	0	0	0	1
GLO1	2	0	0	0	0	0	0	0	0	0	0	0	0	0	0	0	0	0	0	0	0	0	0	0	0	0	1	1
LIFR	2	0	0	0	0	0	0	0	0	0	0	0	0	0	0	0	0	0	0	0	0	0	0	0	0	0	1	1
UBE2D2	2	0	0	0	0	0	0	0	0	0	0	0	0	0	0	0	0	0	0	0	0	0	0	0	0	0	1	1
protein.phosphatase	2	0	0	0	0	0	0	0	0	0	0	0	0	0	0	0	0	0	0	0	0	0	0	0	0	0	1	1
PDGF.AA	2	0	0	0	0	0	0	0	0	0	0	0	0	0	0	0	0	0	0	0	0	0	0	1	0	0	0	1
POLR2A	2	0	0	0	0	0	0	0	0	0	0	0	0	0	0	0	0	0	0	0	0	0	0	1	0	1	0	0
Hsp27	2	0	0	0	0	0	0	0	0	0	0	0	0	0	0	0	0	0	0	0	0	0	0	1	0	1	0	0
ERBB3	2	0	0	0	0	0	0	0	0	0	0	0	0	0	0	0	0	0	0	0	0	0	0	1	0	0	0	1
MYOCD	2	0	0	0	0	0	0	0	0	0	0	0	0	0	0	0	0	0	0	0	0	0	0	1	0	0	0	1
MED28	2	0	0	0	0	0	0	0	0	0	0	0	0	0	0	0	0	0	0	0	0	0	0	1	0	0	0	1
Muscarinic.cholinergic.receptor	2	0	0	0	0	0	0	0	0	0	0	0	0	0	0	0	0	0	0	0	0	0	0	1	0	0	0	1
Notch	2	0	0	0	0	0	0	0	0	0	0	0	0	0	0	0	0	0	0	0	0	0	0	1	0	1	0	0
GCG	2	0	0	0	0	0	0	0	0	0	0	0	0	0	0	0	0	0	0	0	0	0	0	1	0	0	0	1
ARHGEF1	2	0	0	0	0	0	0	0	0	0	0	0	0	0	0	0	0	0	0	0	0	0	0	1	0	0	0	1
TEAD	2	0	0	0	0	0	0	0	0	0	0	0	0	0	0	0	0	0	0	0	0	0	0	1	0	0	0	1
DKK3	2	0	0	0	0	0	0	0	0	0	0	0	0	0	0	0	0	0	0	0	0	0	0	1	0	0	0	1
RTKN	2	0	0	0	0	0	0	0	0	0	0	0	0	0	0	0	0	0	0	0	0	0	0	1	0	0	0	1
MCAM	2	0	0	0	0	0	0	0	0	0	0	0	0	0	0	0	0	0	0	0	0	0	0	1	0	0	0	1
PRPF19	2	0	0	0	0	0	0	0	0	0	0	0	0	0	0	0	0	0	0	0	0	0	0	1	0	0	0	1
DAB2IP	2	0	0	0	0	0	0	0	0	0	0	0	0	0	0	0	0	0	0	0	0	0	0	1	0	0	0	1
ACHE	2	0	0	0	0	0	0	0	0	0	0	0	0	0	0	0	0	0	0	0	0	0	0	1	1	0	0	0
GHRH	2	0	0	0	0	0	0	0	0	0	0	0	0	0	0	0	0	0	0	0	0	0	0	1	0	0	1	0
Mt1	2	0	0	0	0	0	0	0	0	0	0	0	0	0	0	0	0	0	0	0	0	0	0	1	0	0	0	1
NTS	2	0	0	0	0	0	0	0	0	0	0	0	0	0	0	0	0	0	0	0	0	0	0	1	0	0	0	1
ADIPOQ	2	0	0	0	0	0	0	0	0	0	0	0	0	0	0	0	0	0	0	0	0	0	0	1	0	0	0	1
GNE	2	0	0	0	0	0	0	0	0	0	0	0	0	0	0	0	0	0	0	0	0	0	0	0	1	1	0	0
UCP1	2	0	0	0	0	0	0	0	0	0	0	0	0	0	0	0	0	0	0	0	0	0	0	0	1	1	0	0
AREG	2	0	0	0	0	0	0	0	0	0	0	0	0	0	0	0	0	0	0	0	0	0	0	0	1	0	0	1
EZR	2	0	0	0	0	0	0	0	0	0	0	0	0	0	0	0	0	0	0	0	0	0	0	0	1	1	0	0
Shc	2	0	0	0	0	0	0	0	0	0	0	0	0	0	0	0	0	0	0	0	0	0	0	0	1	0	0	1
COMMD1	2	0	0	0	0	0	0	0	0	0	0	0	0	0	0	0	0	0	0	0	0	0	0	0	1	1	0	0
CALU	2	0	0	0	0	0	0	0	0	0	0	0	0	0	0	0	0	0	0	0	0	0	0	0	1	1	0	0
NUPR1	2	0	0	0	0	0	0	0	0	0	0	0	0	0	0	0	0	0	0	0	0	0	0	0	1	1	0	0
EGLN	2	0	0	0	0	0	0	0	0	0	0	0	0	0	0	0	0	0	0	0	0	0	0	0	1	1	0	0
REV1	2	0	0	0	0	0	0	0	0	0	0	0	0	0	0	0	0	0	0	0	0	0	0	0	1	1	0	0
PA2G4	2	0	0	0	0	0	0	0	0	0	0	0	0	0	0	0	0	0	0	0	0	0	0	0	1	1	0	0
RBP3	2	0	0	0	0	0	0	0	0	0	0	0	0	0	0	0	0	0	0	0	0	0	0	0	1	1	0	0
Foxo	2	0	0	0	0	0	0	0	0	0	0	0	0	0	0	0	0	0	0	0	0	0	0	0	1	1	0	0
MDGA2	2	0	0	0	0	0	0	0	0	0	0	0	0	0	0	0	0	0	0	0	0	0	0	0	1	1	0	0
PNN	2	0	0	0	0	0	0	0	0	0	0	0	0	0	0	0	0	0	0	0	0	0	0	0	1	1	0	0
PARG	2	0	0	0	0	0	0	0	0	0	0	0	0	0	0	0	0	0	0	0	0	0	0	0	1	1	0	0
Hmgn3	2	0	0	0	0	0	0	0	0	0	0	0	0	0	0	0	0	0	0	0	0	0	0	0	1	1	0	0
MTM1	2	0	0	0	0	0	0	0	0	0	0	0	0	0	0	0	0	0	0	0	0	0	0	0	1	1	0	0
LINC00963	2	0	0	0	0	0	0	0	0	0	0	0	0	0	0	0	0	0	0	0	0	0	0	0	1	1	0	0
TERF2IP	2	0	0	0	0	0	0	0	0	0	0	0	0	0	0	0	0	0	0	0	0	0	0	0	1	1	0	0
ANXA2	2	0	0	0	0	0	0	0	0	0	0	0	0	0	0	0	0	0	0	0	0	0	0	0	1	1	0	0
RNF2	2	0	0	0	0	0	0	0	0	0	0	0	0	0	0	0	0	0	0	0	0	0	0	0	1	1	0	0
TLR7.8	2	0	0	0	0	0	0	0	0	0	0	0	0	0	0	0	0	0	0	0	0	0	0	0	1	1	0	0
ANLN	2	0	0	0	0	0	0	0	0	0	0	0	0	0	0	0	0	0	0	0	0	0	0	0	1	1	0	0
AURK	2	0	0	0	0	0	0	0	0	0	0	0	0	0	0	0	0	0	0	0	0	0	0	0	1	1	0	0
IFNL1	2	0	0	0	0	0	0	0	0	0	0	0	0	0	0	0	0	0	0	0	0	0	0	0	0	1	0	1
EIF2AK3	2	0	0	0	0	0	0	0	0	0	0	0	0	0	0	0	0	0	0	0	0	0	0	0	0	1	0	1
CALC	2	0	0	0	0	0	0	0	0	0	0	0	0	0	0	0	0	0	0	0	0	0	0	0	0	0	1	1
SCD	2	0	0	0	0	0	0	0	0	0	0	0	0	0	0	0	0	0	0	0	0	0	0	0	0	0	1	1
Dynamin	2	0	0	0	0	0	0	0	0	0	0	0	0	0	0	0	0	0	0	0	0	0	0	0	0	0	1	1
CHRM2	2	0	0	0	0	0	0	0	0	0	0	0	0	0	0	0	0	0	0	0	0	0	0	0	0	0	1	1
APOA4	2	0	0	0	0	0	0	0	0	0	0	0	0	0	0	0	0	0	0	0	0	0	0	0	0	0	1	1
PENK	2	0	0	0	0	0	0	0	0	0	0	0	0	0	0	0	0	0	0	0	0	0	0	0	0	0	1	1
IRF8	2	0	0	0	0	0	0	0	0	0	0	0	0	0	0	0	0	0	0	0	0	0	0	0	0	0	1	1
KIDINS220	2	0	0	0	0	0	0	0	0	0	0	0	0	0	0	0	0	0	0	0	0	0	0	0	0	0	1	1
ADRA1	2	0	0	0	0	0	0	0	0	0	0	0	0	0	0	0	0	0	0	0	0	0	0	0	0	0	1	1
CD244	2	0	0	0	0	0	0	0	0	0	0	0	0	0	0	0	0	0	0	0	0	0	0	0	0	0	1	1
EGR4	2	0	0	0	0	0	0	0	0	0	0	0	0	0	0	0	0	0	0	0	0	0	0	0	0	0	1	1
[truncated: 12,555 more rows]

## Sheet: all_seed
	counts	CR_RT_MetaBase_All_Seed_14	CR_RT_MetaBase_All_Seed_7	CR_RT_MetaBase_High_Seed_14	CR_RT_MetaBase_High_Seed_7	CR_RT_MetaBase_Medium_Seed_14	CR_RT_MetaBase_Medium_Seed_7	CR_RT_Omnipath_Seed_14	CR_RT_Omnipath_Seed_7	CR_SN_MetaBase_All_Seed_14	CR_SN_MetaBase_All_Seed_7	CR_SN_MetaBase_High_Seed_14	CR_SN_MetaBase_High_Seed_7	CR_SN_MetaBase_Medium_Seed_14	CR_SN_MetaBase_Medium_Seed_7	CR_SN_Omnipath_Seed_14	CR_SN_Omnipath_Seed_7	CARNIVAL_MetaBase_High_Seed_14	CARNIVAL_MetaBase_High_Seed_3	CARNIVAL_MetaBase_High_Seed_7	anle_day_14_seed_causal_regulators.txt	anle_day_14_seed_upstream_regulators.txt	anle_day_3_seed_causal_regulators.txt	anle_day_3_seed_upstream_regulators.txt	anle_day_7_seed_causal_regulators.txt	anle_day_7_seed_upstream_regulators.txt
ELK1	12	0	0	0	0	0	0	0	0	0	1	0	1	1	1	1	1	1	0	1	1	1	0	0	1	1
APEX1	12	0	1	0	1	0	1	0	0	1	1	0	1	1	1	0	0	0	0	0	1	1	0	0	1	1
CREB1	12	0	0	0	0	0	0	0	0	0	0	1	1	1	1	1	1	1	0	1	1	1	0	0	1	1
PRDM1	11	0	0	0	0	0	0	0	0	1	1	0	1	1	1	1	1	1	0	1	0	1	0	0	0	1
AXIN1	10	1	1	1	1	1	1	0	0	0	1	0	1	1	1	0	0	0	0	0	0	0	0	0	0	0
SOX10	10	0	0	0	1	0	1	0	0	0	1	0	1	1	1	0	0	1	0	1	1	1	0	0	0	0
JUN	9	0	0	0	1	0	0	0	0	0	0	0	1	1	1	1	1	1	0	1	0	1	0	0	0	0
ATF3	9	0	0	1	0	0	0	1	0	0	0	0	1	1	1	1	0	1	0	1	0	0	0	1	0	0
NRF1	9	0	0	0	0	0	0	0	0	1	1	1	1	1	1	1	0	1	0	1	0	0	0	0	0	0
SP1	9	0	0	0	0	0	0	0	0	0	0	0	1	1	1	1	1	1	0	1	0	1	0	0	0	1
STAT1	8	0	0	0	0	0	0	0	0	1	1	0	1	1	1	1	0	1	0	0	0	1	0	0	0	0
HIF1A	8	0	0	0	1	0	1	0	0	0	0	0	1	1	1	0	0	0	1	1	0	1	0	0	0	0
MDM2	8	1	0	1	1	1	0	0	0	0	1	0	1	1	1	0	0	0	0	0	0	0	0	0	0	0
RELB	8	0	0	0	0	0	0	0	0	0	1	0	1	1	1	1	1	1	0	1	0	0	0	0	0	0
SMAD3	8	0	0	1	0	1	0	0	0	0	0	0	1	1	1	1	0	0	0	0	0	1	0	0	0	1
STAT3	8	0	0	0	0	0	1	0	1	0	0	0	1	0	1	1	1	0	0	0	0	1	0	0	0	1
CREBBP	8	0	0	0	0	0	0	0	1	0	0	0	1	1	1	1	1	0	0	0	0	1	0	0	0	1
UBB	8	0	0	0	0	0	0	0	0	1	1	0	1	1	1	0	0	1	1	1	0	0	0	0	0	0
UBC	8	0	0	0	0	0	0	0	0	1	1	0	1	1	1	0	0	1	1	1	0	0	0	0	0	0
NR1H3	8	0	0	0	0	0	0	0	0	1	0	1	1	1	1	0	0	1	0	1	0	1	0	0	0	0
ESRRA	8	0	0	0	0	0	0	0	0	0	1	1	1	1	1	0	0	1	0	1	1	0	0	0	0	0
TCF4	8	0	0	0	0	0	0	0	0	0	0	1	1	1	1	0	1	1	0	1	0	1	0	0	0	0
NR4A1	8	0	0	0	0	0	0	0	0	0	1	0	1	1	1	0	1	1	0	1	0	1	0	0	0	0
ATF4	8	0	0	0	0	0	0	0	0	0	0	0	1	0	1	0	0	0	1	1	0	1	1	1	1	0
PAX3	7	1	1	1	0	1	0	0	0	0	0	0	0	1	0	0	0	0	0	0	1	1	0	0	0	0
CDK2	7	1	0	0	0	0	0	0	0	0	0	0	1	1	1	0	1	0	0	1	0	1	0	0	0	0
MTA1	7	1	1	1	1	1	1	0	0	0	0	0	0	0	1	0	0	0	0	0	0	0	0	0	0	0
SREBF2	7	0	0	0	0	0	0	0	0	1	0	1	0	1	0	1	0	1	0	0	1	1	0	0	0	0
ID2	7	0	0	0	1	0	1	0	0	0	0	0	1	0	1	0	0	0	0	0	1	1	0	0	0	1
AKT1	7	0	0	0	0	0	0	0	0	0	1	0	1	1	1	1	0	0	0	0	0	1	0	0	0	1
AR	7	0	0	0	0	0	0	0	0	1	1	0	1	1	1	0	0	0	0	0	0	1	0	0	0	1
CTNNB1	7	0	0	0	0	0	0	0	0	0	0	1	1	1	1	0	1	0	0	0	0	1	0	0	0	1
PPARGC1A	7	0	0	0	0	0	0	0	0	0	1	0	1	1	1	0	0	0	0	1	0	1	0	0	0	1
MAPK3	7	0	0	0	0	0	0	0	0	0	0	0	1	1	0	1	0	0	0	0	1	1	0	0	1	1
TP53	7	0	0	0	0	0	0	0	0	1	0	0	1	1	1	1	0	0	0	0	0	1	0	0	0	1
HTT	7	0	0	0	0	0	0	0	0	1	0	0	1	1	1	0	0	0	0	0	1	1	0	0	0	1
CALR	6	1	1	0	1	0	1	0	0	0	0	0	1	0	1	0	0	0	0	0	0	0	0	0	0	0
FOXK2	6	0	0	0	1	0	1	0	0	0	0	0	1	0	1	0	1	0	0	1	0	0	0	0	0	0
PRKAA2	6	0	0	1	0	0	0	0	0	0	0	1	1	1	1	0	0	0	0	0	0	0	0	0	0	1
MACF1	6	1	1	1	1	1	1	0	0	0	0	0	0	0	0	0	0	0	0	0	0	0	0	0	0	0
ZBED3	6	1	1	1	1	1	1	0	0	0	0	0	0	0	0	0	0	0	0	0	0	0	0	0	0	0
SOX9	6	1	0	0	0	0	0	0	0	0	1	0	0	1	0	1	0	1	0	0	0	1	0	0	0	0
SMARCA4	6	0	0	0	0	0	1	0	0	0	0	0	0	1	1	0	0	0	0	0	1	1	0	0	0	1
SFTPA1	6	1	0	0	1	0	1	0	0	0	0	0	0	0	0	0	0	0	0	0	0	1	0	0	1	1
REST	6	1	0	0	0	0	0	0	0	1	0	0	0	1	0	0	0	1	0	0	1	1	0	0	0	0
PITX3	6	1	1	1	1	1	1	0	0	0	0	0	0	0	0	0	0	0	0	0	0	0	0	0	0	0
IRS1	6	0	1	0	1	0	1	0	0	0	0	0	0	0	1	0	0	0	0	0	0	1	0	0	0	1
HES1	6	0	0	0	1	1	1	0	0	0	0	0	1	0	1	0	0	0	0	0	0	1	0	0	0	0
CRTC2	6	0	0	0	1	0	1	0	0	0	0	1	1	1	1	0	0	0	0	0	0	0	0	0	0	0
YAP1	6	0	0	0	0	0	0	0	0	0	0	0	1	1	1	1	0	0	0	0	0	1	0	0	0	1
CDKN1B	6	0	0	0	1	0	1	0	1	0	0	0	1	1	0	0	0	0	0	0	0	0	0	0	0	1
NFKB1	6	0	0	0	0	0	0	0	0	0	0	0	1	1	1	1	0	0	0	0	0	1	0	0	0	1
ATM	6	0	0	1	0	1	0	0	0	0	0	0	1	1	1	1	0	0	0	0	0	0	0	0	0	0
KCNIP3	6	0	0	0	1	0	1	0	0	0	0	0	0	0	0	0	0	0	0	0	1	1	0	0	1	1
YY1	6	0	0	0	0	0	0	0	1	0	0	0	1	1	1	0	0	0	0	1	0	1	0	0	0	0
SREBF1	6	0	0	0	0	0	0	0	0	1	0	1	0	1	0	1	0	1	0	0	0	1	0	0	0	0
ESR1	6	0	0	0	0	0	0	0	0	1	0	0	1	1	1	1	0	0	0	0	0	1	0	0	0	0
SUMO1	6	0	0	0	0	0	0	0	0	0	1	0	1	1	1	0	0	1	0	1	0	0	0	0	0	0
RELA	6	0	0	0	0	0	0	0	0	0	0	0	1	1	1	1	1	0	0	0	0	1	0	0	0	0
FOXO3	6	0	0	0	0	0	0	0	0	0	0	1	0	1	0	1	0	1	0	0	0	1	0	0	0	1
MYB	6	0	0	0	0	0	0	0	0	1	0	0	1	1	1	0	0	1	0	1	0	0	0	0	0	0
EP300	6	0	0	0	0	0	0	0	0	0	0	1	1	1	1	0	0	0	0	0	0	1	0	0	0	1
MAPK1	6	0	0	0	0	0	0	0	0	0	0	0	1	1	1	1	0	0	0	0	0	1	0	0	0	1
HDAC1	6	0	0	0	0	0	0	0	0	0	0	0	1	1	1	1	0	0	0	0	0	1	0	0	0	1
JAK2	6	0	0	0	0	0	0	0	0	0	0	0	1	1	1	0	0	0	0	0	0	1	0	0	1	1
EGR1	6	0	0	0	0	0	0	0	0	0	0	0	1	0	1	0	1	0	1	1	0	1	0	0	0	0
MAPK14	5	0	0	0	0	0	0	0	0	0	0	0	1	1	1	0	0	1	0	0	0	1	0	0	0	0
IRF3	5	0	0	1	0	1	0	0	0	0	0	0	1	0	1	0	0	0	0	1	0	0	0	0	0	0
FBXO31	5	1	0	1	1	1	1	0	0	0	0	0	0	0	0	0	0	0	0	0	0	0	0	0	0	0
FBXO46	5	1	0	1	1	1	1	0	0	0	0	0	0	0	0	0	0	0	0	0	0	0	0	0	0	0
KAT2B	5	0	0	0	0	0	0	0	0	0	1	1	0	1	0	0	1	1	0	0	0	0	0	0	0	0
KPNA4	5	0	0	0	1	0	1	0	0	0	0	0	1	0	1	0	0	0	0	1	0	0	0	0	0	0
PARK7	5	0	1	0	1	0	1	0	0	0	1	0	0	1	0	0	0	0	0	0	0	0	0	0	0	0
SOX4	5	0	0	1	0	1	0	0	0	0	0	0	0	0	0	0	0	0	0	0	1	1	0	1	0	0
KLF5	5	0	0	0	1	0	1	0	0	0	0	0	1	0	1	0	0	0	0	1	0	0	0	0	0	0
CLOCK	5	1	0	0	0	0	0	0	0	1	0	0	0	1	0	0	0	1	0	0	0	1	0	0	0	0
NR3C1	5	1	0	0	0	0	0	0	0	1	0	0	0	1	0	0	0	0	0	0	0	1	0	0	0	1
FSBP	5	1	0	1	1	1	1	0	0	0	0	0	0	0	0	0	0	0	0	0	0	0	0	0	0	0
RAD54B	5	1	0	1	1	1	1	0	0	0	0	0	0	0	0	0	0	0	0	0	0	0	0	0	0	0
TRRAP	5	1	0	1	1	1	0	0	0	0	0	0	0	1	0	0	0	0	0	0	0	0	0	0	0	0
PIAS2	5	0	1	0	1	0	1	0	0	0	1	0	0	1	0	0	0	0	0	0	0	0	0	0	0	0
F2R	5	0	1	0	0	0	0	0	0	0	0	0	0	0	0	0	0	0	0	0	1	1	0	0	1	1
GNA13	5	0	1	1	0	1	0	0	0	0	0	0	0	0	0	0	0	0	0	0	0	0	0	0	1	1
STUB1	5	0	1	0	1	0	1	0	0	0	0	0	1	0	1	0	0	0	0	0	0	0	0	0	0	0
DYRK2	5	0	0	1	1	1	1	0	0	0	0	0	0	1	0	0	0	0	0	0	0	0	0	0	0	0
IL10RA	5	0	0	0	1	0	1	0	0	0	0	0	0	0	0	0	0	0	0	0	0	1	0	0	1	1
OLIG2	5	0	0	0	0	0	1	0	0	0	0	0	1	0	1	0	0	0	0	0	0	0	0	0	1	1
PGR	5	0	0	0	1	0	1	0	0	1	0	0	0	0	0	0	0	0	0	0	0	1	0	0	0	1
SIRT6	5	0	0	0	1	0	1	0	0	0	0	0	1	1	1	0	0	0	0	0	0	0	0	0	0	0
AKT2	5	0	0	0	1	0	0	0	0	0	0	0	1	1	1	1	0	0	0	0	0	0	0	0	0	0
HSP90AB1	5	0	0	1	0	1	0	0	0	0	0	0	1	1	1	0	0	0	0	0	0	0	0	0	0	0
HSP90AA1	5	0	0	1	0	1	0	0	1	0	0	0	1	1	0	0	0	0	0	0	0	0	0	0	0	0
ID3	5	0	0	1	0	1	0	0	0	0	0	0	0	0	0	0	0	0	0	0	1	1	0	0	0	1
BRCA1	5	0	0	0	1	0	1	0	0	0	0	0	1	1	1	0	0	0	0	0	0	0	0	0	0	0
ADRA1B	5	0	0	0	1	0	1	0	0	0	0	0	0	0	0	0	0	0	0	0	1	1	0	0	0	1
PURA	5	0	0	0	1	0	1	0	0	0	0	0	0	0	0	0	0	0	0	0	1	1	0	0	0	1
BRD4	5	0	0	0	1	0	0	0	0	0	0	0	1	0	1	0	0	0	0	0	0	1	0	1	0	0
BTRC	5	0	0	0	0	0	0	1	0	0	0	0	1	1	1	1	0	0	0	0	0	0	0	0	0	0
GSK3B	5	0	0	0	0	0	0	0	0	0	1	0	1	1	1	0	0	0	0	0	0	1	0	0	0	0
MAP3K1	5	0	0	0	0	0	0	0	0	0	0	0	1	1	1	1	0	0	0	0	0	1	0	0	0	0
PRKCA	5	0	0	0	0	0	0	0	0	0	0	0	1	1	1	0	0	0	0	0	0	1	0	0	0	1
AHR	5	0	0	0	0	0	0	0	0	1	0	1	0	1	0	0	0	1	0	0	0	1	0	0	0	0
SIRT1	5	0	0	0	0	0	0	0	0	0	0	1	1	1	1	0	0	0	0	0	0	1	0	0	0	0
CDK1	5	0	0	0	0	0	0	0	0	0	0	0	1	1	1	1	0	0	0	1	0	0	0	0	0	0
TEAD4	5	0	0	0	0	0	0	0	0	0	0	0	0	1	0	1	0	1	0	0	0	0	0	0	1	1
STAT2	5	0	0	0	0	0	0	0	0	0	0	0	1	1	1	1	0	1	0	0	0	0	0	0	0	0
TEAD1	5	0	0	0	0	0	0	0	0	0	0	0	0	1	0	1	0	1	0	0	0	0	0	0	1	1
NOTCH1	5	0	0	0	0	0	0	0	0	0	0	0	1	1	1	0	0	0	0	0	0	1	0	0	0	1
MAPK8	5	0	0	0	0	0	0	0	0	0	0	0	1	1	1	0	0	0	0	1	0	1	0	0	0	0
CTCF	5	0	0	0	0	0	0	0	0	0	1	0	1	0	1	0	0	0	0	1	0	1	0	0	0	0
E2F7	5	0	0	0	0	0	0	0	0	0	0	0	1	1	1	0	0	1	0	1	0	0	0	0	0	0
MAPK11	4	0	0	0	0	0	0	0	0	0	0	0	1	1	1	0	0	0	0	0	0	1	0	0	0	0
SNW1	4	0	0	0	1	0	1	0	0	0	0	0	1	0	1	0	0	0	0	0	0	0	0	0	0	0
DCLRE1C	4	1	0	1	0	1	0	0	0	0	0	0	0	1	0	0	0	0	0	0	0	0	0	0	0	0
CLTC	4	1	1	0	1	0	1	0	0	0	0	0	0	0	0	0	0	0	0	0	0	0	0	0	0	0
SNRPA	4	1	1	1	0	1	0	0	0	0	0	0	0	0	0	0	0	0	0	0	0	0	0	0	0	0
SMN2	4	1	1	1	0	1	0	0	0	0	0	0	0	0	0	0	0	0	0	0	0	0	0	0	0	0
SMN1	4	1	1	1	0	1	0	0	0	0	0	0	0	0	0	0	0	0	0	0	0	0	0	0	0	0
LDLRAP1	4	1	1	0	1	0	1	0	0	0	0	0	0	0	0	0	0	0	0	0	0	0	0	0	0	0
OCRL	4	1	1	0	1	0	1	0	0	0	0	0	0	0	0	0	0	0	0	0	0	0	0	0	0	0
SERPINE2	4	1	0	1	0	1	0	0	0	0	0	0	0	0	0	0	0	0	0	0	0	1	0	0	0	0
HIF1AN	4	1	0	1	0	1	0	0	0	0	0	0	0	1	0	0	0	0	0	0	0	0	0	0	0	0
SERPINF1	4	1	0	1	0	1	0	0	0	0	0	0	0	0	0	0	0	0	0	0	0	1	0	0	0	0
GRM3	4	0	0	0	0	0	0	0	0	0	0	0	0	0	0	0	0	0	0	0	1	1	0	0	1	1
PTPRD	4	1	1	0	0	0	1	0	1	0	0	0	0	0	0	0	0	0	0	0	0	0	0	0	0	0
MSI2	4	1	1	0	1	0	1	0	0	0	0	0	0	0	0	0	0	0	0	0	0	0	0	0	0	0
SIAH2	4	1	0	1	0	1	0	0	0	0	0	0	0	1	0	0	0	0	0	0	0	0	0	0	0	0
NFATC1	4	0	0	0	0	0	1	0	0	0	0	0	1	0	1	0	0	0	0	0	0	1	0	0	0	0
RB1	4	0	0	0	0	0	0	0	0	1	0	0	1	1	1	0	0	0	0	0	0	0	0	0	0	0
NFKBIA	4	0	0	0	1	0	1	0	0	0	0	0	0	1	0	0	0	0	0	0	0	1	0	0	0	0
CSTB	4	0	0	0	0	0	0	0	0	0	0	0	0	0	0	0	0	0	0	0	1	1	0	0	1	1
GTF2I	4	0	0	0	0	0	0	0	0	0	0	0	1	0	1	0	0	0	0	1	0	1	0	0	0	0
FOS	4	0	0	0	1	0	1	0	0	0	0	0	0	0	0	0	0	0	0	0	1	1	0	0	0	0
PPP1R15A	4	1	0	0	0	1	0	0	1	0	0	0	0	1	0	0	0	0	0	0	0	0	0	0	0	0
CIB1	4	0	0	0	1	0	1	0	0	0	0	0	1	0	1	0	0	0	0	0	0	0	0	0	0	0
XBP1	4	0	0	0	0	0	0	0	0	0	1	0	1	0	1	0	0	0	0	1	0	0	0	0	0	0
LDLR	4	1	0	0	1	0	1	0	0	0	0	0	0	0	0	0	0	0	0	0	0	1	0	0	0	0
PTH	4	1	0	0	0	1	0	0	0	0	0	0	0	0	0	0	0	0	0	0	0	0	0	0	1	1
TP73	4	1	0	0	0	0	0	0	0	0	0	1	0	1	0	0	0	0	0	0	0	0	0	0	0	1
NR3C2	4	1	1	0	0	0	0	0	0	0	0	0	0	0	0	0	0	0	0	0	0	1	0	0	0	1
SUB1	4	1	0	1	0	1	0	0	0	0	0	0	0	1	0	0	0	0	0	0	0	0	0	0	0	0
ONECUT1	4	1	0	0	0	0	0	0	0	0	0	0	1	0	1	0	0	0	0	1	0	0	0	0	0	0
CDKN2A	4	1	0	0	0	0	0	0	0	0	0	0	1	1	1	0	0	0	0	0	0	0	0	0	0	0
LHCGR	4	1	0	0	0	0	0	0	0	0	0	0	0	0	0	0	0	0	0	0	0	1	0	0	1	1
PRDM16	4	1	0	0	1	0	1	0	0	0	0	0	0	0	0	0	0	0	0	0	0	0	0	0	1	0
IFI30	4	1	1	1	0	1	0	0	0	0	0	0	0	0	0	0	0	0	0	0	0	0	0	0	0	0
PCTP	4	1	1	1	0	1	0	0	0	0	0	0	0	0	0	0	0	0	0	0	0	0	0	0	0	0
COPS6	4	1	0	1	0	1	0	0	0	0	0	0	0	1	0	0	0	0	0	0	0	0	0	0	0	0
MCPH1	4	1	1	0	1	0	1	0	0	0	0	0	0	0	0	0	0	0	0	0	0	0	0	0	0	0
GYS2	4	1	1	0	1	0	1	0	0	0	0	0	0	0	0	0	0	0	0	0	0	0	0	0	0	0
RABL6	4	1	1	0	1	0	1	0	0	0	0	0	0	0	0	0	0	0	0	0	0	0	0	0	0	0
ERCC8	4	1	1	0	1	0	1	0	0	0	0	0	0	0	0	0	0	0	0	0	0	0	0	0	0	0
PYHIN1	4	1	0	1	1	1	0	0	0	0	0	0	0	0	0	0	0	0	0	0	0	0	0	0	0	0
DHRS2	4	1	0	1	1	1	0	0	0	0	0	0	0	0	0	0	0	0	0	0	0	0	0	0	0	0
GORAB	4	1	0	1	1	1	0	0	0	0	0	0	0	0	0	0	0	0	0	0	0	0	0	0	0	0
FKBP3	4	1	0	1	1	1	0	0	0	0	0	0	0	0	0	0	0	0	0	0	0	0	0	0	0	0
RPS27L	4	1	0	1	1	1	0	0	0	0	0	0	0	0	0	0	0	0	0	0	0	0	0	0	0	0
PHLDB3	4	1	0	1	1	1	0	0	0	0	0	0	0	0	0	0	0	0	0	0	0	0	0	0	0	0
NR1I3	4	1	0	0	1	0	1	0	0	0	0	0	0	0	0	0	0	0	0	0	0	1	0	0	0	0
TNFSF10	4	1	0	1	0	1	0	1	0	0	0	0	0	0	0	0	0	0	0	0	0	0	0	0	0	0
HCLS1	4	0	1	0	1	0	1	0	0	0	0	0	0	0	0	0	0	0	0	0	1	0	0	0	0	0
PRKD1	4	0	1	0	0	0	1	0	0	0	0	0	1	0	1	0	0	0	0	0	0	0	0	0	0	0
RBBP8	4	0	1	0	1	0	1	0	1	0	0	0	0	0	0	0	0	0	0	0	0	0	0	0	0	0
PELP1	4	0	1	0	1	0	1	0	0	0	0	0	0	0	0	0	0	0	0	0	0	1	0	0	0	0
CSNK2A2	4	0	0	1	0	1	0	0	0	0	0	0	0	1	0	0	0	0	0	0	0	0	0	0	0	1
HGF	4	0	0	1	0	1	0	0	0	0	0	0	0	0	0	0	0	0	0	0	0	1	0	0	0	1
DICER1	4	0	0	1	0	1	0	0	0	0	0	0	0	0	0	0	0	0	0	0	0	1	0	0	0	1
PPARA	4	0	0	0	0	0	0	0	0	0	0	0	1	1	1	0	0	0	0	0	0	0	0	0	0	1
GAN	4	0	0	0	0	0	0	0	0	0	0	0	0	0	0	0	0	0	0	0	1	1	0	0	1	1
NCOA2	4	0	0	0	0	0	0	0	0	0	1	0	1	0	1	0	0	0	0	0	0	1	0	0	0	0
CCAR2	4	0	0	0	0	0	0	0	0	0	0	1	1	1	1	0	0	0	0	0	0	0	0	0	0	0
EWSR1	4	0	0	1	0	1	0	0	0	0	0	0	0	1	0	0	0	0	0	0	0	1	0	0	0	0
ARNT2	4	0	0	0	0	0	0	0	0	0	0	0	0	0	0	0	0	0	0	0	1	1	0	0	1	1
MRTFB	4	0	0	0	1	0	1	0	0	0	0	0	0	0	0	0	0	0	0	0	0	0	0	0	1	1
E2F1	4	0	0	0	0	0	0	0	0	0	0	0	1	0	1	0	0	0	1	1	0	0	0	0	0	0
SET	4	0	0	1	0	1	0	0	0	0	0	0	1	0	1	0	0	0	0	0	0	0	0	0	0	0
GFI1	4	0	0	1	0	1	0	0	0	0	0	0	0	1	0	0	0	0	0	0	0	1	0	0	0	0
HSP90B1	4	0	0	1	0	1	0	0	0	0	0	0	1	1	0	0	0	0	0	0	0	0	0	0	0	0
USP48	4	0	0	1	1	1	1	0	0	0	0	0	0	0	0	0	0	0	0	0	0	0	0	0	0	0
PSME3	4	0	0	1	0	1	1	0	0	0	0	0	0	1	0	0	0	0	0	0	0	0	0	0	0	0
YBX1	4	0	0	1	0	1	0	0	0	0	0	0	0	0	0	0	0	0	0	0	0	0	1	1	0	0
PHAX	4	0	0	1	1	1	1	0	0	0	0	0	0	0	0	0	0	0	0	0	0	0	0	0	0	0
DEAF1	4	0	0	1	1	1	1	0	0	0	0	0	0	0	0	0	0	0	0	0	0	0	0	0	0	0
RAD51C	4	0	0	1	0	1	0	0	0	0	0	0	0	0	0	0	0	0	0	0	0	0	0	0	1	1
RAD1	4	0	0	1	1	1	1	0	0	0	0	0	0	0	0	0	0	0	0	0	0	0	0	0	0	0
BARD1	4	0	0	0	1	0	1	0	0	0	0	0	1	0	1	0	0	0	0	0	0	0	0	0	0	0
NSD2	4	0	0	0	1	0	1	0	0	0	0	0	1	0	1	0	0	0	0	0	0	0	0	0	0	0
KAT8	4	0	0	0	1	0	1	0	0	0	0	0	1	0	1	0	0	0	0	0	0	0	0	0	0	0
PSMA7	4	0	0	0	1	0	1	0	0	0	0	0	1	0	1	0	0	0	0	0	0	0	0	0	0	0
NFKBIE	4	0	0	0	1	0	1	0	1	0	0	0	0	1	0	0	0	0	0	0	0	0	0	0	0	0
PRDM8	4	0	0	0	1	0	1	0	0	0	0	0	0	0	0	0	0	0	0	0	1	1	0	0	0	0
ADRA1D	4	0	0	0	1	0	1	0	0	0	0	0	0	0	0	0	0	0	0	0	0	1	0	0	0	1
NLRP2	4	0	0	0	1	0	1	0	0	0	0	0	0	0	0	0	0	0	0	0	1	1	0	0	0	0
PRKACA	4	0	0	0	0	0	0	0	0	0	0	0	1	0	1	1	0	0	0	1	0	0	0	0	0	0
IRF9	4	0	0	0	0	0	0	0	1	0	0	0	1	0	1	0	0	0	0	1	0	0	0	0	0	0
E2F4	4	0	0	0	0	0	0	0	1	0	0	0	1	0	1	0	0	0	0	1	0	0	0	0	0	0
PML	4	0	0	0	0	0	0	0	0	1	0	0	1	1	1	0	0	0	0	0	0	0	0	0	0	0
SRC	4	0	0	0	0	0	0	0	0	1	0	0	1	0	1	1	0	0	0	0	0	0	0	0	0	0
MEF2A	4	0	0	0	0	0	0	0	0	0	0	0	0	1	0	1	0	1	0	0	0	1	0	0	0	0
MAF	4	0	0	0	0	0	0	0	0	0	1	0	1	0	1	0	0	0	0	1	0	0	0	0	0	0
SOX2	4	0	0	0	0	0	0	0	0	0	0	0	0	1	0	0	0	1	0	0	1	1	0	0	0	0
ATF2	4	0	0	0	0	0	0	0	0	0	0	0	0	1	0	1	0	1	0	0	0	1	0	0	0	0
FLI1	4	0	0	0	0	0	0	0	0	0	0	1	0	1	0	1	0	1	0	0	0	0	0	0	0	0
FBXW7	4	0	0	0	0	0	0	0	0	0	1	0	1	1	1	0	0	0	0	0	0	0	0	0	0	0
SMAD4	4	0	0	0	0	0	0	0	0	0	0	0	1	0	1	1	0	0	0	0	0	1	0	0	0	0
MEF2C	4	0	0	0	0	0	0	0	0	0	0	0	1	0	0	0	0	0	0	0	0	1	0	0	1	1
RARA	4	0	0	0	0	0	0	0	0	0	0	0	1	0	1	1	0	1	0	0	0	0	0	0	0	0
EGFR	4	0	0	0	0	0	0	0	0	0	0	0	1	0	1	0	0	0	0	0	0	1	0	0	0	1
HDAC2	4	0	0	0	0	0	0	0	0	0	0	0	1	1	1	0	0	0	0	0	0	0	0	0	0	1
ESR2	4	0	0	0	0	0	0	0	0	0	0	0	1	0	1	0	0	0	0	0	0	1	0	0	0	1
ETS2	4	0	0	0	0	0	0	0	0	0	0	0	0	1	0	0	0	1	0	0	1	1	0	0	0	0
WT1	4	0	0	0	0	0	0	0	0	0	0	0	1	0	1	0	0	0	0	1	0	0	0	0	0	1
FOXO4	4	0	0	0	0	0	0	0	0	0	0	1	0	1	0	1	0	1	0	0	0	0	0	0	0	0
NR0B2	4	0	0	0	0	0	0	0	0	0	0	0	1	1	1	0	0	0	0	0	0	1	0	0	0	0
NONO	4	0	0	0	0	0	0	0	0	0	1	0	1	0	1	0	0	0	0	1	0	0	0	0	0	0
IRF2	4	0	0	0	0	0	0	0	0	0	1	0	1	0	1	0	0	0	0	1	0	0	0	0	0	0
PPP1CA	4	0	0	0	0	0	0	0	0	0	0	0	1	1	1	1	0	0	0	0	0	0	0	0	0	0
MYOD1	4	0	0	0	0	0	0	0	0	0	0	0	1	0	0	0	0	0	0	0	0	1	0	0	1	1
PLK2	4	0	0	0	0	0	0	0	0	0	0	0	1	0	1	0	0	0	0	0	1	1	0	0	0	0
SNAI1	4	0	0	0	0	0	0	0	0	0	0	0	1	1	1	0	0	0	0	0	0	1	0	0	0	0
MAP3K8	4	0	0	0	0	0	0	0	0	0	0	0	1	0	1	0	0	0	0	0	1	1	0	0	0	0
MECP2	4	0	0	0	0	0	0	0	0	0	0	0	0	1	0	0	0	0	0	0	1	1	0	0	0	1
L.type.Calcium.Channel	4	0	0	0	0	0	0	0	0	0	0	0	0	0	0	0	0	0	0	0	1	1	0	0	1	1
NTRK1	4	0	0	0	0	0	0	0	0	0	0	0	0	0	0	0	0	0	0	0	1	1	0	0	1	1
HDL.cholesterol	4	0	0	0	0	0	0	0	0	0	0	0	0	0	0	0	0	0	0	0	1	1	1	1	0	0
S100A9	4	0	0	0	0	0	0	0	0	0	0	0	0	0	0	0	0	0	0	0	1	1	0	0	1	1
PDGF.BB	4	0	0	0	0	0	0	0	0	0	0	0	0	0	0	0	0	0	0	0	1	1	0	0	1	1
S100A8	4	0	0	0	0	0	0	0	0	0	0	0	0	0	0	0	0	0	0	0	1	1	0	0	1	1
BDNF	4	0	0	0	0	0	0	0	0	0	0	0	0	0	0	0	0	0	0	0	1	1	0	0	1	1
SIM1	4	0	0	0	0	0	0	0	0	0	0	0	0	0	0	0	0	0	0	0	1	1	0	0	1	1
miR.293.5p..and.other.miRNAs.w.seed.CUCAAAC.	4	0	0	0	0	0	0	0	0	0	0	0	0	0	0	0	0	0	0	0	1	1	0	0	1	1
CHRM1	4	0	0	0	0	0	0	0	0	0	0	0	0	0	0	0	0	0	0	0	1	1	0	0	1	1
INTS11	4	0	0	0	0	0	0	0	0	0	0	0	0	0	0	0	0	0	0	0	1	1	0	0	1	1
C1QL1	4	0	0	0	0	0	0	0	0	0	0	0	0	0	0	0	0	0	0	0	1	1	0	0	1	1
Mt3	4	0	0	0	0	0	0	0	0	0	0	0	0	0	0	0	0	0	0	0	1	1	0	0	1	1
GALNS	4	0	0	0	0	0	0	0	0	0	0	0	0	0	0	0	0	0	0	0	1	1	0	0	1	1
Hdac	4	0	0	0	0	0	0	0	0	0	0	0	0	0	0	0	0	0	0	0	1	1	0	0	1	1
Vegf	4	0	0	0	0	0	0	0	0	0	0	0	0	0	0	0	0	0	0	0	1	1	0	0	1	1
DACH1	4	0	0	0	0	0	0	0	0	0	0	0	0	0	0	0	0	0	0	0	1	1	1	1	0	0
Pkg	4	0	0	0	0	0	0	0	0	0	0	0	0	0	0	0	0	0	0	0	1	1	0	0	1	1
ACSL4	4	0	0	0	0	0	0	0	0	0	0	0	0	0	0	0	0	0	0	0	1	1	0	0	1	1
NRTN	4	0	0	0	0	0	0	0	0	0	0	0	0	0	0	0	0	0	0	0	1	1	0	0	1	1
MAPK12	3	0	0	0	0	0	0	0	0	0	0	0	1	1	1	0	0	0	0	0	0	0	0	0	0	0
NRG1	3	1	0	0	0	0	0	0	0	0	0	0	0	0	0	0	0	0	0	0	0	1	0	0	0	1
MAPK13	3	0	0	0	0	0	0	0	0	0	0	0	1	1	1	0	0	0	0	0	0	0	0	0	0	0
CUL1	3	0	0	0	0	0	0	0	0	0	0	0	1	1	1	0	0	0	0	0	0	0	0	0	0	0
PDLIM5	3	1	1	1	0	0	0	0	0	0	0	0	0	0	0	0	0	0	0	0	0	0	0	0	0	0
ALX3	3	1	0	0	0	0	0	0	0	0	0	0	0	0	0	0	0	0	0	0	0	1	0	0	0	1
CCNDBP1	3	1	0	0	1	0	1	0	0	0	0	0	0	0	0	0	0	0	0	0	0	0	0	0	0	0
AMPH	3	0	1	0	1	0	1	0	0	0	0	0	0	0	0	0	0	0	0	0	0	0	0	0	0	0
TRPV1	3	0	0	0	0	0	0	0	0	0	0	0	0	0	0	0	0	0	0	0	1	1	0	0	0	1
WBP2	3	0	1	0	0	0	0	0	0	0	0	0	0	0	0	0	0	0	0	0	0	1	0	0	0	1
YTHDF1	3	1	0	1	0	1	0	0	0	0	0	0	0	0	0	0	0	0	0	0	0	0	0	0	0	0
XPO4	3	1	0	1	0	1	0	0	0	0	0	0	0	0	0	0	0	0	0	0	0	0	0	0	0	0
MLLT1	3	0	0	1	0	1	1	0	0	0	0	0	0	0	0	0	0	0	0	0	0	0	0	0	0	0
CLINT1	3	0	1	1	1	0	0	0	0	0	0	0	0	0	0	0	0	0	0	0	0	0	0	0	0	0
ISL1	3	1	0	0	0	0	0	0	0	0	0	0	0	0	0	0	0	0	0	0	1	1	0	0	0	0
AXIN2	3	0	0	0	0	0	0	0	0	0	1	0	0	0	0	0	0	0	0	0	1	1	0	0	0	0
CTNND2	3	1	0	1	0	1	0	0	0	0	0	0	0	0	0	0	0	0	0	0	0	0	0	0	0	0
MEOX1	3	1	0	0	0	0	0	0	0	0	0	0	0	0	0	0	0	0	0	0	1	1	0	0	0	0
UBE2I	3	1	0	0	0	0	0	0	0	0	1	0	0	1	0	0	0	0	0	0	0	0	0	0	0	0
DHX15	3	1	0	1	0	1	0	0	0	0	0	0	0	0	0	0	0	0	0	0	0	0	0	0	0	0
XPC	3	1	0	1	0	1	0	0	0	0	0	0	0	0	0	0	0	0	0	0	0	0	0	0	0	0
CETN2	3	1	0	1	0	1	0	0	0	0	0	0	0	0	0	0	0	0	0	0	0	0	0	0	0	0
RBM17	3	1	0	1	0	1	0	0	0	0	0	0	0	0	0	0	0	0	0	0	0	0	0	0	0	0
RBM5	3	1	0	1	0	1	0	0	0	0	0	0	0	0	0	0	0	0	0	0	0	0	0	0	0	0
CHERP	3	1	0	1	0	1	0	0	0	0	0	0	0	0	0	0	0	0	0	0	0	0	0	0	0	0
OR3A4P	3	1	0	1	0	1	0	0	0	0	0	0	0	0	0	0	0	0	0	0	0	0	0	0	0	0
ZYX	3	1	0	1	0	1	0	0	0	0	0	0	0	0	0	0	0	0	0	0	0	0	0	0	0	0
CBX8	3	0	0	1	0	1	1	0	0	0	0	0	0	0	0	0	0	0	0	0	0	0	0	0	0	0
OOEP	3	1	0	0	1	0	1	0	0	0	0	0	0	0	0	0	0	0	0	0	0	0	0	0	0	0
KHDC3L	3	1	0	0	1	0	1	0	0	0	0	0	0	0	0	0	0	0	0	0	0	0	0	0	0	0
F2	3	1	0	0	0	0	0	0	0	0	0	0	0	0	0	0	0	0	0	0	0	1	0	0	0	1
HMGB1	3	1	0	0	0	0	0	0	0	1	0	0	0	1	0	0	0	0	0	0	0	0	0	0	0	0
SPI1	3	0	0	0	0	0	0	0	0	0	0	0	0	1	0	1	0	1	0	0	0	0	0	0	0	0
OLIG1	3	0	0	0	0	0	1	0	0	0	0	0	1	0	1	0	0	0	0	0	0	0	0	0	0	0
CALM1	3	0	1	0	1	0	0	0	0	0	0	0	0	1	0	0	0	0	0	0	0	0	0	0	0	0
CALM2	3	0	1	0	1	0	0	0	0	0	0	0	0	1	0	0	0	0	0	0	0	0	0	0	0	0
CALM3	3	0	1	0	1	0	0	0	0	0	0	0	0	1	0	0	0	0	0	0	0	0	0	0	0	0
EIF3H	3	0	1	0	1	0	1	0	0	0	0	0	0	0	0	0	0	0	0	0	0	0	0	0	0	0
BRK1	3	0	1	0	1	0	1	0	0	0	0	0	0	0	0	0	0	0	0	0	0	0	0	0	0	0
S100B	3	0	0	0	0	0	0	0	0	0	0	0	0	0	0	0	0	0	0	0	1	1	0	0	0	1
PKM	3	0	0	0	0	0	0	0	1	0	0	1	0	1	0	0	0	0	0	0	0	0	0	0	0	0
BAG2	3	0	1	0	1	0	1	0	0	0	0	0	0	0	0	0	0	0	0	0	0	0	0	0	0	0
MEMO1	3	0	0	0	0	0	0	0	0	0	0	0	0	0	0	0	0	0	0	0	0	1	1	1	0	0
STAU2	3	0	1	0	1	0	1	0	0	0	0	0	0	0	0	0	0	0	0	0	0	0	0	0	0	0
PMEPA1	3	0	0	1	0	1	0	0	0	0	0	0	0	0	0	0	0	0	0	0	0	0	0	0	1	0
PRDX4	3	0	0	0	1	0	1	0	0	0	0	0	0	0	0	0	0	0	0	0	0	1	0	0	0	0
PRTN3	3	0	0	0	1	0	1	0	0	0	0	0	0	0	0	0	0	0	0	0	1	0	0	0	0	0
PTHLH	3	1	0	0	0	1	0	0	0	0	0	0	0	0	0	0	0	0	0	0	0	1	0	0	0	0
ARL2BP	3	1	0	1	0	1	0	0	0	0	0	0	0	0	0	0	0	0	0	0	0	0	0	0	0	0
PSMC3	3	1	0	1	0	1	0	0	0	0	0	0	0	0	0	0	0	0	0	0	0	0	0	0	0	0
DUBR	3	1	0	1	0	1	0	0	0	0	0	0	0	0	0	0	0	0	0	0	0	0	0	0	0	0
MSI1	3	1	0	0	1	0	0	0	0	0	0	0	0	0	0	0	0	0	0	0	0	0	0	0	0	1
KDM1A	3	1	0	0	0	0	0	0	0	0	0	0	1	0	1	0	0	0	0	0	0	0	0	0	0	0
LONP1	3	1	0	0	0	0	0	0	0	0	0	0	0	0	0	0	0	0	0	0	0	0	1	1	0	0
SNAI2	3	1	0	1	0	1	0	0	0	0	0	0	0	0	0	0	0	0	0	0	0	0	0	0	0	0
KIF1B	3	1	0	0	0	0	0	0	0	0	0	0	0	0	0	0	0	0	0	0	1	1	0	0	0	0
AURKA	3	1	1	0	0	0	1	0	0	0	0	0	0	0	0	0	0	0	0	0	0	0	0	0	0	0
ZMIZ2	3	1	0	1	0	1	0	0	0	0	0	0	0	0	0	0	0	0	0	0	0	0	0	0	0	0
KLHL18	3	1	1	0	0	0	1	0	0	0	0	0	0	0	0	0	0	0	0	0	0	0	0	0	0	0
AURKAIP1	3	1	1	0	0	0	1	0	0	0	0	0	0	0	0	0	0	0	0	0	0	0	0	0	0	0
ARG1	3	1	0	1	0	1	0	0	0	0	0	0	0	0	0	0	0	0	0	0	0	0	0	0	0	0
NOS2	3	1	0	1	0	1	0	0	0	0	0	0	0	0	0	0	0	0	0	0	0	0	0	0	0	0
HMOX1	3	1	0	0	0	0	0	0	0	0	0	0	0	0	0	0	0	0	0	0	1	1	0	0	0	0
SF3A3	3	1	0	0	1	0	1	0	0	0	0	0	0	0	0	0	0	0	0	0	0	0	0	0	0	0
SMC1A	3	1	0	0	1	0	1	0	0	0	0	0	0	0	0	0	0	0	0	0	0	0	0	0	0	0
NUDCD2	3	1	0	0	1	0	1	0	0	0	0	0	0	0	0	0	0	0	0	0	0	0	0	0	0	0
DDX54	3	1	0	0	1	0	1	0	0	0	0	0	0	0	0	0	0	0	0	0	0	0	0	0	0	0
PPRC1	3	1	0	0	0	0	0	0	0	0	0	0	0	0	0	0	0	0	0	0	1	1	0	0	0	0
PSMC1	3	1	0	0	1	0	1	0	0	0	0	0	0	0	0	0	0	0	0	0	0	0	0	0	0	0
CNOT4	3	1	0	1	0	1	0	0	0	0	0	0	0	0	0	0	0	0	0	0	0	0	0	0	0	0
PEG10	3	1	0	1	0	1	0	0	0	0	0	0	0	0	0	0	0	0	0	0	0	0	0	0	0	0
SLFN12	3	1	0	0	1	0	1	0	0	0	0	0	0	0	0	0	0	0	0	0	0	0	0	0	0	0
KMT2E	3	0	1	0	1	0	1	0	0	0	0	0	0	0	0	0	0	0	0	0	0	0	0	0	0	0
GJA5	3	0	1	0	1	0	1	0	0	0	0	0	0	0	0	0	0	0	0	0	0	0	0	0	0	0
POLB	3	0	1	0	1	0	1	0	0	0	0	0	0	0	0	0	0	0	0	0	0	0	0	0	0	0
SIVA1	3	0	1	0	1	0	1	0	0	0	0	0	0	0	0	0	0	0	0	0	0	0	0	0	0	0
HCRT	3	0	1	0	0	0	0	0	0	0	0	0	0	0	0	0	0	0	0	0	1	1	0	0	0	0
SAFB	3	0	1	0	1	0	1	0	0	0	0	0	0	0	0	0	0	0	0	0	0	0	0	0	0	0
FOXP2	3	0	1	0	0	0	0	0	0	0	1	0	0	0	0	0	0	0	0	1	0	0	0	0	0	0
CD27	3	0	1	0	1	0	1	0	0	0	0	0	0	0	0	0	0	0	0	0	0	0	0	0	0	0
MIR31HG	3	0	1	0	1	0	1	0	0	0	0	0	0	0	0	0	0	0	0	0	0	0	0	0	0	0
SNAP91	3	0	1	0	1	0	1	0	0	0	0	0	0	0	0	0	0	0	0	0	0	0	0	0	0	0
XAB2	3	0	1	0	1	0	1	0	0	0	0	0	0	0	0	0	0	0	0	0	0	0	0	0	0	0
GKAP1	3	0	1	0	1	0	1	0	0	0	0	0	0	0	0	0	0	0	0	0	0	0	0	0	0	0
FBXO40	3	0	1	0	1	0	1	0	0	0	0	0	0	0	0	0	0	0	0	0	0	0	0	0	0	0
CAST	3	0	1	0	1	0	1	0	0	0	0	0	0	0	0	0	0	0	0	0	0	0	0	0	0	0
EDN1	3	0	1	0	0	0	0	0	0	0	0	0	0	0	0	0	0	0	0	0	0	1	0	0	0	1
CD70	3	0	1	0	1	0	1	0	0	0	0	0	0	0	0	0	0	0	0	0	0	0	0	0	0	0
RANBP10	3	0	1	1	0	1	0	0	0	0	0	0	0	0	0	0	0	0	0	0	0	0	0	0	0	0
HSPH1	3	0	1	0	1	0	1	0	0	0	0	0	0	0	0	0	0	0	0	0	0	0	0	0	0	0
ITPRID2	3	0	1	0	1	0	1	0	0	0	0	0	0	0	0	0	0	0	0	0	0	0	0	0	0	0
NOC2L	3	0	1	0	1	0	1	0	0	0	0	0	0	0	0	0	0	0	0	0	0	0	0	0	0	0
NUCB2	3	0	1	1	0	1	0	0	0	0	0	0	0	0	0	0	0	0	0	0	0	0	0	0	0	0
ZNF830	3	0	1	0	1	0	1	0	0	0	0	0	0	0	0	0	0	0	0	0	0	0	0	0	0	0
XPO7	3	0	1	0	1	0	1	0	0	0	0	0	0	0	0	0	0	0	0	0	0	0	0	0	0	0
CD2AP	3	0	1	0	1	0	1	0	0	0	0	0	0	0	0	0	0	0	0	0	0	0	0	0	0	0
UBR3	3	0	1	0	1	0	1	0	0	0	0	0	0	0	0	0	0	0	0	0	0	0	0	0	0	0
NAP1L4	3	0	1	0	1	0	1	0	0	0	0	0	0	0	0	0	0	0	0	0	0	0	0	0	0	0
CCKAR	3	0	1	0	0	0	0	0	0	0	0	0	0	0	0	0	0	0	0	0	1	0	0	0	0	1
DNAJC5	3	0	1	0	1	0	1	0	0	0	0	0	0	0	0	0	0	0	0	0	0	0	0	0	0	0
CXCL12	3	0	1	0	0	0	1	0	0	0	0	0	0	0	0	0	0	0	0	0	0	1	0	0	0	0
GPIHBP1	3	0	1	0	1	0	1	0	0	0	0	0	0	0	0	0	0	0	0	0	0	0	0	0	0	0
MOV10L1	3	0	1	0	1	0	1	0	0	0	0	0	0	0	0	0	0	0	0	0	0	0	0	0	0	0
LPL	3	0	1	0	1	0	1	0	0	0	0	0	0	0	0	0	0	0	0	0	0	0	0	0	0	0
HEXIM1	3	0	1	0	1	0	1	0	0	0	0	0	0	0	0	0	0	0	0	0	0	0	0	0	0	0
SORL1	3	0	1	0	1	0	1	0	0	0	0	0	0	0	0	0	0	0	0	0	0	0	0	0	0	0
HIF3A	3	0	1	0	1	0	1	0	0	0	0	0	0	0	0	0	0	0	0	0	0	0	0	0	0	0
LINC00958	3	0	1	0	1	0	1	0	0	0	0	0	0	0	0	0	0	0	0	0	0	0	0	0	0	0
WDR5	3	0	1	0	1	0	1	0	0	0	0	0	0	0	0	0	0	0	0	0	0	0	0	0	0	0
SRSF2	3	0	1	1	0	1	0	0	0	0	0	0	0	0	0	0	0	0	0	0	0	0	0	0	0	0
MET	3	0	0	1	0	1	0	0	0	0	0	0	0	0	1	0	0	0	0	0	0	0	0	0	0	0
MAP2K5	3	0	0	0	0	0	0	0	0	0	0	0	0	0	0	0	0	0	0	0	1	1	0	0	1	0
UPF1	3	0	0	1	0	1	0	0	0	0	0	0	0	1	0	0	0	0	0	0	0	0	0	0	0	0
C9orf72	3	0	0	1	0	1	0	0	0	0	0	0	0	0	0	0	0	0	0	0	0	0	0	0	0	1
GATA3	3	0	0	0	0	0	0	0	0	0	0	0	0	1	0	0	0	1	0	0	0	0	0	0	0	1
HSPB1	3	0	0	0	0	0	0	0	0	0	0	0	0	1	0	1	0	0	0	0	0	0	0	0	1	0
CYTH2	3	0	0	1	0	1	0	0	0	0	0	0	0	0	0	0	0	0	0	0	1	0	0	0	0	0
PDCD6IP	3	0	0	0	0	1	0	0	0	0	0	0	0	0	0	0	0	0	0	0	0	0	0	0	1	1
MIB1	3	0	0	1	1	1	0	0	0	0	0	0	0	0	0	0	0	0	0	0	0	0	0	0	0	0
AFP	3	0	0	1	0	1	0	0	0	0	0	0	0	0	0	0	0	0	0	0	0	0	0	0	0	1
NHLH2	3	0	0	0	1	1	1	0	0	0	0	0	0	0	0	0	0	0	0	0	0	0	0	0	0	0
HNF1A	3	0	0	0	1	0	1	0	0	0	0	0	0	0	0	0	0	0	0	0	0	1	0	0	0	0
FOXO1	3	0	0	0	0	0	0	0	0	0	0	0	1	0	1	0	0	0	0	0	0	0	0	0	0	1
REL	3	0	0	0	0	0	0	0	0	1	0	0	0	1	0	0	0	1	0	0	0	0	0	0	0	0
BHLHE41	3	0	0	0	1	0	1	0	0	0	0	0	0	0	0	0	0	0	0	0	0	0	0	0	0	1
BMP10	3	0	0	1	0	1	0	0	0	0	0	0	0	0	0	0	0	0	0	0	0	1	0	0	0	0
FOXL2	3	0	0	1	0	1	0	0	0	0	0	0	0	0	0	0	0	0	0	0	0	1	0	0	0	0
SPIB	3	0	0	0	0	0	0	0	0	0	0	0	1	0	1	0	0	0	0	1	0	0	0	0	0	0
ACVR1	3	0	0	1	0	1	0	0	0	0	0	0	0	0	0	0	0	0	0	0	0	1	0	0	0	0
AKT3	3	0	0	0	1	0	0	0	0	0	0	0	1	1	0	0	0	0	0	0	0	0	0	0	0	0
BMP6	3	0	0	0	0	0	0	0	0	0	0	0	0	0	0	0	0	0	0	0	0	1	0	0	1	1
HIC1	3	0	0	0	1	0	1	0	1	0	0	0	0	0	0	0	0	0	0	0	0	0	0	0	0	0
GDF2	3	0	0	0	0	0	0	0	0	0	0	0	0	0	0	0	0	0	0	0	1	1	0	0	0	1
CNTF	3	0	0	0	0	0	0	0	0	0	0	0	0	0	0	0	0	0	0	0	1	1	0	0	0	1
UPF2	3	0	0	1	1	1	0	0	0	0	0	0	0	0	0	0	0	0	0	0	0	0	0	0	0	0
CDON	3	0	0	1	0	1	0	0	0	0	0	0	0	0	0	0	0	0	0	0	0	0	0	0	1	0
ATG7	3	0	0	1	0	1	0	0	0	0	0	0	0	0	0	0	0	0	0	0	0	0	0	0	1	0
CREB3	3	0	0	1	0	0	0	0	0	0	0	0	0	0	0	0	0	0	0	0	1	1	0	0	0	0
GRK6	3	0	0	1	0	1	0	0	0	0	0	0	0	0	0	0	0	0	0	0	1	0	0	0	0	0
DRD5	3	0	0	1	0	0	0	0	0	0	0	0	0	0	0	0	0	0	0	0	1	1	0	0	0	0
MLST8	3	0	0	1	1	0	0	0	1	0	0	0	0	0	0	0	0	0	0	0	0	0	0	0	0	0
ADGRB1	3	0	0	1	1	1	0	0	0	0	0	0	0	0	0	0	0	0	0	0	0	0	0	0	0	0
APC2	3	0	0	1	1	1	0	0	0	0	0	0	0	0	0	0	0	0	0	0	0	0	0	0	0	0
MARCH7	3	0	0	1	1	1	0	0	0	0	0	0	0	0	0	0	0	0	0	0	0	0	0	0	0	0
SPTBN1	3	0	0	1	0	1	0	0	0	0	0	0	0	0	0	0	0	0	0	0	0	1	0	0	0	0
GATA4	3	0	0	1	0	1	0	0	0	0	0	0	0	0	0	0	0	0	0	0	0	1	0	0	0	0
ARF1	3	0	0	1	1	1	0	0	0	0	0	0	0	0	0	0	0	0	0	0	0	0	0	0	0	0
ELMOD3	3	0	0	1	1	1	0	0	0	0	0	0	0	0	0	0	0	0	0	0	0	0	0	0	0	0
MEG3	3	0	0	0	1	0	1	0	0	0	0	0	0	1	0	0	0	0	0	0	0	0	0	0	0	0
UBAC1	3	0	0	0	1	1	1	0	0	0	0	0	0	0	0	0	0	0	0	0	0	0	0	0	0	0
VWF	3	0	0	0	1	0	1	0	0	0	0	0	0	0	0	0	0	0	0	0	0	0	0	0	0	1
COL7A1	3	0	0	0	1	0	1	0	0	0	0	0	0	0	0	0	0	0	0	0	0	1	0	0	0	0
ARHGDIG	3	0	0	0	1	0	1	0	0	0	0	0	0	0	0	0	0	0	0	0	0	1	0	0	0	0
GRK2	3	0	0	0	1	0	0	0	0	0	0	0	0	0	0	0	0	0	0	0	1	0	0	0	1	0
NFKBIB	3	0	0	0	1	0	1	0	0	0	0	0	0	1	0	0	0	0	0	0	0	0	0	0	0	0
NPM1	3	0	0	0	1	0	1	0	0	0	0	0	0	0	1	0	0	0	0	0	0	0	0	0	0	0
MDK	3	0	0	0	1	0	1	0	0	0	0	0	0	0	0	0	0	0	0	0	0	0	0	0	0	1
UACA	3	0	0	0	1	0	1	0	0	0	0	0	0	0	0	0	0	0	0	0	0	0	0	0	0	1
NFKBIZ	3	0	0	0	1	0	1	0	1	0	0	0	0	0	0	0	0	0	0	0	0	0	0	0	0	0
F3	3	0	0	0	1	0	0	0	0	0	0	0	0	0	0	0	0	0	0	0	1	1	0	0	0	0
SPP1	3	0	0	0	1	0	1	0	0	0	0	0	0	0	0	0	0	0	0	0	0	1	0	0	0	0
CSF2	3	0	0	0	1	0	1	0	0	0	0	0	0	0	0	0	0	0	0	0	0	1	0	0	0	0
PRKAG3	3	0	0	0	1	0	0	0	0	0	0	0	0	0	0	0	0	0	0	0	0	1	0	0	0	1
GPS2	3	0	0	0	1	0	1	0	0	0	0	0	0	0	0	0	0	0	0	0	0	1	0	0	0	0
CLDN4	3	0	0	0	0	1	0	0	0	0	0	0	0	0	0	0	0	0	0	0	1	1	0	0	0	0
RAB22A	3	0	0	0	0	0	1	0	0	0	0	0	0	0	0	0	0	0	0	0	1	1	0	0	0	0
ADORA2A	3	0	0	0	0	0	1	0	0	0	0	0	0	0	0	0	0	0	0	0	1	1	0	0	0	0
YWHAZ	3	0	0	0	0	0	1	0	0	0	0	0	1	1	0	0	0	0	0	0	0	0	0	0	0	0
ATR	3	0	0	0	0	0	1	0	0	0	0	0	1	0	1	0	0	0	0	0	0	0	0	0	0	0
EPB41	3	0	0	0	0	0	1	0	0	0	0	0	0	0	0	0	0	0	0	0	1	1	0	0	0	0
SCAP	3	0	0	0	0	0	1	0	0	0	0	0	0	0	0	0	0	0	0	0	1	1	0	0	0	0
SMAD7	3	0	0	0	0	0	0	1	0	0	0	0	0	0	0	1	0	0	0	0	0	1	0	0	0	0
FKBP8	3	0	0	0	0	0	0	0	1	0	0	0	0	0	0	0	0	0	0	0	1	1	0	0	0	0
JAK1	3	0	0	0	0	0	0	0	1	0	0	0	0	0	0	0	0	0	0	0	0	1	0	0	1	0
IFNAR2	3	0	0	0	0	0	0	0	1	0	0	0	0	0	0	0	0	0	0	1	0	0	0	0	1	0
CHUK	3	0	0	0	0	0	0	0	1	0	0	0	0	1	0	0	0	0	0	0	0	1	0	0	0	0
PRKAA1	3	0	0	0	0	0	0	0	0	0	0	0	1	1	1	0	0	0	0	0	0	0	0	0	0	0
MYC	3	0	0	0	0	0	0	0	0	0	0	0	0	1	0	0	0	0	1	0	0	1	0	0	0	0
IGF2BP1	3	0	0	0	0	0	0	0	0	1	0	1	0	1	0	0	0	0	0	0	0	0	0	0	0	0
BCL11A	3	0	0	0	0	0	0	0	0	1	0	1	0	1	0	0	0	0	0	0	0	0	0	0	0	0
SP3	3	0	0	0	0	0	0	0	0	0	0	0	0	1	0	0	0	0	0	0	0	1	0	0	0	1
TAL1	3	0	0	0	0	0	0	0	0	0	0	0	1	0	1	0	0	0	0	1	0	0	0	0	0	0
CCNB1	3	0	0	0	0	0	0	0	0	0	0	0	1	0	1	0	0	0	0	0	0	1	0	0	0	0
PBX3	3	0	0	0	0	0	0	0	0	0	1	0	0	0	0	0	0	1	0	1	0	0	0	0	0	0
MEIS1	3	0	0	0	0	0	0	0	0	0	1	0	0	0	0	0	0	1	0	1	0	0	0	0	0	0
SKP2	3	0	0	0	0	0	0	0	0	0	0	0	1	1	1	0	0	0	0	0	0	0	0	0	0	0
PPARG	3	0	0	0	0	0	0	0	0	0	0	0	0	1	0	0	0	0	0	0	0	1	0	0	0	1
RUNX3	3	0	0	0	0	0	0	0	0	0	0	0	0	1	0	0	0	0	0	0	0	0	1	1	0	0
CDKN1A	3	0	0	0	0	0	0	0	0	0	0	0	1	1	1	0	0	0	0	0	0	0	0	0	0	0
RXRA	3	0	0	0	0	0	0	0	0	0	0	0	1	0	1	0	0	0	0	0	0	1	0	0	0	0
VDR	3	0	0	0	0	0	0	0	0	0	0	0	1	0	1	0	0	0	0	0	0	1	0	0	0	0
FBXW11	3	0	0	0	0	0	0	0	0	0	0	0	1	1	1	0	0	0	0	0	0	0	0	0	0	0
RBX1	3	0	0	0	0	0	0	0	0	0	0	0	1	1	1	0	0	0	0	0	0	0	0	0	0	0
SKP1	3	0	0	0	0	0	0	0	0	0	0	0	1	1	1	0	0	0	0	0	0	0	0	0	0	0
DNMT3A	3	0	0	0	0	0	0	0	0	0	0	0	0	0	0	0	0	0	0	0	0	1	0	0	1	1
ELAVL1	3	0	0	0	0	0	0	0	0	0	0	0	1	1	1	0	0	0	0	0	0	0	0	0	0	0
SNCA	3	0	0	0	0	0	0	0	0	0	1	0	0	0	0	0	0	0	0	0	1	1	0	0	0	0
RUVBL1	3	0	0	0	0	0	0	0	0	0	0	0	1	0	1	0	0	1	0	0	0	0	0	0	0	0
CEBPA	3	0	0	0	0	0	0	0	0	0	0	0	1	0	1	0	0	0	0	0	0	1	0	0	0	0
NFE2L2	3	0	0	0	0	0	0	0	0	0	0	0	1	0	1	0	0	0	0	0	0	0	0	0	0	1
HDAC6	3	0	0	0	0	0	0	0	0	0	0	0	0	0	0	0	0	0	0	0	0	1	0	0	1	1
MEF2B	3	0	0	0	0	0	0	0	0	0	0	0	1	0	1	0	0	0	0	1	0	0	0	0	0	0
SOX11	3	0	0	0	0	0	0	0	0	0	0	0	1	0	1	0	0	0	0	1	0	0	0	0	0	0
HCFC1	3	0	0	0	0	0	0	0	0	0	0	0	1	0	1	0	0	0	0	1	0	0	0	0	0	0
THAP11	3	0	0	0	0	0	0	0	0	0	0	0	1	0	1	0	0	0	0	1	0	0	0	0	0	0
GLI2	3	0	0	0	0	0	0	0	0	0	0	0	1	0	1	0	0	0	0	1	0	0	0	0	0	0
FOXP1	3	0	0	0	0	0	0	0	0	0	0	0	1	0	1	0	0	0	0	1	0	0	0	0	0	0
CCND1	3	0	0	0	0	0	0	0	0	0	0	0	1	1	1	0	0	0	0	0	0	0	0	0	0	0
ELF1	3	0	0	0	0	0	0	0	0	1	0	0	0	1	0	0	0	1	0	0	0	0	0	0	0	0
E2F6	3	0	0	0	0	0	0	0	0	0	0	0	1	0	1	0	0	0	0	1	0	0	0	0	0	0
CABIN1	3	0	0	0	0	0	0	0	0	0	0	0	0	1	0	0	0	0	0	0	1	0	0	0	0	1
HDAC4	3	0	0	0	0	0	0	0	0	0	0	0	0	0	0	0	0	0	0	0	0	1	0	0	1	1
HDAC5	3	0	0	0	0	0	0	0	0	0	0	0	0	0	1	0	0	0	0	0	0	0	0	0	1	1
ACTG1	3	0	0	0	0	0	0	0	0	0	0	0	1	0	1	0	0	0	0	0	0	0	0	0	0	1
CHEK1	3	0	0	0	0	0	0	0	0	0	0	0	1	1	1	0	0	0	0	0	0	0	0	0	0	0
STAT5A	3	0	0	0	0	0	0	0	0	0	0	0	0	0	1	0	0	0	0	0	0	1	0	0	0	1
MAML1	3	0	0	0	0	0	0	0	0	0	0	0	1	0	1	0	0	0	0	0	0	0	0	0	0	1
MED12	3	0	0	0	0	0	0	0	0	0	0	0	1	0	1	0	0	0	0	0	0	1	0	0	0	0
PROX1	3	0	0	0	0	0	0	0	0	0	0	1	0	1	0	0	0	1	0	0	0	0	0	0	0	0
BACH1	3	0	0	0	0	0	0	0	0	0	0	0	1	0	1	0	0	0	0	1	0	0	0	0	0	0
ACTA1	3	0	0	0	0	0	0	0	0	0	0	0	1	0	1	0	0	0	0	1	0	0	0	0	0	0
BCL2	3	0	0	0	0	0	0	0	0	0	0	0	1	0	1	0	0	0	0	0	0	1	0	0	0	0
PAX5	3	0	0	0	0	0	0	0	0	0	0	0	1	0	1	0	0	0	0	1	0	0	0	0	0	0
PTK2	3	0	0	0	0	0	0	0	0	0	0	0	1	0	1	0	0	0	0	0	0	1	0	0	0	0
TWIST1	3	0	0	0	0	0	0	0	0	0	0	0	0	1	0	0	0	0	0	0	0	1	0	0	0	1
MAPKAPK2	3	0	0	0	0	0	0	0	0	0	0	0	0	1	0	0	0	0	0	0	1	1	0	0	0	0
PLCG1	3	0	0	0	0	0	0	0	0	0	0	0	0	0	1	0	0	0	0	0	0	1	0	0	0	1
NOS1	3	0	0	0	0	0	0	0	0	0	0	0	0	0	1	0	0	0	0	0	1	1	0	0	0	0
TRIM71	3	0	0	0	0	0	0	0	0	0	0	0	0	0	0	0	0	1	1	1	0	0	0	0	0	0
TRIM36	3	0	0	0	0	0	0	0	0	0	0	0	0	0	0	0	0	1	1	1	0	0	0	0	0	0
CG	3	0	0	0	0	0	0	0	0	0	0	0	0	0	0	0	0	0	0	0	1	1	0	0	0	1
TSC2	3	0	0	0	0	0	0	0	0	0	0	0	0	0	0	0	0	0	0	0	1	1	0	0	0	1
ADCYAP1	3	0	0	0	0	0	0	0	0	0	0	0	0	0	0	0	0	0	0	0	1	1	0	0	0	1
Calcineurin.protein.s.	3	0	0	0	0	0	0	0	0	0	0	0	0	0	0	0	0	0	0	0	1	1	0	0	0	1
GH1	3	0	0	0	0	0	0	0	0	0	0	0	0	0	0	0	0	0	0	0	1	1	0	0	0	1
VEGFA	3	0	0	0	0	0	0	0	0	0	0	0	0	0	0	0	0	0	0	0	1	1	0	0	0	1
Creb	3	0	0	0	0	0	0	0	0	0	0	0	0	0	0	0	0	0	0	0	0	1	0	0	1	1
SRF	3	0	0	0	0	0	0	0	0	0	0	0	0	0	0	0	0	0	0	0	1	1	0	0	0	1
HMGA1	3	0	0	0	0	0	0	0	0	0	0	0	0	0	0	0	0	0	0	0	0	1	0	0	1	1
ADRB	3	0	0	0	0	0	0	0	0	0	0	0	0	0	0	0	0	0	0	0	1	1	0	0	0	1
NGF	3	0	0	0	0	0	0	0	0	0	0	0	0	0	0	0	0	0	0	0	1	1	0	0	0	1
Hdac.Rcor.Rest.Sin3a	3	0	0	0	0	0	0	0	0	0	0	0	0	0	0	0	0	0	0	0	1	1	0	0	1	0
NEUROG1	3	0	0	0	0	0	0	0	0	0	0	0	0	0	0	0	0	0	0	0	1	1	0	0	0	1
GDNF	3	0	0	0	0	0	0	0	0	0	0	0	0	0	0	0	0	0	0	0	0	1	0	0	1	1
GPER1	3	0	0	0	0	0	0	0	0	0	0	0	0	0	0	0	0	0	0	0	0	1	0	0	1	1
Ngf	3	0	0	0	0	0	0	0	0	0	0	0	0	0	0	0	0	0	0	0	1	1	0	0	0	1
sGC	3	0	0	0	0	0	0	0	0	0	0	0	0	0	0	0	0	0	0	0	1	1	0	0	0	1
GABA.receptor	3	0	0	0	0	0	0	0	0	0	0	0	0	0	0	0	0	0	0	0	1	1	0	0	0	1
Nos	3	0	0	0	0	0	0	0	0	0	0	0	0	0	0	0	0	0	0	0	1	1	0	0	0	1
Pde	3	0	0	0	0	0	0	0	0	0	0	0	0	0	0	0	0	0	0	0	1	1	0	0	0	1
LHX1	3	0	0	0	0	0	0	0	0	0	0	0	0	0	0	0	0	0	0	0	1	1	0	0	0	1
KRT5	3	0	0	0	0	0	0	0	0	0	0	0	0	0	0	0	0	0	0	0	1	1	0	0	0	1
RGS2	3	0	0	0	0	0	0	0	0	0	0	0	0	0	0	0	0	0	0	0	1	1	0	0	1	0
LYL1	3	0	0	0	0	0	0	0	0	0	0	0	0	0	0	0	0	0	0	0	1	1	0	0	0	1
CCL5	3	0	0	0	0	0	0	0	0	0	0	0	0	0	0	0	0	0	0	0	1	1	0	0	0	1
FSH	3	0	0	0	0	0	0	0	0	0	0	0	0	0	0	0	0	0	0	0	1	1	0	0	0	1
NCR2	3	0	0	0	0	0	0	0	0	0	0	0	0	0	0	0	0	0	0	0	1	1	0	0	0	1
CCN2	3	0	0	0	0	0	0	0	0	0	0	0	0	0	0	0	0	0	0	0	1	1	0	0	0	1
MAPK7	3	0	0	0	0	0	0	0	0	0	0	0	0	0	0	0	0	0	0	0	1	1	0	0	0	1
NKX6.1	3	0	0	0	0	0	0	0	0	0	0	0	0	0	0	0	0	0	0	0	1	1	0	0	0	1
FMR1	3	0	0	0	0	0	0	0	0	0	0	0	0	0	0	0	0	0	0	0	1	1	0	0	1	0
MC1R	3	0	0	0	0	0	0	0	0	0	0	0	0	0	0	0	0	0	0	0	1	1	0	0	0	1
JMJD1C	3	0	0	0	0	0	0	0	0	0	0	0	0	0	0	0	0	0	0	0	1	1	0	0	0	1
DHH	3	0	0	0	0	0	0	0	0	0	0	0	0	0	0	0	0	0	0	0	1	1	0	0	0	1
Collagen.type.IV	3	0	0	0	0	0	0	0	0	0	0	0	0	0	0	0	0	0	0	0	0	1	0	0	1	1
PDGFB	3	0	0	0	0	0	0	0	0	0	0	0	0	0	0	0	0	0	0	0	0	1	0	0	1	1
MEF2D	3	0	0	0	0	0	0	0	0	0	0	0	0	0	0	0	0	0	0	0	0	1	0	0	1	1
PRKAR2B	3	0	0	0	0	0	0	0	0	0	0	0	0	0	0	0	0	0	0	0	0	1	0	0	1	1
Mlcp	3	0	0	0	0	0	0	0	0	0	0	0	0	0	0	0	0	0	0	0	0	1	0	0	1	1
VPS36	3	0	0	0	0	0	0	0	0	0	0	0	0	0	0	0	0	0	0	0	0	1	0	0	1	1
SLC17A6	3	0	0	0	0	0	0	0	0	0	0	0	0	0	0	0	0	0	0	0	0	1	0	0	1	1
Cabin1.HDAC1.2.MEF2D.MITR.Sin3	3	0	0	0	0	0	0	0	0	0	0	0	0	0	0	0	0	0	0	0	0	1	0	0	1	1
MEF2D.NFAT2.p300	3	0	0	0	0	0	0	0	0	0	0	0	0	0	0	0	0	0	0	0	0	1	0	0	1	1
IKZF2	3	0	0	0	0	0	0	0	0	0	0	0	0	0	0	0	0	0	0	0	0	1	0	0	1	1
Pkc.s.	3	0	0	0	0	0	0	0	0	0	0	0	0	0	0	0	0	0	0	0	0	1	0	1	0	1
FBXO25	3	0	0	0	0	0	0	0	0	0	0	0	0	0	0	0	0	0	0	0	0	1	0	0	1	1
SEMA5A	3	0	0	0	0	0	0	0	0	0	0	0	0	0	0	0	0	0	0	0	0	1	0	0	1	1
miR.4728.3p..miRNAs.w.seed.AUGCUGA.	3	0	0	0	0	0	0	0	0	0	0	0	0	0	0	0	0	0	0	0	0	1	0	0	1	1
MIR4728	3	0	0	0	0	0	0	0	0	0	0	0	0	0	0	0	0	0	0	0	0	1	0	0	1	1
FAIM	3	0	0	0	0	0	0	0	0	0	0	0	0	0	0	0	0	0	0	0	0	1	0	0	1	1
ST8SIA2	3	0	0	0	0	0	0	0	0	0	0	0	0	0	0	0	0	0	0	0	0	1	0	0	1	1
SLC6A3	3	0	0	0	0	0	0	0	0	0	0	0	0	0	0	0	0	0	0	0	0	1	0	0	1	1
APLN	3	0	0	0	0	0	0	0	0	0	0	0	0	0	0	0	0	0	0	0	0	1	0	0	1	1
NDUFAF3	3	0	0	0	0	0	0	0	0	0	0	0	0	0	0	0	0	0	0	0	0	1	0	0	1	1
GLO1	3	0	0	0	0	0	0	0	0	0	0	0	0	0	0	0	0	0	0	0	0	1	0	0	1	1
miR.224.5p..miRNAs.w.seed.AAGUCAC.	3	0	0	0	0	0	0	0	0	0	0	0	0	0	0	0	0	0	0	0	0	1	0	0	1	1
Prl3b1	3	0	0	0	0	0	0	0	0	0	0	0	0	0	0	0	0	0	0	0	0	1	0	0	1	1
LIFR	3	0	0	0	0	0	0	0	0	0	0	0	0	0	0	0	0	0	0	0	0	1	0	0	1	1
UBE2D2	3	0	0	0	0	0	0	0	0	0	0	0	0	0	0	0	0	0	0	0	0	1	0	0	1	1
protein.phosphatase	3	0	0	0	0	0	0	0	0	0	0	0	0	0	0	0	0	0	0	0	0	1	0	0	1	1
TFRC	3	0	0	0	0	0	0	0	0	0	0	0	0	0	0	0	0	0	0	0	0	0	1	1	0	1
MAPK8IP2	2	0	0	0	0	0	0	0	0	0	0	0	0	0	0	0	0	0	0	0	1	1	0	0	0	0
AKAP8	2	1	0	0	1	0	0	0	0	0	0	0	0	0	0	0	0	0	0	0	0	0	0	0	0	0
PCSK2	2	0	0	0	0	0	0	0	0	0	0	0	0	0	0	0	0	0	0	0	1	1	0	0	0	0
CAMKK1	2	0	0	0	1	0	1	0	0	0	0	0	0	0	0	0	0	0	0	0	0	0	0	0	0	0
TUBB3	2	0	0	1	0	1	0	0	0	0	0	0	0	0	0	0	0	0	0	0	0	0	0	0	0	0
WDFY2	2	1	0	0	1	0	0	0	0	0	0	0	0	0	0	0	0	0	0	0	0	0	0	0	0	0
GRASP	2	0	0	1	0	1	0	0	0	0	0	0	0	0	0	0	0	0	0	0	0	0	0	0	0	0
RLN1	2	1	0	0	0	0	0	0	0	0	0	0	0	0	0	0	0	0	0	0	0	0	0	0	0	1
RLN2	2	1	0	0	0	0	0	0	0	0	0	0	0	0	0	0	0	0	0	0	0	1	0	0	0	0
TUBB	2	0	0	1	0	1	0	0	0	0	0	0	0	0	0	0	0	0	0	0	0	0	0	0	0	0
TUBB7P	2	0	0	1	0	1	0	0	0	0	0	0	0	0	0	0	0	0	0	0	0	0	0	0	0	0
TUBB1	2	0	0	1	0	1	0	0	0	0	0	0	0	0	0	0	0	0	0	0	0	0	0	0	0	0
TUBB2A	2	0	0	1	0	1	0	0	0	0	0	0	0	0	0	0	0	0	0	0	0	0	0	0	0	0
TUBB4A	2	0	0	1	0	1	0	0	0	0	0	0	0	0	0	0	0	0	0	0	0	0	0	0	0	0
TUBB2B	2	0	0	1	0	1	0	0	0	0	0	0	0	0	0	0	0	0	0	0	0	0	0	0	0	0
TUBB8	2	0	0	1	0	1	0	0	0	0	0	0	0	0	0	0	0	0	0	0	0	0	0	0	0	0
TESMIN	2	1	1	0	0	0	0	0	0	0	0	0	0	0	0	0	0	0	0	0	0	0	0	0	0	0
TUBB6	2	0	0	1	0	1	0	0	0	0	0	0	0	0	0	0	0	0	0	0	0	0	0	0	0	0
KLF6	2	1	0	0	1	0	0	0	0	0	0	0	0	0	0	0	0	0	0	0	0	0	0	0	0	0
CLTA	2	0	0	1	0	1	0	0	0	0	0	0	0	0	0	0	0	0	0	0	0	0	0	0	0	0
CLTB	2	0	0	1	0	1	0	0	0	0	0	0	0	0	0	0	0	0	0	0	0	0	0	0	0	0
TUBA3E	2	0	0	1	0	1	0	0	0	0	0	0	0	0	0	0	0	0	0	0	0	0	0	0	0	0
TUBA1B	2	0	0	1	0	1	0	0	0	0	0	0	0	0	0	0	0	0	0	0	0	0	0	0	0	0
TUBA4A	2	0	0	1	0	1	0	0	0	0	0	0	0	0	0	0	0	0	0	0	0	0	0	0	0	0
TUBA3C	2	0	0	1	0	1	0	0	0	0	0	0	0	0	0	0	0	0	0	0	0	0	0	0	0	0
TUBAL3	2	0	0	1	0	1	0	0	0	0	0	0	0	0	0	0	0	0	0	0	0	0	0	0	0	0
TUBA4B	2	0	0	1	0	1	0	0	0	0	0	0	0	0	0	0	0	0	0	0	0	0	0	0	0	0
TUBA8	2	0	0	1	0	1	0	0	0	0	0	0	0	0	0	0	0	0	0	0	0	0	0	0	0	0
TUBA3D	2	0	0	1	0	1	0	0	0	0	0	0	0	0	0	0	0	0	0	0	0	0	0	0	0	0
TUBA1A	2	0	0	1	0	1	0	0	0	0	0	0	0	0	0	0	0	0	0	0	0	0	0	0	0	0
TUBA1C	2	0	0	1	0	1	0	0	0	0	0	0	0	0	0	0	0	0	0	0	0	0	0	0	0	0
ADA	2	0	0	0	1	0	1	0	0	0	0	0	0	0	0	0	0	0	0	0	0	0	0	0	0	0
ADCY5	2	0	0	0	0	0	0	0	0	0	0	0	0	0	0	0	0	0	0	0	0	0	0	0	1	1
JUNB	2	0	1	0	0	0	0	0	0	0	0	0	0	0	0	0	0	0	0	0	0	1	0	0	0	0
TRIM26	2	0	0	0	1	0	1	0	0	0	0	0	0	0	0	0	0	0	0	0	0	0	0	0	0	0
FFAR3	2	0	0	0	0	0	0	0	0	0	0	0	0	0	0	0	0	0	0	0	1	1	0	0	0	0
DCX	2	0	0	0	0	0	0	0	0	0	0	0	0	0	0	0	0	0	0	0	0	0	0	0	1	1
IAPP	2	0	0	0	0	0	0	0	0	0	0	0	0	0	0	0	0	0	0	0	1	1	0	0	0	0
IL21R	2	1	0	0	1	0	0	0	0	0	0	0	0	0	0	0	0	0	0	0	0	0	0	0	0	0
NTSR1	2	1	0	0	0	0	0	0	0	0	0	0	0	0	0	0	0	0	0	0	0	1	0	0	0	0
CRMP1	2	1	1	0	0	0	0	0	0	0	0	0	0	0	0	0	0	0	0	0	0	0	0	0	0	0
CALML6	2	0	0	1	0	1	0	0	0	0	0	0	0	0	0	0	0	0	0	0	0	0	0	0	0	0
GLIPR1	2	1	0	0	0	1	0	0	0	0	0	0	0	0	0	0	0	0	0	0	0	0	0	0	0	0
GOLGA4	2	1	1	0	0	0	0	0	0	0	0	0	0	0	0	0	0	0	0	0	0	0	0	0	0	0
CASTOR1	2	0	0	0	1	0	1	0	0	0	0	0	0	0	0	0	0	0	0	0	0	0	0	0	0	0
DNAJB1	2	0	0	0	1	0	1	0	0	0	0	0	0	0	0	0	0	0	0	0	0	0	0	0	0	0
USP11	2	0	0	1	0	1	0	0	0	0	0	0	0	0	0	0	0	0	0	0	0	0	0	0	0	0
F10	2	1	0	0	0	0	0	0	0	0	0	0	0	0	0	0	0	0	0	0	0	0	0	0	0	1
FCN2	2	1	1	0	0	0	0	0	0	0	0	0	0	0	0	0	0	0	0	0	0	0	0	0	0	0
F5	2	1	0	0	0	0	0	0	0	0	0	0	0	0	0	0	0	0	0	0	1	0	0	0	0	0
MAD2L2	2	1	0	0	0	0	0	0	0	0	0	0	0	0	0	0	0	0	0	0	0	0	0	0	0	1
GAB2	2	1	0	0	0	0	0	0	0	0	0	0	0	0	0	0	0	0	0	0	0	1	0	0	0	0
CHI3L1	2	1	0	0	0	0	0	0	0	0	0	0	0	0	0	0	0	0	0	0	0	1	0	0	0	0
IFT20	2	0	0	0	0	0	0	0	0	0	0	0	0	0	0	0	0	0	0	0	1	1	0	0	0	0
PPP5C	2	0	0	1	0	1	0	0	0	0	0	0	0	0	0	0	0	0	0	0	0	0	0	0	0	0
DUSP16	2	0	0	1	0	1	0	0	0	0	0	0	0	0	0	0	0	0	0	0	0	0	0	0	0	0
CPEB4	2	0	0	0	1	0	1	0	0	0	0	0	0	0	0	0	0	0	0	0	0	0	0	0	0	0
CRK	2	0	0	1	0	1	0	0	0	0	0	0	0	0	0	0	0	0	0	0	0	0	0	0	0	0
DPF3	2	0	0	0	1	0	1	0	0	0	0	0	0	0	0	0	0	0	0	0	0	0	0	0	0	0
TRPC4AP	2	0	0	0	1	0	1	0	0	0	0	0	0	0	0	0	0	0	0	0	0	0	0	0	0	0
MAPKBP1	2	0	0	1	0	1	0	0	0	0	0	0	0	0	0	0	0	0	0	0	0	0	0	0	0	0
PRSS50	2	0	0	0	1	0	1	0	0	0	0	0	0	0	0	0	0	0	0	0	0	0	0	0	0	0
NFATC4	2	0	0	0	0	0	0	0	0	0	0	0	1	0	1	0	0	0	0	0	0	0	0	0	0	0
SOX5	2	0	0	0	0	0	1	0	0	0	0	0	0	0	0	0	0	0	0	0	0	1	0	0	0	0
CHRNA3	2	1	0	0	0	1	0	0	0	0	0	0	0	0	0	0	0	0	0	0	0	0	0	0	0	0
CST7	2	0	0	1	0	1	0	0	0	0	0	0	0	0	0	0	0	0	0	0	0	0	0	0	0	0
SERPINB2	2	0	0	0	1	0	1	0	0	0	0	0	0	0	0	0	0	0	0	0	0	0	0	0	0	0
SNAP23	2	0	0	0	0	0	0	0	0	0	0	0	0	0	0	0	0	0	0	0	0	0	0	0	1	1
DIMT1	2	0	0	0	1	0	1	0	0	0	0	0	0	0	0	0	0	0	0	0	0	0	0	0	0	0
GAS6	2	0	0	0	1	0	1	0	0	0	0	0	0	0	0	0	0	0	0	0	0	0	0	0	0	0
IFT88	2	0	0	0	0	0	0	0	0	0	0	0	0	0	0	0	0	0	0	0	1	1	0	0	0	0
RBCK1	2	0	0	0	0	0	0	0	0	0	0	0	0	0	0	0	0	0	0	0	0	1	0	0	0	1
UBE3C	2	0	0	0	1	0	1	0	0	0	0	0	0	0	0	0	0	0	0	0	0	0	0	0	0	0
KMT2A	2	0	0	0	0	0	0	0	0	0	0	0	1	0	1	0	0	0	0	0	0	0	0	0	0	0
TRIM44	2	0	0	0	1	0	1	0	0	0	0	0	0	0	0	0	0	0	0	0	0	0	0	0	0	0
CTSS	2	0	0	1	0	1	0	0	0	0	0	0	0	0	0	0	0	0	0	0	0	0	0	0	0	0
EIF2AK4	2	0	0	0	0	0	0	0	0	0	0	0	0	0	0	0	0	0	0	0	0	0	1	1	0	0
ZFHX3	2	0	0	0	0	0	0	0	0	0	0	0	0	0	0	0	0	0	0	0	1	1	0	0	0	0
MCM5	2	0	0	0	1	0	1	0	0	0	0	0	0	0	0	0	0	0	0	0	0	0	0	0	0	0
IL11RA	2	0	0	0	0	0	0	0	0	0	0	0	0	0	0	0	0	0	0	0	1	1	0	0	0	0
HJV	2	0	0	0	0	0	0	0	0	0	0	0	0	0	0	0	0	0	0	0	1	1	0	0	0	0
FSTL1	2	0	0	1	0	1	0	0	0	0	0	0	0	0	0	0	0	0	0	0	0	0	0	0	0	0
DGCR8	2	0	0	0	0	0	0	0	0	0	0	0	0	0	0	0	0	0	0	0	0	1	0	0	0	1
BMPR1B	2	0	0	0	0	0	0	0	0	0	0	0	0	0	0	0	0	0	0	0	1	1	0	0	0	0
QKI	2	0	1	0	0	0	0	0	0	0	0	0	0	0	0	0	0	0	0	0	0	0	0	0	0	1
IFIT3	2	1	1	0	0	0	0	0	0	0	0	0	0	0	0	0	0	0	0	0	0	0	0	0	0	0
PCP4	2	0	1	0	1	0	0	0	0	0	0	0	0	0	0	0	0	0	0	0	0	0	0	0	0	0
SEH1L	2	0	0	0	1	0	1	0	0	0	0	0	0	0	0	0	0	0	0	0	0	0	0	0	0	0
PLAA	2	0	1	0	1	0	0	0	0	0	0	0	0	0	0	0	0	0	0	0	0	0	0	0	0	0
ARR3	2	0	0	1	0	1	0	0	0	0	0	0	0	0	0	0	0	0	0	0	0	0	0	0	0	0
CCS	2	0	0	0	1	0	1	0	0	0	0	0	0	0	0	0	0	0	0	0	0	0	0	0	0	0
IQCF1	2	0	1	0	1	0	0	0	0	0	0	0	0	0	0	0	0	0	0	0	0	0	0	0	0	0
CTSL	2	0	0	1	0	1	0	0	0	0	0	0	0	0	0	0	0	0	0	0	0	0	0	0	0	0
SRPX	2	1	0	0	0	1	0	0	0	0	0	0	0	0	0	0	0	0	0	0	0	0	0	0	0	0
IK	2	1	1	0	0	0	0	0	0	0	0	0	0	0	0	0	0	0	0	0	0	0	0	0	0	0
CXCL8	2	0	0	0	0	0	0	0	0	0	0	0	0	0	0	0	0	0	0	0	1	1	0	0	0	0
CD99	2	0	0	0	0	0	0	0	0	0	0	0	0	0	0	0	0	0	0	0	0	1	0	0	0	1
MBD2	2	0	0	0	0	0	0	0	0	0	0	0	0	0	0	0	0	0	0	0	0	1	0	0	0	1
MED27	2	0	0	0	1	0	1	0	0	0	0	0	0	0	0	0	0	0	0	0	0	0	0	0	0	0
GATA1	2	0	0	0	0	0	0	0	0	0	0	0	0	0	0	0	0	0	0	0	0	1	0	0	0	1
ASCL3	2	0	0	0	1	0	1	0	0	0	0	0	0	0	0	0	0	0	0	0	0	0	0	0	0	0
F2RL3	2	0	0	0	0	0	0	0	0	0	0	0	0	0	0	0	0	0	0	0	0	0	0	0	1	1
SETD3	2	0	0	0	1	0	1	0	0	0	0	0	0	0	0	0	0	0	0	0	0	0	0	0	0	0
RAC2	2	0	0	0	1	0	0	0	0	0	0	0	0	0	0	0	0	0	0	0	0	1	0	0	0	0
RHBDF1	2	0	0	0	1	0	1	0	0	0	0	0	0	0	0	0	0	0	0	0	0	0	0	0	0	0
CREB3L1	2	0	0	0	1	0	1	0	0	0	0	0	0	0	0	0	0	0	0	0	0	0	0	0	0	0
ESRRG	2	0	0	0	1	0	1	0	0	0	0	0	0	0	0	0	0	0	0	0	0	0	0	0	0	0
FGF11	2	0	0	0	1	0	1	0	0	0	0	0	0	0	0	0	0	0	0	0	0	0	0	0	0	0
PPM1F	2	0	0	0	1	0	1	0	0	0	0	0	0	0	0	0	0	0	0	0	0	0	0	0	0	0
USF1	2	0	0	1	0	1	0	0	0	0	0	0	0	0	0	0	0	0	0	0	0	0	0	0	0	0
TSGA10	2	0	0	0	1	0	1	0	0	0	0	0	0	0	0	0	0	0	0	0	0	0	0	0	0	0
UBXN7	2	0	0	0	1	0	1	0	0	0	0	0	0	0	0	0	0	0	0	0	0	0	0	0	0	0
IL15RA	2	1	0	0	1	0	0	0	0	0	0	0	0	0	0	0	0	0	0	0	0	0	0	0	0	0
BAP1	2	0	0	0	1	0	1	0	0	0	0	0	0	0	0	0	0	0	0	0	0	0	0	0	0	0
ATXN3L	2	0	0	0	1	0	1	0	0	0	0	0	0	0	0	0	0	0	0	0	0	0	0	0	0	0
GZMK	2	0	0	0	1	0	1	0	0	0	0	0	0	0	0	0	0	0	0	0	0	0	0	0	0	0
TAF11	2	1	0	0	0	0	0	0	0	0	0	0	0	0	0	0	0	0	0	0	0	0	0	0	1	0
TAF13	2	1	0	0	0	0	0	0	0	0	0	0	0	0	0	0	0	0	0	0	0	0	0	0	1	0
CD72	2	1	0	0	0	0	0	0	0	0	0	0	0	0	0	0	0	0	0	0	1	0	0	0	0	0
RAI1	2	1	0	0	0	0	0	0	0	0	0	0	0	0	0	0	0	0	0	0	0	1	0	0	0	0
CPE	2	1	0	1	0	0	0	0	0	0	0	0	0	0	0	0	0	0	0	0	0	0	0	0	0	0
NRL	2	1	0	0	0	0	0	0	0	0	0	0	0	0	0	0	0	0	0	0	0	0	0	0	1	0
CXCL3	2	1	0	0	0	0	0	0	0	0	0	0	0	0	0	0	0	0	0	0	0	0	0	0	0	1
NGFR	2	1	0	0	0	0	0	0	0	0	0	0	0	0	0	0	0	0	0	0	0	1	0	0	0	0
RCOR2	2	1	0	0	0	0	0	0	0	0	0	0	0	0	0	0	0	0	0	0	0	1	0	0	0	0
USP26	2	1	0	0	0	1	0	0	0	0	0	0	0	0	0	0	0	0	0	0	0	0	0	0	0	0
PON1	2	1	0	0	0	0	0	0	0	0	0	0	0	0	0	0	0	0	0	0	0	1	0	0	0	0
CNR1	2	1	0	0	0	0	0	0	0	0	0	0	0	0	0	0	0	0	0	0	0	1	0	0	0	0
ZNF366	2	1	0	0	0	0	0	0	0	0	0	0	0	0	0	0	0	0	0	0	1	0	0	0	0	0
SH3BP2	2	1	0	0	0	0	0	0	0	0	0	0	0	0	0	0	0	0	0	0	0	1	0	0	0	0
SETMAR	2	1	0	0	1	0	0	0	0	0	0	0	0	0	0	0	0	0	0	0	0	0	0	0	0	0
MTBP	2	1	0	0	1	0	0	0	0	0	0	0	0	0	0	0	0	0	0	0	0	0	0	0	0	0
HCCS	2	1	1	0	0	0	0	0	0	0	0	0	0	0	0	0	0	0	0	0	0	0	0	0	0	0
FYN	2	1	0	0	0	0	0	0	0	0	0	0	0	0	0	0	0	0	0	0	0	1	0	0	0	0
ACVR2A	2	1	0	0	0	0	0	0	0	0	0	0	0	0	0	0	0	0	0	0	0	1	0	0	0	0
COP1	2	1	0	0	0	0	0	0	0	0	0	0	0	0	0	0	0	0	0	0	0	1	0	0	0	0
IKBKG	2	1	0	0	0	0	0	0	0	0	0	0	0	0	0	0	0	0	0	0	0	1	0	0	0	0
ZNF207	2	0	1	0	0	0	1	0	0	0	0	0	0	0	0	0	0	0	0	0	0	0	0	0	0	0
MAPK8IP1	2	0	1	0	0	0	0	0	0	0	0	0	0	0	0	0	0	0	0	0	0	1	0	0	0	0
EDN3	2	0	1	0	0	0	0	0	0	0	0	0	0	0	0	0	0	0	0	0	0	1	0	0	0	0
EIF3I	2	0	1	0	1	0	0	0	0	0	0	0	0	0	0	0	0	0	0	0	0	0	0	0	0	0
PADI4	2	0	1	0	0	0	0	0	0	0	0	0	0	0	0	0	0	0	0	0	0	0	0	0	0	1
GEM	2	0	1	0	0	0	0	0	0	0	0	0	0	0	0	0	0	0	0	0	1	0	0	0	0	0
HSPG2	2	0	1	0	0	0	0	0	0	0	0	0	0	0	0	0	0	0	0	0	1	0	0	0	0	0
STAU1	2	0	1	0	1	0	0	0	0	0	0	0	0	0	0	0	0	0	0	0	0	0	0	0	0	0
SCFV	2	0	1	0	0	0	1	0	0	0	0	0	0	0	0	0	0	0	0	0	0	0	0	0	0	0
PIGR	2	0	1	0	0	0	1	0	0	0	0	0	0	0	0	0	0	0	0	0	0	0	0	0	0	0
KRT17	2	0	1	0	0	0	1	0	0	0	0	0	0	0	0	0	0	0	0	0	0	0	0	0	0	0
FNTA	2	0	0	1	0	1	0	0	0	0	0	0	0	0	0	0	0	0	0	0	0	0	0	0	0	0
L1CAM	2	0	0	1	0	1	0	0	0	0	0	0	0	0	0	0	0	0	0	0	0	0	0	0	0	0
RABGEF1	2	0	0	1	0	1	0	0	0	0	0	0	0	0	0	0	0	0	0	0	0	0	0	0	0	0
TM4SF5	2	0	0	1	0	1	0	0	0	0	0	0	0	0	0	0	0	0	0	0	0	0	0	0	0	0
PACSIN2	2	0	0	1	0	1	0	0	0	0	0	0	0	0	0	0	0	0	0	0	0	0	0	0	0	0
MUC20	2	0	0	1	0	1	0	0	0	0	0	0	0	0	0	0	0	0	0	0	0	0	0	0	0	0
LECT2	2	0	0	1	0	1	0	0	0	0	0	0	0	0	0	0	0	0	0	0	0	0	0	0	0	0
SYNGAP1	2	0	0	1	0	1	0	0	0	0	0	0	0	0	0	0	0	0	0	0	0	0	0	0	0	0
RASSF1	2	0	0	0	0	0	0	0	0	0	0	0	0	0	0	0	0	0	0	0	0	1	0	0	0	1
DOCK8	2	0	0	1	0	1	0	0	0	0	0	0	0	0	0	0	0	0	0	0	0	0	0	0	0	0
RAC1	2	0	0	0	0	0	0	0	0	0	0	0	0	0	0	0	0	1	0	0	0	1	0	0	0	0
RACGAP1	2	0	0	1	0	1	0	0	0	0	0	0	0	0	0	0	0	0	0	0	0	0	0	0	0	0
ANGPTL1	2	0	0	1	0	1	0	0	0	0	0	0	0	0	0	0	0	0	0	0	0	0	0	0	0	0
SMAP1	2	0	0	1	0	1	0	0	0	0	0	0	0	0	0	0	0	0	0	0	0	0	0	0	0	0
AGAP3	2	0	0	1	0	1	0	0	0	0	0	0	0	0	0	0	0	0	0	0	0	0	0	0	0	0
ARF6	2	0	0	1	0	1	0	0	0	0	0	0	0	0	0	0	0	0	0	0	0	0	0	0	0	0
IQSEC1	2	0	0	1	0	1	0	0	0	0	0	0	0	0	0	0	0	0	0	0	0	0	0	0	0	0
UTRN	2	0	0	1	0	1	0	0	0	0	0	0	0	0	0	0	0	0	0	0	0	0	0	0	0	0
PSD4	2	0	0	1	0	1	0	0	0	0	0	0	0	0	0	0	0	0	0	0	0	0	0	0	0	0
ARL4D	2	0	0	1	0	1	0	0	0	0	0	0	0	0	0	0	0	0	0	0	0	0	0	0	0	0
HGFAC	2	0	0	1	0	1	0	0	0	0	0	0	0	0	0	0	0	0	0	0	0	0	0	0	0	0
SMG1	2	0	0	1	0	1	0	0	0	0	0	0	0	0	0	0	0	0	0	0	0	0	0	0	0	0
SMG7	2	0	0	1	0	1	0	0	0	0	0	0	0	0	0	0	0	0	0	0	0	0	0	0	0	0
EOMES	2	0	0	0	0	0	0	0	0	0	0	0	0	0	0	0	0	0	0	0	1	1	0	0	0	0
UPF3B	2	0	0	1	0	1	0	0	0	0	0	0	0	0	0	0	0	0	0	0	0	0	0	0	0	0
SMG9	2	0	0	1	0	1	0	0	0	0	0	0	0	0	0	0	0	0	0	0	0	0	0	0	0	0
SMG8	2	0	0	1	0	1	0	0	0	0	0	0	0	0	0	0	0	0	0	0	0	0	0	0	0	0
KIF5C	2	0	0	1	0	1	0	0	0	0	0	0	0	0	0	0	0	0	0	0	0	0	0	0	0	0
TMBIM6	2	0	0	1	0	1	0	0	0	0	0	0	0	0	0	0	0	0	0	0	0	0	0	0	0	0
HADHA	2	0	0	1	0	1	0	0	0	0	0	0	0	0	0	0	0	0	0	0	0	0	0	0	0	0
CKAP4	2	0	0	1	0	1	0	0	0	0	0	0	0	0	0	0	0	0	0	0	0	0	0	0	0	0
ILF3	2	0	0	1	0	1	0	0	0	0	0	0	0	0	0	0	0	0	0	0	0	0	0	0	0	0
HRAS	2	0	0	0	0	0	0	0	0	0	0	0	0	0	0	0	0	0	0	0	0	1	0	0	0	1
SNPH	2	0	0	1	0	1	0	0	0	0	0	0	0	0	0	0	0	0	0	0	0	0	0	0	0	0
SENCR	2	0	0	1	0	1	0	0	0	0	0	0	0	0	0	0	0	0	0	0	0	0	0	0	0	0
ACE	2	0	0	1	0	1	0	0	0	0	0	0	0	0	0	0	0	0	0	0	0	0	0	0	0	0
NPAT	2	0	0	1	0	1	0	0	0	0	0	0	0	0	0	0	0	0	0	0	0	0	0	0	0	0
ITGA9	2	0	0	1	0	1	0	0	0	0	0	0	0	0	0	0	0	0	0	0	0	0	0	0	0	0
SECISBP2	2	0	0	0	0	0	0	0	0	0	0	0	0	0	0	0	0	0	0	0	0	0	0	0	1	1
ASB4	2	0	0	1	0	1	0	0	0	0	0	0	0	0	0	0	0	0	0	0	0	0	0	0	0	0
RTN3	2	0	0	1	0	1	0	0	0	0	0	0	0	0	0	0	0	0	0	0	0	0	0	0	0	0
SPSB2	2	0	0	1	0	1	0	0	0	0	0	0	0	0	0	0	0	0	0	0	0	0	0	0	0	0
MCMBP	2	0	0	1	0	1	0	0	0	0	0	0	0	0	0	0	0	0	0	0	0	0	0	0	0	0
NLRP10	2	0	0	0	1	0	1	0	0	0	0	0	0	0	0	0	0	0	0	0	0	0	0	0	0	0
RIOX1	2	0	0	1	0	1	0	0	0	0	0	0	0	0	0	0	0	0	0	0	0	0	0	0	0	0
CTSB	2	0	0	1	0	1	0	0	0	0	0	0	0	0	0	0	0	0	0	0	0	0	0	0	0	0
PARD3	2	0	0	1	0	1	0	0	0	0	0	0	0	0	0	0	0	0	0	0	0	0	0	0	0	0
CSTA	2	0	0	1	0	1	0	0	0	0	0	0	0	0	0	0	0	0	0	0	0	0	0	0	0	0
LINC01260	2	0	0	1	0	1	0	0	0	0	0	0	0	0	0	0	0	0	0	0	0	0	0	0	0	0
CARD11	2	0	0	1	0	1	0	0	0	0	0	0	0	0	0	0	0	0	0	0	0	0	0	0	0	0
SON	2	0	0	1	0	1	0	0	0	0	0	0	0	0	0	0	0	0	0	0	0	0	0	0	0	0
MAGED1	2	0	0	1	0	1	0	0	0	0	0	0	0	0	0	0	0	0	0	0	0	0	0	0	0	0
PSMD10	2	0	0	0	1	0	1	0	0	0	0	0	0	0	0	0	0	0	0	0	0	0	0	0	0	0
ERN1	2	0	0	0	0	0	0	0	0	0	0	0	1	0	1	0	0	0	0	0	0	0	0	0	0	0
EFS	2	0	0	1	0	1	0	0	0	0	0	0	0	0	0	0	0	0	0	0	0	0	0	0	0	0
APOA1	2	0	0	0	0	0	0	0	0	0	0	0	0	0	0	0	0	0	0	0	1	1	0	0	0	0
GATA6	2	0	0	0	0	0	0	0	0	0	0	0	0	1	0	0	0	1	0	0	0	0	0	0	0	0
PRRC2A	2	0	0	0	1	0	1	0	0	0	0	0	0	0	0	0	0	0	0	0	0	0	0	0	0	0
ZNF488	2	0	0	0	1	0	1	0	0	0	0	0	0	0	0	0	0	0	0	0	0	0	0	0	0	0
EIF2B5	2	0	0	0	0	0	0	0	0	0	0	0	0	0	0	0	0	0	0	0	0	0	0	0	1	1
RBL2	2	0	0	0	0	0	0	0	0	0	0	0	1	0	1	0	0	0	0	0	0	0	0	0	0	0
ZBTB17	2	0	0	0	0	0	0	0	0	0	0	0	0	1	1	0	0	0	0	0	0	0	0	0	0	0
KPNA2	2	0	0	0	1	0	1	0	0	0	0	0	0	0	0	0	0	0	0	0	0	0	0	0	0	0
KIF5A	2	0	0	0	1	0	1	0	0	0	0	0	0	0	0	0	0	0	0	0	0	0	0	0	0	0
NOTCH4	2	0	0	1	0	1	0	0	0	0	0	0	0	0	0	0	0	0	0	0	0	0	0	0	0	0
IRF4	2	0	0	0	1	0	1	0	0	0	0	0	0	0	0	0	0	0	0	0	0	0	0	0	0	0
PRDM2	2	0	0	0	1	0	1	0	0	0	0	0	0	0	0	0	0	0	0	0	0	0	0	0	0	0
CDH5	2	0	0	0	1	0	1	0	0	0	0	0	0	0	0	0	0	0	0	0	0	0	0	0	0	0
HOTTIP	2	0	0	0	1	0	1	0	0	0	0	0	0	0	0	0	0	0	0	0	0	0	0	0	0	0
PARP14	2	0	0	0	0	0	0	0	0	0	0	0	0	0	0	0	0	0	0	0	1	1	0	0	0	0
CINP	2	0	0	0	1	0	1	0	0	0	0	0	0	0	0	0	0	0	0	0	0	0	0	0	0	0
TEAD2	2	0	0	0	0	0	0	0	0	0	0	0	0	0	0	0	0	0	0	0	0	0	0	0	1	1
ERP44	2	0	0	0	1	0	1	0	0	0	0	0	0	0	0	0	0	0	0	0	0	0	0	0	0	0
INHBC	2	0	0	1	0	1	0	0	0	0	0	0	0	0	0	0	0	0	0	0	0	0	0	0	0	0
GDF11	2	0	0	1	0	1	0	0	0	0	0	0	0	0	0	0	0	0	0	0	0	0	0	0	0	0
ACVR2B	2	0	0	1	0	1	0	0	0	0	0	0	0	0	0	0	0	0	0	0	0	0	0	0	0	0
NUP153	2	0	0	0	1	0	1	0	0	0	0	0	0	0	0	0	0	0	0	0	0	0	0	0	0	0
MIF4GD	2	0	0	0	1	0	1	0	0	0	0	0	0	0	0	0	0	0	0	0	0	0	0	0	0	0
INHBE	2	0	0	1	0	1	0	0	0	0	0	0	0	0	0	0	0	0	0	0	0	0	0	0	0	0
CDX1	2	0	0	1	0	1	0	0	0	0	0	0	0	0	0	0	0	0	0	0	0	0	0	0	0	0
ERO1A	2	0	0	0	1	0	1	0	0	0	0	0	0	0	0	0	0	0	0	0	0	0	0	0	0	0
ACTN4	2	0	0	0	1	0	0	0	0	0	0	0	0	0	0	0	0	0	0	0	0	0	0	0	0	1
FERMT1	2	0	0	1	0	1	0	0	0	0	0	0	0	0	0	0	0	0	0	0	0	0	0	0	0	0
TGFBR2	2	0	0	0	0	0	0	0	0	0	0	0	0	0	0	0	0	0	0	0	0	1	0	0	0	1
NUAK2	2	0	0	1	0	1	0	0	0	0	0	0	0	0	0	0	0	0	0	0	0	0	0	0	0	0
LEPR	2	0	0	0	0	0	0	0	0	0	0	0	0	0	0	0	0	0	0	0	0	1	0	0	0	1
TGFB3	2	0	0	0	0	0	0	0	0	0	0	0	0	0	0	0	0	0	0	0	0	1	0	0	0	1
LINC00842	2	0	0	1	0	1	0	0	0	0	0	0	0	0	0	0	0	0	0	0	0	0	0	0	0	0
LEP	2	0	0	0	0	0	0	0	0	0	0	0	0	0	0	0	0	0	0	0	0	1	0	0	0	1
BCYRN1	2	0	0	1	0	1	0	0	0	0	0	0	0	0	0	0	0	0	0	0	0	0	0	0	0	0
MBL2	2	0	0	0	1	0	1	0	0	0	0	0	0	0	0	0	0	0	0	0	0	0	0	0	0	0
PPP2R2C	2	0	0	0	1	0	1	0	0	0	0	0	0	0	0	0	0	0	0	0	0	0	0	0	0	0
LEMD3	2	0	0	1	0	1	0	0	0	0	0	0	0	0	0	0	0	0	0	0	0	0	0	0	0	0
BHLHE40	2	0	0	0	1	0	0	0	0	0	0	0	0	0	0	0	0	0	0	0	0	1	0	0	0	0
STK17A	2	0	0	1	0	1	0	0	0	0	0	0	0	0	0	0	0	0	0	0	0	0	0	0	0	0
LTBP2	2	0	0	0	1	0	1	0	0	0	0	0	0	0	0	0	0	0	0	0	0	0	0	0	0	0
KDM5C	2	0	0	1	0	1	0	0	0	0	0	0	0	0	0	0	0	0	0	0	0	0	0	0	0	0
ELF5	2	0	0	1	0	1	0	0	0	0	0	0	0	0	0	0	0	0	0	0	0	0	0	0	0	0
CCN6	2	0	0	0	0	0	0	0	0	0	0	0	0	0	0	0	0	0	0	0	1	1	0	0	0	0
TRIM62	2	0	0	1	0	1	0	0	0	0	0	0	0	0	0	0	0	0	0	0	0	0	0	0	0	0
PSME2	2	0	0	0	1	0	1	0	0	0	0	0	0	0	0	0	0	0	0	0	0	0	0	0	0	0
PIK3R1	2	0	0	0	0	0	0	0	0	0	0	0	1	0	1	0	0	0	0	0	0	0	0	0	0	0
IL6ST	2	0	0	0	0	0	0	0	0	0	0	0	0	0	0	0	0	0	0	0	0	1	0	0	0	1
RBPMS	2	0	0	1	0	1	0	0	0	0	0	0	0	0	0	0	0	0	0	0	0	0	0	0	0	0
CDC7	2	0	0	1	0	1	0	0	0	0	0	0	0	0	0	0	0	0	0	0	0	0	0	0	0	0
NRXN1	2	0	0	0	0	0	0	0	0	0	0	0	0	0	0	0	0	0	0	0	0	1	0	0	1	0
SF3B1	2	0	0	0	1	0	1	0	0	0	0	0	0	0	0	0	0	0	0	0	0	0	0	0	0	0
CLIC4	2	0	0	1	0	1	0	0	0	0	0	0	0	0	0	0	0	0	0	0	0	0	0	0	0	0
DOK1	2	0	0	1	0	1	0	0	0	0	0	0	0	0	0	0	0	0	0	0	0	0	0	0	0	0
LIF	2	0	0	0	0	0	0	0	0	0	0	0	0	0	0	0	0	0	0	0	1	1	0	0	0	0
DBF4	2	0	0	1	0	1	0	0	0	0	0	0	0	0	0	0	0	0	0	0	0	0	0	0	0	0
ZFYVE9	2	0	0	1	0	1	0	0	0	0	0	0	0	0	0	0	0	0	0	0	0	0	0	0	0	0
DBF4B	2	0	0	1	0	1	0	0	0	0	0	0	0	0	0	0	0	0	0	0	0	0	0	0	0	0
GNA15	2	0	0	0	0	0	0	0	0	0	0	0	0	0	0	0	0	0	0	0	0	1	0	0	0	1
LDLRAD4	2	0	0	1	0	1	0	0	0	0	0	0	0	0	0	0	0	0	0	0	0	0	0	0	0	0
MTMR4	2	0	0	1	0	1	0	0	0	0	0	0	0	0	0	0	0	0	0	0	0	0	0	0	0	0
TRAPPC2	2	0	0	0	1	0	1	0	0	0	0	0	0	0	0	0	0	0	0	0	0	0	0	0	0	0
PURB	2	0	0	1	0	1	0	0	0	0	0	0	0	0	0	0	0	0	0	0	0	0	0	0	0	0
TTC5	2	0	0	0	1	0	1	0	0	0	0	0	0	0	0	0	0	0	0	0	0	0	0	0	0	0
GFRA2	2	0	0	0	0	0	0	0	0	0	0	0	0	0	0	0	0	0	0	0	0	1	0	0	0	1
PEA15	2	0	0	0	1	0	1	0	0	0	0	0	0	0	0	0	0	0	0	0	0	0	0	0	0	0
MARVELD1	2	0	0	0	1	0	1	0	0	0	0	0	0	0	0	0	0	0	0	0	0	0	0	0	0	0
CNOT1	2	0	0	0	1	0	1	0	0	0	0	0	0	0	0	0	0	0	0	0	0	0	0	0	0	0
EPO	2	0	0	0	0	0	0	0	0	0	0	0	0	0	0	0	0	0	0	0	0	1	0	0	0	1
PTPRR	2	0	0	0	0	0	0	0	0	0	0	0	0	0	0	0	0	0	0	0	1	0	0	0	1	0
CD24	2	0	0	0	0	0	0	0	0	0	0	0	0	0	0	0	0	0	0	0	0	1	0	1	0	0
AMOT	2	0	0	1	0	1	0	0	0	0	0	0	0	0	0	0	0	0	0	0	0	0	0	0	0	0
RIPK3	2	0	0	1	0	1	0	0	0	0	0	0	0	0	0	0	0	0	0	0	0	0	0	0	0	0
PRSS1	2	0	0	1	0	1	0	0	0	0	0	0	0	0	0	0	0	0	0	0	0	0	0	0	0	0
PRSS2	2	0	0	1	0	1	0	0	0	0	0	0	0	0	0	0	0	0	0	0	0	0	0	0	0	0
HIRA	2	0	0	1	0	1	0	0	0	0	0	0	0	0	0	0	0	0	0	0	0	0	0	0	0	0
PTGES3	2	0	0	1	0	1	0	0	0	0	0	0	0	0	0	0	0	0	0	0	0	0	0	0	0	0
AARSD1	2	0	0	1	0	1	0	0	0	0	0	0	0	0	0	0	0	0	0	0	0	0	0	0	0	0
FKBPL	2	0	0	1	0	1	0	0	0	0	0	0	0	0	0	0	0	0	0	0	0	0	0	0	0	0
LDB2	2	0	0	1	0	1	0	0	0	0	0	0	0	0	0	0	0	0	0	0	0	0	0	0	0	0
NR2E1	2	0	0	1	0	1	0	0	0	0	0	0	0	0	0	0	0	0	0	0	0	0	0	0	0	0
THAP7	2	0	0	1	0	1	0	0	0	0	0	0	0	0	0	0	0	0	0	0	0	0	0	0	0	0
ZNF148	2	0	0	1	0	1	0	0	0	0	0	0	0	0	0	0	0	0	0	0	0	0	0	0	0	0
CD81	2	0	0	1	0	1	0	0	0	0	0	0	0	0	0	0	0	0	0	0	0	0	0	0	0	0
RGL2	2	0	0	1	1	0	0	0	0	0	0	0	0	0	0	0	0	0	0	0	0	0	0	0	0	0
SPTAN1	2	0	0	1	0	1	0	0	0	0	0	0	0	0	0	0	0	0	0	0	0	0	0	0	0	0
EIF5B	2	0	0	1	0	1	0	0	0	0	0	0	0	0	0	0	0	0	0	0	0	0	0	0	0	0
RAD50	2	0	0	1	0	1	0	0	0	0	0	0	0	0	0	0	0	0	0	0	0	0	0	0	0	0
NUAK1	2	0	0	1	0	1	0	0	0	0	0	0	0	0	0	0	0	0	0	0	0	0	0	0	0	0
OPHN1	2	0	0	1	0	1	0	0	0	0	0	0	0	0	0	0	0	0	0	0	0	0	0	0	0	0
TRIP12	2	0	0	1	0	1	0	0	0	0	0	0	0	0	0	0	0	0	0	0	0	0	0	0	0	0
CDK5R1	2	0	0	1	0	1	0	0	0	0	0	0	0	0	0	0	0	0	0	0	0	0	0	0	0	0
ATMIN	2	0	0	1	0	1	0	0	0	0	0	0	0	0	0	0	0	0	0	0	0	0	0	0	0	0
BRAT1	2	0	0	1	0	1	0	0	0	0	0	0	0	0	0	0	0	0	0	0	0	0	0	0	0	0
AVEN	2	0	0	1	0	1	0	0	0	0	0	0	0	0	0	0	0	0	0	0	0	0	0	0	0	0
BRIP1	2	0	0	1	0	1	0	0	0	0	0	0	0	0	0	0	0	0	0	0	0	0	0	0	0	0
NR1D1	2	0	0	1	0	1	0	0	0	0	0	0	0	0	0	0	0	0	0	0	0	0	0	0	0	0
GCM2	2	0	0	1	0	1	0	0	0	0	0	0	0	0	0	0	0	0	0	0	0	0	0	0	0	0
RGS7BP	2	0	0	1	0	1	0	0	0	0	0	0	0	0	0	0	0	0	0	0	0	0	0	0	0	0
MRE11	2	0	0	1	0	1	0	0	0	0	0	0	0	0	0	0	0	0	0	0	0	0	0	0	0	0
CRP	2	0	0	1	0	1	0	0	0	0	0	0	0	0	0	0	0	0	0	0	0	0	0	0	0	0
ATXN7	2	0	0	1	0	1	0	0	0	0	0	0	0	0	0	0	0	0	0	0	0	0	0	0	0	0
CNPY3	2	0	0	1	0	1	0	0	0	0	0	0	0	0	0	0	0	0	0	0	0	0	0	0	0	0
ENO2	2	0	0	1	0	1	0	0	0	0	0	0	0	0	0	0	0	0	0	0	0	0	0	0	0	0
S100A1	2	0	0	1	0	1	0	0	0	0	0	0	0	0	0	0	0	0	0	0	0	0	0	0	0	0
LINC02527	2	0	0	1	0	1	0	0	0	0	0	0	0	0	0	0	0	0	0	0	0	0	0	0	0	0
ATP2B2	2	0	0	1	0	1	0	0	0	0	0	0	0	0	0	0	0	0	0	0	0	0	0	0	0	0
CUX1	2	0	0	1	0	1	0	0	0	0	0	0	0	0	0	0	0	0	0	0	0	0	0	0	0	0
SYMPK	2	0	0	1	0	1	0	0	0	0	0	0	0	0	0	0	0	0	0	0	0	0	0	0	0	0
MAFB	2	0	0	1	0	1	0	0	0	0	0	0	0	0	0	0	0	0	0	0	0	0	0	0	0	0
PCSK9	2	0	0	1	0	1	0	0	0	0	0	0	0	0	0	0	0	0	0	0	0	0	0	0	0	0
KCNMB2	2	0	0	1	0	1	0	0	0	0	0	0	0	0	0	0	0	0	0	0	0	0	0	0	0	0
ATP2B4	2	0	0	1	0	1	0	0	0	0	0	0	0	0	0	0	0	0	0	0	0	0	0	0	0	0
ATRX	2	0	0	1	0	1	0	0	0	0	0	0	0	0	0	0	0	0	0	0	0	0	0	0	0	0
SVIL	2	0	0	1	0	1	0	0	0	0	0	0	0	0	0	0	0	0	0	0	0	0	0	0	0	0
SNX33	2	0	0	1	0	1	0	0	0	0	0	0	0	0	0	0	0	0	0	0	0	0	0	0	0	0
RNLS	2	0	0	1	0	1	0	0	0	0	0	0	0	0	0	0	0	0	0	0	0	0	0	0	0	0
EHD3	2	0	0	1	0	1	0	0	0	0	0	0	0	0	0	0	0	0	0	0	0	0	0	0	0	0
CHP1	2	0	0	1	0	1	0	0	0	0	0	0	0	0	0	0	0	0	0	0	0	0	0	0	0	0
MIR22HG	2	0	0	1	0	1	0	0	0	0	0	0	0	0	0	0	0	0	0	0	0	0	0	0	0	0
WASF3	2	0	0	1	0	1	0	0	0	0	0	0	0	0	0	0	0	0	0	0	0	0	0	0	0	0
SLC9A1	2	0	0	1	0	1	0	0	0	0	0	0	0	0	0	0	0	0	0	0	0	0	0	0	0	0
MSC	2	0	0	1	0	1	0	0	0	0	0	0	0	0	0	0	0	0	0	0	0	0	0	0	0	0
TP53TG1	2	0	0	1	0	1	0	0	0	0	0	0	0	0	0	0	0	0	0	0	0	0	0	0	0	0
SENP8	2	0	0	1	0	1	0	0	0	0	0	0	0	0	0	0	0	0	0	0	0	0	0	0	0	0
RAD51	2	0	0	1	0	1	0	0	0	0	0	0	0	0	0	0	0	0	0	0	0	0	0	0	0	0
LNCRI	2	0	0	1	0	1	0	0	0	0	0	0	0	0	0	0	0	0	0	0	0	0	0	0	0	0
RMI1	2	0	0	1	0	1	0	0	0	0	0	0	0	0	0	0	0	0	0	0	0	0	0	0	0	0
RAD51B	2	0	0	1	0	1	0	0	0	0	0	0	0	0	0	0	0	0	0	0	0	0	0	0	0	0
TWNK	2	0	0	1	0	1	0	0	0	0	0	0	0	0	0	0	0	0	0	0	0	0	0	0	0	0
RAD51AP1	2	0	0	1	0	1	0	0	0	0	0	0	0	0	0	0	0	0	0	0	0	0	0	0	0	0
FBH1	2	0	0	1	0	1	0	0	0	0	0	0	0	0	0	0	0	0	0	0	0	0	0	0	0	0
CAV3	2	0	0	1	0	1	0	0	0	0	0	0	0	0	0	0	0	0	0	0	0	0	0	0	0	0
DDX25	2	0	0	1	0	1	0	0	0	0	0	0	0	0	0	0	0	0	0	0	0	0	0	0	0	0
IL12A	2	0	0	1	0	1	0	0	0	0	0	0	0	0	0	0	0	0	0	0	0	0	0	0	0	0
HNRNPC	2	0	0	1	0	1	0	0	0	0	0	0	0	0	0	0	0	0	0	0	0	0	0	0	0	0
KCNQ1OT1	2	0	0	1	0	1	0	0	0	0	0	0	0	0	0	0	0	0	0	0	0	0	0	0	0	0
XRCC3	2	0	0	1	0	1	0	0	0	0	0	0	0	0	0	0	0	0	0	0	0	0	0	0	0	0
FBXO7	2	0	0	1	0	1	0	0	0	0	0	0	0	0	0	0	0	0	0	0	0	0	0	0	0	0
NOX4	2	0	0	1	0	0	0	0	0	0	0	0	0	0	0	0	0	0	0	0	0	1	0	0	0	0
NMRAL1	2	0	0	1	0	1	0	0	0	0	0	0	0	0	0	0	0	0	0	0	0	0	0	0	0	0
ERBIN	2	0	0	1	0	1	0	0	0	0	0	0	0	0	0	0	0	0	0	0	0	0	0	0	0	0
UTY	2	0	0	1	0	1	0	0	0	0	0	0	0	0	0	0	0	0	0	0	0	0	0	0	0	0
GDF1	2	0	0	1	0	1	0	0	0	0	0	0	0	0	0	0	0	0	0	0	0	0	0	0	0	0
UNC45B	2	0	0	1	0	1	0	0	0	0	0	0	0	0	0	0	0	0	0	0	0	0	0	0	0	0
TBX5	2	0	0	1	0	1	0	0	0	0	0	0	0	0	0	0	0	0	0	0	0	0	0	0	0	0
MED15	2	0	0	1	0	1	0	0	0	0	0	0	0	0	0	0	0	0	0	0	0	0	0	0	0	0
NODAL	2	0	0	1	0	1	0	0	0	0	0	0	0	0	0	0	0	0	0	0	0	0	0	0	0	0
FOXH1	2	0	0	1	0	1	0	0	0	0	0	0	0	0	0	0	0	0	0	0	0	0	0	0	0	0
TYK2	2	0	0	1	0	1	0	0	0	0	0	0	0	0	0	0	0	0	0	0	0	0	0	0	0	0
ACVR1B	2	0	0	1	0	1	0	0	0	0	0	0	0	0	0	0	0	0	0	0	0	0	0	0	0	0
CFC1	2	0	0	1	0	1	0	0	0	0	0	0	0	0	0	0	0	0	0	0	0	0	0	0	0	0
IGSF1	2	0	0	1	0	1	0	0	0	0	0	0	0	0	0	0	0	0	0	0	0	0	0	0	0	0
CEP112	2	0	0	0	1	0	1	0	0	0	0	0	0	0	0	0	0	0	0	0	0	0	0	0	0	0
CBX3	2	0	0	0	1	0	1	0	0	0	0	0	0	0	0	0	0	0	0	0	0	0	0	0	0	0
LNCTAM34A	2	0	0	0	1	0	1	0	0	0	0	0	0	0	0	0	0	0	0	0	0	0	0	0	0	0
AFTPH	2	0	0	0	1	0	1	0	0	0	0	0	0	0	0	0	0	0	0	0	0	0	0	0	0	0
HNRNPD	2	0	0	0	1	0	0	0	0	0	0	0	0	1	0	0	0	0	0	0	0	0	0	0	0	0
SERBP1	2	0	0	0	1	0	1	0	0	0	0	0	0	0	0	0	0	0	0	0	0	0	0	0	0	0
AP1M1	2	0	0	0	1	0	1	0	0	0	0	0	0	0	0	0	0	0	0	0	0	0	0	0	0	0
PSME1	2	0	0	0	1	0	1	0	0	0	0	0	0	0	0	0	0	0	0	0	0	0	0	0	0	0
PSMD6	2	0	0	0	1	0	1	0	0	0	0	0	0	0	0	0	0	0	0	0	0	0	0	0	0	0
PSMD11	2	0	0	0	1	0	1	0	0	0	0	0	0	0	0	0	0	0	0	0	0	0	0	0	0	0
PSMD13	2	0	0	0	1	0	1	0	0	0	0	0	0	0	0	0	0	0	0	0	0	0	0	0	0	0
PSMC2	2	0	0	0	1	0	1	0	0	0	0	0	0	0	0	0	0	0	0	0	0	0	0	0	0	0
PSMD1	2	0	0	0	1	0	1	0	0	0	0	0	0	0	0	0	0	0	0	0	0	0	0	0	0	0
PSMD8	2	0	0	0	1	0	1	0	0	0	0	0	0	0	0	0	0	0	0	0	0	0	0	0	0	0
PSMD3	2	0	0	0	1	0	1	0	0	0	0	0	0	0	0	0	0	0	0	0	0	0	0	0	0	0
PSMD12	2	0	0	0	1	0	1	0	0	0	0	0	0	0	0	0	0	0	0	0	0	0	0	0	0	0
PSMD5	2	0	0	0	1	0	1	0	0	0	0	0	0	0	0	0	0	0	0	0	0	0	0	0	0	0
RPS7	2	0	0	0	1	0	1	0	0	0	0	0	0	0	0	0	0	0	0	0	0	0	0	0	0	0
TGM2	2	0	0	0	1	0	1	0	0	0	0	0	0	0	0	0	0	0	0	0	0	0	0	0	0	0
GPS1	2	0	0	0	1	0	0	0	0	0	0	0	0	0	0	0	0	0	0	0	0	1	0	0	0	0
HMG20A	2	0	0	0	1	0	1	0	0	0	0	0	0	0	0	0	0	0	0	0	0	0	0	0	0	0
ZNHIT1	2	0	0	0	1	0	1	0	0	0	0	0	0	0	0	0	0	0	0	0	0	0	0	0	0	0
IRAK1BP1	2	0	0	0	1	0	1	0	0	0	0	0	0	0	0	0	0	0	0	0	0	0	0	0	0	0
SUMO4	2	0	0	0	1	0	1	0	0	0	0	0	0	0	0	0	0	0	0	0	0	0	0	0	0	0
HIVEP3	2	0	0	0	1	0	1	0	0	0	0	0	0	0	0	0	0	0	0	0	0	0	0	0	0	0
PTX3	2	0	0	0	1	0	1	0	0	0	0	0	0	0	0	0	0	0	0	0	0	0	0	0	0	0
NDC80	2	0	0	0	1	0	1	0	0	0	0	0	0	0	0	0	0	0	0	0	0	0	0	0	0	0
ITK	2	0	0	0	1	0	1	0	0	0	0	0	0	0	0	0	0	0	0	0	0	0	0	0	0	0
PTTG1	2	0	0	0	1	0	1	0	0	0	0	0	0	0	0	0	0	0	0	0	0	0	0	0	0	0
LINC01826	2	0	0	0	1	0	1	0	0	0	0	0	0	0	0	0	0	0	0	0	0	0	0	0	0	0
PSMD9	2	0	0	0	1	0	1	0	0	0	0	0	0	0	0	0	0	0	0	0	0	0	0	0	0	0
USP44	2	0	0	0	1	0	1	0	0	0	0	0	0	0	0	0	0	0	0	0	0	0	0	0	0	0
ADAMTS13	2	0	0	0	1	0	1	0	0	0	0	0	0	0	0	0	0	0	0	0	0	0	0	0	0	0
RPL5	2	0	0	0	1	0	1	0	0	0	0	0	0	0	0	0	0	0	0	0	0	0	0	0	0	0
RPL26	2	0	0	0	1	0	1	0	0	0	0	0	0	0	0	0	0	0	0	0	0	0	0	0	0	0
CBX1	2	0	0	0	1	0	0	0	0	0	0	0	1	0	0	0	0	0	0	0	0	0	0	0	0	0
PIWIL4	2	0	0	0	1	0	1	0	0	0	0	0	0	0	0	0	0	0	0	0	0	0	0	0	0	0
LPAR2	2	0	0	0	1	0	1	0	0	0	0	0	0	0	0	0	0	0	0	0	0	0	0	0	0	0
SNHG12	2	0	0	0	1	0	1	0	0	0	0	0	0	0	0	0	0	0	0	0	0	0	0	0	0	0
RAB3GAP1	2	0	0	0	1	0	1	0	0	0	0	0	0	0	0	0	0	0	0	0	0	0	0	0	0	0
SNCG	2	0	0	0	1	0	0	0	0	0	0	0	0	0	0	0	0	0	0	0	0	0	0	0	0	1
NOTCH2	2	0	0	0	1	0	1	0	0	0	0	0	0	0	0	0	0	0	0	0	0	0	0	0	0	0
KCNE1	2	0	0	0	1	0	1	0	0	0	0	0	0	0	0	0	0	0	0	0	0	0	0	0	0	0
EIF3K	2	0	0	0	1	0	1	0	0	0	0	0	0	0	0	0	0	0	0	0	0	0	0	0	0	0
NIBAN1	2	0	0	0	1	0	1	0	0	0	0	0	0	0	0	0	0	0	0	0	0	0	0	0	0	0
TBL1X	2	0	0	0	1	0	1	0	0	0	0	0	0	0	0	0	0	0	0	0	0	0	0	0	0	0
SNTB2	2	0	0	0	1	0	1	0	0	0	0	0	0	0	0	0	0	0	0	0	0	0	0	0	0	0
FTCD	2	0	0	0	1	0	1	0	0	0	0	0	0	0	0	0	0	0	0	0	0	0	0	0	0	0
KCNE2	2	0	0	0	1	0	1	0	0	0	0	0	0	0	0	0	0	0	0	0	0	0	0	0	0	0
PHF20	2	0	0	0	1	0	1	0	0	0	0	0	0	0	0	0	0	0	0	0	0	0	0	0	0	0
DAG1	2	0	0	0	1	0	1	0	0	0	0	0	0	0	0	0	0	0	0	0	0	0	0	0	0	0
APOA5	2	0	0	0	1	0	1	0	0	0	0	0	0	0	0	0	0	0	0	0	0	0	0	0	0	0
GSK3A	2	0	0	0	1	0	0	0	0	0	0	0	0	1	0	0	0	0	0	0	0	0	0	0	0	0
RNF123	2	0	0	0	1	1	0	0	0	0	0	0	0	0	0	0	0	0	0	0	0	0	0	0	0	0
EXOSC5	2	0	0	0	1	0	1	0	0	0	0	0	0	0	0	0	0	0	0	0	0	0	0	0	0	0
CRYAB	2	0	0	0	1	0	1	0	0	0	0	0	0	0	0	0	0	0	0	0	0	0	0	0	0	0
RASA1	2	0	0	0	1	0	1	0	0	0	0	0	0	0	0	0	0	0	0	0	0	0	0	0	0	0
CLU	2	0	0	0	1	0	1	0	0	0	0	0	0	0	0	0	0	0	0	0	0	0	0	0	0	0
LTF	2	0	0	0	1	0	1	0	0	0	0	0	0	0	0	0	0	0	0	0	0	0	0	0	0	0
CHST10	2	0	0	0	1	0	1	0	0	0	0	0	0	0	0	0	0	0	0	0	0	0	0	0	0	0
PPAN	2	0	0	0	1	0	1	0	0	0	0	0	0	0	0	0	0	0	0	0	0	0	0	0	0	0
GPR37	2	0	0	0	1	0	1	0	0	0	0	0	0	0	0	0	0	0	0	0	0	0	0	0	0	0
NOC3L	2	0	0	0	1	0	1	0	0	0	0	0	0	0	0	0	0	0	0	0	0	0	0	0	0	0
PDE4D	2	0	0	0	1	0	1	0	0	0	0	0	0	0	0	0	0	0	0	0	0	0	0	0	0	0
NPM3	2	0	0	0	1	0	1	0	0	0	0	0	0	0	0	0	0	0	0	0	0	0	0	0	0	0
MMP3	2	0	0	0	1	0	1	0	0	0	0	0	0	0	0	0	0	0	0	0	0	0	0	0	0	0
SUV39H1	2	0	0	0	1	0	1	0	0	0	0	0	0	0	0	0	0	0	0	0	0	0	0	0	0	0
RLIM	2	0	0	0	1	0	1	0	0	0	0	0	0	0	0	0	0	0	0	0	0	0	0	0	0	0
KPNA3	2	0	0	0	1	0	0	0	0	0	0	0	0	0	1	0	0	0	0	0	0	0	0	0	0	0
TNFAIP1	2	0	0	0	1	0	1	0	0	0	0	0	0	0	0	0	0	0	0	0	0	0	0	0	0	0
USP36	2	0	0	0	1	0	1	0	0	0	0	0	0	0	0	0	0	0	0	0	0	0	0	0	0	0
CBX5	2	0	0	0	1	0	0	0	0	0	0	0	0	0	0	0	0	0	0	0	0	0	0	0	1	0
TRIM33	2	0	0	0	1	0	1	0	0	0	0	0	0	0	0	0	0	0	0	0	0	0	0	0	0	0
CASC15	2	0	0	0	1	0	1	0	0	0	0	0	0	0	0	0	0	0	0	0	0	0	0	0	0	0
NBAT1	2	0	0	0	1	0	1	0	0	0	0	0	0	0	0	0	0	0	0	0	0	0	0	0	0	0
RAPGEF1	2	0	0	0	1	0	1	0	0	0	0	0	0	0	0	0	0	0	0	0	0	0	0	0	0	0
FHL1	2	0	0	0	1	0	0	0	0	0	0	0	1	0	0	0	0	0	0	0	0	0	0	0	0	0
ODF2	2	0	0	0	1	0	1	0	0	0	0	0	0	0	0	0	0	0	0	0	0	0	0	0	0	0
SIRPA	2	0	0	0	1	0	1	0	0	0	0	0	0	0	0	0	0	0	0	0	0	0	0	0	0	0
MCM2	2	0	0	0	1	0	1	0	0	0	0	0	0	0	0	0	0	0	0	0	0	0	0	0	0	0
ADORA2B	2	0	0	0	1	0	1	0	0	0	0	0	0	0	0	0	0	0	0	0	0	0	0	0	0	0
NAP1L1	2	0	0	0	1	0	1	0	0	0	0	0	0	0	0	0	0	0	0	0	0	0	0	0	0	0
SOX17	2	0	0	0	1	0	1	0	0	0	0	0	0	0	0	0	0	0	0	0	0	0	0	0	0	0
IFITM3	2	0	0	0	1	0	1	0	0	0	0	0	0	0	0	0	0	0	0	0	0	0	0	0	0	0
S100A11	2	0	0	0	1	0	1	0	0	0	0	0	0	0	0	0	0	0	0	0	0	0	0	0	0	0
MCF2L	2	0	0	0	1	0	0	0	0	0	0	0	0	0	0	0	0	0	0	0	1	0	0	0	0	0
ACP5	2	0	0	0	1	0	1	0	0	0	0	0	0	0	0	0	0	0	0	0	0	0	0	0	0	0
PTBP2	2	0	0	0	1	0	1	0	0	0	0	0	0	0	0	0	0	0	0	0	0	0	0	0	0	0
MAGEA2	2	0	0	0	1	0	1	0	0	0	0	0	0	0	0	0	0	0	0	0	0	0	0	0	0	0
MAGEA2B	2	0	0	0	1	0	1	0	0	0	0	0	0	0	0	0	0	0	0	0	0	0	0	0	0	0
CSF2RB	2	0	0	0	1	0	1	0	0	0	0	0	0	0	0	0	0	0	0	0	0	0	0	0	0	0
EEF1A2	2	0	0	0	1	0	1	0	0	0	0	0	0	0	0	0	0	0	0	0	0	0	0	0	0	0
IL3	2	0	0	0	1	0	1	0	0	0	0	0	0	0	0	0	0	0	0	0	0	0	0	0	0	0
DDX1	2	0	0	0	1	0	1	0	0	0	0	0	0	0	0	0	0	0	0	0	0	0	0	0	0	0
IL5	2	0	0	0	1	0	1	0	0	0	0	0	0	0	0	0	0	0	0	0	0	0	0	0	0	0
RPS6KA4	2	0	0	0	1	0	0	0	0	0	0	0	0	0	0	0	0	0	0	0	1	0	0	0	0	0
ERCC6	2	0	0	0	1	0	1	0	0	0	0	0	0	0	0	0	0	0	0	0	0	0	0	0	0	0
MCM6	2	0	0	0	1	0	1	0	0	0	0	0	0	0	0	0	0	0	0	0	0	0	0	0	0	0
GRINA	2	0	0	0	1	0	1	0	0	0	0	0	0	0	0	0	0	0	0	0	0	0	0	0	0	0
DOT1L	2	0	0	0	1	0	1	0	0	0	0	0	0	0	0	0	0	0	0	0	0	0	0	0	0	0
RPS15	2	0	0	0	1	0	1	0	0	0	0	0	0	0	0	0	0	0	0	0	0	0	0	0	0	0
RPL37	2	0	0	0	1	0	1	0	0	0	0	0	0	0	0	0	0	0	0	0	0	0	0	0	0	0
RPS25	2	0	0	0	1	0	1	0	0	0	0	0	0	0	0	0	0	0	0	0	0	0	0	0	0	0
RPS27	2	0	0	0	1	0	1	0	0	0	0	0	0	0	0	0	0	0	0	0	0	0	0	0	0	0
RPS20	2	0	0	0	1	0	1	0	0	0	0	0	0	0	0	0	0	0	0	0	0	0	0	0	0	0
MMP13	2	0	0	0	1	0	1	0	0	0	0	0	0	0	0	0	0	0	0	0	0	0	0	0	0	0
TBL1Y	2	0	0	0	1	0	1	0	0	0	0	0	0	0	0	0	0	0	0	0	0	0	0	0	0	0
SRSF7	2	0	0	0	1	0	1	0	0	0	0	0	0	0	0	0	0	0	0	0	0	0	0	0	0	0
CAMK2D	2	0	0	0	0	0	0	0	0	0	0	0	0	0	0	0	0	0	0	0	1	1	0	0	0	0
ATF5	2	0	0	0	0	1	0	0	0	0	0	0	0	0	0	0	0	0	0	0	0	1	0	0	0	0
HSPA1A	2	0	0	0	0	1	0	0	0	0	0	0	0	1	0	0	0	0	0	0	0	0	0	0	0	0
HSPA1B	2	0	0	0	0	1	0	0	0	0	0	0	0	1	0	0	0	0	0	0	0	0	0	0	0	0
LCK	2	0	0	0	0	1	0	0	0	0	0	0	0	0	0	0	0	0	0	0	0	1	0	0	0	0
BSG	2	0	0	0	0	0	1	0	0	0	0	0	0	0	1	0	0	0	0	0	0	0	0	0	0	0
PPP3R1	2	0	0	0	0	0	1	0	0	0	0	0	1	0	0	0	0	0	0	0	0	0	0	0	0	0
RHOB	2	0	0	0	0	0	1	0	0	0	0	0	0	0	0	0	0	0	0	0	0	1	0	0	0	0
PDGFRA	2	0	0	0	0	0	1	0	0	0	0	0	0	0	0	0	0	0	0	0	0	1	0	0	0	0
ITGAV	2	0	0	0	0	0	1	0	0	0	0	0	0	0	0	0	0	0	0	0	0	1	0	0	0	0
CDK4	2	0	0	0	0	0	0	1	1	0	0	0	0	0	0	0	0	0	0	0	0	0	0	0	0	0
GNG12	2	0	0	0	0	0	0	1	0	0	0	0	0	0	0	1	0	0	0	0	0	0	0	0	0	0
BFAR	2	0	0	0	0	0	0	1	0	0	0	0	0	0	0	0	0	0	1	0	0	0	0	0	0	0
MTOR	2	0	0	0	0	0	0	0	1	1	0	0	0	0	0	0	0	0	0	0	0	0	0	0	0	0
PPP1CC	2	0	0	0	0	0	0	0	1	0	0	0	0	1	0	0	0	0	0	0	0	0	0	0	0	0
PTPRJ	2	0	0	0	0	0	0	0	1	0	0	0	0	0	0	0	0	0	0	0	0	1	0	0	0	0
YWHAB	2	0	0	0	0	0	0	0	1	0	0	0	0	0	1	0	0	0	0	0	0	0	0	0	0	0
CAMK4	2	0	0	0	0	0	0	0	0	0	0	0	0	0	0	0	0	0	0	0	1	1	0	0	0	0
TCF7L2	2	0	0	0	0	0	0	0	0	0	0	0	0	1	0	0	0	0	0	0	0	1	0	0	0	0
IKBKB	2	0	0	0	0	0	0	0	0	0	0	0	0	0	1	0	0	0	0	0	0	1	0	0	0	0
LHX2	2	0	0	0	0	0	0	0	0	0	0	0	0	1	0	0	0	1	0	0	0	0	0	0	0	0
WWTR1	2	0	0	0	0	0	0	0	0	0	0	0	1	0	1	0	0	0	0	0	0	0	0	0	0	0
GNAQ	2	0	0	0	0	0	0	0	0	0	0	0	0	0	0	0	0	0	0	0	0	1	0	0	0	1
RBL1	2	0	0	0	0	0	0	0	0	0	0	0	1	0	1	0	0	0	0	0	0	0	0	0	0	0
MAPK9	2	0	0	0	0	0	0	0	0	0	0	0	1	0	1	0	0	0	0	0	0	0	0	0	0	0
DNMT3B	2	0	0	0	0	0	0	0	0	0	0	0	0	0	0	0	0	0	0	0	0	1	0	0	0	1
KAT2A	2	0	0	0	0	0	0	0	0	0	0	0	0	0	1	0	0	0	0	0	1	0	0	0	0	0
RUNX2	2	0	0	0	0	0	0	0	0	0	0	0	1	0	1	0	0	0	0	0	0	0	0	0	0	0
TCF3	2	0	0	0	0	0	0	0	0	0	0	0	1	0	1	0	0	0	0	0	0	0	0	0	0	0
PIK3R2	2	0	0	0	0	0	0	0	0	0	0	0	1	0	1	0	0	0	0	0	0	0	0	0	0	0
MAVS	2	0	0	0	0	0	0	0	0	0	0	0	1	0	1	0	0	0	0	0	0	0	0	0	0	0
CASP3	2	0	0	0	0	0	0	0	0	0	0	0	1	1	0	0	0	0	0	0	0	0	0	0	0	0
IGF1R	2	0	0	0	0	0	0	0	0	0	0	0	0	0	0	0	0	0	0	0	0	1	0	0	0	1
PTF1A	2	0	0	0	0	0	0	0	0	0	0	0	0	0	0	0	0	0	0	0	1	1	0	0	0	0
SQSTM1	2	0	0	0	0	0	0	0	0	0	0	1	0	1	0	0	0	0	0	0	0	0	0	0	0	0
NFKB2	2	0	0	0	0	0	0	0	0	0	0	0	1	0	1	0	0	0	0	0	0	0	0	0	0	0
PPP2CA	2	0	0	0	0	0	0	0	0	0	0	0	1	1	0	0	0	0	0	0	0	0	0	0	0	0
SGK1	2	0	0	0	0	0	0	0	0	0	0	0	0	0	0	0	0	0	0	0	1	1	0	0	0	0
RAF1	2	0	0	0	0	0	0	0	0	0	0	0	0	0	0	0	0	0	0	0	1	1	0	0	0	0
NCOA1	2	0	0	0	0	0	0	0	0	0	0	0	1	0	1	0	0	0	0	0	0	0	0	0	0	0
ARHGDIA	2	0	0	0	0	0	0	0	0	0	0	0	0	0	0	0	0	0	0	0	0	1	0	0	0	1
PRKDC	2	0	0	0	0	0	0	0	0	1	0	0	1	0	0	0	0	0	0	0	0	0	0	0	0	0
TLR4	2	0	0	0	0	0	0	0	0	1	0	0	0	0	0	0	0	0	0	0	0	1	0	0	0	0
HDAC9	2	0	0	0	0	0	0	0	0	0	0	0	0	0	1	0	0	0	0	0	0	0	0	0	0	1
ARNTL	2	0	0	0	0	0	0	0	0	0	0	0	0	0	0	0	0	0	0	0	1	1	0	0	0	0
MAP3K5	2	0	0	0	0	0	0	0	0	0	0	0	1	0	1	0	0	0	0	0	0	0	0	0	0	0
ACTB	2	0	0	0	0	0	0	0	0	0	0	0	1	0	1	0	0	0	0	0	0	0	0	0	0	0
ACTG2	2	0	0	0	0	0	0	0	0	0	0	0	1	0	1	0	0	0	0	0	0	0	0	0	0	0
HDAC3	2	0	0	0	0	0	0	0	0	0	0	0	0	1	0	0	0	0	0	0	0	1	0	0	0	0
OGT	2	0	0	0	0	0	0	0	0	0	0	1	0	0	0	0	0	0	0	0	0	1	0	0	0	0
SOD1	2	0	0	0	0	0	0	0	0	0	0	0	0	0	0	0	0	0	0	0	0	1	0	0	0	1
MEN1	2	0	0	0	0	0	0	0	0	0	0	0	1	0	1	0	0	0	0	0	0	0	0	0	0	0
RUVBL2	2	0	0	0	0	0	0	0	0	0	0	0	1	0	1	0	0	0	0	0	0	0	0	0	0	0
CDK9	2	0	0	0	0	0	0	0	0	0	0	0	0	0	0	0	0	0	0	0	0	0	0	1	1	0
CAV1	2	0	0	0	0	0	0	0	0	0	0	0	0	0	0	0	0	0	0	0	0	1	0	0	0	1
TET2	2	0	0	0	0	0	0	0	0	0	0	0	1	0	1	0	0	0	0	0	0	0	0	0	0	0
KLF9	2	0	0	0	0	0	0	0	0	0	0	0	0	0	0	0	0	0	0	0	0	1	0	0	0	1
ACTA2	2	0	0	0	0	0	0	0	0	0	0	0	1	0	1	0	0	0	0	0	0	0	0	0	0	0
ACTC1	2	0	0	0	0	0	0	0	0	0	0	0	1	0	1	0	0	0	0	0	0	0	0	0	0	0
SUFU	2	0	0	0	0	0	0	0	0	0	0	0	1	0	1	0	0	0	0	0	0	0	0	0	0	0
DHX9	2	0	0	0	0	0	0	0	0	0	0	0	1	0	1	0	0	0	0	0	0	0	0	0	0	0
RAD18	2	0	0	0	0	0	0	0	0	0	0	0	1	0	1	0	0	0	0	0	0	0	0	0	0	0
CDC25C	2	0	0	0	0	0	0	0	0	0	0	0	1	0	1	0	0	0	0	0	0	0	0	0	0	0
LRP1	2	0	0	0	0	0	0	0	0	0	0	0	1	0	1	0	0	0	0	0	0	0	0	0	0	0
PLK3	2	0	0	0	0	0	0	0	0	0	0	0	1	0	1	0	0	0	0	0	0	0	0	0	0	0
IPO7	2	0	0	0	0	0	0	0	0	0	0	0	1	0	1	0	0	0	0	0	0	0	0	0	0	0
BRD3	2	0	0	0	0	0	0	0	0	0	0	0	1	0	1	0	0	0	0	0	0	0	0	0	0	0
TP63	2	0	0	0	0	0	0	0	0	0	0	0	0	1	0	0	0	0	0	0	0	0	0	0	0	1
MAFG	2	0	0	0	0	0	0	0	0	0	0	0	0	1	0	0	0	1	0	0	0	0	0	0	0	0
NR1I2	2	0	0	0	0	0	0	0	0	0	0	0	0	1	0	0	0	0	0	0	0	0	0	0	0	1
TCF7	2	0	0	0	0	0	0	0	0	0	0	0	0	1	0	0	0	1	0	0	0	0	0	0	0	0
MAFK	2	0	0	0	0	0	0	0	0	0	0	0	0	1	0	0	0	1	0	0	0	0	0	0	0	0
PKN1	2	0	0	0	0	0	0	0	0	0	0	0	0	1	0	0	0	0	0	0	0	0	0	0	0	1
SYK	2	0	0	0	0	0	0	0	0	0	0	0	0	0	1	0	0	0	0	0	0	1	0	0	0	0
TGFB1	2	0	0	0	0	0	0	0	0	0	0	0	0	0	0	0	0	0	0	0	0	1	0	0	0	1
TNF	2	0	0	0	0	0	0	0	0	0	0	0	0	0	0	0	0	0	0	0	0	1	0	0	0	1
IGF1	2	0	0	0	0	0	0	0	0	0	0	0	0	0	0	0	0	0	0	0	0	1	0	0	0	1
NANOG	2	0	0	0	0	0	0	0	0	0	0	0	0	0	0	0	0	0	0	0	0	1	0	0	0	1
IL1B	2	0	0	0	0	0	0	0	0	0	0	0	0	0	0	0	0	0	0	0	0	1	0	0	0	1
JUND	2	0	0	0	0	0	0	0	0	0	0	0	0	0	0	0	0	0	0	0	1	1	0	0	0	0
STAT5B	2	0	0	0	0	0	0	0	0	0	0	0	0	0	0	0	0	0	0	0	0	1	0	0	0	1
FOSL1	2	0	0	0	0	0	0	0	0	0	0	0	0	0	0	0	0	0	0	0	0	1	0	0	0	1
TFAP2A	2	0	0	0	0	0	0	0	0	0	0	0	0	0	0	0	0	0	0	0	0	1	0	0	0	1
NRIP1	2	0	0	0	0	0	0	0	0	0	0	0	0	0	0	0	0	0	0	0	1	0	0	0	1	0
FOSB	2	0	0	0	0	0	0	0	0	0	0	0	0	0	0	0	0	0	0	0	1	1	0	0	0	0
EGF	2	0	0	0	0	0	0	0	0	0	0	0	0	0	0	0	0	0	0	0	0	1	0	0	0	1
BMP2	2	0	0	0	0	0	0	0	0	0	0	0	0	0	0	0	0	0	0	0	0	1	0	0	0	1
TGFB2	2	0	0	0	0	0	0	0	0	0	0	0	0	0	0	0	0	0	0	0	0	1	0	0	0	1
TRIB3	2	0	0	0	0	0	0	0	0	0	0	0	0	0	0	0	0	0	0	0	0	0	1	1	0	0
AGT	2	0	0	0	0	0	0	0	0	0	0	0	0	0	0	0	0	0	0	0	0	1	0	0	0	1
FGF2	2	0	0	0	0	0	0	0	0	0	0	0	0	0	0	0	0	0	0	0	0	1	0	0	0	1
USP6	2	0	0	0	0	0	0	0	0	0	0	0	0	0	0	0	0	0	1	0	0	1	0	0	0	0
CREBZF	2	0	0	0	0	0	0	0	0	0	0	0	0	0	0	0	0	0	0	1	0	1	0	0	0	0
DIO3	2	0	0	0	0	0	0	0	0	0	0	0	0	0	0	0	0	0	0	0	1	1	0	0	0	0
P2RY11	2	0	0	0	0	0	0	0	0	0	0	0	0	0	0	0	0	0	0	0	1	0	0	0	1	0
Lh	2	0	0	0	0	0	0	0	0	0	0	0	0	0	0	0	0	0	0	0	0	1	0	0	0	1
PRKCE	2	0	0	0	0	0	0	0	0	0	0	0	0	0	0	0	0	0	0	0	1	0	0	0	0	1
POR	2	0	0	0	0	0	0	0	0	0	0	0	0	0	0	0	0	0	0	0	1	1	0	0	0	0
NMDA.Receptor	2	0	0	0	0	0	0	0	0	0	0	0	0	0	0	0	0	0	0	0	1	1	0	0	0	0
GLP1R	2	0	0	0	0	0	0	0	0	0	0	0	0	0	0	0	0	0	0	0	1	1	0	0	0	0
IL6R	2	0	0	0	0	0	0	0	0	0	0	0	0	0	0	0	0	0	0	0	1	1	0	0	0	0
SH3TC2	2	0	0	0	0	0	0	0	0	0	0	0	0	0	0	0	0	0	0	0	1	1	0	0	0	0
AIP	2	0	0	0	0	0	0	0	0	0	0	0	0	0	0	0	0	0	0	0	1	1	0	0	0	0
VGF	2	0	0	0	0	0	0	0	0	0	0	0	0	0	0	0	0	0	0	0	1	1	0	0	0	0
INS	2	0	0	0	0	0	0	0	0	0	0	0	0	0	0	0	0	0	0	0	0	1	0	0	0	1
APOE	2	0	0	0	0	0	0	0	0	0	0	0	0	0	0	0	0	0	0	0	1	1	0	0	0	0
RPS6KA2	2	0	0	0	0	0	0	0	0	0	0	0	0	0	0	0	0	0	0	0	0	0	0	0	1	1
CNGA3	2	0	0	0	0	0	0	0	0	0	0	0	0	0	0	0	0	0	0	0	0	0	0	0	1	1
IFNA4	2	0	0	0	0	0	0	0	0	0	0	0	0	0	0	0	0	0	0	0	1	1	0	0	0	0
Nr1h	2	0	0	0	0	0	0	0	0	0	0	0	0	0	0	0	0	0	0	0	1	1	0	0	0	0
P2RY4	2	0	0	0	0	0	0	0	0	0	0	0	0	0	0	0	0	0	0	0	1	1	0	0	0	0
KIF3A	2	0	0	0	0	0	0	0	0	0	0	0	0	0	0	0	0	0	0	0	1	1	0	0	0	0
SLCO1C1	2	0	0	0	0	0	0	0	0	0	0	0	0	0	0	0	0	0	0	0	1	1	0	0	0	0
SLC16A2	2	0	0	0	0	0	0	0	0	0	0	0	0	0	0	0	0	0	0	0	1	1	0	0	0	0
CAMK2	2	0	0	0	0	0	0	0	0	0	0	0	0	0	0	0	0	0	0	0	1	0	0	0	1	0
C4BP	2	0	0	0	0	0	0	0	0	0	0	0	0	0	0	0	0	0	0	0	1	1	0	0	0	0
GLI3	2	0	0	0	0	0	0	0	0	0	0	0	0	0	0	0	0	0	0	0	0	1	0	0	0	1
APP	2	0	0	0	0	0	0	0	0	0	0	0	0	0	0	0	0	0	0	0	0	1	0	0	0	1
DTNBP1	2	0	0	0	0	0	0	0	0	0	0	0	0	0	0	0	0	0	0	0	1	1	0	0	0	0
BRINP1	2	0	0	0	0	0	0	0	0	0	0	0	0	0	0	0	0	0	0	0	0	1	0	0	0	1
PRL	2	0	0	0	0	0	0	0	0	0	0	0	0	0	0	0	0	0	0	0	0	1	0	0	0	1
CYP27A1	2	0	0	0	0	0	0	0	0	0	0	0	0	0	0	0	0	0	0	0	1	1	0	0	0	0
estrogen.receptor	2	0	0	0	0	0	0	0	0	0	0	0	0	0	0	0	0	0	0	0	1	1	0	0	0	0
IgG	2	0	0	0	0	0	0	0	0	0	0	0	0	0	0	0	0	0	0	0	0	1	0	0	0	1
ADCYAP1R1	2	0	0	0	0	0	0	0	0	0	0	0	0	0	0	0	0	0	0	0	1	1	0	0	0	0
SPOP	2	0	0	0	0	0	0	0	0	0	0	0	0	0	0	0	0	0	0	0	1	1	0	0	0	0
CDK5R2	2	0	0	0	0	0	0	0	0	0	0	0	0	0	0	0	0	0	0	0	1	1	0	0	0	0
X1810019D21Rik	2	0	0	0	0	0	0	0	0	0	0	0	0	0	0	0	0	0	0	0	1	1	0	0	0	0
SIN3A	2	0	0	0	0	0	0	0	0	0	0	0	0	0	0	0	0	0	0	0	1	1	0	0	0	0
OSBPL8	2	0	0	0	0	0	0	0	0	0	0	0	0	0	0	0	0	0	0	0	1	1	0	0	0	0
TMPRSS6	2	0	0	0	0	0	0	0	0	0	0	0	0	0	0	0	0	0	0	0	1	1	0	0	0	0
Gsk3	2	0	0	0	0	0	0	0	0	0	0	0	0	0	0	0	0	0	0	0	0	1	0	0	0	1
FEV	2	0	0	0	0	0	0	0	0	0	0	0	0	0	0	0	0	0	0	0	1	1	0	0	0	0
IRS2	2	0	0	0	0	0	0	0	0	0	0	0	0	0	0	0	0	0	0	0	0	1	0	0	1	0
KCNK9	2	0	0	0	0	0	0	0	0	0	0	0	0	0	0	0	0	0	0	0	1	1	0	0	0	0
RETN	2	0	0	0	0	0	0	0	0	0	0	0	0	0	0	0	0	0	0	0	1	1	0	0	0	0
HOXC8	2	0	0	0	0	0	0	0	0	0	0	0	0	0	0	0	0	0	0	0	0	0	0	0	1	1
miR.221.3p..and.other.miRNAs.w.seed.GCUACAU.	2	0	0	0	0	0	0	0	0	0	0	0	0	0	0	0	0	0	0	0	1	1	0	0	0	0
DIO2	2	0	0	0	0	0	0	0	0	0	0	0	0	0	0	0	0	0	0	0	1	1	0	0	0	0
Smad	2	0	0	0	0	0	0	0	0	0	0	0	0	0	0	0	0	0	0	0	1	1	0	0	0	0
NRG4	2	0	0	0	0	0	0	0	0	0	0	0	0	0	0	0	0	0	0	0	1	1	0	0	0	0
PKD1	2	0	0	0	0	0	0	0	0	0	0	0	0	0	0	0	0	0	0	0	1	1	0	0	0	0
NTF3	2	0	0	0	0	0	0	0	0	0	0	0	0	0	0	0	0	0	0	0	1	1	0	0	0	0
MIA	2	0	0	0	0	0	0	0	0	0	0	0	0	0	0	0	0	0	0	0	1	1	0	0	0	0
ANGPT1	2	0	0	0	0	0	0	0	0	0	0	0	0	0	0	0	0	0	0	0	1	1	0	0	0	0
BCAP31	2	0	0	0	0	0	0	0	0	0	0	0	0	0	0	0	0	0	0	0	1	1	0	0	0	0
ARID1B	2	0	0	0	0	0	0	0	0	0	0	0	0	0	0	0	0	0	0	0	1	1	0	0	0	0
KLB	2	0	0	0	0	0	0	0	0	0	0	0	0	0	0	0	0	0	0	0	0	1	0	0	0	1
PRIMA1	2	0	0	0	0	0	0	0	0	0	0	0	0	0	0	0	0	0	0	0	1	1	0	0	0	0
RELN	2	0	0	0	0	0	0	0	0	0	0	0	0	0	0	0	0	0	0	0	1	1	0	0	0	0
SOCS6	2	0	0	0	0	0	0	0	0	0	0	0	0	0	0	0	0	0	0	0	1	1	0	0	0	0
Stat1.Stat3	2	0	0	0	0	0	0	0	0	0	0	0	0	0	0	0	0	0	0	0	1	1	0	0	0	0
CADPS	2	0	0	0	0	0	0	0	0	0	0	0	0	0	0	0	0	0	0	0	1	1	0	0	0	0
NCOA6	2	0	0	0	0	0	0	0	0	0	0	0	0	0	0	0	0	0	0	0	1	1	0	0	0	0
RAB23	2	0	0	0	0	0	0	0	0	0	0	0	0	0	0	0	0	0	0	0	1	1	0	0	0	0
Neurotrophin	2	0	0	0	0	0	0	0	0	0	0	0	0	0	0	0	0	0	0	0	1	1	0	0	0	0
Sapk	2	0	0	0	0	0	0	0	0	0	0	0	0	0	0	0	0	0	0	0	1	1	0	0	0	0
TEAD3	2	0	0	0	0	0	0	0	0	0	0	0	0	0	0	0	0	0	0	0	0	0	0	0	1	1
GHRHR	2	0	0	0	0	0	0	0	0	0	0	0	0	0	0	0	0	0	0	0	1	1	0	0	0	0
miR.382.5p..miRNAs.w.seed.AAGUUGU.	2	0	0	0	0	0	0	0	0	0	0	0	0	0	0	0	0	0	0	0	0	0	0	0	1	1
GRM5	2	0	0	0	0	0	0	0	0	0	0	0	0	0	0	0	0	0	0	0	1	1	0	0	0	0
Agtr1b	2	0	0	0	0	0	0	0	0	0	0	0	0	0	0	0	0	0	0	0	1	1	0	0	0	0
miR.342.5p..and.other.miRNAs.w.seed.GGGGUGC.	2	0	0	0	0	0	0	0	0	0	0	0	0	0	0	0	0	0	0	0	1	1	0	0	0	0
mir.887	2	0	0	0	0	0	0	0	0	0	0	0	0	0	0	0	0	0	0	0	1	1	0	0	0	0
ceramidase	2	0	0	0	0	0	0	0	0	0	0	0	0	0	0	0	0	0	0	0	1	1	0	0	0	0
RDH5	2	0	0	0	0	0	0	0	0	0	0	0	0	0	0	0	0	0	0	0	1	1	0	0	0	0
SLC52A1	2	0	0	0	0	0	0	0	0	0	0	0	0	0	0	0	0	0	0	0	1	1	0	0	0	0
PMM2	2	0	0	0	0	0	0	0	0	0	0	0	0	0	0	0	0	0	0	0	1	1	0	0	0	0
WFDC1	2	0	0	0	0	0	0	0	0	0	0	0	0	0	0	0	0	0	0	0	1	1	0	0	0	0
MIR3619	2	0	0	0	0	0	0	0	0	0	0	0	0	0	0	0	0	0	0	0	1	1	0	0	0	0
SGMS	2	0	0	0	0	0	0	0	0	0	0	0	0	0	0	0	0	0	0	0	1	1	0	0	0	0
MYADM	2	0	0	0	0	0	0	0	0	0	0	0	0	0	0	0	0	0	0	0	1	1	0	0	0	0
ACER1	2	0	0	0	0	0	0	0	0	0	0	0	0	0	0	0	0	0	0	0	1	1	0	0	0	0
RPA1	2	0	0	0	0	0	0	0	0	0	0	0	0	0	0	0	0	0	0	0	1	1	0	0	0	0
PRKG1	2	0	0	0	0	0	0	0	0	0	0	0	0	0	0	0	0	0	0	0	1	1	0	0	0	0
MTNR1A	2	0	0	0	0	0	0	0	0	0	0	0	0	0	0	0	0	0	0	0	1	0	0	0	1	0
MTNR1B	2	0	0	0	0	0	0	0	0	0	0	0	0	0	0	0	0	0	0	0	1	0	0	0	1	0
GHRL	2	0	0	0	0	0	0	0	0	0	0	0	0	0	0	0	0	0	0	0	1	1	0	0	0	0
Crhr	2	0	0	0	0	0	0	0	0	0	0	0	0	0	0	0	0	0	0	0	1	1	0	0	0	0
let.7	2	0	0	0	0	0	0	0	0	0	0	0	0	0	0	0	0	0	0	0	1	1	0	0	0	0
SAMSN1	2	0	0	0	0	0	0	0	0	0	0	0	0	0	0	0	0	0	0	0	1	1	0	0	0	0
Nedd4	2	0	0	0	0	0	0	0	0	0	0	0	0	0	0	0	0	0	0	0	1	1	0	0	0	0
Kallikrein	2	0	0	0	0	0	0	0	0	0	0	0	0	0	0	0	0	0	0	0	1	0	0	0	0	1
CD53	2	0	0	0	0	0	0	0	0	0	0	0	0	0	0	0	0	0	0	0	1	0	0	0	0	1
miR.193a.3p..and.other.miRNAs.w.seed.ACUGGCC.	2	0	0	0	0	0	0	0	0	0	0	0	0	0	0	0	0	0	0	0	1	0	0	0	0	1
CCL2	2	0	0	0	0	0	0	0	0	0	0	0	0	0	0	0	0	0	0	0	1	1	0	0	0	0
SHH	2	0	0	0	0	0	0	0	0	0	0	0	0	0	0	0	0	0	0	0	1	1	0	0	0	0
PDX1	2	0	0	0	0	0	0	0	0	0	0	0	0	0	0	0	0	0	0	0	1	1	0	0	0	0
STAT	2	0	0	0	0	0	0	0	0	0	0	0	0	0	0	0	0	0	0	0	1	1	0	0	0	0
NEUROG3	2	0	0	0	0	0	0	0	0	0	0	0	0	0	0	0	0	0	0	0	1	1	0	0	0	0
TH	2	0	0	0	0	0	0	0	0	0	0	0	0	0	0	0	0	0	0	0	1	1	0	0	0	0
CCL11	2	0	0	0	0	0	0	0	0	0	0	0	0	0	0	0	0	0	0	0	1	1	0	0	0	0
CTDSPL2	2	0	0	0	0	0	0	0	0	0	0	0	0	0	0	0	0	0	0	0	1	1	0	0	0	0
NPY	2	0	0	0	0	0	0	0	0	0	0	0	0	0	0	0	0	0	0	0	1	1	0	0	0	0
miR.144.3p..miRNAs.w.seed.ACAGUAU.	2	0	0	0	0	0	0	0	0	0	0	0	0	0	0	0	0	0	0	0	1	1	0	0	0	0
SULF2	2	0	0	0	0	0	0	0	0	0	0	0	0	0	0	0	0	0	0	0	1	1	0	0	0	0
JAK1.2	2	0	0	0	0	0	0	0	0	0	0	0	0	0	0	0	0	0	0	0	1	1	0	0	0	0
IHH	2	0	0	0	0	0	0	0	0	0	0	0	0	0	0	0	0	0	0	0	1	1	0	0	0	0
EFNA2	2	0	0	0	0	0	0	0	0	0	0	0	0	0	0	0	0	0	0	0	1	1	0	0	0	0
HLX	2	0	0	0	0	0	0	0	0	0	0	0	0	0	0	0	0	0	0	0	1	1	0	0	0	0
OTX2	2	0	0	0	0	0	0	0	0	0	0	0	0	0	0	0	0	0	0	0	1	1	0	0	0	0
CCK	2	0	0	0	0	0	0	0	0	0	0	0	0	0	0	0	0	0	0	0	1	1	0	0	0	0
nicotinic.acetylcholine.receptor	2	0	0	0	0	0	0	0	0	0	0	0	0	0	0	0	0	0	0	0	1	1	0	0	0	0
LDL.cholesterol	2	0	0	0	0	0	0	0	0	0	0	0	0	0	0	0	0	0	0	0	1	1	0	0	0	0
mGLUR.Group.I	2	0	0	0	0	0	0	0	0	0	0	0	0	0	0	0	0	0	0	0	1	1	0	0	0	0
PRKG2	2	0	0	0	0	0	0	0	0	0	0	0	0	0	0	0	0	0	0	0	1	1	0	0	0	0
ZFP36L2	2	0	0	0	0	0	0	0	0	0	0	0	0	0	0	0	0	0	0	0	1	1	0	0	0	0
Rhox4b..includes.others.	2	0	0	0	0	0	0	0	0	0	0	0	0	0	0	0	0	0	0	0	1	1	0	0	0	0
ATXN2	2	0	0	0	0	0	0	0	0	0	0	0	0	0	0	0	0	0	0	0	1	1	0	0	0	0
SLC13A1	2	0	0	0	0	0	0	0	0	0	0	0	0	0	0	0	0	0	0	0	1	1	0	0	0	0
TET1	2	0	0	0	0	0	0	0	0	0	0	0	0	0	0	0	0	0	0	0	1	1	0	0	0	0
PPM1B	2	0	0	0	0	0	0	0	0	0	0	0	0	0	0	0	0	0	0	0	1	1	0	0	0	0
Actin	2	0	0	0	0	0	0	0	0	0	0	0	0	0	0	0	0	0	0	0	1	1	0	0	0	0
NFIB	2	0	0	0	0	0	0	0	0	0	0	0	0	0	0	0	0	0	0	0	1	1	0	0	0	0
NKX2.2	2	0	0	0	0	0	0	0	0	0	0	0	0	0	0	0	0	0	0	0	1	1	0	0	0	0
GFM1	2	0	0	0	0	0	0	0	0	0	0	0	0	0	0	0	0	0	0	0	1	1	0	0	0	0
GCKR	2	0	0	0	0	0	0	0	0	0	0	0	0	0	0	0	0	0	0	0	1	1	0	0	0	0
mir.592	2	0	0	0	0	0	0	0	0	0	0	0	0	0	0	0	0	0	0	0	1	1	0	0	0	0
NUMB.NUMBL	2	0	0	0	0	0	0	0	0	0	0	0	0	0	0	0	0	0	0	0	1	1	0	0	0	0
CP	2	0	0	0	0	0	0	0	0	0	0	0	0	0	0	0	0	0	0	0	1	1	0	0	0	0
MYO5A	2	0	0	0	0	0	0	0	0	0	0	0	0	0	0	0	0	0	0	0	1	1	0	0	0	0
SLC17A7	2	0	0	0	0	0	0	0	0	0	0	0	0	0	0	0	0	0	0	0	1	1	0	0	0	0
KCNIP4.IT1	2	0	0	0	0	0	0	0	0	0	0	0	0	0	0	0	0	0	0	0	1	1	0	0	0	0
CYFIP1	2	0	0	0	0	0	0	0	0	0	0	0	0	0	0	0	0	0	0	0	1	1	0	0	0	0
PHF8	2	0	0	0	0	0	0	0	0	0	0	0	0	0	0	0	0	0	0	0	1	1	0	0	0	0
DSG2	2	0	0	0	0	0	0	0	0	0	0	0	0	0	0	0	0	0	0	0	1	1	0	0	0	0
FKHR	2	0	0	0	0	0	0	0	0	0	0	0	0	0	0	0	0	0	0	0	1	1	0	0	0	0
TNNI1	2	0	0	0	0	0	0	0	0	0	0	0	0	0	0	0	0	0	0	0	1	1	0	0	0	0
CPB1	2	0	0	0	0	0	0	0	0	0	0	0	0	0	0	0	0	0	0	0	1	1	0	0	0	0
DOK3	2	0	0	0	0	0	0	0	0	0	0	0	0	0	0	0	0	0	0	0	1	1	0	0	0	0
NLRP6	2	0	0	0	0	0	0	0	0	0	0	0	0	0	0	0	0	0	0	0	1	1	0	0	0	0
FOXL1	2	0	0	0	0	0	0	0	0	0	0	0	0	0	0	0	0	0	0	0	1	1	0	0	0	0
mir.500	2	0	0	0	0	0	0	0	0	0	0	0	0	0	0	0	0	0	0	0	1	1	0	0	0	0
PHOSPHO1	2	0	0	0	0	0	0	0	0	0	0	0	0	0	0	0	0	0	0	0	1	1	0	0	0	0
EPN3	2	0	0	0	0	0	0	0	0	0	0	0	0	0	0	0	0	0	0	0	1	1	0	0	0	0
FADS2	2	0	0	0	0	0	0	0	0	0	0	0	0	0	0	0	0	0	0	0	1	1	0	0	0	0
KRAS	2	0	0	0	0	0	0	0	0	0	0	0	0	0	0	0	0	0	0	0	0	1	0	0	0	1
Tgf.beta	2	0	0	0	0	0	0	0	0	0	0	0	0	0	0	0	0	0	0	0	0	1	0	0	0	1
P38.MAPK	2	0	0	0	0	0	0	0	0	0	0	0	0	0	0	0	0	0	0	0	0	1	0	0	0	1
LDL	2	0	0	0	0	0	0	0	0	0	0	0	0	0	0	0	0	0	0	0	0	1	0	0	0	1
PPP3CA	2	0	0	0	0	0	0	0	0	0	0	0	0	0	0	0	0	0	0	0	0	1	0	0	0	1
Insulin	2	0	0	0	0	0	0	0	0	0	0	0	0	0	0	0	0	0	0	0	0	1	0	0	0	1
ADRA1A	2	0	0	0	0	0	0	0	0	0	0	0	0	0	0	0	0	0	0	0	0	1	0	0	0	1
CREM	2	0	0	0	0	0	0	0	0	0	0	0	0	0	0	0	0	0	0	0	0	1	0	0	0	1
TGFA	2	0	0	0	0	0	0	0	0	0	0	0	0	0	0	0	0	0	0	0	0	1	0	0	0	1
DRD1	2	0	0	0	0	0	0	0	0	0	0	0	0	0	0	0	0	0	0	0	0	1	0	0	0	1
ERK1.2	2	0	0	0	0	0	0	0	0	0	0	0	0	0	0	0	0	0	0	0	0	1	0	0	0	1
KCNE3	2	0	0	0	0	0	0	0	0	0	0	0	0	0	0	0	0	0	0	0	0	1	0	0	0	1
ERK	2	0	0	0	0	0	0	0	0	0	0	0	0	0	0	0	0	0	0	0	0	1	0	0	0	1
Jnk	2	0	0	0	0	0	0	0	0	0	0	0	0	0	0	0	0	0	0	0	0	1	0	0	0	1
GNA14	2	0	0	0	0	0	0	0	0	0	0	0	0	0	0	0	0	0	0	0	0	1	0	0	0	1
Pdgf..complex.	2	0	0	0	0	0	0	0	0	0	0	0	0	0	0	0	0	0	0	0	0	1	0	0	0	1
TAZ	2	0	0	0	0	0	0	0	0	0	0	0	0	0	0	0	0	0	0	0	0	1	0	0	0	1
Histone.h3	2	0	0	0	0	0	0	0	0	0	0	0	0	0	0	0	0	0	0	0	0	1	0	0	0	1
GNRH1	2	0	0	0	0	0	0	0	0	0	0	0	0	0	0	0	0	0	0	0	0	1	0	0	0	1
GNB2	2	0	0	0	0	0	0	0	0	0	0	0	0	0	0	0	0	0	0	0	0	1	0	0	0	1
SBDS	2	0	0	0	0	0	0	0	0	0	0	0	0	0	0	0	0	0	0	0	0	1	0	1	0	0
TAC1	2	0	0	0	0	0	0	0	0	0	0	0	0	0	0	0	0	0	0	0	0	1	0	0	0	1
GNB1	2	0	0	0	0	0	0	0	0	0	0	0	0	0	0	0	0	0	0	0	0	1	0	0	0	1
Immunoglobulin	2	0	0	0	0	0	0	0	0	0	0	0	0	0	0	0	0	0	0	0	0	1	0	0	0	1
Alpha.catenin	2	0	0	0	0	0	0	0	0	0	0	0	0	0	0	0	0	0	0	0	0	1	0	0	0	1
POU2F1	2	0	0	0	0	0	0	0	0	0	0	0	0	0	0	0	0	0	0	0	0	1	0	0	0	1
NRG2	2	0	0	0	0	0	0	0	0	0	0	0	0	0	0	0	0	0	0	0	0	1	0	0	0	1
LIPE	2	0	0	0	0	0	0	0	0	0	0	0	0	0	0	0	0	0	0	0	0	1	0	0	0	1
Mek	2	0	0	0	0	0	0	0	0	0	0	0	0	0	0	0	0	0	0	0	0	1	0	0	0	1
Growth.hormone	2	0	0	0	0	0	0	0	0	0	0	0	0	0	0	0	0	0	0	0	0	1	0	0	0	1
Fibrin	2	0	0	0	0	0	0	0	0	0	0	0	0	0	0	0	0	0	0	0	0	1	0	0	0	1
KDR	2	0	0	0	0	0	0	0	0	0	0	0	0	0	0	0	0	0	0	0	0	1	0	0	1	0
NDP	2	0	0	0	0	0	0	0	0	0	0	0	0	0	0	0	0	0	0	0	0	1	0	0	0	1
IL13	2	0	0	0	0	0	0	0	0	0	0	0	0	0	0	0	0	0	0	0	0	1	0	0	0	1
HGS	2	0	0	0	0	0	0	0	0	0	0	0	0	0	0	0	0	0	0	0	0	1	0	0	0	1
Mapk	2	0	0	0	0	0	0	0	0	0	0	0	0	0	0	0	0	0	0	0	0	1	0	0	0	1
FAS	2	0	0	0	0	0	0	0	0	0	0	0	0	0	0	0	0	0	0	0	0	1	0	0	0	1
Rxr	2	0	0	0	0	0	0	0	0	0	0	0	0	0	0	0	0	0	0	0	0	1	0	0	0	1
SHC1	2	0	0	0	0	0	0	0	0	0	0	0	0	0	0	0	0	0	0	0	0	1	0	0	0	1
PRLR	2	0	0	0	0	0	0	0	0	0	0	0	0	0	0	0	0	0	0	0	0	1	0	0	1	0
CD40LG	2	0	0	0	0	0	0	0	0	0	0	0	0	0	0	0	0	0	0	0	0	1	0	0	0	1
FGF1	2	0	0	0	0	0	0	0	0	0	0	0	0	0	0	0	0	0	0	0	0	1	0	0	0	1
IL1R1	2	0	0	0	0	0	0	0	0	0	0	0	0	0	0	0	0	0	0	0	0	1	0	0	0	1
ELK4	2	0	0	0	0	0	0	0	0	0	0	0	0	0	0	0	0	0	0	0	0	1	0	0	0	1
VEGFD	2	0	0	0	0	0	0	0	0	0	0	0	0	0	0	0	0	0	0	0	0	1	0	0	0	1
RBP1	2	0	0	0	0	0	0	0	0	0	0	0	0	0	0	0	0	0	0	0	0	1	0	0	1	0
PTGER1	2	0	0	0	0	0	0	0	0	0	0	0	0	0	0	0	0	0	0	0	0	1	0	0	0	1
WNT5A	2	0	0	0	0	0	0	0	0	0	0	0	0	0	0	0	0	0	0	0	0	1	0	0	0	1
WNT3	2	0	0	0	0	0	0	0	0	0	0	0	0	0	0	0	0	0	0	0	0	1	0	0	0	1
miR.19b.3p..and.other.miRNAs.w.seed.GUGCAAA.	2	0	0	0	0	0	0	0	0	0	0	0	0	0	0	0	0	0	0	0	0	1	0	0	0	1
PTGFR	2	0	0	0	0	0	0	0	0	0	0	0	0	0	0	0	0	0	0	0	0	1	0	0	0	1
BCR..complex.	2	0	0	0	0	0	0	0	0	0	0	0	0	0	0	0	0	0	0	0	0	1	0	0	0	1
Pro.inflammatory.Cytokine	2	0	0	0	0	0	0	0	0	0	0	0	0	0	0	0	0	0	0	0	0	1	0	0	0	1
S1PR3	2	0	0	0	0	0	0	0	0	0	0	0	0	0	0	0	0	0	0	0	0	1	0	0	0	1
CEACAM1	2	0	0	0	0	0	0	0	0	0	0	0	0	0	0	0	0	0	0	0	0	1	0	0	0	1
Integrin	2	0	0	0	0	0	0	0	0	0	0	0	0	0	0	0	0	0	0	0	0	1	0	0	0	1
PLC	2	0	0	0	0	0	0	0	0	0	0	0	0	0	0	0	0	0	0	0	0	1	0	0	0	1
mir.137	2	0	0	0	0	0	0	0	0	0	0	0	0	0	0	0	0	0	0	0	0	1	0	0	0	1
FOXA2	2	0	0	0	0	0	0	0	0	0	0	0	0	0	0	0	0	0	0	0	0	1	0	0	0	1
PTPase	2	0	0	0	0	0	0	0	0	0	0	0	0	0	0	0	0	0	0	0	0	1	0	0	1	0
HIP1	2	0	0	0	0	0	0	0	0	0	0	0	0	0	0	0	0	0	0	0	0	1	0	0	1	0
RNF112	2	0	0	0	0	0	0	0	0	0	0	0	0	0	0	0	0	0	0	0	0	1	0	0	0	1
BARX2	2	0	0	0	0	0	0	0	0	0	0	0	0	0	0	0	0	0	0	0	0	1	0	0	0	1
ASH2L	2	0	0	0	0	0	0	0	0	0	0	0	0	0	0	0	0	0	0	0	0	1	0	0	0	1
ABLIM2	2	0	0	0	0	0	0	0	0	0	0	0	0	0	0	0	0	0	0	0	0	0	0	0	1	1
ABLIM3	2	0	0	0	0	0	0	0	0	0	0	0	0	0	0	0	0	0	0	0	0	0	0	0	1	1
ABLIM1	2	0	0	0	0	0	0	0	0	0	0	0	0	0	0	0	0	0	0	0	0	0	0	0	1	1
GNE	2	0	0	0	0	0	0	0	0	0	0	0	0	0	0	0	0	0	0	0	0	0	1	1	0	0
COMMD1	2	0	0	0	0	0	0	0	0	0	0	0	0	0	0	0	0	0	0	0	0	0	1	1	0	0
EGLN	2	0	0	0	0	0	0	0	0	0	0	0	0	0	0	0	0	0	0	0	0	0	1	1	0	0
H2AFB3..includes.others.	2	0	0	0	0	0	0	0	0	0	0	0	0	0	0	0	0	0	0	0	0	0	1	1	0	0
PDLIM2	2	0	0	0	0	0	0	0	0	0	0	0	0	0	0	0	0	0	0	0	0	0	1	1	0	0
IFNL1	2	0	0	0	0	0	0	0	0	0	0	0	0	0	0	0	0	0	0	0	0	0	1	1	0	0
IL1RN	2	0	0	0	0	0	0	0	0	0	0	0	0	0	0	0	0	0	0	0	0	0	1	1	0	0
CHRM2	2	0	0	0	0	0	0	0	0	0	0	0	0	0	0	0	0	0	0	0	0	0	0	0	1	1
LINC01139	2	0	0	0	0	0	0	0	0	0	0	0	0	0	0	0	0	0	0	0	0	0	0	0	1	1
NFIX	2	0	0	0	0	0	0	0	0	0	0	0	0	0	0	0	0	0	0	0	0	0	0	0	1	1
Rar	2	0	0	0	0	0	0	0	0	0	0	0	0	0	0	0	0	0	0	0	0	0	0	0	1	1
DUSP5	2	0	0	0	0	0	0	0	0	0	0	0	0	0	0	0	0	0	0	0	0	0	0	0	1	1
SEPHS1	2	0	0	0	0	0	0	0	0	0	0	0	0	0	0	0	0	0	0	0	0	0	0	0	1	1
TRPM3	2	0	0	0	0	0	0	0	0	0	0	0	0	0	0	0	0	0	0	0	0	0	0	0	1	1
CYSLTR2	2	0	0	0	0	0	0	0	0	0	0	0	0	0	0	0	0	0	0	0	0	0	0	0	1	1
VDAC1	2	0	0	0	0	0	0	0	0	0	0	0	0	0	0	0	0	0	0	0	0	0	0	0	1	1
ABRA	2	0	0	0	0	0	0	0	0	0	0	0	0	0	0	0	0	0	0	0	0	0	0	0	1	1
ABI1	2	0	0	0	0	0	0	0	0	0	0	0	0	0	0	0	0	0	0	0	0	0	0	0	1	1
MRGPRX1	2	0	0	0	0	0	0	0	0	0	0	0	0	0	0	0	0	0	0	0	0	0	0	0	1	1
Yap1	2	0	0	0	0	0	0	0	0	0	0	0	0	0	0	0	0	0	0	0	0	0	0	0	1	1
Cox5b	2	0	0	0	0	0	0	0	0	0	0	0	0	0	0	0	0	0	0	0	0	0	0	0	1	1
GNRH2	2	0	0	0	0	0	0	0	0	0	0	0	0	0	0	0	0	0	0	0	0	0	0	0	1	1
Irs3	2	0	0	0	0	0	0	0	0	0	0	0	0	0	0	0	0	0	0	0	0	0	0	0	1	1
GATA2	2	0	0	0	0	0	0	0	0	0	0	0	0	0	0	0	0	0	0	0	0	0	0	0	1	1
PTPN3	2	0	0	0	0	0	0	0	0	0	0	0	0	0	0	0	0	0	0	0	0	0	0	0	1	1
HOXB8	2	0	0	0	0	0	0	0	0	0	0	0	0	0	0	0	0	0	0	0	0	0	0	0	1	1
LPXN	2	0	0	0	0	0	0	0	0	0	0	0	0	0	0	0	0	0	0	0	0	0	0	0	1	1
NPSR1	2	0	0	0	0	0	0	0	0	0	0	0	0	0	0	0	0	0	0	0	0	0	0	0	1	1
IGSF11	2	0	0	0	0	0	0	0	0	0	0	0	0	0	0	0	0	0	0	0	0	0	0	0	1	1
OLFM2	2	0	0	0	0	0	0	0	0	0	0	0	0	0	0	0	0	0	0	0	0	0	0	0	1	1
Bc1	2	0	0	0	0	0	0	0	0	0	0	0	0	0	0	0	0	0	0	0	0	0	0	0	1	1
ARID5B	2	0	0	0	0	0	0	0	0	0	0	0	0	0	0	0	0	0	0	0	0	0	0	0	1	1
VAMP3	2	0	0	0	0	0	0	0	0	0	0	0	0	0	0	0	0	0	0	0	0	0	0	0	1	1
SPRY4	2	0	0	0	0	0	0	0	0	0	0	0	0	0	0	0	0	0	0	0	0	0	0	0	1	1
TXNRD1	2	0	0	0	0	0	0	0	0	0	0	0	0	0	0	0	0	0	0	0	0	0	0	0	1	1
ADAM21	2	0	0	0	0	0	0	0	0	0	0	0	0	0	0	0	0	0	0	0	0	0	0	0	1	1
ZNF665	2	0	0	0	0	0	0	0	0	0	0	0	0	0	0	0	0	0	0	0	0	0	0	0	1	1
S100A10	2	0	0	0	0	0	0	0	0	0	0	0	0	0	0	0	0	0	0	0	0	0	0	0	1	1
ZNF431	2	0	0	0	0	0	0	0	0	0	0	0	0	0	0	0	0	0	0	0	0	0	0	0	1	1
CCR9	2	0	0	0	0	0	0	0	0	0	0	0	0	0	0	0	0	0	0	0	0	0	0	0	1	1
ZNF528	2	0	0	0	0	0	0	0	0	0	0	0	0	0	0	0	0	0	0	0	0	0	0	0	1	1
ZNF100	2	0	0	0	0	0	0	0	0	0	0	0	0	0	0	0	0	0	0	0	0	0	0	0	1	1
ZNF429	2	0	0	0	0	0	0	0	0	0	0	0	0	0	0	0	0	0	0	0	0	0	0	0	1	1
ZNF254	2	0	0	0	0	0	0	0	0	0	0	0	0	0	0	0	0	0	0	0	0	0	0	0	1	1
ZNF91	2	0	0	0	0	0	0	0	0	0	0	0	0	0	0	0	0	0	0	0	0	0	0	0	1	1
RASSF8	2	0	0	0	0	0	0	0	0	0	0	0	0	0	0	0	0	0	0	0	0	0	0	0	1	1
ZNF85	2	0	0	0	0	0	0	0	0	0	0	0	0	0	0	0	0	0	0	0	0	0	0	0	1	1
ZNF43	2	0	0	0	0	0	0	0	0	0	0	0	0	0	0	0	0	0	0	0	0	0	0	0	1	1
ZNF708	2	0	0	0	0	0	0	0	0	0	0	0	0	0	0	0	0	0	0	0	0	0	0	0	1	1
DCAF6	1	1	0	0	0	0	0	0	0	0	0	0	0	0	0	0	0	0	0	0	0	0	0	0	0	0
PAK2	1	0	0	0	0	0	0	0	1	0	0	0	0	0	0	0	0	0	0	0	0	0	0	0	0	0
CHD1	1	1	0	0	0	0	0	0	0	0	0	0	0	0	0	0	0	0	0	0	0	0	0	0	0	0
SIX3	1	1	0	0	0	0	0	0	0	0	0	0	0	0	0	0	0	0	0	0	0	0	0	0	0	0
EPHB3	1	0	0	0	1	0	0	0	0	0	0	0	0	0	0	0	0	0	0	0	0	0	0	0	0	0
TRAF5	1	0	1	0	0	0	0	0	0	0	0	0	0	0	0	0	0	0	0	0	0	0	0	0	0	0
SERPINC1	1	1	0	0	0	0	0	0	0	0	0	0	0	0	0	0	0	0	0	0	0	0	0	0	0	0
CIDEC	1	0	0	0	0	0	0	0	0	0	0	0	0	0	0	0	0	0	0	0	1	0	0	0	0	0
PDZD3	1	1	0	0	0	0	0	0	0	0	0	0	0	0	0	0	0	0	0	0	0	0	0	0	0	0
CIZ1	1	1	0	0	0	0	0	0	0	0	0	0	0	0	0	0	0	0	0	0	0	0	0	0	0	0
PAX6	1	1	0	0	0	0	0	0	0	0	0	0	0	0	0	0	0	0	0	0	0	0	0	0	0	0
MAFA	1	1	0	0	0	0	0	0	0	0	0	0	0	0	0	0	0	0	0	0	0	0	0	0	0	0
RGS3	1	1	0	0	0	0	0	0	0	0	0	0	0	0	0	0	0	0	0	0	0	0	0	0	0	0
NDRG1	1	1	0	0	0	0	0	0	0	0	0	0	0	0	0	0	0	0	0	0	0	0	0	0	0	0
NAPA	1	0	0	1	0	0	0	0	0	0	0	0	0	0	0	0	0	0	0	0	0	0	0	0	0	0
USP22	1	1	0	0	0	0	0	0	0	0	0	0	0	0	0	0	0	0	0	0	0	0	0	0	0	0
CYBB	1	1	0	0	0	0	0	0	0	0	0	0	0	0	0	0	0	0	0	0	0	0	0	0	0	0
SIGMAR1	1	0	0	0	0	1	0	0	0	0	0	0	0	0	0	0	0	0	0	0	0	0	0	0	0	0
PSAP	1	0	0	0	0	0	0	0	0	0	0	0	0	0	0	0	0	0	0	0	0	0	0	0	0	1
PTPRM	1	1	0	0	0	0	0	0	0	0	0	0	0	0	0	0	0	0	0	0	0	0	0	0	0	0
NRROS	1	1	0	0	0	0	0	0	0	0	0	0	0	0	0	0	0	0	0	0	0	0	0	0	0	0
HSPB8	1	0	0	0	0	0	0	0	0	0	0	0	0	0	0	0	0	0	0	0	0	1	0	0	0	0
AKIP1	1	1	0	0	0	0	0	0	0	0	0	0	0	0	0	0	0	0	0	0	0	0	0	0	0	0
OPA1	1	1	0	0	0	0	0	0	0	0	0	0	0	0	0	0	0	0	0	0	0	0	0	0	0	0
IL33	1	0	0	0	0	0	0	0	0	0	0	0	0	0	0	0	0	0	0	0	0	1	0	0	0	0
GOPC	1	0	0	0	0	0	0	0	0	0	0	0	0	0	0	0	0	0	0	0	0	1	0	0	0	0
TARBP2	1	1	0	0	0	0	0	0	0	0	0	0	0	0	0	0	0	0	0	0	0	0	0	0	0	0
STK4	1	0	0	1	0	0	0	0	0	0	0	0	0	0	0	0	0	0	0	0	0	0	0	0	0	0
NEK7	1	1	0	0	0	0	0	0	0	0	0	0	0	0	0	0	0	0	0	0	0	0	0	0	0	0
PAX1	1	1	0	0	0	0	0	0	0	0	0	0	0	0	0	0	0	0	0	0	0	0	0	0	0	0
ZNF606	1	1	0	0	0	0	0	0	0	0	0	0	0	0	0	0	0	0	0	0	0	0	0	0	0	0
ZNF219	1	1	0	0	0	0	0	0	0	0	0	0	0	0	0	0	0	0	0	0	0	0	0	0	0	0
MOB4	1	0	0	1	0	0	0	0	0	0	0	0	0	0	0	0	0	0	0	0	0	0	0	0	0	0
CALCA	1	0	0	0	0	0	0	0	0	0	0	0	0	0	0	0	0	0	0	0	0	0	0	0	0	1
CPAMD8	1	1	0	0	0	0	0	0	0	0	0	0	0	0	0	0	0	0	0	0	0	0	0	0	0	0
HTR1B	1	0	0	0	0	0	0	0	0	0	0	0	0	0	0	0	0	0	0	0	1	0	0	0	0	0
NPBWR1	1	0	0	0	0	0	0	0	0	0	0	0	0	0	0	0	0	0	0	0	0	1	0	0	0	0
UMOD	1	1	0	0	0	0	0	0	0	0	0	0	0	0	0	0	0	0	0	0	0	0	0	0	0	0
GPR39	1	1	0	0	0	0	0	0	0	0	0	0	0	0	0	0	0	0	0	0	0	0	0	0	0	0
PROZ	1	1	0	0	0	0	0	0	0	0	0	0	0	0	0	0	0	0	0	0	0	0	0	0	0	0
FCN1	1	1	0	0	0	0	0	0	0	0	0	0	0	0	0	0	0	0	0	0	0	0	0	0	0	0
GGCX	1	1	0	0	0	0	0	0	0	0	0	0	0	0	0	0	0	0	0	0	0	0	0	0	0	0
HNRNPA3	1	1	0	0	0	0	0	0	0	0	0	0	0	0	0	0	0	0	0	0	0	0	0	0	0	0
MASP1	1	1	0	0	0	0	0	0	0	0	0	0	0	0	0	0	0	0	0	0	0	0	0	0	0	0
KCTD11	1	1	0	0	0	0	0	0	0	0	0	0	0	0	0	0	0	0	0	0	0	0	0	0	0	0
FCN3	1	1	0	0	0	0	0	0	0	0	0	0	0	0	0	0	0	0	0	0	0	0	0	0	0	0
RPS6KB1	1	1	0	0	0	0	0	0	0	0	0	0	0	0	0	0	0	0	0	0	0	0	0	0	0	0
SERPINA10	1	1	0	0	0	0	0	0	0	0	0	0	0	0	0	0	0	0	0	0	0	0	0	0	0	0
UBQLN2	1	1	0	0	0	0	0	0	0	0	0	0	0	0	0	0	0	0	0	0	0	0	0	0	0	0
F9	1	1	0	0	0	0	0	0	0	0	0	0	0	0	0	0	0	0	0	0	0	0	0	0	0	0
MLN	1	1	0	0	0	0	0	0	0	0	0	0	0	0	0	0	0	0	0	0	0	0	0	0	0	0
MIAT	1	0	0	0	1	0	0	0	0	0	0	0	0	0	0	0	0	0	0	0	0	0	0	0	0	0
NEK6	1	1	0	0	0	0	0	0	0	0	0	0	0	0	0	0	0	0	0	0	0	0	0	0	0	0
SUPT16H	1	1	0	0	0	0	0	0	0	0	0	0	0	0	0	0	0	0	0	0	0	0	0	0	0	0
PTP4A3	1	1	0	0	0	0	0	0	0	0	0	0	0	0	0	0	0	0	0	0	0	0	0	0	0	0
MAK	1	1	0	0	0	0	0	0	0	0	0	0	0	0	0	0	0	0	0	0	0	0	0	0	0	0
FZR1	1	1	0	0	0	0	0	0	0	0	0	0	0	0	0	0	0	0	0	0	0	0	0	0	0	0
SPSB1	1	1	0	0	0	0	0	0	0	0	0	0	0	0	0	0	0	0	0	0	0	0	0	0	0	0
SMURF1	1	0	0	0	0	0	0	0	0	0	0	0	0	0	0	0	0	0	0	0	0	0	0	0	0	1
USP34	1	1	0	0	0	0	0	0	0	0	0	0	0	0	0	0	0	0	0	0	0	0	0	0	0	0
PTGDR2	1	1	0	0	0	0	0	0	0	0	0	0	0	0	0	0	0	0	0	0	0	0	0	0	0	0
SORBS2	1	1	0	0	0	0	0	0	0	0	0	0	0	0	0	0	0	0	0	0	0	0	0	0	0	0
RNF8	1	1	0	0	0	0	0	0	0	0	0	0	0	0	0	0	0	0	0	0	0	0	0	0	0	0
STK38L	1	0	0	0	1	0	0	0	0	0	0	0	0	0	0	0	0	0	0	0	0	0	0	0	0	0
PTPN22	1	1	0	0	0	0	0	0	0	0	0	0	0	0	0	0	0	0	0	0	0	0	0	0	0	0
PTMA	1	1	0	0	0	0	0	0	0	0	0	0	0	0	0	0	0	0	0	0	0	0	0	0	0	0
PADI2	1	1	0	0	0	0	0	0	0	0	0	0	0	0	0	0	0	0	0	0	0	0	0	0	0	0
ETV4	1	1	0	0	0	0	0	0	0	0	0	0	0	0	0	0	0	0	0	0	0	0	0	0	0	0
SRSF6	1	1	0	0	0	0	0	0	0	0	0	0	0	0	0	0	0	0	0	0	0	0	0	0	0	0
CMA1	1	1	0	0	0	0	0	0	0	0	0	0	0	0	0	0	0	0	0	0	0	0	0	0	0	0
FRY	1	0	1	0	0	0	0	0	0	0	0	0	0	0	0	0	0	0	0	0	0	0	0	0	0	0
IKBKE	1	0	0	1	0	0	0	0	0	0	0	0	0	0	0	0	0	0	0	0	0	0	0	0	0	0
MASP2	1	1	0	0	0	0	0	0	0	0	0	0	0	0	0	0	0	0	0	0	0	0	0	0	0	0
FGL2	1	1	0	0	0	0	0	0	0	0	0	0	0	0	0	0	0	0	0	0	0	0	0	0	0	0
EIF3G	1	0	0	0	1	0	0	0	0	0	0	0	0	0	0	0	0	0	0	0	0	0	0	0	0	0
STMN1	1	0	0	0	0	0	0	0	0	0	0	0	0	0	0	0	0	0	0	0	0	0	0	0	0	1
BICRA	1	0	0	0	0	0	1	0	0	0	0	0	0	0	0	0	0	0	0	0	0	0	0	0	0	0
PBRM1	1	0	0	0	0	0	1	0	0	0	0	0	0	0	0	0	0	0	0	0	0	0	0	0	0	0
FANCA	1	0	0	0	0	0	0	0	0	0	0	0	0	0	0	0	0	0	0	0	0	0	0	0	0	1
BICRAL	1	0	0	0	0	0	1	0	0	0	0	0	0	0	0	0	0	0	0	0	0	0	0	0	0	0
KLF1	1	0	0	0	0	0	1	0	0	0	0	0	0	0	0	0	0	0	0	0	0	0	0	0	0	0
ADGRG1	1	0	1	0	0	0	0	0	0	0	0	0	0	0	0	0	0	0	0	0	0	0	0	0	0	0
PAX8	1	0	0	0	0	0	0	0	0	0	0	0	0	0	0	0	0	0	0	0	1	0	0	0	0	0
FOXM1	1	0	0	0	0	0	0	0	0	0	0	0	0	1	0	0	0	0	0	0	0	0	0	0	0	0
HOXA10	1	0	0	0	0	0	0	0	0	0	0	0	0	0	0	0	0	0	0	0	0	1	0	0	0	0
ARMCX3	1	0	0	0	0	0	1	0	0	0	0	0	0	0	0	0	0	0	0	0	0	0	0	0	0	0
TICAM1	1	0	0	0	0	0	0	0	0	0	0	0	0	0	0	0	0	0	0	0	0	1	0	0	0	0
RCAN1	1	0	0	0	0	0	0	0	0	0	0	0	0	0	0	0	0	0	0	0	0	1	0	0	0	0
CCL24	1	0	1	0	0	0	0	0	0	0	0	0	0	0	0	0	0	0	0	0	0	0	0	0	0	0
CCL26	1	0	1	0	0	0	0	0	0	0	0	0	0	0	0	0	0	0	0	0	0	0	0	0	0	0
IFI16	1	0	0	0	0	0	0	0	0	0	0	0	0	0	0	0	0	0	0	0	0	0	0	0	0	1
CFTR	1	0	0	0	0	0	0	0	0	0	0	1	0	0	0	0	0	0	0	0	0	0	0	0	0	0
XIAP	1	0	0	0	0	0	0	0	0	0	0	0	0	1	0	0	0	0	0	0	0	0	0	0	0	0
UBE2B	1	1	0	0	0	0	0	0	0	0	0	0	0	0	0	0	0	0	0	0	0	0	0	0	0	0
KEAP1	1	0	0	0	0	0	0	0	0	0	0	0	0	0	0	0	0	0	0	0	0	0	0	0	1	0
CRNDE	1	0	0	0	0	0	0	0	0	0	0	0	0	0	0	0	0	0	0	0	0	1	0	0	0	0
TNFRSF13B	1	0	0	0	0	0	0	0	0	0	0	0	0	0	0	0	0	0	0	0	0	1	0	0	0	0
SNX5	1	0	0	0	0	0	0	0	0	0	0	0	0	0	0	0	0	0	0	0	0	0	0	0	1	0
TRIM5	1	0	0	0	0	0	0	0	0	0	0	0	0	1	0	0	0	0	0	0	0	0	0	0	0	0
BCL2L12	1	1	0	0	0	0	0	0	0	0	0	0	0	0	0	0	0	0	0	0	0	0	0	0	0	0
WEE1	1	0	0	0	0	0	0	0	0	0	0	0	0	0	0	1	0	0	0	0	0	0	0	0	0	0
RNF146	1	0	0	0	0	0	0	0	0	0	0	0	0	0	0	0	0	0	1	0	0	0	0	0	0	0
IL17A	1	0	0	0	0	0	0	0	0	0	0	0	0	0	0	0	0	0	0	0	0	1	0	0	0	0
DBI	1	0	0	0	0	0	0	0	0	0	0	0	0	0	0	0	0	0	0	0	1	0	0	0	0	0
TRAF6	1	0	0	0	0	0	0	0	0	0	0	0	0	1	0	0	0	0	0	0	0	0	0	0	0	0
TRAF2	1	0	0	0	0	0	0	0	0	0	0	0	0	0	1	0	0	0	0	0	0	0	0	0	0	0
CERNA1	1	1	0	0	0	0	0	0	0	0	0	0	0	0	0	0	0	0	0	0	0	0	0	0	0	0
MBTPS2	1	0	1	0	0	0	0	0	0	0	0	0	0	0	0	0	0	0	0	0	0	0	0	0	0	0
ARAF	1	0	0	0	1	0	0	0	0	0	0	0	0	0	0	0	0	0	0	0	0	0	0	0	0	0
CRKL	1	1	0	0	0	0	0	0	0	0	0	0	0	0	0	0	0	0	0	0	0	0	0	0	0	0
TNKS	1	0	0	0	0	0	1	0	0	0	0	0	0	0	0	0	0	0	0	0	0	0	0	0	0	0
ERLEC1	1	0	1	0	0	0	0	0	0	0	0	0	0	0	0	0	0	0	0	0	0	0	0	0	0	0
TTLL5	1	0	1	0	0	0	0	0	0	0	0	0	0	0	0	0	0	0	0	0	0	0	0	0	0	0
ACVRL1	1	0	0	0	0	0	0	0	0	0	0	0	0	0	0	0	0	0	0	0	0	1	0	0	0	0
CASP7	1	0	0	0	0	0	0	0	0	0	0	0	0	0	0	0	0	0	0	0	0	1	0	0	0	0
PSMD2	1	0	0	0	1	0	0	0	0	0	0	0	0	0	0	0	0	0	0	0	0	0	0	0	0	0
CABP1	1	0	0	0	1	0	0	0	0	0	0	0	0	0	0	0	0	0	0	0	0	0	0	0	0	0
GMDS	1	0	0	0	0	0	1	0	0	0	0	0	0	0	0	0	0	0	0	0	0	0	0	0	0	0
PTPN4	1	1	0	0	0	0	0	0	0	0	0	0	0	0	0	0	0	0	0	0	0	0	0	0	0	0
PDPK1	1	0	1	0	0	0	0	0	0	0	0	0	0	0	0	0	0	0	0	0	0	0	0	0	0	0
RAC3	1	0	1	0	0	0	0	0	0	0	0	0	0	0	0	0	0	0	0	0	0	0	0	0	0	0
MPL	1	0	0	0	0	0	0	0	0	0	0	0	0	0	0	0	0	0	0	0	0	1	0	0	0	0
ELAVL3	1	0	0	0	0	0	0	0	0	0	0	0	0	0	0	0	0	0	0	0	0	1	0	0	0	0
CTF1	1	0	0	0	0	0	0	0	0	0	0	0	0	0	0	0	0	0	0	0	0	1	0	0	0	0
DDX41	1	0	1	0	0	0	0	0	0	0	0	0	0	0	0	0	0	0	0	0	0	0	0	0	0	0
ARNTL2	1	0	0	0	0	0	0	0	0	0	0	0	0	0	0	0	0	0	0	0	0	1	0	0	0	0
COL11A1	1	0	1	0	0	0	0	0	0	0	0	0	0	0	0	0	0	0	0	0	0	0	0	0	0	0
PGF	1	0	0	0	0	0	0	0	0	0	0	0	0	0	0	0	0	0	0	0	0	0	0	0	0	1
SFTPD	1	0	0	0	1	0	0	0	0	0	0	0	0	0	0	0	0	0	0	0	0	0	0	0	0	0
STIP1	1	0	0	0	1	0	0	0	0	0	0	0	0	0	0	0	0	0	0	0	0	0	0	0	0	0
HSPB2	1	0	1	0	0	0	0	0	0	0	0	0	0	0	0	0	0	0	0	0	0	0	0	0	0	0
UBQLN4	1	0	1	0	0	0	0	0	0	0	0	0	0	0	0	0	0	0	0	0	0	0	0	0	0	0
MMP24	1	0	1	0	0	0	0	0	0	0	0	0	0	0	0	0	0	0	0	0	0	0	0	0	0	0
MEPCE	1	0	1	0	0	0	0	0	0	0	0	0	0	0	0	0	0	0	0	0	0	0	0	0	0	0
IL2RA	1	0	0	0	0	0	0	0	0	0	0	0	0	0	0	0	0	0	0	0	0	0	1	0	0	0
HOXA5	1	0	0	0	0	0	1	0	0	0	0	0	0	0	0	0	0	0	0	0	0	0	0	0	0	0
LRPAP1	1	0	0	0	1	0	0	0	0	0	0	0	0	0	0	0	0	0	0	0	0	0	0	0	0	0
IL3RA	1	0	0	0	1	0	0	0	0	0	0	0	0	0	0	0	0	0	0	0	0	0	0	0	0	0
BIRC6	1	1	0	0	0	0	0	0	0	0	0	0	0	0	0	0	0	0	0	0	0	0	0	0	0	0
AKAP12	1	0	0	0	0	0	0	0	0	0	0	0	0	0	0	0	0	0	0	0	0	0	0	0	1	0
AGR2	1	0	0	0	0	0	0	0	0	0	0	0	0	0	0	0	0	0	0	0	0	0	0	0	0	1
THRSP	1	0	0	0	0	0	0	0	0	0	0	0	0	0	0	0	0	0	0	0	0	0	0	0	1	0
FERMT2	1	0	0	0	0	0	0	0	0	0	0	0	0	0	0	0	0	0	0	0	0	1	0	0	0	0
OLA1	1	0	1	0	0	0	0	0	0	0	0	0	0	0	0	0	0	0	0	0	0	0	0	0	0	0
CAPN2	1	0	0	0	0	0	0	0	0	0	0	0	0	0	0	0	0	0	0	0	0	0	0	0	0	1
ADD1	1	0	1	0	0	0	0	0	0	0	0	0	0	0	0	0	0	0	0	0	0	0	0	0	0	0
AHSA1	1	0	0	0	0	0	0	0	1	0	0	0	0	0	0	0	0	0	0	0	0	0	0	0	0	0
NCOA3	1	0	0	0	0	0	0	0	0	0	0	0	0	1	0	0	0	0	0	0	0	0	0	0	0	0
SOCS3	1	0	0	0	0	0	0	0	0	0	0	0	0	0	0	0	0	0	0	0	0	1	0	0	0	0
TWIST2	1	0	0	0	0	0	0	0	0	0	0	0	0	0	0	0	0	0	0	0	0	0	0	0	0	1
COLQ	1	0	0	0	0	0	0	0	0	0	0	0	0	0	0	0	0	0	0	0	0	1	0	0	0	0
F8	1	0	1	0	0	0	0	0	0	0	0	0	0	0	0	0	0	0	0	0	0	0	0	0	0	0
CSF1	1	0	0	0	0	0	0	0	0	0	0	0	0	0	0	0	0	0	0	0	0	1	0	0	0	0
TAF7L	1	1	0	0	0	0	0	0	0	0	0	0	0	0	0	0	0	0	0	0	0	0	0	0	0	0
TAF8	1	1	0	0	0	0	0	0	0	0	0	0	0	0	0	0	0	0	0	0	0	0	0	0	0	0
IGFBP1	1	1	0	0	0	0	0	0	0	0	0	0	0	0	0	0	0	0	0	0	0	0	0	0	0	0
MMP11	1	1	0	0	0	0	0	0	0	0	0	0	0	0	0	0	0	0	0	0	0	0	0	0	0	0
APIP	1	1	0	0	0	0	0	0	0	0	0	0	0	0	0	0	0	0	0	0	0	0	0	0	0	0
CEBPZ	1	1	0	0	0	0	0	0	0	0	0	0	0	0	0	0	0	0	0	0	0	0	0	0	0	0
PTK2B	1	1	0	0	0	0	0	0	0	0	0	0	0	0	0	0	0	0	0	0	0	0	0	0	0	0
NPHP1	1	1	0	0	0	0	0	0	0	0	0	0	0	0	0	0	0	0	0	0	0	0	0	0	0	0
PTH1R	1	1	0	0	0	0	0	0	0	0	0	0	0	0	0	0	0	0	0	0	0	0	0	0	0	0
ZFP90	1	1	0	0	0	0	0	0	0	0	0	0	0	0	0	0	0	0	0	0	0	0	0	0	0	0
TCTN3	1	1	0	0	0	0	0	0	0	0	0	0	0	0	0	0	0	0	0	0	0	0	0	0	0	0
PITPNM3	1	1	0	0	0	0	0	0	0	0	0	0	0	0	0	0	0	0	0	0	0	0	0	0	0	0
PTPN6	1	1	0	0	0	0	0	0	0	0	0	0	0	0	0	0	0	0	0	0	0	0	0	0	0	0
TCIRG1	1	1	0	0	0	0	0	0	0	0	0	0	0	0	0	0	0	0	0	0	0	0	0	0	0	0
PASD1	1	1	0	0	0	0	0	0	0	0	0	0	0	0	0	0	0	0	0	0	0	0	0	0	0	0
CDKN2AIP	1	1	0	0	0	0	0	0	0	0	0	0	0	0	0	0	0	0	0	0	0	0	0	0	0	0
SIGLEC10	1	1	0	0	0	0	0	0	0	0	0	0	0	0	0	0	0	0	0	0	0	0	0	0	0	0
SIGLEC8	1	1	0	0	0	0	0	0	0	0	0	0	0	0	0	0	0	0	0	0	0	0	0	0	0	0
FGFRL1	1	1	0	0	0	0	0	0	0	0	0	0	0	0	0	0	0	0	0	0	0	0	0	0	0	0
FCRL2	1	1	0	0	0	0	0	0	0	0	0	0	0	0	0	0	0	0	0	0	0	0	0	0	0	0
CIPC	1	1	0	0	0	0	0	0	0	0	0	0	0	0	0	0	0	0	0	0	0	0	0	0	0	0
SRSF5	1	1	0	0	0	0	0	0	0	0	0	0	0	0	0	0	0	0	0	0	0	0	0	0	0	0
SIGLEC6	1	1	0	0	0	0	0	0	0	0	0	0	0	0	0	0	0	0	0	0	0	0	0	0	0	0
KLRD1	1	1	0	0	0	0	0	0	0	0	0	0	0	0	0	0	0	0	0	0	0	0	0	0	0	0
CD22	1	1	0	0	0	0	0	0	0	0	0	0	0	0	0	0	0	0	0	0	0	0	0	0	0	0
LILRB4	1	1	0	0	0	0	0	0	0	0	0	0	0	0	0	0	0	0	0	0	0	0	0	0	0	0
ZBTB7C	1	1	0	0	0	0	0	0	0	0	0	0	0	0	0	0	0	0	0	0	0	0	0	0	0	0
RAMP2	1	1	0	0	0	0	0	0	0	0	0	0	0	0	0	0	0	0	0	0	0	0	0	0	0	0
DLG3	1	1	0	0	0	0	0	0	0	0	0	0	0	0	0	0	0	0	0	0	0	0	0	0	0	0
RNF38	1	1	0	0	0	0	0	0	0	0	0	0	0	0	0	0	0	0	0	0	0	0	0	0	0	0
FBXL12	1	1	0	0	0	0	0	0	0	0	0	0	0	0	0	0	0	0	0	0	0	0	0	0	0	0
KLRC2	1	1	0	0	0	0	0	0	0	0	0	0	0	0	0	0	0	0	0	0	0	0	0	0	0	0
PTMS	1	1	0	0	0	0	0	0	0	0	0	0	0	0	0	0	0	0	0	0	0	0	0	0	0	0
CIART	1	1	0	0	0	0	0	0	0	0	0	0	0	0	0	0	0	0	0	0	0	0	0	0	0	0
NR4A3	1	1	0	0	0	0	0	0	0	0	0	0	0	0	0	0	0	0	0	0	0	0	0	0	0	0
ID4	1	1	0	0	0	0	0	0	0	0	0	0	0	0	0	0	0	0	0	0	0	0	0	0	0	0
PMF1	1	1	0	0	0	0	0	0	0	0	0	0	0	0	0	0	0	0	0	0	0	0	0	0	0	0
ATG5	1	1	0	0	0	0	0	0	0	0	0	0	0	0	0	0	0	0	0	0	0	0	0	0	0	0
TBRG1	1	1	0	0	0	0	0	0	0	0	0	0	0	0	0	0	0	0	0	0	0	0	0	0	0	0
NSUN2	1	1	0	0	0	0	0	0	0	0	0	0	0	0	0	0	0	0	0	0	0	0	0	0	0	0
NECTIN3	1	1	0	0	0	0	0	0	0	0	0	0	0	0	0	0	0	0	0	0	0	0	0	0	0	0
CGB5	1	1	0	0	0	0	0	0	0	0	0	0	0	0	0	0	0	0	0	0	0	0	0	0	0	0
CGB7	1	1	0	0	0	0	0	0	0	0	0	0	0	0	0	0	0	0	0	0	0	0	0	0	0	0
CGB2	1	1	0	0	0	0	0	0	0	0	0	0	0	0	0	0	0	0	0	0	0	0	0	0	0	0
CGB8	1	1	0	0	0	0	0	0	0	0	0	0	0	0	0	0	0	0	0	0	0	0	0	0	0	0
CGB1	1	1	0	0	0	0	0	0	0	0	0	0	0	0	0	0	0	0	0	0	0	0	0	0	0	0
CGB3	1	1	0	0	0	0	0	0	0	0	0	0	0	0	0	0	0	0	0	0	0	0	0	0	0	0
LHB	1	1	0	0	0	0	0	0	0	0	0	0	0	0	0	0	0	0	0	0	0	0	0	0	0	0
MVK	1	1	0	0	0	0	0	0	0	0	0	0	0	0	0	0	0	0	0	0	0	0	0	0	0	0
RABGAP1L	1	1	0	0	0	0	0	0	0	0	0	0	0	0	0	0	0	0	0	0	0	0	0	0	0	0
ISOC2	1	1	0	0	0	0	0	0	0	0	0	0	0	0	0	0	0	0	0	0	0	0	0	0	0	0
EIF5A	1	1	0	0	0	0	0	0	0	0	0	0	0	0	0	0	0	0	0	0	0	0	0	0	0	0
DEDD2	1	1	0	0	0	0	0	0	0	0	0	0	0	0	0	0	0	0	0	0	0	0	0	0	0	0
ATG16L1	1	1	0	0	0	0	0	0	0	0	0	0	0	0	0	0	0	0	0	0	0	0	0	0	0	0
TBP	1	1	0	0	0	0	0	0	0	0	0	0	0	0	0	0	0	0	0	0	0	0	0	0	0	0
DDX3X	1	1	0	0	0	0	0	0	0	0	0	0	0	0	0	0	0	0	0	0	0	0	0	0	0	0
FBXO22	1	1	0	0	0	0	0	0	0	0	0	0	0	0	0	0	0	0	0	0	0	0	0	0	0	0
HTR2A	1	1	0	0	0	0	0	0	0	0	0	0	0	0	0	0	0	0	0	0	0	0	0	0	0	0
DOHH	1	1	0	0	0	0	0	0	0	0	0	0	0	0	0	0	0	0	0	0	0	0	0	0	0	0
SFMBT1	1	1	0	0	0	0	0	0	0	0	0	0	0	0	0	0	0	0	0	0	0	0	0	0	0	0
FBXL2	1	1	0	0	0	0	0	0	0	0	0	0	0	0	0	0	0	0	0	0	0	0	0	0	0	0
DYNLT1	1	1	0	0	0	0	0	0	0	0	0	0	0	0	0	0	0	0	0	0	0	0	0	0	0	0
TAF1L	1	1	0	0	0	0	0	0	0	0	0	0	0	0	0	0	0	0	0	0	0	0	0	0	0	0
WIPI2	1	1	0	0	0	0	0	0	0	0	0	0	0	0	0	0	0	0	0	0	0	0	0	0	0	0
KIR2DL4	1	1	0	0	0	0	0	0	0	0	0	0	0	0	0	0	0	0	0	0	0	0	0	0	0	0
BRF2	1	1	0	0	0	0	0	0	0	0	0	0	0	0	0	0	0	0	0	0	0	0	0	0	0	0
ABT1	1	1	0	0	0	0	0	0	0	0	0	0	0	0	0	0	0	0	0	0	0	0	0	0	0	0
RAB33A	1	1	0	0	0	0	0	0	0	0	0	0	0	0	0	0	0	0	0	0	0	0	0	0	0	0
ZNF76	1	1	0	0	0	0	0	0	0	0	0	0	0	0	0	0	0	0	0	0	0	0	0	0	0	0
RNF34	1	1	0	0	0	0	0	0	0	0	0	0	0	0	0	0	0	0	0	0	0	0	0	0	0	0
MPDZ	1	1	0	0	0	0	0	0	0	0	0	0	0	0	0	0	0	0	0	0	0	0	0	0	0	0
ESF1	1	1	0	0	0	0	0	0	0	0	0	0	0	0	0	0	0	0	0	0	0	0	0	0	0	0
HNRNPUL1	1	1	0	0	0	0	0	0	0	0	0	0	0	0	0	0	0	0	0	0	0	0	0	0	0	0
DR1	1	1	0	0	0	0	0	0	0	0	0	0	0	0	0	0	0	0	0	0	0	0	0	0	0	0
FIZ1	1	1	0	0	0	0	0	0	0	0	0	0	0	0	0	0	0	0	0	0	0	0	0	0	0	0
LTBR	1	1	0	0	0	0	0	0	0	0	0	0	0	0	0	0	0	0	0	0	0	0	0	0	0	0
TLE2	1	1	0	0	0	0	0	0	0	0	0	0	0	0	0	0	0	0	0	0	0	0	0	0	0	0
MDFIC	1	1	0	0	0	0	0	0	0	0	0	0	0	0	0	0	0	0	0	0	0	0	0	0	0	0
CELA1	1	1	0	0	0	0	0	0	0	0	0	0	0	0	0	0	0	0	0	0	0	0	0	0	0	0
TRIM65	1	1	0	0	0	0	0	0	0	0	0	0	0	0	0	0	0	0	0	0	0	0	0	0	0	0
ESCO2	1	1	0	0	0	0	0	0	0	0	0	0	0	0	0	0	0	0	0	0	0	0	0	0	0	0
LTB	1	1	0	0	0	0	0	0	0	0	0	0	0	0	0	0	0	0	0	0	0	0	0	0	0	0
RFWD3	1	1	0	0	0	0	0	0	0	0	0	0	0	0	0	0	0	0	0	0	0	0	0	0	0	0
ESCO1	1	1	0	0	0	0	0	0	0	0	0	0	0	0	0	0	0	0	0	0	0	0	0	0	0	0
PDCD1LG2	1	1	0	0	0	0	0	0	0	0	0	0	0	0	0	0	0	0	0	0	0	0	0	0	0	0
ZNF189	1	1	0	0	0	0	0	0	0	0	0	0	0	0	0	0	0	0	0	0	0	0	0	0	0	0
JADE2	1	1	0	0	0	0	0	0	0	0	0	0	0	0	0	0	0	0	0	0	0	0	0	0	0	0
TLE6	1	1	0	0	0	0	0	0	0	0	0	0	0	0	0	0	0	0	0	0	0	0	0	0	0	0
EDF1	1	1	0	0	0	0	0	0	0	0	0	0	0	0	0	0	0	0	0	0	0	0	0	0	0	0
TET3	1	1	0	0	0	0	0	0	0	0	0	0	0	0	0	0	0	0	0	0	0	0	0	0	0	0
CRTAC1	1	1	0	0	0	0	0	0	0	0	0	0	0	0	0	0	0	0	0	0	0	0	0	0	0	0
SUV39H2	1	1	0	0	0	0	0	0	0	0	0	0	0	0	0	0	0	0	0	0	0	0	0	0	0	0
SSX2	1	1	0	0	0	0	0	0	0	0	0	0	0	0	0	0	0	0	0	0	0	0	0	0	0	0
SSX2B	1	1	0	0	0	0	0	0	0	0	0	0	0	0	0	0	0	0	0	0	0	0	0	0	0	0
CITED2	1	1	0	0	0	0	0	0	0	0	0	0	0	0	0	0	0	0	0	0	0	0	0	0	0	0
INPP5D	1	1	0	0	0	0	0	0	0	0	0	0	0	0	0	0	0	0	0	0	0	0	0	0	0	0
CDC73	1	1	0	0	0	0	0	0	0	0	0	0	0	0	0	0	0	0	0	0	0	0	0	0	0	0
KIF1BP	1	1	0	0	0	0	0	0	0	0	0	0	0	0	0	0	0	0	0	0	0	0	0	0	0	0
TNFRSF1B	1	1	0	0	0	0	0	0	0	0	0	0	0	0	0	0	0	0	0	0	0	0	0	0	0	0
CD3E	1	1	0	0	0	0	0	0	0	0	0	0	0	0	0	0	0	0	0	0	0	0	0	0	0	0
CD3G	1	1	0	0	0	0	0	0	0	0	0	0	0	0	0	0	0	0	0	0	0	0	0	0	0	0
CD3D	1	1	0	0	0	0	0	0	0	0	0	0	0	0	0	0	0	0	0	0	0	0	0	0	0	0
SMARCA2	1	1	0	0	0	0	0	0	0	0	0	0	0	0	0	0	0	0	0	0	0	0	0	0	0	0
MPO	1	1	0	0	0	0	0	0	0	0	0	0	0	0	0	0	0	0	0	0	0	0	0	0	0	0
ASB3	1	1	0	0	0	0	0	0	0	0	0	0	0	0	0	0	0	0	0	0	0	0	0	0	0	0
DLX5	1	1	0	0	0	0	0	0	0	0	0	0	0	0	0	0	0	0	0	0	0	0	0	0	0	0
GAK	1	1	0	0	0	0	0	0	0	0	0	0	0	0	0	0	0	0	0	0	0	0	0	0	0	0
ITGAL	1	1	0	0	0	0	0	0	0	0	0	0	0	0	0	0	0	0	0	0	0	0	0	0	0	0
FSCN1	1	1	0	0	0	0	0	0	0	0	0	0	0	0	0	0	0	0	0	0	0	0	0	0	0	0
SPDYE4	1	1	0	0	0	0	0	0	0	0	0	0	0	0	0	0	0	0	0	0	0	0	0	0	0	0
CCNO	1	1	0	0	0	0	0	0	0	0	0	0	0	0	0	0	0	0	0	0	0	0	0	0	0	0
VAPA	1	1	0	0	0	0	0	0	0	0	0	0	0	0	0	0	0	0	0	0	0	0	0	0	0	0
CCNE2	1	1	0	0	0	0	0	0	0	0	0	0	0	0	0	0	0	0	0	0	0	0	0	0	0	0
RASSF5	1	1	0	0	0	0	0	0	0	0	0	0	0	0	0	0	0	0	0	0	0	0	0	0	0	0
CNRIP1	1	1	0	0	0	0	0	0	0	0	0	0	0	0	0	0	0	0	0	0	0	0	0	0	0	0
ABRAXAS1	1	1	0	0	0	0	0	0	0	0	0	0	0	0	0	0	0	0	0	0	0	0	0	0	0	0
HECA	1	1	0	0	0	0	0	0	0	0	0	0	0	0	0	0	0	0	0	0	0	0	0	0	0	0
CDK2AP2	1	1	0	0	0	0	0	0	0	0	0	0	0	0	0	0	0	0	0	0	0	0	0	0	0	0
CDK2AP1	1	1	0	0	0	0	0	0	0	0	0	0	0	0	0	0	0	0	0	0	0	0	0	0	0	0
CTSK	1	1	0	0	0	0	0	0	0	0	0	0	0	0	0	0	0	0	0	0	0	0	0	0	0	0
NCKAP1	1	1	0	0	0	0	0	0	0	0	0	0	0	0	0	0	0	0	0	0	0	0	0	0	0	0
ICAM2	1	1	0	0	0	0	0	0	0	0	0	0	0	0	0	0	0	0	0	0	0	0	0	0	0	0
ICAM3	1	1	0	0	0	0	0	0	0	0	0	0	0	0	0	0	0	0	0	0	0	0	0	0	0	0
ESM1	1	1	0	0	0	0	0	0	0	0	0	0	0	0	0	0	0	0	0	0	0	0	0	0	0	0
LAT	1	1	0	0	0	0	0	0	0	0	0	0	0	0	0	0	0	0	0	0	0	0	0	0	0	0
RABAC1	1	1	0	0	0	0	0	0	0	0	0	0	0	0	0	0	0	0	0	0	0	0	0	0	0	0
CDKN3	1	1	0	0	0	0	0	0	0	0	0	0	0	0	0	0	0	0	0	0	0	0	0	0	0	0
MS4A3	1	1	0	0	0	0	0	0	0	0	0	0	0	0	0	0	0	0	0	0	0	0	0	0	0	0
KLK12	1	1	0	0	0	0	0	0	0	0	0	0	0	0	0	0	0	0	0	0	0	0	0	0	0	0
TACC3	1	1	0	0	0	0	0	0	0	0	0	0	0	0	0	0	0	0	0	0	0	0	0	0	0	0
FES	1	1	0	0	0	0	0	0	0	0	0	0	0	0	0	0	0	0	0	0	0	0	0	0	0	0
WAC	1	1	0	0	0	0	0	0	0	0	0	0	0	0	0	0	0	0	0	0	0	0	0	0	0	0
FCGR1A	1	1	0	0	0	0	0	0	0	0	0	0	0	0	0	0	0	0	0	0	0	0	0	0	0	0
TNPO1	1	1	0	0	0	0	0	0	0	0	0	0	0	0	0	0	0	0	0	0	0	0	0	0	0	0
TBKBP1	1	1	0	0	0	0	0	0	0	0	0	0	0	0	0	0	0	0	0	0	0	0	0	0	0	0
FHL5	1	1	0	0	0	0	0	0	0	0	0	0	0	0	0	0	0	0	0	0	0	0	0	0	0	0
CLEC6A	1	1	0	0	0	0	0	0	0	0	0	0	0	0	0	0	0	0	0	0	0	0	0	0	0	0
ZDHHC21	1	1	0	0	0	0	0	0	0	0	0	0	0	0	0	0	0	0	0	0	0	0	0	0	0	0
FCGR2A	1	1	0	0	0	0	0	0	0	0	0	0	0	0	0	0	0	0	0	0	0	0	0	0	0	0
RBM8A	1	1	0	0	0	0	0	0	0	0	0	0	0	0	0	0	0	0	0	0	0	0	0	0	0	0
SLAMF1	1	1	0	0	0	0	0	0	0	0	0	0	0	0	0	0	0	0	0	0	0	0	0	0	0	0
SPAG8	1	1	0	0	0	0	0	0	0	0	0	0	0	0	0	0	0	0	0	0	0	0	0	0	0	0
SLAMF6	1	1	0	0	0	0	0	0	0	0	0	0	0	0	0	0	0	0	0	0	0	0	0	0	0	0
MX2	1	1	0	0	0	0	0	0	0	0	0	0	0	0	0	0	0	0	0	0	0	0	0	0	0	0
HSPA6	1	1	0	0	0	0	0	0	0	0	0	0	0	0	0	0	0	0	0	0	0	0	0	0	0	0
CNTN1	1	1	0	0	0	0	0	0	0	0	0	0	0	0	0	0	0	0	0	0	0	0	0	0	0	0
CD79B	1	1	0	0	0	0	0	0	0	0	0	0	0	0	0	0	0	0	0	0	0	0	0	0	0	0
HVCN1	1	1	0	0	0	0	0	0	0	0	0	0	0	0	0	0	0	0	0	0	0	0	0	0	0	0
FNDC3B	1	1	0	0	0	0	0	0	0	0	0	0	0	0	0	0	0	0	0	0	0	0	0	0	0	0
UNC119	1	1	0	0	0	0	0	0	0	0	0	0	0	0	0	0	0	0	0	0	0	0	0	0	0	0
MYO1C	1	1	0	0	0	0	0	0	0	0	0	0	0	0	0	0	0	0	0	0	0	0	0	0	0	0
FCER2	1	1	0	0	0	0	0	0	0	0	0	0	0	0	0	0	0	0	0	0	0	0	0	0	0	0
PCDHGA3	1	1	0	0	0	0	0	0	0	0	0	0	0	0	0	0	0	0	0	0	0	0	0	0	0	0
PCDHA6	1	1	0	0	0	0	0	0	0	0	0	0	0	0	0	0	0	0	0	0	0	0	0	0	0	0
PCDHGA12	1	1	0	0	0	0	0	0	0	0	0	0	0	0	0	0	0	0	0	0	0	0	0	0	0	0
TNIP3	1	1	0	0	0	0	0	0	0	0	0	0	0	0	0	0	0	0	0	0	0	0	0	0	0	0
GP6	1	1	0	0	0	0	0	0	0	0	0	0	0	0	0	0	0	0	0	0	0	0	0	0	0	0
PCDHGB4	1	1	0	0	0	0	0	0	0	0	0	0	0	0	0	0	0	0	0	0	0	0	0	0	0	0
PCDHGB2	1	1	0	0	0	0	0	0	0	0	0	0	0	0	0	0	0	0	0	0	0	0	0	0	0	0
DLG2	1	1	0	0	0	0	0	0	0	0	0	0	0	0	0	0	0	0	0	0	0	0	0	0	0	0
PCDHA4	1	1	0	0	0	0	0	0	0	0	0	0	0	0	0	0	0	0	0	0	0	0	0	0	0	0
TOM1L1	1	1	0	0	0	0	0	0	0	0	0	0	0	0	0	0	0	0	0	0	0	0	0	0	0	0
TXNL4A	1	1	0	0	0	0	0	0	0	0	0	0	0	0	0	0	0	0	0	0	0	0	0	0	0	0
LAPTM5	1	1	0	0	0	0	0	0	0	0	0	0	0	0	0	0	0	0	0	0	0	0	0	0	0	0
CDH23	1	1	0	0	0	0	0	0	0	0	0	0	0	0	0	0	0	0	0	0	0	0	0	0	0	0
TNFAIP3	1	1	0	0	0	0	0	0	0	0	0	0	0	0	0	0	0	0	0	0	0	0	0	0	0	0
TYRO3	1	1	0	0	0	0	0	0	0	0	0	0	0	0	0	0	0	0	0	0	0	0	0	0	0	0
CD2	1	1	0	0	0	0	0	0	0	0	0	0	0	0	0	0	0	0	0	0	0	0	0	0	0	0
CD2BP2	1	1	0	0	0	0	0	0	0	0	0	0	0	0	0	0	0	0	0	0	0	0	0	0	0	0
RPAP3	1	1	0	0	0	0	0	0	0	0	0	0	0	0	0	0	0	0	0	0	0	0	0	0	0	0
TIGAR	1	1	0	0	0	0	0	0	0	0	0	0	0	0	0	0	0	0	0	0	0	0	0	0	0	0
CHFR	1	1	0	0	0	0	0	0	0	0	0	0	0	0	0	0	0	0	0	0	0	0	0	0	0	0
RNF31	1	1	0	0	0	0	0	0	0	0	0	0	0	0	0	0	0	0	0	0	0	0	0	0	0	0
PAF1	1	1	0	0	0	0	0	0	0	0	0	0	0	0	0	0	0	0	0	0	0	0	0	0	0	0
DAB1	1	1	0	0	0	0	0	0	0	0	0	0	0	0	0	0	0	0	0	0	0	0	0	0	0	0
LPP	1	1	0	0	0	0	0	0	0	0	0	0	0	0	0	0	0	0	0	0	0	0	0	0	0	0
ASAP3	1	1	0	0	0	0	0	0	0	0	0	0	0	0	0	0	0	0	0	0	0	0	0	0	0	0
RNF20	1	1	0	0	0	0	0	0	0	0	0	0	0	0	0	0	0	0	0	0	0	0	0	0	0	0
GTF2A2	1	1	0	0	0	0	0	0	0	0	0	0	0	0	0	0	0	0	0	0	0	0	0	0	0	0
STX1B	1	0	1	0	0	0	0	0	0	0	0	0	0	0	0	0	0	0	0	0	0	0	0	0	0	0
OPRK1	1	0	1	0	0	0	0	0	0	0	0	0	0	0	0	0	0	0	0	0	0	0	0	0	0	0
IRS3P	1	0	1	0	0	0	0	0	0	0	0	0	0	0	0	0	0	0	0	0	0	0	0	0	0	0
BRD7	1	0	1	0	0	0	0	0	0	0	0	0	0	0	0	0	0	0	0	0	0	0	0	0	0	0
ZNF385A	1	0	1	0	0	0	0	0	0	0	0	0	0	0	0	0	0	0	0	0	0	0	0	0	0	0
CDT1	1	0	1	0	0	0	0	0	0	0	0	0	0	0	0	0	0	0	0	0	0	0	0	0	0	0
HCRTR2	1	0	1	0	0	0	0	0	0	0	0	0	0	0	0	0	0	0	0	0	0	0	0	0	0	0
POT1	1	0	1	0	0	0	0	0	0	0	0	0	0	0	0	0	0	0	0	0	0	0	0	0	0	0
RYBP	1	0	1	0	0	0	0	0	0	0	0	0	0	0	0	0	0	0	0	0	0	0	0	0	0	0
PPM1A	1	0	1	0	0	0	0	0	0	0	0	0	0	0	0	0	0	0	0	0	0	0	0	0	0	0
DAPK1	1	0	1	0	0	0	0	0	0	0	0	0	0	0	0	0	0	0	0	0	0	0	0	0	0	0
THAP12	1	0	1	0	0	0	0	0	0	0	0	0	0	0	0	0	0	0	0	0	0	0	0	0	0	0
MDFI	1	0	1	0	0	0	0	0	0	0	0	0	0	0	0	0	0	0	0	0	0	0	0	0	0	0
BICD1	1	0	1	0	0	0	0	0	0	0	0	0	0	0	0	0	0	0	0	0	0	0	0	0	0	0
CHMP4C	1	0	1	0	0	0	0	0	0	0	0	0	0	0	0	0	0	0	0	0	0	0	0	0	0	0
NUFIP1	1	0	1	0	0	0	0	0	0	0	0	0	0	0	0	0	0	0	0	0	0	0	0	0	0	0
AP3S2	1	0	1	0	0	0	0	0	0	0	0	0	0	0	0	0	0	0	0	0	0	0	0	0	0	0
AP3S1	1	0	1	0	0	0	0	0	0	0	0	0	0	0	0	0	0	0	0	0	0	0	0	0	0	0
PTP4A2	1	0	1	0	0	0	0	0	0	0	0	0	0	0	0	0	0	0	0	0	0	0	0	0	0	0
UBXN1	1	0	1	0	0	0	0	0	0	0	0	0	0	0	0	0	0	0	0	0	0	0	0	0	0	0
TPP1	1	0	1	0	0	0	0	0	0	0	0	0	0	0	0	0	0	0	0	0	0	0	0	0	0	0
LGALS3BP	1	0	1	0	0	0	0	0	0	0	0	0	0	0	0	0	0	0	0	0	0	0	0	0	0	0
USP3	1	0	1	0	0	0	0	0	0	0	0	0	0	0	0	0	0	0	0	0	0	0	0	0	0	0
PROCR	1	0	1	0	0	0	0	0	0	0	0	0	0	0	0	0	0	0	0	0	0	0	0	0	0	0
BLOC1S2	1	0	1	0	0	0	0	0	0	0	0	0	0	0	0	0	0	0	0	0	0	0	0	0	0	0
BORA	1	0	1	0	0	0	0	0	0	0	0	0	0	0	0	0	0	0	0	0	0	0	0	0	0	0
INSRR	1	0	1	0	0	0	0	0	0	0	0	0	0	0	0	0	0	0	0	0	0	0	0	0	0	0
TRIO	1	0	1	0	0	0	0	0	0	0	0	0	0	0	0	0	0	0	0	0	0	0	0	0	0	0
MMP16	1	0	1	0	0	0	0	0	0	0	0	0	0	0	0	0	0	0	0	0	0	0	0	0	0	0
RABGGTA	1	0	1	0	0	0	0	0	0	0	0	0	0	0	0	0	0	0	0	0	0	0	0	0	0	0
LEF1	1	0	1	0	0	0	0	0	0	0	0	0	0	0	0	0	0	0	0	0	0	0	0	0	0	0
MSX2	1	0	1	0	0	0	0	0	0	0	0	0	0	0	0	0	0	0	0	0	0	0	0	0	0	0
FCGR3A	1	0	1	0	0	0	0	0	0	0	0	0	0	0	0	0	0	0	0	0	0	0	0	0	0	0
CLSTN1	1	0	1	0	0	0	0	0	0	0	0	0	0	0	0	0	0	0	0	0	0	0	0	0	0	0
CCN5	1	0	1	0	0	0	0	0	0	0	0	0	0	0	0	0	0	0	0	0	0	0	0	0	0	0
ITPRIP	1	0	1	0	0	0	0	0	0	0	0	0	0	0	0	0	0	0	0	0	0	0	0	0	0	0
LPAR6	1	0	1	0	0	0	0	0	0	0	0	0	0	0	0	0	0	0	0	0	0	0	0	0	0	0
CPM	1	0	1	0	0	0	0	0	0	0	0	0	0	0	0	0	0	0	0	0	0	0	0	0	0	0
LIG3	1	0	1	0	0	0	0	0	0	0	0	0	0	0	0	0	0	0	0	0	0	0	0	0	0	0
PALB2	1	0	1	0	0	0	0	0	0	0	0	0	0	0	0	0	0	0	0	0	0	0	0	0	0	0
SMARCC1	1	0	1	0	0	0	0	0	0	0	0	0	0	0	0	0	0	0	0	0	0	0	0	0	0	0
CAMP	1	0	1	0	0	0	0	0	0	0	0	0	0	0	0	0	0	0	0	0	0	0	0	0	0	0
NEO1	1	0	1	0	0	0	0	0	0	0	0	0	0	0	0	0	0	0	0	0	0	0	0	0	0	0
MOCS2	1	0	1	0	0	0	0	0	0	0	0	0	0	0	0	0	0	0	0	0	0	0	0	0	0	0
GSTM1	1	0	1	0	0	0	0	0	0	0	0	0	0	0	0	0	0	0	0	0	0	0	0	0	0	0
TDP1	1	0	1	0	0	0	0	0	0	0	0	0	0	0	0	0	0	0	0	0	0	0	0	0	0	0
PACSIN1	1	0	1	0	0	0	0	0	0	0	0	0	0	0	0	0	0	0	0	0	0	0	0	0	0	0
DBN1	1	0	1	0	0	0	0	0	0	0	0	0	0	0	0	0	0	0	0	0	0	0	0	0	0	0
CHCHD4	1	0	1	0	0	0	0	0	0	0	0	0	0	0	0	0	0	0	0	0	0	0	0	0	0	0
PGC	1	0	1	0	0	0	0	0	0	0	0	0	0	0	0	0	0	0	0	0	0	0	0	0	0	0
ARF4	1	0	1	0	0	0	0	0	0	0	0	0	0	0	0	0	0	0	0	0	0	0	0	0	0	0
ADAMTS1	1	0	1	0	0	0	0	0	0	0	0	0	0	0	0	0	0	0	0	0	0	0	0	0	0	0
INVS	1	0	1	0	0	0	0	0	0	0	0	0	0	0	0	0	0	0	0	0	0	0	0	0	0	0
S100A7	1	0	1	0	0	0	0	0	0	0	0	0	0	0	0	0	0	0	0	0	0	0	0	0	0	0
CTDSP2	1	0	1	0	0	0	0	0	0	0	0	0	0	0	0	0	0	0	0	0	0	0	0	0	0	0
SIPA1L2	1	0	1	0	0	0	0	0	0	0	0	0	0	0	0	0	0	0	0	0	0	0	0	0	0	0
TMUB1	1	0	1	0	0	0	0	0	0	0	0	0	0	0	0	0	0	0	0	0	0	0	0	0	0	0
BRS3	1	0	1	0	0	0	0	0	0	0	0	0	0	0	0	0	0	0	0	0	0	0	0	0	0	0
HOPX	1	0	1	0	0	0	0	0	0	0	0	0	0	0	0	0	0	0	0	0	0	0	0	0	0	0
ABRAXAS2	1	0	1	0	0	0	0	0	0	0	0	0	0	0	0	0	0	0	0	0	0	0	0	0	0	0
DHX36	1	0	1	0	0	0	0	0	0	0	0	0	0	0	0	0	0	0	0	0	0	0	0	0	0	0
LINCMD1	1	0	1	0	0	0	0	0	0	0	0	0	0	0	0	0	0	0	0	0	0	0	0	0	0	0
CYFIP2	1	0	1	0	0	0	0	0	0	0	0	0	0	0	0	0	0	0	0	0	0	0	0	0	0	0
ARPC1B	1	0	1	0	0	0	0	0	0	0	0	0	0	0	0	0	0	0	0	0	0	0	0	0	0	0
HEBP1	1	0	1	0	0	0	0	0	0	0	0	0	0	0	0	0	0	0	0	0	0	0	0	0	0	0
EEF1B2	1	0	1	0	0	0	0	0	0	0	0	0	0	0	0	0	0	0	0	0	0	0	0	0	0	0
KANK1	1	0	1	0	0	0	0	0	0	0	0	0	0	0	0	0	0	0	0	0	0	0	0	0	0	0
EIF2AK1	1	0	1	0	0	0	0	0	0	0	0	0	0	0	0	0	0	0	0	0	0	0	0	0	0	0
RAB6B	1	0	1	0	0	0	0	0	0	0	0	0	0	0	0	0	0	0	0	0	0	0	0	0	0	0
NANOS2	1	0	1	0	0	0	0	0	0	0	0	0	0	0	0	0	0	0	0	0	0	0	0	0	0	0
NELFCD	1	0	1	0	0	0	0	0	0	0	0	0	0	0	0	0	0	0	0	0	0	0	0	0	0	0
CCNL1	1	0	1	0	0	0	0	0	0	0	0	0	0	0	0	0	0	0	0	0	0	0	0	0	0	0
CDK11A	1	0	1	0	0	0	0	0	0	0	0	0	0	0	0	0	0	0	0	0	0	0	0	0	0	0
BAIAP2	1	0	1	0	0	0	0	0	0	0	0	0	0	0	0	0	0	0	0	0	0	0	0	0	0	0
RAP1GAP2	1	0	1	0	0	0	0	0	0	0	0	0	0	0	0	0	0	0	0	0	0	0	0	0	0	0
DISC1	1	0	1	0	0	0	0	0	0	0	0	0	0	0	0	0	0	0	0	0	0	0	0	0	0	0
DNAJC14	1	0	1	0	0	0	0	0	0	0	0	0	0	0	0	0	0	0	0	0	0	0	0	0	0	0
NEDD1	1	0	1	0	0	0	0	0	0	0	0	0	0	0	0	0	0	0	0	0	0	0	0	0	0	0
NEFM	1	0	1	0	0	0	0	0	0	0	0	0	0	0	0	0	0	0	0	0	0	0	0	0	0	0
CTSG	1	0	1	0	0	0	0	0	0	0	0	0	0	0	0	0	0	0	0	0	0	0	0	0	0	0
OLFM4	1	0	1	0	0	0	0	0	0	0	0	0	0	0	0	0	0	0	0	0	0	0	0	0	0	0
SERPINB6	1	0	1	0	0	0	0	0	0	0	0	0	0	0	0	0	0	0	0	0	0	0	0	0	0	0
ALOX12	1	0	0	0	0	0	0	0	0	0	0	0	0	0	0	0	0	0	0	0	1	0	0	0	0	0
ROCK2	1	0	0	0	0	0	0	0	0	0	0	0	0	0	0	0	0	0	0	0	0	1	0	0	0	0
WNK1	1	0	0	0	0	0	0	0	0	0	0	0	0	0	0	0	0	0	0	0	1	0	0	0	0	0
NOSTRIN	1	0	0	0	0	0	0	0	0	0	0	0	0	0	0	0	0	0	0	0	1	0	0	0	0	0
NEU3	1	0	0	0	0	0	0	0	0	0	0	0	0	0	0	0	0	0	0	0	0	0	0	0	0	1
TFAP4	1	0	0	0	0	0	0	0	0	0	0	0	0	0	0	0	0	0	0	0	0	1	0	0	0	0
MPRIP	1	0	0	0	0	0	0	0	0	0	0	0	0	0	0	0	0	0	0	0	1	0	0	0	0	0
PTPRB	1	0	0	1	0	0	0	0	0	0	0	0	0	0	0	0	0	0	0	0	0	0	0	0	0	0
ARHGAP31	1	0	0	0	0	0	0	0	0	0	0	0	0	0	0	0	0	0	0	0	0	1	0	0	0	0
MAP3K7	1	0	0	0	0	0	0	0	0	0	0	0	0	0	0	1	0	0	0	0	0	0	0	0	0	0
PARP1	1	0	0	0	0	0	0	0	0	0	0	0	0	0	0	0	0	0	0	0	1	0	0	0	0	0
TMPRSS11D	1	0	0	1	0	0	0	0	0	0	0	0	0	0	0	0	0	0	0	0	0	0	0	0	0	0
PUM2	1	0	0	0	0	0	0	0	0	0	0	0	0	0	0	0	0	0	0	1	0	0	0	0	0	0
DAZ4	1	0	0	0	0	0	0	0	0	0	0	0	0	0	0	0	0	0	0	1	0	0	0	0	0	0
DAZ1	1	0	0	0	0	0	0	0	0	0	0	0	0	0	0	0	0	0	0	1	0	0	0	0	0	0
DAZ3	1	0	0	0	0	0	0	0	0	0	0	0	0	0	0	0	0	0	0	1	0	0	0	0	0	0
DAZ2	1	0	0	0	0	0	0	0	0	0	0	0	0	0	0	0	0	0	0	1	0	0	0	0	0	0
PLAU	1	0	0	0	0	0	0	0	0	0	0	0	0	1	0	0	0	0	0	0	0	0	0	0	0	0
PRMT6	1	0	0	0	0	0	0	0	0	0	0	0	0	0	0	0	0	0	0	0	1	0	0	0	0	0
PRNP	1	0	0	0	0	1	0	0	0	0	0	0	0	0	0	0	0	0	0	0	0	0	0	0	0	0
PLAT	1	0	0	0	0	0	0	0	0	0	0	0	0	0	0	0	0	0	0	0	0	1	0	0	0	0
ITPR3	1	0	0	0	0	0	0	0	0	0	0	0	0	0	0	0	0	0	0	0	1	0	0	0	0	0
SEPTIN9	1	0	0	0	0	0	0	0	0	0	0	0	0	0	0	0	0	0	0	1	0	0	0	0	0	0
TRPV4	1	0	0	0	0	0	0	0	0	0	0	0	0	0	0	0	0	0	0	0	0	1	0	0	0	0
NORAD	1	0	0	0	0	0	0	0	0	0	0	0	0	0	0	0	0	0	0	0	0	1	0	0	0	0
LOC105369247	1	0	0	0	0	0	1	0	0	0	0	0	0	0	0	0	0	0	0	0	0	0	0	0	0	0
SPN	1	0	0	0	0	0	1	0	0	0	0	0	0	0	0	0	0	0	0	0	0	0	0	0	0	0
DUSP4	1	0	0	1	0	0	0	0	0	0	0	0	0	0	0	0	0	0	0	0	0	0	0	0	0	0
PGAP1	1	0	0	1	0	0	0	0	0	0	0	0	0	0	0	0	0	0	0	0	0	0	0	0	0	0
EMILIN2	1	0	0	1	0	0	0	0	0	0	0	0	0	0	0	0	0	0	0	0	0	0	0	0	0	0
HILPDA	1	0	0	1	0	0	0	0	0	0	0	0	0	0	0	0	0	0	0	0	0	0	0	0	0	0
PPP2R1B	1	0	0	0	0	0	0	0	0	0	0	0	0	0	0	0	0	0	0	0	1	0	0	0	0	0
SCYL2	1	0	0	1	0	0	0	0	0	0	0	0	0	0	0	0	0	0	0	0	0	0	0	0	0	0
NES	1	0	0	0	0	1	0	0	0	0	0	0	0	0	0	0	0	0	0	0	0	0	0	0	0	0
WNT1	1	0	0	1	0	0	0	0	0	0	0	0	0	0	0	0	0	0	0	0	0	0	0	0	0	0
POSTN	1	0	0	1	0	0	0	0	0	0	0	0	0	0	0	0	0	0	0	0	0	0	0	0	0	0
PRKCI	1	0	0	0	0	0	0	0	0	0	0	0	0	0	0	0	0	0	0	0	1	0	0	0	0	0
GRIA3	1	0	0	0	1	0	0	0	0	0	0	0	0	0	0	0	0	0	0	0	0	0	0	0	0	0
GRIA4	1	0	0	0	1	0	0	0	0	0	0	0	0	0	0	0	0	0	0	0	0	0	0	0	0	0
FADD	1	0	0	0	0	0	0	0	0	0	0	0	0	0	0	0	0	0	0	0	0	1	0	0	0	0
UCA1	1	0	0	0	0	0	0	0	0	0	0	0	0	1	0	0	0	0	0	0	0	0	0	0	0	0
SERPIND1	1	0	0	0	0	0	0	0	0	0	0	0	0	0	0	0	0	0	0	0	0	0	0	0	0	1
PLAGL1	1	0	0	0	0	0	0	0	0	0	0	0	0	0	0	0	0	0	0	0	0	0	0	0	0	1
DYSF	1	0	0	0	0	0	0	0	0	0	0	0	0	0	0	0	0	0	0	0	0	1	0	0	0	0
IL12B	1	0	0	0	0	0	0	0	0	0	0	0	0	0	0	0	0	0	0	0	0	1	0	0	0	0
RAG1	1	0	0	0	0	0	0	0	0	1	0	0	0	0	0	0	0	0	0	0	0	0	0	0	0	0
EPHA3	1	0	0	1	0	0	0	0	0	0	0	0	0	0	0	0	0	0	0	0	0	0	0	0	0	0
HES5	1	0	0	0	0	0	1	0	0	0	0	0	0	0	0	0	0	0	0	0	0	0	0	0	0	0
CYTH1	1	0	0	0	1	0	0	0	0	0	0	0	0	0	0	0	0	0	0	0	0	0	0	0	0	0
FOXQ1	1	0	0	0	0	0	0	0	0	0	0	0	0	0	0	0	0	0	0	0	0	0	0	0	1	0
RARB	1	0	0	0	0	0	0	0	0	0	0	0	0	0	0	0	0	0	0	0	0	1	0	0	0	0
RAB7A	1	0	0	0	0	0	0	0	0	0	0	0	0	0	0	0	0	0	0	0	0	0	0	0	0	1
BCOR	1	0	0	0	0	0	0	0	0	0	0	0	0	0	0	0	0	0	0	0	0	1	0	0	0	0
AIRE	1	0	0	0	0	0	0	0	0	0	0	0	0	0	0	0	0	0	0	0	0	1	0	0	0	0
FOXC2	1	0	0	0	1	0	0	0	0	0	0	0	0	0	0	0	0	0	0	0	0	0	0	0	0	0
ARMC8	1	0	0	0	1	0	0	0	0	0	0	0	0	0	0	0	0	0	0	0	0	0	0	0	0	0
ANPEP	1	0	0	0	0	0	0	0	0	0	0	0	0	0	0	0	0	0	0	0	1	0	0	0	0	0
CTNNA1	1	0	0	0	1	0	0	0	0	0	0	0	0	0	0	0	0	0	0	0	0	0	0	0	0	0
BMP4	1	0	0	0	0	0	0	0	0	0	0	0	0	0	0	0	0	0	0	0	0	1	0	0	0	0
MMP19	1	0	0	0	0	0	0	0	0	0	0	0	0	0	0	0	0	0	0	0	0	0	0	0	1	0
PHLPP2	1	0	0	0	0	0	0	0	0	0	0	0	0	0	0	0	0	0	0	0	0	0	0	0	1	0
HR	1	0	0	0	0	0	0	0	0	0	0	0	0	0	0	0	0	0	0	0	0	1	0	0	0	0
PRKCQ	1	0	0	0	1	0	0	0	0	0	0	0	0	0	0	0	0	0	0	0	0	0	0	0	0	0
LCP2	1	0	0	0	0	0	0	0	0	0	0	0	0	0	0	0	0	0	0	0	0	1	0	0	0	0
MAP3K10	1	0	0	0	0	0	0	0	0	0	0	0	0	0	0	0	0	0	0	0	0	1	0	0	0	0
KLF11	1	0	0	0	0	0	0	0	0	0	0	0	0	0	0	0	0	0	0	0	0	1	0	0	0	0
BMPR1A	1	0	0	0	0	0	0	0	0	0	0	0	0	0	0	0	0	0	0	0	0	1	0	0	0	0
SSRP1	1	0	0	0	0	0	0	0	0	0	0	0	0	0	0	0	0	0	0	0	0	0	0	0	0	1
CD40	1	0	0	0	0	0	0	0	0	0	0	0	0	0	0	0	0	0	0	0	0	1	0	0	0	0
NFYA	1	0	0	0	0	0	0	0	0	0	0	0	0	1	0	0	0	0	0	0	0	0	0	0	0	0
GDF9	1	0	0	0	0	0	0	0	0	0	0	0	0	0	0	0	0	0	0	0	0	1	0	0	0	0
NDEL1	1	0	0	0	1	0	0	0	0	0	0	0	0	0	0	0	0	0	0	0	0	0	0	0	0	0
CORO1A	1	0	0	0	1	0	0	0	0	0	0	0	0	0	0	0	0	0	0	0	0	0	0	0	0	0
AFF4	1	0	0	0	0	0	0	0	0	0	0	0	0	0	0	0	0	0	0	0	0	0	0	1	0	0
ELL	1	0	0	0	0	0	0	0	0	0	0	0	0	0	0	0	0	0	0	0	0	1	0	0	0	0
CXCR4	1	0	0	0	0	0	0	0	0	0	0	0	0	0	0	0	0	0	0	0	0	1	0	0	0	0
GAB1	1	0	0	0	0	0	0	0	0	0	0	0	0	0	0	0	0	0	0	0	0	0	0	0	0	1
RGS4	1	0	0	0	1	0	0	0	0	0	0	0	0	0	0	0	0	0	0	0	0	0	0	0	0	0
IL2RB	1	0	0	0	0	0	0	1	0	0	0	0	0	0	0	0	0	0	0	0	0	0	0	0	0	0
RAN	1	0	0	0	1	0	0	0	0	0	0	0	0	0	0	0	0	0	0	0	0	0	0	0	0	0
EIF3J	1	0	0	0	1	0	0	0	0	0	0	0	0	0	0	0	0	0	0	0	0	0	0	0	0	0
EIF3M	1	0	0	0	1	0	0	0	0	0	0	0	0	0	0	0	0	0	0	0	0	0	0	0	0	0
EIF3B	1	0	0	0	1	0	0	0	0	0	0	0	0	0	0	0	0	0	0	0	0	0	0	0	0	0
EIF3C	1	0	0	0	1	0	0	0	0	0	0	0	0	0	0	0	0	0	0	0	0	0	0	0	0	0
LTBP4	1	0	0	0	0	0	0	0	0	0	0	0	0	0	0	0	0	0	0	0	0	1	0	0	0	0
F7	1	0	0	0	0	0	0	0	0	0	0	0	0	0	0	0	0	0	0	0	0	1	0	0	0	0
JAK3	1	0	0	0	1	0	0	0	0	0	0	0	0	0	0	0	0	0	0	0	0	0	0	0	0	0
PRR7	1	0	0	0	1	0	0	0	0	0	0	0	0	0	0	0	0	0	0	0	0	0	0	0	0	0
HTR1D	1	0	0	0	1	0	0	0	0	0	0	0	0	0	0	0	0	0	0	0	0	0	0	0	0	0
BLVRA	1	0	0	0	1	0	0	0	0	0	0	0	0	0	0	0	0	0	0	0	0	0	0	0	0	0
RNF187	1	0	0	0	1	0	0	0	0	0	0	0	0	0	0	0	0	0	0	0	0	0	0	0	0	0
PAGE4	1	0	0	0	1	0	0	0	0	0	0	0	0	0	0	0	0	0	0	0	0	0	0	0	0	0
RCC1	1	0	0	0	1	0	0	0	0	0	0	0	0	0	0	0	0	0	0	0	0	0	0	0	0	0
RCBTB2	1	0	0	0	1	0	0	0	0	0	0	0	0	0	0	0	0	0	0	0	0	0	0	0	0	0
STAT4	1	0	0	0	1	0	0	0	0	0	0	0	0	0	0	0	0	0	0	0	0	0	0	0	0	0
DUSP1	1	0	0	0	0	0	0	0	0	0	0	0	0	0	0	0	0	0	0	0	0	1	0	0	0	0
BATF2	1	0	0	0	1	0	0	0	0	0	0	0	0	0	0	0	0	0	0	0	0	0	0	0	0	0
BATF3	1	0	0	0	1	0	0	0	0	0	0	0	0	0	0	0	0	0	0	0	0	0	0	0	0	0
RANBP1	1	0	0	0	1	0	0	0	0	0	0	0	0	0	0	0	0	0	0	0	0	0	0	0	0	0
FGFR1	1	0	0	0	0	0	0	0	0	0	0	0	0	0	0	0	0	0	0	0	0	1	0	0	0	0
RRP1B	1	0	0	0	0	0	0	0	0	0	0	0	0	0	0	0	0	0	0	0	0	0	0	0	0	1
ABL2	1	0	0	0	1	0	0	0	0	0	0	0	0	0	0	0	0	0	0	0	0	0	0	0	0	0
EIF3A	1	0	0	0	1	0	0	0	0	0	0	0	0	0	0	0	0	0	0	0	0	0	0	0	0	0
BMX	1	0	0	0	0	0	0	0	0	0	0	0	0	0	0	0	0	0	0	0	0	1	0	0	0	0
IL11	1	0	0	0	0	0	0	0	0	0	0	0	0	0	0	0	0	0	0	0	0	1	0	0	0	0
IL6	1	0	0	0	0	0	0	0	0	0	0	0	0	0	0	0	0	0	0	0	0	1	0	0	0	0
OSM	1	0	0	0	0	0	0	0	0	0	0	0	0	0	0	0	0	0	0	0	0	1	0	0	0	0
RAB1B	1	0	0	0	1	0	0	0	0	0	0	0	0	0	0	0	0	0	0	0	0	0	0	0	0	0
RASD1	1	0	0	0	0	0	0	0	0	0	0	0	0	0	1	0	0	0	0	0	0	0	0	0	0	0
INHA	1	0	0	1	0	0	0	0	0	0	0	0	0	0	0	0	0	0	0	0	0	0	0	0	0	0
GOLGA2	1	0	0	0	1	0	0	0	0	0	0	0	0	0	0	0	0	0	0	0	0	0	0	0	0	0
TINF2	1	0	0	0	1	0	0	0	0	0	0	0	0	0	0	0	0	0	0	0	0	0	0	0	0	0
MECOM	1	0	0	0	0	0	0	0	0	0	0	0	0	1	0	0	0	0	0	0	0	0	0	0	0	0
CNKSR1	1	0	0	0	1	0	0	0	0	0	0	0	0	0	0	0	0	0	0	0	0	0	0	0	0	0
EBI3	1	0	0	0	0	0	0	0	0	0	0	0	0	0	0	0	0	0	0	0	0	1	0	0	0	0
RET	1	0	0	0	0	0	0	0	0	0	0	0	0	0	0	0	0	0	0	0	0	1	0	0	0	0
CSF3R	1	0	0	0	0	0	0	0	0	0	0	0	0	0	0	0	0	0	0	0	0	1	0	0	0	0
AGRN	1	0	0	0	0	0	0	0	0	0	0	0	0	0	0	0	0	0	0	0	1	0	0	0	0	0
CSF3	1	0	0	0	0	0	0	0	0	0	0	0	0	0	0	0	0	0	0	0	0	1	0	0	0	0
PMP22	1	0	0	0	0	0	0	0	0	0	0	0	0	0	0	0	0	0	0	0	0	1	0	0	0	0
FMN1	1	0	0	1	0	0	0	0	0	0	0	0	0	0	0	0	0	0	0	0	0	0	0	0	0	0
OPTN	1	0	0	1	0	0	0	0	0	0	0	0	0	0	0	0	0	0	0	0	0	0	0	0	0	0
FZD7	1	0	0	1	0	0	0	0	0	0	0	0	0	0	0	0	0	0	0	0	0	0	0	0	0	0
ARAP1	1	0	0	1	0	0	0	0	0	0	0	0	0	0	0	0	0	0	0	0	0	0	0	0	0	0
AGTR1	1	0	0	1	0	0	0	0	0	0	0	0	0	0	0	0	0	0	0	0	0	0	0	0	0	0
MAS1	1	0	0	1	0	0	0	0	0	0	0	0	0	0	0	0	0	0	0	0	0	0	0	0	0	0
AGTRAP	1	0	0	1	0	0	0	0	0	0	0	0	0	0	0	0	0	0	0	0	0	0	0	0	0	0
S100A4	1	0	0	1	0	0	0	0	0	0	0	0	0	0	0	0	0	0	0	0	0	0	0	0	0	0
LAMTOR2	1	0	0	1	0	0	0	0	0	0	0	0	0	0	0	0	0	0	0	0	0	0	0	0	0	0
LAMTOR4	1	0	0	1	0	0	0	0	0	0	0	0	0	0	0	0	0	0	0	0	0	0	0	0	0	0
RRAGA	1	0	0	1	0	0	0	0	0	0	0	0	0	0	0	0	0	0	0	0	0	0	0	0	0	0
RRAGD	1	0	0	1	0	0	0	0	0	0	0	0	0	0	0	0	0	0	0	0	0	0	0	0	0	0
IGHM	1	0	0	1	0	0	0	0	0	0	0	0	0	0	0	0	0	0	0	0	0	0	0	0	0	0
NEBL	1	0	0	1	0	0	0	0	0	0	0	0	0	0	0	0	0	0	0	0	0	0	0	0	0	0
PI4KB	1	0	0	0	1	0	0	0	0	0	0	0	0	0	0	0	0	0	0	0	0	0	0	0	0	0
ZMYM4	1	0	0	0	1	0	0	0	0	0	0	0	0	0	0	0	0	0	0	0	0	0	0	0	0	0
PAWR	1	0	0	0	1	0	0	0	0	0	0	0	0	0	0	0	0	0	0	0	0	0	0	0	0	0
RALA	1	0	0	0	1	0	0	0	0	0	0	0	0	0	0	0	0	0	0	0	0	0	0	0	0	0
KLHL15	1	0	0	0	1	0	0	0	0	0	0	0	0	0	0	0	0	0	0	0	0	0	0	0	0	0
RNF111	1	0	0	0	1	0	0	0	0	0	0	0	0	0	0	0	0	0	0	0	0	0	0	0	0	0
USP49	1	0	0	0	1	0	0	0	0	0	0	0	0	0	0	0	0	0	0	0	0	0	0	0	0	0
COPS7A	1	0	0	0	1	0	0	0	0	0	0	0	0	0	0	0	0	0	0	0	0	0	0	0	0	0
COPS7B	1	0	0	0	1	0	0	0	0	0	0	0	0	0	0	0	0	0	0	0	0	0	0	0	0	0
CBLC	1	0	0	0	1	0	0	0	0	0	0	0	0	0	0	0	0	0	0	0	0	0	0	0	0	0
WDR36	1	0	0	0	1	0	0	0	0	0	0	0	0	0	0	0	0	0	0	0	0	0	0	0	0	0
RIPK4	1	0	0	0	1	0	0	0	0	0	0	0	0	0	0	0	0	0	0	0	0	0	0	0	0	0
DDX19A	1	0	0	0	1	0	0	0	0	0	0	0	0	0	0	0	0	0	0	0	0	0	0	0	0	0
CABLES1	1	0	0	0	1	0	0	0	0	0	0	0	0	0	0	0	0	0	0	0	0	0	0	0	0	0
DDIT4	1	0	0	0	1	0	0	0	0	0	0	0	0	0	0	0	0	0	0	0	0	0	0	0	0	0
NCBP1	1	0	0	0	1	0	0	0	0	0	0	0	0	0	0	0	0	0	0	0	0	0	0	0	0	0
SNF8	1	0	0	0	1	0	0	0	0	0	0	0	0	0	0	0	0	0	0	0	0	0	0	0	0	0
KLK8	1	0	0	0	1	0	0	0	0	0	0	0	0	0	0	0	0	0	0	0	0	0	0	0	0	0
AKR1B1	1	0	0	0	1	0	0	0	0	0	0	0	0	0	0	0	0	0	0	0	0	0	0	0	0	0
PFKFB3	1	0	0	0	1	0	0	0	0	0	0	0	0	0	0	0	0	0	0	0	0	0	0	0	0	0
LOXL3	1	0	0	0	1	0	0	0	0	0	0	0	0	0	0	0	0	0	0	0	0	0	0	0	0	0
CCPG1	1	0	0	0	1	0	0	0	0	0	0	0	0	0	0	0	0	0	0	0	0	0	0	0	0	0
STARD8	1	0	0	0	1	0	0	0	0	0	0	0	0	0	0	0	0	0	0	0	0	0	0	0	0	0
STRN3	1	0	0	0	1	0	0	0	0	0	0	0	0	0	0	0	0	0	0	0	0	0	0	0	0	0
PSMD7	1	0	0	0	1	0	0	0	0	0	0	0	0	0	0	0	0	0	0	0	0	0	0	0	0	0
PSMA3	1	0	0	0	1	0	0	0	0	0	0	0	0	0	0	0	0	0	0	0	0	0	0	0	0	0
JADE1	1	0	0	0	1	0	0	0	0	0	0	0	0	0	0	0	0	0	0	0	0	0	0	0	0	0
MDM4	1	0	0	0	1	0	0	0	0	0	0	0	0	0	0	0	0	0	0	0	0	0	0	0	0	0
PDE4DIP	1	0	0	0	1	0	0	0	0	0	0	0	0	0	0	0	0	0	0	0	0	0	0	0	0	0
AGAP2	1	0	0	0	1	0	0	0	0	0	0	0	0	0	0	0	0	0	0	0	0	0	0	0	0	0
YES1	1	0	0	0	1	0	0	0	0	0	0	0	0	0	0	0	0	0	0	0	0	0	0	0	0	0
ARHGAP30	1	0	0	0	1	0	0	0	0	0	0	0	0	0	0	0	0	0	0	0	0	0	0	0	0	0
LARS	1	0	0	0	1	0	0	0	0	0	0	0	0	0	0	0	0	0	0	0	0	0	0	0	0	0
ECD	1	0	0	0	1	0	0	0	0	0	0	0	0	0	0	0	0	0	0	0	0	0	0	0	0	0
RIF1	1	0	0	0	1	0	0	0	0	0	0	0	0	0	0	0	0	0	0	0	0	0	0	0	0	0
AGL	1	0	0	0	1	0	0	0	0	0	0	0	0	0	0	0	0	0	0	0	0	0	0	0	0	0
PPM1D	1	0	0	0	1	0	0	0	0	0	0	0	0	0	0	0	0	0	0	0	0	0	0	0	0	0
AIM2	1	0	0	0	1	0	0	0	0	0	0	0	0	0	0	0	0	0	0	0	0	0	0	0	0	0
SPINK9	1	0	0	0	1	0	0	0	0	0	0	0	0	0	0	0	0	0	0	0	0	0	0	0	0	0
PRKAG1	1	0	0	0	1	0	0	0	0	0	0	0	0	0	0	0	0	0	0	0	0	0	0	0	0	0
NBR2	1	0	0	0	1	0	0	0	0	0	0	0	0	0	0	0	0	0	0	0	0	0	0	0	0	0
PRKAB1	1	0	0	0	1	0	0	0	0	0	0	0	0	0	0	0	0	0	0	0	0	0	0	0	0	0
PHLPP1	1	0	0	0	1	0	0	0	0	0	0	0	0	0	0	0	0	0	0	0	0	0	0	0	0	0
PTCRA	1	0	0	0	1	0	0	0	0	0	0	0	0	0	0	0	0	0	0	0	0	0	0	0	0	0
EPHB6	1	0	0	0	1	0	0	0	0	0	0	0	0	0	0	0	0	0	0	0	0	0	0	0	0	0
CARD9	1	0	0	0	1	0	0	0	0	0	0	0	0	0	0	0	0	0	0	0	0	0	0	0	0	0
DAPK2	1	0	0	0	1	0	0	0	0	0	0	0	0	0	0	0	0	0	0	0	0	0	0	0	0	0
PRKAB2	1	0	0	0	1	0	0	0	0	0	0	0	0	0	0	0	0	0	0	0	0	0	0	0	0	0
PRKAG2	1	0	0	0	1	0	0	0	0	0	0	0	0	0	0	0	0	0	0	0	0	0	0	0	0	0
NCL	1	0	0	0	1	0	0	0	0	0	0	0	0	0	0	0	0	0	0	0	0	0	0	0	0	0
HDGF	1	0	0	0	1	0	0	0	0	0	0	0	0	0	0	0	0	0	0	0	0	0	0	0	0	0
HK2	1	0	0	0	1	0	0	0	0	0	0	0	0	0	0	0	0	0	0	0	0	0	0	0	0	0
DMPK	1	0	0	0	1	0	0	0	0	0	0	0	0	0	0	0	0	0	0	0	0	0	0	0	0	0
RPL4	1	0	0	0	1	0	0	0	0	0	0	0	0	0	0	0	0	0	0	0	0	0	0	0	0	0
TPPP	1	0	0	0	0	1	0	0	0	0	0	0	0	0	0	0	0	0	0	0	0	0	0	0	0	0
ROR2	1	0	0	0	0	0	1	0	0	0	0	0	0	0	0	0	0	0	0	0	0	0	0	0	0	0
PPP1R1A	1	0	0	0	0	0	0	0	1	0	0	0	0	0	0	0	0	0	0	0	0	0	0	0	0	0
PRDX6	1	0	0	0	0	0	0	0	0	0	0	0	0	0	0	0	0	0	0	0	1	0	0	0	0	0
HM13	1	0	0	0	0	0	0	0	0	0	0	0	0	0	0	0	0	0	0	1	0	0	0	0	0	0
NTRK2	1	0	0	0	0	0	0	0	0	0	0	0	0	0	0	0	0	0	0	0	0	1	0	0	0	0
LPIN1	1	0	0	0	0	0	1	0	0	0	0	0	0	0	0	0	0	0	0	0	0	0	0	0	0	0
TNFAIP6	1	0	0	0	0	0	1	0	0	0	0	0	0	0	0	0	0	0	0	0	0	0	0	0	0	0
RAB13	1	0	0	0	0	0	0	0	0	0	0	0	0	0	0	0	0	0	0	1	0	0	0	0	0	0
TFR2	1	0	0	0	0	0	0	0	0	0	0	0	0	0	0	0	0	0	0	0	0	1	0	0	0	0
DUSP6	1	0	0	0	0	0	0	0	0	0	0	0	0	0	0	0	0	0	0	0	0	0	0	0	0	1
PHEX	1	0	0	0	0	1	0	0	0	0	0	0	0	0	0	0	0	0	0	0	0	0	0	0	0	0
MYL4	1	0	0	0	0	1	0	0	0	0	0	0	0	0	0	0	0	0	0	0	0	0	0	0	0	0
MYLK3	1	0	0	0	0	1	0	0	0	0	0	0	0	0	0	0	0	0	0	0	0	0	0	0	0	0
MYLK4	1	0	0	0	0	1	0	0	0	0	0	0	0	0	0	0	0	0	0	0	0	0	0	0	0	0
PCNT	1	0	0	0	0	1	0	0	0	0	0	0	0	0	0	0	0	0	0	0	0	0	0	0	0	0
ARID4B	1	0	0	0	0	1	0	0	0	0	0	0	0	0	0	0	0	0	0	0	0	0	0	0	0	0
PPIC	1	0	0	0	0	1	0	0	0	0	0	0	0	0	0	0	0	0	0	0	0	0	0	0	0	0
IFNGR2	1	0	0	0	0	1	0	0	0	0	0	0	0	0	0	0	0	0	0	0	0	0	0	0	0	0
KDM4B	1	0	0	0	0	1	0	0	0	0	0	0	0	0	0	0	0	0	0	0	0	0	0	0	0	0
FRK	1	0	0	0	0	1	0	0	0	0	0	0	0	0	0	0	0	0	0	0	0	0	0	0	0	0
MAL	1	0	0	0	0	1	0	0	0	0	0	0	0	0	0	0	0	0	0	0	0	0	0	0	0	0
CD8A	1	0	0	0	0	1	0	0	0	0	0	0	0	0	0	0	0	0	0	0	0	0	0	0	0	0
SH2D2A	1	0	0	0	0	1	0	0	0	0	0	0	0	0	0	0	0	0	0	0	0	0	0	0	0	0
LNX1	1	0	0	0	0	1	0	0	0	0	0	0	0	0	0	0	0	0	0	0	0	0	0	0	0	0
LNX2	1	0	0	0	0	1	0	0	0	0	0	0	0	0	0	0	0	0	0	0	0	0	0	0	0	0
VPS28	1	0	0	0	0	0	1	0	0	0	0	0	0	0	0	0	0	0	0	0	0	0	0	0	0	0
SIRT3	1	0	0	0	0	0	1	0	0	0	0	0	0	0	0	0	0	0	0	0	0	0	0	0	0	0
PPP2R2B	1	0	0	0	0	0	1	0	0	0	0	0	0	0	0	0	0	0	0	0	0	0	0	0	0	0
MAP3K3	1	0	0	0	0	0	1	0	0	0	0	0	0	0	0	0	0	0	0	0	0	0	0	0	0	0
ESPL1	1	0	0	0	0	0	1	0	0	0	0	0	0	0	0	0	0	0	0	0	0	0	0	0	0	0
NT5E	1	0	0	0	0	0	1	0	0	0	0	0	0	0	0	0	0	0	0	0	0	0	0	0	0	0
GAS2L2	1	0	0	0	0	0	1	0	0	0	0	0	0	0	0	0	0	0	0	0	0	0	0	0	0	0
PPP3R2	1	0	0	0	0	0	1	0	0	0	0	0	0	0	0	0	0	0	0	0	0	0	0	0	0	0
PER2	1	0	0	0	0	0	1	0	0	0	0	0	0	0	0	0	0	0	0	0	0	0	0	0	0	0
MARS	1	0	0	0	0	0	1	0	0	0	0	0	0	0	0	0	0	0	0	0	0	0	0	0	0	0
GRN	1	0	0	0	0	0	1	0	0	0	0	0	0	0	0	0	0	0	0	0	0	0	0	0	0	0
GP1BB	1	0	0	0	0	0	1	0	0	0	0	0	0	0	0	0	0	0	0	0	0	0	0	0	0	0
HOXB7	1	0	0	0	0	0	1	0	0	0	0	0	0	0	0	0	0	0	0	0	0	0	0	0	0	0
ATRIP	1	0	0	0	0	0	1	0	0	0	0	0	0	0	0	0	0	0	0	0	0	0	0	0	0	0
MELK	1	0	0	0	0	0	1	0	0	0	0	0	0	0	0	0	0	0	0	0	0	0	0	0	0	0
STK25	1	0	0	0	0	0	1	0	0	0	0	0	0	0	0	0	0	0	0	0	0	0	0	0	0	0
CTR9	1	0	0	0	0	0	1	0	0	0	0	0	0	0	0	0	0	0	0	0	0	0	0	0	0	0
RAMAC	1	0	0	0	0	0	1	0	0	0	0	0	0	0	0	0	0	0	0	0	0	0	0	0	0	0
WFDC21P	1	0	0	0	0	0	1	0	0	0	0	0	0	0	0	0	0	0	0	0	0	0	0	0	0	0
TKT	1	0	0	0	0	0	1	0	0	0	0	0	0	0	0	0	0	0	0	0	0	0	0	0	0	0
UHMK1	1	0	0	0	0	0	1	0	0	0	0	0	0	0	0	0	0	0	0	0	0	0	0	0	0	0
SH2D5	1	0	0	0	0	0	1	0	0	0	0	0	0	0	0	0	0	0	0	0	0	0	0	0	0	0
[truncated: 12,555 more rows]

## Sheet: 3_healthy
	counts	CR_RT_MetaBase_All_No_Seed_3	CR_RT_MetaBase_High_No_Seed_3	CR_RT_MetaBase_Medium_No_Seed_3	CR_SN_MetaBase_All_No_Seed_3	CR_SN_MetaBase_High_No_Seed_3	CR_SN_MetaBase_Medium_No_Seed_3	anle_day_3_causal_regulators.txt	anle_day_3_upstream_regulators.txt
SMARCA4	6	1	1	1	1	1	1	0	0
RB1	6	1	1	1	1	1	1	0	0
FOS	6	1	1	1	1	1	1	0	0
KDM2A	6	1	1	1	1	1	1	0	0
HMGB1	5	1	1	1	0	1	1	0	0
FOXO1	5	0	1	1	0	1	1	0	1
ATF4	5	0	0	0	1	1	1	1	1
EGR1	5	0	0	0	1	1	1	1	1
NFATC4	4	1	0	0	1	1	1	0	0
CDK6	4	1	1	1	0	1	0	0	0
HMGA2	4	0	1	1	0	1	1	0	0
NR3C1	4	0	1	1	0	1	1	0	0
PSMD10	4	0	1	1	0	0	0	1	1
RBL2	4	0	1	1	1	1	0	0	0
ATF3	4	0	0	0	1	1	1	0	1
ESR1	4	0	0	0	1	1	1	0	1
TP53	4	0	0	0	1	1	1	0	1
TBX2	4	0	0	0	1	1	1	0	1
FCN2	3	1	1	1	0	0	0	0	0
SP7	3	1	1	1	0	0	0	0	0
CMA1	3	1	1	1	0	0	0	0	0
FBXO21	3	1	1	1	0	0	0	0	0
DEPDC1	3	1	1	1	0	0	0	0	0
F2	3	1	1	1	0	0	0	0	0
EID1	3	1	1	1	0	0	0	0	0
MASP2	3	1	1	1	0	0	0	0	0
FGL2	3	1	1	1	0	0	0	0	0
CPEB4	3	1	1	1	0	0	0	0	0
STMN1	3	1	1	1	0	0	0	0	0
BICRA	3	1	1	1	0	0	0	0	0
CRK	3	1	1	1	0	0	0	0	0
PBRM1	3	1	1	1	0	0	0	0	0
BICRAL	3	1	1	1	0	0	0	0	0
KLF1	3	1	1	1	0	0	0	0	0
ARID4A	3	1	1	1	0	0	0	0	0
PAX8	3	1	1	1	0	0	0	0	0
MAPK8IP3	3	1	1	1	0	0	0	0	0
MAPKBP1	3	1	1	1	0	0	0	0	0
CHMP4B	3	1	1	1	0	0	0	0	0
FOXM1	3	1	1	1	0	0	0	0	0
SOX10	3	1	1	1	0	0	0	0	0
VASP	3	1	1	1	0	0	0	0	0
OLIG1	3	1	1	1	0	0	0	0	0
ARMCX3	3	1	1	1	0	0	0	0	0
BLCAP	3	1	1	1	0	0	0	0	0
MAF1	3	1	0	0	0	0	0	1	1
SOX5	3	1	1	1	0	0	0	0	0
PPP1R26	3	1	1	1	0	0	0	0	0
RBFOX2	3	1	1	1	0	0	0	0	0
BRD9	3	1	1	1	0	0	0	0	0
SERPINB2	3	1	0	1	0	1	0	0	0
ANKLE2	3	1	1	1	0	0	0	0	0
ARID2	3	1	1	1	0	0	0	0	0
TICAM1	3	1	1	1	0	0	0	0	0
WDFY1	3	1	1	1	0	0	0	0	0
GTF2I	3	1	1	1	0	0	0	0	0
AHCYL1	3	1	1	1	0	0	0	0	0
CCNY	3	1	1	1	0	0	0	0	0
IFI16	3	1	1	1	0	0	0	0	0
DIMT1	3	1	1	1	0	0	0	0	0
CDK14	3	1	1	1	0	0	0	0	0
LINC00858	3	1	1	1	0	0	0	0	0
PRRX1	3	1	1	1	0	0	0	0	0
HIF1A	3	0	0	0	1	1	0	0	1
KLF5	3	0	0	0	1	1	1	0	0
MDM2	3	0	0	0	1	1	1	0	0
RNF4	3	0	1	1	0	1	0	0	0
BHLHE40	3	0	0	0	1	1	1	0	0
E2F1	3	0	0	0	1	1	1	0	0
E2F4	3	0	0	0	1	1	1	0	0
SUMO1	3	0	0	0	1	1	1	0	0
RELA	3	0	0	0	1	1	1	0	0
SOX2	3	0	0	0	1	1	1	0	0
PPARGC1A	3	0	0	0	0	1	0	1	1
CEBPB	3	0	0	0	1	1	1	0	0
PPARG	3	0	0	0	1	1	0	0	1
HDAC1	3	0	0	0	1	1	1	0	0
HDAC2	3	0	0	0	1	1	1	0	0
ESR2	3	0	0	0	1	1	1	0	0
CEBPA	3	0	0	0	1	1	1	0	0
NFE2L2	3	0	0	0	1	1	1	0	0
CDK9	3	0	0	0	0	1	1	0	1
MAML1	3	0	0	0	0	1	0	1	1
MAPK8IP2	2	1	0	0	0	0	0	1	0
MAPK14	2	0	0	0	1	1	0	0	0
STK39	2	0	1	1	0	0	0	0	0
TESMIN	2	0	1	1	0	0	0	0	0
CCNDBP1	2	0	1	1	0	0	0	0	0
SNRPA	2	0	1	1	0	0	0	0	0
KHSRP	2	0	1	1	0	0	0	0	0
SMN2	2	0	1	1	0	0	0	0	0
SMN1	2	0	1	1	0	0	0	0	0
JUNB	2	0	1	1	0	0	0	0	0
SERPINE2	2	0	1	1	0	0	0	0	0
MAP3K12	2	1	0	0	1	0	0	0	0
DUSP2	2	1	0	0	1	0	0	0	0
MAP2K4	2	1	0	0	1	0	0	0	0
NFATC1	2	1	0	0	0	1	0	0	0
CENPF	2	1	0	0	1	0	0	0	0
DUSP16	2	1	0	0	1	0	0	0	0
SPI1	2	1	0	0	1	0	0	0	0
DPF3	2	1	0	1	0	0	0	0	0
ELK1	2	1	0	0	0	1	0	0	0
CHRNA3	2	1	0	1	0	0	0	0	0
RCAN1	2	1	0	1	0	0	0	0	0
IMP3	2	0	1	1	0	0	0	0	0
EIF2AK4	2	0	0	0	0	0	0	1	1
FSTL1	2	0	0	0	0	0	0	1	1
CSF1R	2	0	0	0	0	0	0	1	1
MED20	2	0	1	1	0	0	0	0	0
MEMO1	2	0	0	0	0	0	0	1	1
MED17	2	0	1	1	0	0	0	0	0
PYCARD	2	0	0	0	0	0	0	1	1
PTMS	2	0	1	1	0	0	0	0	0
CIART	2	0	1	1	0	0	0	0	0
NR3C2	2	0	1	1	0	0	0	0	0
ONECUT1	2	0	1	1	0	0	0	0	0
PMF1	2	0	1	1	0	0	0	0	0
FBXL2	2	0	1	1	0	0	0	0	0
HNRNPUL1	2	0	1	1	0	0	0	0	0
TLE6	2	0	1	1	0	0	0	0	0
COP1	2	0	0	0	0	0	0	1	1
APEX1	2	0	0	0	0	1	1	0	0
KANK1	2	0	1	1	0	0	0	0	0
BAIAP2	2	0	1	1	0	0	0	0	0
TFAP4	2	0	0	0	0	0	0	1	1
HSPA9	2	0	0	0	0	0	0	1	1
PARP1	2	0	0	0	0	1	0	0	1
PRMT6	2	0	1	1	0	0	0	0	0
HOTAIR	2	0	0	0	0	0	0	1	1
GRIPAP1	2	0	1	1	0	0	0	0	0
MIB1	2	0	0	0	0	0	0	1	1
UCA1	2	0	1	1	0	0	0	0	0
SERPIND1	2	0	1	1	0	0	0	0	0
BLM	2	0	1	1	0	0	0	0	0
HNRNPUL2	2	0	1	1	0	0	0	0	0
RAD51D	2	0	1	1	0	0	0	0	0
POLD4	2	0	1	1	0	0	0	0	0
RMI2	2	0	1	1	0	0	0	0	0
PLAGL1	2	0	1	1	0	0	0	0	0
HES1	2	0	1	1	0	0	0	0	0
DYSF	2	0	1	1	0	0	0	0	0
NME1	2	0	1	1	0	0	0	0	0
LINC00473	2	0	1	1	0	0	0	0	0
FBXO24	2	0	1	1	0	0	0	0	0
NHLH2	2	0	1	1	0	0	0	0	0
ERN1	2	0	1	1	0	0	0	0	0
HNF1A	2	0	1	1	0	0	0	0	0
EFS	2	0	1	1	0	0	0	0	0
IL12B	2	0	1	1	0	0	0	0	0
PDIA6	2	0	1	1	0	0	0	0	0
RAG1	2	0	1	1	0	0	0	0	0
IL12RB1	2	0	1	1	0	0	0	0	0
IL23R	2	0	1	1	0	0	0	0	0
IL23A	2	0	1	1	0	0	0	0	0
ID1	2	0	1	1	0	0	0	0	0
IL10RA	2	0	1	1	0	0	0	0	0
OLIG2	2	0	1	1	0	0	0	0	0
HES5	2	0	1	1	0	0	0	0	0
BAK1	2	0	1	1	0	0	0	0	0
BCCIP	2	0	1	1	0	0	0	0	0
DDB2	2	0	1	1	0	0	0	0	0
TSPY4	2	0	1	1	0	0	0	0	0
TSPY10	2	0	1	1	0	0	0	0	0
TSPY3	2	0	1	1	0	0	0	0	0
TSPY1	2	0	1	1	0	0	0	0	0
TSPYL5	2	0	1	1	0	0	0	0	0
APOA1	2	0	1	1	0	0	0	0	0
HERC1	2	0	1	1	0	0	0	0	0
CYTH1	2	0	1	1	0	0	0	0	0
PRRC2A	2	0	1	1	0	0	0	0	0
PAG1	2	0	1	1	0	0	0	0	0
HOXA11	2	0	1	1	0	0	0	0	0
TENM1	2	0	1	1	0	0	0	0	0
BZW2	2	0	1	1	0	0	0	0	0
ZNF488	2	0	1	1	0	0	0	0	0
PPP1R1C	2	0	1	1	0	0	0	0	0
HINT1	2	0	1	1	0	0	0	0	0
ANKRD42	2	0	1	1	0	0	0	0	0
PPP1R9B	2	0	1	1	0	0	0	0	0
FOXQ1	2	0	1	1	0	0	0	0	0
LINC00598	2	0	1	1	0	0	0	0	0
INAVA	2	0	1	1	0	0	0	0	0
EIF2B4	2	0	1	1	0	0	0	0	0
EIF2B2	2	0	1	1	0	0	0	0	0
EIF2B3	2	0	1	1	0	0	0	0	0
EIF2B1	2	0	1	1	0	0	0	0	0
EIF2B5	2	0	1	1	0	0	0	0	0
LIN54	2	0	1	1	0	0	0	0	0
LIN9	2	0	1	1	0	0	0	0	0
LIN37	2	0	1	1	0	0	0	0	0
CAPRIN2	2	0	1	1	0	0	0	0	0
ZBTB17	2	0	1	1	0	0	0	0	0
RARB	2	0	1	1	0	0	0	0	0
NR2F6	2	0	1	1	0	0	0	0	0
POU2AF1	2	0	1	1	0	0	0	0	0
BCOR	2	0	1	1	0	0	0	0	0
FOXJ2	2	0	1	1	0	0	0	0	0
USP2	2	0	1	1	0	0	0	0	0
RELB	2	0	1	1	0	0	0	0	0
CNBP	2	0	1	1	0	0	0	0	0
REL	2	0	1	1	0	0	0	0	0
YAP1	2	0	0	0	1	1	0	0	0
NFKB1	2	0	0	0	0	1	1	0	0
MEG3	2	0	0	0	0	0	0	1	1
EPHB6	2	0	0	0	0	0	0	1	1
PPP1R2	2	0	0	1	0	0	0	1	0
TFR2	2	0	0	0	0	0	0	1	1
ATF5	2	0	0	0	0	0	0	1	1
STAT3	2	0	0	0	0	1	1	0	0
GSK3B	2	0	0	0	1	1	0	0	0
MYC	2	0	0	0	1	1	0	0	0
NRF1	2	0	0	0	0	1	1	0	0
UBB	2	0	0	0	0	1	1	0	0
UBC	2	0	0	0	0	1	1	0	0
AR	2	0	0	0	1	1	0	0	0
CTNNB1	2	0	0	0	0	1	1	0	0
EP300	2	0	0	0	0	1	1	0	0
MAPK1	2	0	0	0	1	1	0	0	0
ELAVL1	2	0	0	0	1	1	0	0	0
RUVBL1	2	0	0	0	0	0	0	1	1
MAPK10	2	0	0	0	1	1	0	0	0
MAPK8	2	0	0	0	1	1	0	0	0
CARM1	2	0	0	0	1	0	0	0	1
PPP2CA	2	0	0	0	0	0	0	1	1
KDM3A	2	0	0	0	0	0	0	1	1
HTT	2	0	0	0	0	1	1	0	0
NFYB	2	0	0	0	0	1	1	0	0
MED12	2	0	0	0	0	0	0	1	1
CASP1	2	0	0	0	0	0	0	1	1
TRIB3	2	0	0	0	0	0	0	1	1
Ppp2c	2	0	0	0	0	0	0	1	1
HDL.cholesterol	2	0	0	0	0	0	0	1	1
PKD1	2	0	0	0	0	0	0	1	1
PDX1	2	0	0	0	0	0	0	1	1
HLX	2	0	0	0	0	0	0	1	1
NLRP6	2	0	0	0	0	0	0	1	1
GNE	2	0	0	0	0	0	0	1	1
UCP1	2	0	0	0	0	0	0	1	1
EZR	2	0	0	0	0	0	0	1	1
COMMD1	2	0	0	0	0	0	0	1	1
TFRC	2	0	0	0	0	0	0	1	1
CALU	2	0	0	0	0	0	0	1	1
NUPR1	2	0	0	0	0	0	0	1	1
EGLN	2	0	0	0	0	0	0	1	1
REV1	2	0	0	0	0	0	0	1	1
PA2G4	2	0	0	0	0	0	0	1	1
RBP3	2	0	0	0	0	0	0	1	1
Foxo	2	0	0	0	0	0	0	1	1
MDGA2	2	0	0	0	0	0	0	1	1
PNN	2	0	0	0	0	0	0	1	1
PARG	2	0	0	0	0	0	0	1	1
Hmgn3	2	0	0	0	0	0	0	1	1
CBX7	2	0	0	0	0	0	0	1	1
MTM1	2	0	0	0	0	0	0	1	1
LINC00963	2	0	0	0	0	0	0	1	1
TERF2IP	2	0	0	0	0	0	0	1	1
ANXA2	2	0	0	0	0	0	0	1	1
RNF2	2	0	0	0	0	0	0	1	1
TLR7.8	2	0	0	0	0	0	0	1	1
ANLN	2	0	0	0	0	0	0	1	1
H2AFB3..includes.others.	2	0	0	0	0	0	0	1	1
AURK	2	0	0	0	0	0	0	1	1
MAPK11	1	0	0	0	1	0	0	0	0
FGF13	1	1	0	0	0	0	0	0	0
MAPK12	1	0	0	0	1	0	0	0	0
MAPK13	1	0	0	0	1	0	0	0	0
TCL1A	1	0	0	0	0	0	0	0	1
C1QC	1	0	0	1	0	0	0	0	0
C1QB	1	0	0	1	0	0	0	0	0
C1QA	1	0	0	1	0	0	0	0	0
IAPP	1	0	0	1	0	0	0	0	0
CASP12	1	1	0	0	0	0	0	0	0
MIIP	1	1	0	0	0	0	0	0	0
CDC20	1	0	0	0	0	1	0	0	0
CHI3L1	1	0	0	0	0	0	0	0	1
ALDOA	1	1	0	0	0	0	0	0	0
HUS1	1	1	0	0	0	0	0	0	0
MBIP	1	1	0	0	0	0	0	0	0
FRY	1	1	0	0	0	0	0	0	0
IKBKE	1	1	0	0	0	0	0	0	0
CHD3	1	1	0	0	0	0	0	0	0
TAOK1	1	1	0	0	0	0	0	0	0
WNK3	1	1	0	0	0	0	0	0	0
JARID2	1	1	0	0	0	0	0	0	0
TIMP2	1	1	0	0	0	0	0	0	0
PRDM14	1	1	0	0	0	0	0	0	0
PPP5C	1	1	0	0	0	0	0	0	0
ZNF496	1	1	0	0	0	0	0	0	0
LIN28A	1	1	0	0	0	0	0	0	0
EIF3G	1	1	0	0	0	0	0	0	0
CD247	1	1	0	0	0	0	0	0	0
IL34	1	1	0	0	0	0	0	0	0
FANCA	1	1	0	0	0	0	0	0	0
EPB41L4B	1	1	0	0	0	0	0	0	0
TRAV24	1	1	0	0	0	0	0	0	0
TRAJ18	1	1	0	0	0	0	0	0	0
TRB	1	1	0	0	0	0	0	0	0
TRBC2	1	1	0	0	0	0	0	0	0
TRBV17	1	1	0	0	0	0	0	0	0
TRAC	1	1	0	0	0	0	0	0	0
RFXAP	1	1	0	0	0	0	0	0	0
NGDN	1	1	0	0	0	0	0	0	0
ADGRG1	1	1	0	0	0	0	0	0	0
CDK5RAP3	1	1	0	0	0	0	0	0	0
HOXC13	1	1	0	0	0	0	0	0	0
NEK9	1	1	0	0	0	0	0	0	0
CD82	1	1	0	0	0	0	0	0	0
SERPINB4	1	1	0	0	0	0	0	0	0
TRPC4AP	1	1	0	0	0	0	0	0	0
CST3	1	1	0	0	0	0	0	0	0
CD276	1	1	0	0	0	0	0	0	0
PRSS50	1	1	0	0	0	0	0	0	0
HOXA10	1	1	0	0	0	0	0	0	0
GRIN3B	1	1	0	0	0	0	0	0	0
DPPA3	1	1	0	0	0	0	0	0	0
NFKBIA	1	1	0	0	0	0	0	0	0
GNA12	1	1	0	0	0	0	0	0	0
TBC1D4	1	1	0	0	0	0	0	0	0
UBXN11	1	1	0	0	0	0	0	0	0
TTR	1	1	0	0	0	0	0	0	0
CST7	1	1	0	0	0	0	0	0	0
BIRC5	1	1	0	0	0	0	0	0	0
DACT1	1	1	0	0	0	0	0	0	0
HIST1H1C	1	1	0	0	0	0	0	0	0
APLF	1	1	0	0	0	0	0	0	0
CDCA8	1	1	0	0	0	0	0	0	0
SMYD2	1	1	0	0	0	0	0	0	0
RFX1	1	1	0	0	0	0	0	0	0
PARP6	1	1	0	0	0	0	0	0	0
CSTB	1	1	0	0	0	0	0	0	0
CREG1	1	1	0	0	0	0	0	0	0
CCL24	1	1	0	0	0	0	0	0	0
CCL26	1	1	0	0	0	0	0	0	0
HNRNPF	1	1	0	0	0	0	0	0	0
SPTBN4	1	1	0	0	0	0	0	0	0
SELPLG	1	1	0	0	0	0	0	0	0
SPHK2	1	1	0	0	0	0	0	0	0
PKD1L1	1	1	0	0	0	0	0	0	0
AXL	1	1	0	0	0	0	0	0	0
TMPRSS15	1	1	0	0	0	0	0	0	0
PKD1L2	1	1	0	0	0	0	0	0	0
RARRES1	1	1	0	0	0	0	0	0	0
UBR1	1	1	0	0	0	0	0	0	0
SARM1	1	1	0	0	0	0	0	0	0
EDEM1	1	1	0	0	0	0	0	0	0
HP	1	1	0	0	0	0	0	0	0
VTI1B	1	1	0	0	0	0	0	0	0
TCP1	1	1	0	0	0	0	0	0	0
SCAMP2	1	1	0	0	0	0	0	0	0
FOXRED2	1	1	0	0	0	0	0	0	0
STX7	1	1	0	0	0	0	0	0	0
TMPO	1	1	0	0	0	0	0	0	0
ANXA6	1	1	0	0	0	0	0	0	0
SELENOS	1	1	0	0	0	0	0	0	0
CCT7	1	1	0	0	0	0	0	0	0
ASB11	1	1	0	0	0	0	0	0	0
PDE4B	1	1	0	0	0	0	0	0	0
CCT6A	1	1	0	0	0	0	0	0	0
ST13	1	1	0	0	0	0	0	0	0
SNAP23	1	1	0	0	0	0	0	0	0
STX6	1	1	0	0	0	0	0	0	0
CCT5	1	1	0	0	0	0	0	0	0
CCT8	1	1	0	0	0	0	0	0	0
CCT3	1	1	0	0	0	0	0	0	0
CCT2	1	1	0	0	0	0	0	0	0
CCT4	1	1	0	0	0	0	0	0	0
CCT6B	1	1	0	0	0	0	0	0	0
MAN1B1	1	1	0	0	0	0	0	0	0
VAMP8	1	1	0	0	0	0	0	0	0
ASIC3	1	1	0	0	0	0	0	0	0
VPS25	1	1	0	0	0	0	0	0	0
CDC37L1	1	1	0	0	0	0	0	0	0
PDE4A	1	1	0	0	0	0	0	0	0
PDE4C	1	1	0	0	0	0	0	0	0
STAM2	1	1	0	0	0	0	0	0	0
SEC61G	1	1	0	0	0	0	0	0	0
RAB27A	1	1	0	0	0	0	0	0	0
C1RL	1	1	0	0	0	0	0	0	0
VAMP1	1	1	0	0	0	0	0	0	0
SYTL1	1	1	0	0	0	0	0	0	0
KRT6A	1	1	0	0	0	0	0	0	0
ASIC2	1	1	0	0	0	0	0	0	0
AGA	1	1	0	0	0	0	0	0	0
RPN1	1	1	0	0	0	0	0	0	0
CFTR	1	1	0	0	0	0	0	0	0
SAR1B	1	1	0	0	0	0	0	0	0
SEC31B	1	1	0	0	0	0	0	0	0
SEC24B	1	1	0	0	0	0	0	0	0
SEC23B	1	1	0	0	0	0	0	0	0
SEC24A	1	1	0	0	0	0	0	0	0
SEC13	1	1	0	0	0	0	0	0	0
SEC23A	1	1	0	0	0	0	0	0	0
SEC31A	1	1	0	0	0	0	0	0	0
PROS1	1	1	0	0	0	0	0	0	0
CCL4	1	1	0	0	0	0	0	0	0
CCL4L1	1	1	0	0	0	0	0	0	0
GANAB	1	1	0	0	0	0	0	0	0
MYO5B	1	1	0	0	0	0	0	0	0
UGGT1	1	1	0	0	0	0	0	0	0
STOM	1	1	0	0	0	0	0	0	0
MIS18A	1	1	0	0	0	0	0	0	0
STX16	1	1	0	0	0	0	0	0	0
MYO1A	1	1	0	0	0	0	0	0	0
NOL10	1	1	0	0	0	0	0	0	0
RHBDF2	1	1	0	0	0	0	0	0	0
OST4	1	1	0	0	0	0	0	0	0
OIP5	1	1	0	0	0	0	0	0	0
SLC26A8	1	1	0	0	0	0	0	0	0
SLC26A3	1	1	0	0	0	0	0	0	0
DAD1	1	1	0	0	0	0	0	0	0
STT3B	1	1	0	0	0	0	0	0	0
RPN2	1	1	0	0	0	0	0	0	0
STT3A	1	1	0	0	0	0	0	0	0
ALPK1	1	1	0	0	0	0	0	0	0
SLC26A9	1	1	0	0	0	0	0	0	0
GAS6	1	1	0	0	0	0	0	0	0
SYTL5	1	1	0	0	0	0	0	0	0
MAGEC2	1	1	0	0	0	0	0	0	0
MMP17	1	1	0	0	0	0	0	0	0
MIER1	1	1	0	0	0	0	0	0	0
IFT88	1	1	0	0	0	0	0	0	0
EID3	1	1	0	0	0	0	0	0	0
AATF	1	1	0	0	0	0	0	0	0
XIAP	1	0	0	0	0	0	0	1	0
BCL2L12	1	0	0	0	0	0	0	1	0
TNFSF12	1	0	0	0	0	0	0	0	1
SYVN1	1	0	0	0	0	0	0	1	0
CYLD	1	0	0	0	0	0	0	1	0
ADAM12	1	0	0	0	0	0	0	0	1
ACVRL1	1	0	0	0	0	0	0	0	1
GATA1	1	0	0	0	1	0	0	0	0
S1PR4	1	0	0	0	0	0	0	1	0
EIF2AK2	1	0	0	0	0	0	0	0	1
IL2RA	1	0	0	0	0	0	0	1	0
REST	1	0	0	0	1	0	0	0	0
DLG3	1	0	0	0	0	0	0	1	0
TP73	1	0	0	0	1	0	0	0	0
LONP1	1	0	0	0	0	0	0	0	1
CDK2	1	0	0	0	0	1	0	0	0
NR1I3	1	0	0	0	0	0	0	0	1
PPRC1	1	0	0	0	0	0	0	0	1
IKBKG	1	0	0	0	0	1	0	0	0
MAPK8IP1	1	0	0	0	0	0	0	1	0
MSX2	1	0	0	0	0	0	0	1	0
RASSF1	1	0	0	0	0	0	0	0	1
PLAU	1	0	0	0	0	0	0	0	1
FMOD	1	0	0	1	0	0	0	0	0
CLDN7	1	0	0	0	0	0	0	0	1
PPIB	1	0	1	0	0	0	0	0	0
WSPAR	1	0	1	0	0	0	0	0	0
SMARCC2	1	0	1	0	0	0	0	0	0
EPHA3	1	0	1	0	0	0	0	0	0
CARHSP1	1	0	1	0	0	0	0	0	0
PPARA	1	0	1	0	0	0	0	0	0
HMGCS2	1	0	1	0	0	0	0	0	0
MECR	1	0	1	0	0	0	0	0	0
SPON2	1	0	1	0	0	0	0	0	0
GATA6	1	0	1	0	0	0	0	0	0
RAB7A	1	0	1	0	0	0	0	0	0
GP1BA	1	0	1	0	0	0	0	0	0
TBC1D15	1	0	1	0	0	0	0	0	0
SIRT2	1	0	0	0	0	0	0	1	0
BHLHE41	1	0	0	0	0	1	0	0	0
CDKN1B	1	0	0	0	0	1	0	0	0
FOXL2	1	0	0	0	0	0	0	1	0
SIRT6	1	0	0	0	0	1	0	0	0
AFF4	1	0	0	0	0	0	0	0	1
SMAD3	1	0	0	0	0	1	0	0	0
JUN	1	0	0	0	0	1	0	0	0
DUSP1	1	0	0	0	0	0	0	0	1
PIK3R1	1	0	0	0	0	0	0	0	1
FGFR1	1	0	0	0	0	0	0	0	1
GNA15	1	0	0	0	0	0	0	0	1
NOP53	1	0	0	0	0	0	0	1	0
CD24	1	0	0	0	0	0	0	0	1
ATM	1	0	0	0	0	1	0	0	0
HSP90AB1	1	0	0	0	0	1	0	0	0
HSP90B1	1	0	0	0	0	1	0	0	0
HSP90AA1	1	0	0	0	0	1	0	0	0
YBX1	1	0	0	0	0	0	0	0	1
BRCA1	1	0	0	0	0	1	0	0	0
LTF	1	0	0	0	0	0	0	1	0
MDM4	1	0	0	0	0	0	0	1	0
CAMK2D	1	0	0	0	0	0	0	1	0
CFH	1	0	0	1	0	0	0	0	0
EIF2S3	1	0	0	1	0	0	0	0	0
EIF2S2	1	0	0	1	0	0	0	0	0
PPP1R1A	1	0	0	1	0	0	0	0	0
RHOF	1	0	0	1	0	0	0	0	0
RND1	1	0	0	1	0	0	0	0	0
ADAM28	1	0	0	1	0	0	0	0	0
GRB7	1	0	0	1	0	0	0	0	0
PER2	1	0	0	0	0	1	0	0	0
SCAP	1	0	0	0	0	0	0	0	1
CASP8	1	0	0	0	0	0	0	1	0
PML	1	0	0	0	0	1	0	0	0
PRKCA	1	0	0	0	0	0	0	0	1
CEBPG	1	0	0	0	1	0	0	0	0
AKT1	1	0	0	0	0	1	0	0	0
AHR	1	0	0	0	1	0	0	0	0
SIRT1	1	0	0	0	1	0	0	0	0
NOTCH1	1	0	0	0	0	1	0	0	0
MAPK3	1	0	0	0	0	1	0	0	0
PLK1	1	0	0	0	0	1	0	0	0
CDKN1A	1	0	0	0	0	1	0	0	0
RXRA	1	0	0	0	0	1	0	0	0
RBL1	1	0	0	0	1	0	0	0	0
MAPK9	1	0	0	0	1	0	0	0	0
DNMT3B	1	0	0	0	1	0	0	0	0
KAT2A	1	0	0	0	1	0	0	0	0
TLE4	1	0	0	0	1	0	0	0	0
MAPT	1	0	0	0	0	1	0	0	0
MYD88	1	0	0	0	0	0	0	1	0
HCFC1	1	0	0	0	0	1	0	0	0
CCND1	1	0	0	0	0	1	0	0	0
DDIT3	1	0	0	0	0	0	0	0	1
CDH1	1	0	0	0	0	0	0	0	1
TRAP1	1	0	0	0	0	1	0	0	0
MYBL2	1	0	0	0	0	1	0	0	0
PPP1CB	1	0	0	0	0	1	0	0	0
SFPQ	1	0	0	0	0	1	0	0	0
CCNA1	1	0	0	0	0	1	0	0	0
CCNA2	1	0	0	0	0	1	0	0	0
MDC1	1	0	0	0	0	1	0	0	0
TRIM28	1	0	0	0	0	1	0	0	0
NR1H4	1	0	0	0	0	1	0	0	0
CAV1	1	0	0	0	0	1	0	0	0
VCP	1	0	0	0	0	1	0	0	0
TMEM173	1	0	0	0	0	0	0	0	1
TGFB1	1	0	0	0	0	0	0	0	1
IFNA7	1	0	0	0	0	0	0	1	0
IFNA10	1	0	0	0	0	0	0	1	0
ERBB2	1	0	0	0	0	0	0	0	1
NR2F1	1	0	0	0	0	0	0	0	1
INS	1	0	0	0	0	0	0	0	1
PDGF.BB	1	0	0	0	0	0	0	0	1
Gsk3	1	0	0	0	0	0	0	0	1
DACH1	1	0	0	0	0	0	0	0	1
NFkB..complex.	1	0	0	0	0	0	0	0	1
IL2	1	0	0	0	0	0	0	0	1
Jnk	1	0	0	0	0	0	0	0	1
Histone.h3	1	0	0	0	0	0	0	1	0
SBDS	1	0	0	0	0	0	0	0	1
POU2F1	1	0	0	0	0	0	0	0	1
BCL2L1	1	0	0	0	0	0	0	1	0
JAG1	1	0	0	0	0	0	0	0	1
Pro.inflammatory.Cytokine	1	0	0	0	0	0	0	1	0
RIPK2	1	0	0	0	0	0	0	1	0
POLR2A	1	0	0	0	0	0	0	0	1
Hsp27	1	0	0	0	0	0	0	0	1
RHOA	1	0	0	0	0	0	0	0	1
IGFBP2	1	0	0	0	0	0	0	0	1
Notch	1	0	0	0	0	0	0	0	1
PDGF..family.	1	0	0	0	0	0	0	1	0
ACHE	1	0	0	0	0	0	0	1	0
Raf	1	0	0	0	0	0	0	0	1
NOL3	1	0	0	0	0	0	0	1	0
UXT	1	0	0	0	0	0	0	1	0
BBS2	1	0	0	0	0	0	0	1	0
IFNA17	1	0	0	0	0	0	0	1	0
IFNA14	1	0	0	0	0	0	0	1	0
IFNA21	1	0	0	0	0	0	0	1	0
IFNA16	1	0	0	0	0	0	0	1	0
IFNW1	1	0	0	0	0	0	0	1	0
IFNK	1	0	0	0	0	0	0	1	0
AREG	1	0	0	0	0	0	0	1	0
caspase	1	0	0	0	0	0	0	1	0
Delta.Jagged	1	0	0	0	0	0	0	1	0
Il12.receptor	1	0	0	0	0	0	0	1	0
CDA	1	0	0	0	0	0	0	1	0
HFE	1	0	0	0	0	0	0	1	0
RBM4B	1	0	0	0	0	0	0	1	0
SLC28A2	1	0	0	0	0	0	0	1	0
ADK	1	0	0	0	0	0	0	1	0
NRG..family.	1	0	0	0	0	0	0	1	0
Shc	1	0	0	0	0	0	0	1	0
Calbindin	1	0	0	0	0	0	0	1	0
HLA.E	1	0	0	0	0	0	0	1	0
GZMB	1	0	0	0	0	0	0	1	0
UBE2	1	0	0	0	0	0	0	1	0
AURKC	1	0	0	0	0	0	0	1	0
CMPK2	1	0	0	0	0	0	0	1	0
SEMA4C	1	0	0	0	0	0	0	1	0
PLXNB2	1	0	0	0	0	0	0	1	0
RYK	1	0	0	0	0	0	0	1	0
PANX1	1	0	0	0	0	0	0	1	0
SEMA4D	1	0	0	0	0	0	0	1	0
GALR1	1	0	0	0	0	0	0	1	0
DBNL	1	0	0	0	0	0	0	1	0
PDLIM2	1	0	0	0	0	0	0	0	1
IFNL1	1	0	0	0	0	0	0	0	1
CDK7	1	0	0	0	0	0	0	0	1
CDK8	1	0	0	0	0	0	0	0	1
MYOC	1	0	0	0	0	0	0	0	1
GJA8	1	0	0	0	0	0	0	0	1
APC..complex.	1	0	0	0	0	0	0	0	1
PDE3B	1	0	0	0	0	0	0	0	1
ELOVL5	1	0	0	0	0	0	0	0	1
Secretase.gamma	1	0	0	0	0	0	0	0	1
NEDD9	1	0	0	0	0	0	0	0	1
mir.24	1	0	0	0	0	0	0	0	1
Collagen.type.I..complex.	1	0	0	0	0	0	0	0	1
FANCC	1	0	0	0	0	0	0	0	1
MYRF	1	0	0	0	0	0	0	0	1
NLRP3	1	0	0	0	0	0	0	0	1
EIF2AK3	1	0	0	0	0	0	0	0	1
PBK	0	0	0	0	0	0	0	0	0
ADORA1	0	0	0	0	0	0	0	0	0
EPB41L2	0	0	0	0	0	0	0	0	0
GLYR1	0	0	0	0	0	0	0	0	0
NRG1	0	0	0	0	0	0	0	0	0
CUL1	0	0	0	0	0	0	0	0	0
S100A6	0	0	0	0	0	0	0	0	0
DSG3	0	0	0	0	0	0	0	0	0
DNAJB9	0	0	0	0	0	0	0	0	0
PDLIM5	0	0	0	0	0	0	0	0	0
RBM4	0	0	0	0	0	0	0	0	0
CAND2	0	0	0	0	0	0	0	0	0
AKAP8	0	0	0	0	0	0	0	0	0
EHMT1	0	0	0	0	0	0	0	0	0
PCSK2	0	0	0	0	0	0	0	0	0
MT1H	0	0	0	0	0	0	0	0	0
RDX	0	0	0	0	0	0	0	0	0
KLC2	0	0	0	0	0	0	0	0	0
KLC3	0	0	0	0	0	0	0	0	0
KLC1	0	0	0	0	0	0	0	0	0
ITGAD	0	0	0	0	0	0	0	0	0
HLCS	0	0	0	0	0	0	0	0	0
WWOX	0	0	0	0	0	0	0	0	0
SNW1	0	0	0	0	0	0	0	0	0
DCAF6	0	0	0	0	0	0	0	0	0
OCIAD1	0	0	0	0	0	0	0	0	0
MINDY3	0	0	0	0	0	0	0	0	0
PAK2	0	0	0	0	0	0	0	0	0
CAMKK1	0	0	0	0	0	0	0	0	0
COPS5	0	0	0	0	0	0	0	0	0
TUBB3	0	0	0	0	0	0	0	0	0
DGKZ	0	0	0	0	0	0	0	0	0
WDFY2	0	0	0	0	0	0	0	0	0
OXGR1	0	0	0	0	0	0	0	0	0
FAM189B	0	0	0	0	0	0	0	0	0
GRASP	0	0	0	0	0	0	0	0	0
GFER	0	0	0	0	0	0	0	0	0
CHD1	0	0	0	0	0	0	0	0	0
USP12	0	0	0	0	0	0	0	0	0
WDR48	0	0	0	0	0	0	0	0	0
PQBP1	0	0	0	0	0	0	0	0	0
KLF8	0	0	0	0	0	0	0	0	0
RLN1	0	0	0	0	0	0	0	0	0
RLN2	0	0	0	0	0	0	0	0	0
DNM2	0	0	0	0	0	0	0	0	0
DCLRE1C	0	0	0	0	0	0	0	0	0
TUBB	0	0	0	0	0	0	0	0	0
TUBB7P	0	0	0	0	0	0	0	0	0
TUBB1	0	0	0	0	0	0	0	0	0
TUBB2A	0	0	0	0	0	0	0	0	0
TUBB4A	0	0	0	0	0	0	0	0	0
TUBB2B	0	0	0	0	0	0	0	0	0
TUBB8	0	0	0	0	0	0	0	0	0
RIOK3	0	0	0	0	0	0	0	0	0
SIX3	0	0	0	0	0	0	0	0	0
CUEDC2	0	0	0	0	0	0	0	0	0
EFNB3	0	0	0	0	0	0	0	0	0
FOXN3	0	0	0	0	0	0	0	0	0
PLIN1	0	0	0	0	0	0	0	0	0
RECQL	0	0	0	0	0	0	0	0	0
EPHB3	0	0	0	0	0	0	0	0	0
HCN2	0	0	0	0	0	0	0	0	0
CACNA1C	0	0	0	0	0	0	0	0	0
TUBB6	0	0	0	0	0	0	0	0	0
CALR	0	0	0	0	0	0	0	0	0
CACNA2D4	0	0	0	0	0	0	0	0	0
TRAF5	0	0	0	0	0	0	0	0	0
S100P	0	0	0	0	0	0	0	0	0
CBY1	0	0	0	0	0	0	0	0	0
ALX3	0	0	0	0	0	0	0	0	0
CLTC	0	0	0	0	0	0	0	0	0
SERPINC1	0	0	0	0	0	0	0	0	0
KLF6	0	0	0	0	0	0	0	0	0
FOXK2	0	0	0	0	0	0	0	0	0
AMPH	0	0	0	0	0	0	0	0	0
CIDEC	0	0	0	0	0	0	0	0	0
AK2	0	0	0	0	0	0	0	0	0
PDZD3	0	0	0	0	0	0	0	0	0
CIZ1	0	0	0	0	0	0	0	0	0
LUM	0	0	0	0	0	0	0	0	0
PAX6	0	0	0	0	0	0	0	0	0
MAFA	0	0	0	0	0	0	0	0	0
TBCB	0	0	0	0	0	0	0	0	0
TCIM	0	0	0	0	0	0	0	0	0
TXNL4B	0	0	0	0	0	0	0	0	0
CD52	0	0	0	0	0	0	0	0	0
LDLRAP1	0	0	0	0	0	0	0	0	0
RGS3	0	0	0	0	0	0	0	0	0
NUMB	0	0	0	0	0	0	0	0	0
FMNL1	0	0	0	0	0	0	0	0	0
FBXL3	0	0	0	0	0	0	0	0	0
CELF2	0	0	0	0	0	0	0	0	0
CLTA	0	0	0	0	0	0	0	0	0
CLTB	0	0	0	0	0	0	0	0	0
OCRL	0	0	0	0	0	0	0	0	0
DMC1	0	0	0	0	0	0	0	0	0
DGAT2	0	0	0	0	0	0	0	0	0
CAMKK2	0	0	0	0	0	0	0	0	0
FBXL21P	0	0	0	0	0	0	0	0	0
TRPV1	0	0	0	0	0	0	0	0	0
TUBA3E	0	0	0	0	0	0	0	0	0
TUBA1B	0	0	0	0	0	0	0	0	0
TUBA4A	0	0	0	0	0	0	0	0	0
TUBA3C	0	0	0	0	0	0	0	0	0
TUBAL3	0	0	0	0	0	0	0	0	0
TUBA4B	0	0	0	0	0	0	0	0	0
TUBA8	0	0	0	0	0	0	0	0	0
TUBA3D	0	0	0	0	0	0	0	0	0
TUBA1A	0	0	0	0	0	0	0	0	0
TUBA1C	0	0	0	0	0	0	0	0	0
PCGF6	0	0	0	0	0	0	0	0	0
SLC22A13	0	0	0	0	0	0	0	0	0
VTN	0	0	0	0	0	0	0	0	0
TRPV6	0	0	0	0	0	0	0	0	0
P2RY14	0	0	0	0	0	0	0	0	0
S100A2	0	0	0	0	0	0	0	0	0
NDRG1	0	0	0	0	0	0	0	0	0
RXFP1	0	0	0	0	0	0	0	0	0
NAPA	0	0	0	0	0	0	0	0	0
M6PR	0	0	0	0	0	0	0	0	0
CNOT2	0	0	0	0	0	0	0	0	0
RLN3	0	0	0	0	0	0	0	0	0
INSL6	0	0	0	0	0	0	0	0	0
PRKAA2	0	0	0	0	0	0	0	0	0
LMNA	0	0	0	0	0	0	0	0	0
USP22	0	0	0	0	0	0	0	0	0
HAP1	0	0	0	0	0	0	0	0	0
WBP2	0	0	0	0	0	0	0	0	0
CYBB	0	0	0	0	0	0	0	0	0
TUBB4B	0	0	0	0	0	0	0	0	0
ADCY2	0	0	0	0	0	0	0	0	0
MELTF	0	0	0	0	0	0	0	0	0
URB2	0	0	0	0	0	0	0	0	0
HEY1	0	0	0	0	0	0	0	0	0
SIGMAR1	0	0	0	0	0	0	0	0	0
ADA	0	0	0	0	0	0	0	0	0
PIRT	0	0	0	0	0	0	0	0	0
ZMPSTE24	0	0	0	0	0	0	0	0	0
KCNAB2	0	0	0	0	0	0	0	0	0
ADCY5	0	0	0	0	0	0	0	0	0
GNAO1	0	0	0	0	0	0	0	0	0
YTHDF1	0	0	0	0	0	0	0	0	0
XPO4	0	0	0	0	0	0	0	0	0
FFAR2	0	0	0	0	0	0	0	0	0
KATNA1	0	0	0	0	0	0	0	0	0
PSAP	0	0	0	0	0	0	0	0	0
PTPRM	0	0	0	0	0	0	0	0	0
SERPING1	0	0	0	0	0	0	0	0	0
ULK2	0	0	0	0	0	0	0	0	0
TRIM26	0	0	0	0	0	0	0	0	0
FFAR3	0	0	0	0	0	0	0	0	0
MLLT1	0	0	0	0	0	0	0	0	0
NRROS	0	0	0	0	0	0	0	0	0
CLINT1	0	0	0	0	0	0	0	0	0
ARL2	0	0	0	0	0	0	0	0	0
USP35	0	0	0	0	0	0	0	0	0
ANKS6	0	0	0	0	0	0	0	0	0
RGS11	0	0	0	0	0	0	0	0	0
CYTH3	0	0	0	0	0	0	0	0	0
NEK8	0	0	0	0	0	0	0	0	0
MAP7	0	0	0	0	0	0	0	0	0
KMT5A	0	0	0	0	0	0	0	0	0
HSPB8	0	0	0	0	0	0	0	0	0
TBCA	0	0	0	0	0	0	0	0	0
AKIP1	0	0	0	0	0	0	0	0	0
DCX	0	0	0	0	0	0	0	0	0
TBCC	0	0	0	0	0	0	0	0	0
TBCE	0	0	0	0	0	0	0	0	0
CNP	0	0	0	0	0	0	0	0	0
MAP6	0	0	0	0	0	0	0	0	0
MAP10	0	0	0	0	0	0	0	0	0
TBCD	0	0	0	0	0	0	0	0	0
IL21R	0	0	0	0	0	0	0	0	0
DCLK1	0	0	0	0	0	0	0	0	0
GDA	0	0	0	0	0	0	0	0	0
KIF22	0	0	0	0	0	0	0	0	0
ADNP	0	0	0	0	0	0	0	0	0
SPRY2	0	0	0	0	0	0	0	0	0
MACF1	0	0	0	0	0	0	0	0	0
ISL1	0	0	0	0	0	0	0	0	0
GNPTG	0	0	0	0	0	0	0	0	0
OPA1	0	0	0	0	0	0	0	0	0
GNPTAB	0	0	0	0	0	0	0	0	0
BABAM2	0	0	0	0	0	0	0	0	0
AXIN1	0	0	0	0	0	0	0	0	0
IL33	0	0	0	0	0	0	0	0	0
GOPC	0	0	0	0	0	0	0	0	0
ZBED3	0	0	0	0	0	0	0	0	0
NTSR1	0	0	0	0	0	0	0	0	0
CRMP1	0	0	0	0	0	0	0	0	0
DNAJB12	0	0	0	0	0	0	0	0	0
TLR1	0	0	0	0	0	0	0	0	0
SACM1L	0	0	0	0	0	0	0	0	0
TARBP2	0	0	0	0	0	0	0	0	0
CALML6	0	0	0	0	0	0	0	0	0
STK4	0	0	0	0	0	0	0	0	0
NEK7	0	0	0	0	0	0	0	0	0
WDR77	0	0	0	0	0	0	0	0	0
PAX1	0	0	0	0	0	0	0	0	0
HIF1AN	0	0	0	0	0	0	0	0	0
GLIPR1	0	0	0	0	0	0	0	0	0
RXFP2	0	0	0	0	0	0	0	0	0
TRPA1	0	0	0	0	0	0	0	0	0
ZNF606	0	0	0	0	0	0	0	0	0
INSL3	0	0	0	0	0	0	0	0	0
GOLGA4	0	0	0	0	0	0	0	0	0
AXIN2	0	0	0	0	0	0	0	0	0
IRF3	0	0	0	0	0	0	0	0	0
LRRK2	0	0	0	0	0	0	0	0	0
TICAM2	0	0	0	0	0	0	0	0	0
SOX9	0	0	0	0	0	0	0	0	0
SERPINF1	0	0	0	0	0	0	0	0	0
ZNF219	0	0	0	0	0	0	0	0	0
CASTOR1	0	0	0	0	0	0	0	0	0
MOB4	0	0	0	0	0	0	0	0	0
ITM2B	0	0	0	0	0	0	0	0	0
RXFP3	0	0	0	0	0	0	0	0	0
PHB	0	0	0	0	0	0	0	0	0
HIPK2	0	0	0	0	0	0	0	0	0
CALCA	0	0	0	0	0	0	0	0	0
P2RY12	0	0	0	0	0	0	0	0	0
CTNND2	0	0	0	0	0	0	0	0	0
CPAMD8	0	0	0	0	0	0	0	0	0
ADRA2C	0	0	0	0	0	0	0	0	0
GCGR	0	0	0	0	0	0	0	0	0
TAS2R7	0	0	0	0	0	0	0	0	0
C5	0	0	0	0	0	0	0	0	0
C8G	0	0	0	0	0	0	0	0	0
C6	0	0	0	0	0	0	0	0	0
C8A	0	0	0	0	0	0	0	0	0
C8B	0	0	0	0	0	0	0	0	0
C9	0	0	0	0	0	0	0	0	0
C7	0	0	0	0	0	0	0	0	0
MEOX1	0	0	0	0	0	0	0	0	0
PAQR8	0	0	0	0	0	0	0	0	0
NPBWR2	0	0	0	0	0	0	0	0	0
LRIT1	0	0	0	0	0	0	0	0	0
GRM3	0	0	0	0	0	0	0	0	0
HTR1B	0	0	0	0	0	0	0	0	0
NPBWR1	0	0	0	0	0	0	0	0	0
OXER1	0	0	0	0	0	0	0	0	0
UMOD	0	0	0	0	0	0	0	0	0
HTR1F	0	0	0	0	0	0	0	0	0
HTR1E	0	0	0	0	0	0	0	0	0
HTR5A	0	0	0	0	0	0	0	0	0
GPR39	0	0	0	0	0	0	0	0	0
DCAF7	0	0	0	0	0	0	0	0	0
PAQR7	0	0	0	0	0	0	0	0	0
GPR17	0	0	0	0	0	0	0	0	0
GRM6	0	0	0	0	0	0	0	0	0
GRM2	0	0	0	0	0	0	0	0	0
CALCR	0	0	0	0	0	0	0	0	0
CALCRL	0	0	0	0	0	0	0	0	0
PROZ	0	0	0	0	0	0	0	0	0
CRCP	0	0	0	0	0	0	0	0	0
UBE2I	0	0	0	0	0	0	0	0	0
FCN1	0	0	0	0	0	0	0	0	0
DNAJB1	0	0	0	0	0	0	0	0	0
GGCX	0	0	0	0	0	0	0	0	0
HNRNPA3	0	0	0	0	0	0	0	0	0
MASP1	0	0	0	0	0	0	0	0	0
AP2B1	0	0	0	0	0	0	0	0	0
SELENOW	0	0	0	0	0	0	0	0	0
IL1RL1	0	0	0	0	0	0	0	0	0
KCTD11	0	0	0	0	0	0	0	0	0
FCN3	0	0	0	0	0	0	0	0	0
SELENOWP1	0	0	0	0	0	0	0	0	0
INSL5	0	0	0	0	0	0	0	0	0
BABAM1	0	0	0	0	0	0	0	0	0
RPS6KB1	0	0	0	0	0	0	0	0	0
USP11	0	0	0	0	0	0	0	0	0
SERPINA10	0	0	0	0	0	0	0	0	0
F10	0	0	0	0	0	0	0	0	0
SFRP4	0	0	0	0	0	0	0	0	0
TRABD2B	0	0	0	0	0	0	0	0	0
TRABD2A	0	0	0	0	0	0	0	0	0
NOTUM	0	0	0	0	0	0	0	0	0
SFRP2	0	0	0	0	0	0	0	0	0
UBQLN2	0	0	0	0	0	0	0	0	0
PTPRD	0	0	0	0	0	0	0	0	0
FRZB	0	0	0	0	0	0	0	0	0
SFRP5	0	0	0	0	0	0	0	0	0
F9	0	0	0	0	0	0	0	0	0
TANC2	0	0	0	0	0	0	0	0	0
F5	0	0	0	0	0	0	0	0	0
RASSF2	0	0	0	0	0	0	0	0	0
PPFIA2	0	0	0	0	0	0	0	0	0
WLS	0	0	0	0	0	0	0	0	0
GABARAP	0	0	0	0	0	0	0	0	0
MLN	0	0	0	0	0	0	0	0	0
MIAT	0	0	0	0	0	0	0	0	0
TMED1	0	0	0	0	0	0	0	0	0
DIXDC1	0	0	0	0	0	0	0	0	0
NEK6	0	0	0	0	0	0	0	0	0
SUPT16H	0	0	0	0	0	0	0	0	0
PTP4A3	0	0	0	0	0	0	0	0	0
MSI2	0	0	0	0	0	0	0	0	0
DHX15	0	0	0	0	0	0	0	0	0
MAK	0	0	0	0	0	0	0	0	0
AAK1	0	0	0	0	0	0	0	0	0
PPFIA1	0	0	0	0	0	0	0	0	0
XPC	0	0	0	0	0	0	0	0	0
FZR1	0	0	0	0	0	0	0	0	0
CETN2	0	0	0	0	0	0	0	0	0
ING1	0	0	0	0	0	0	0	0	0
RBM17	0	0	0	0	0	0	0	0	0
FBXO31	0	0	0	0	0	0	0	0	0
MAD2L2	0	0	0	0	0	0	0	0	0
SIAH2	0	0	0	0	0	0	0	0	0
CADM1	0	0	0	0	0	0	0	0	0
TAB3	0	0	0	0	0	0	0	0	0
RBM5	0	0	0	0	0	0	0	0	0
FBXO46	0	0	0	0	0	0	0	0	0
SPSB1	0	0	0	0	0	0	0	0	0
CHERP	0	0	0	0	0	0	0	0	0
OR3A4P	0	0	0	0	0	0	0	0	0
SMURF1	0	0	0	0	0	0	0	0	0
CNOT3	0	0	0	0	0	0	0	0	0
USP34	0	0	0	0	0	0	0	0	0
GAB2	0	0	0	0	0	0	0	0	0
ZYX	0	0	0	0	0	0	0	0	0
PTGDR2	0	0	0	0	0	0	0	0	0
CBX8	0	0	0	0	0	0	0	0	0
TMTC3	0	0	0	0	0	0	0	0	0
SORBS2	0	0	0	0	0	0	0	0	0
CNOT8	0	0	0	0	0	0	0	0	0
SYNPO	0	0	0	0	0	0	0	0	0
NEDD4	0	0	0	0	0	0	0	0	0
RNF8	0	0	0	0	0	0	0	0	0
AAGAB	0	0	0	0	0	0	0	0	0
ATAD3A	0	0	0	0	0	0	0	0	0
OOEP	0	0	0	0	0	0	0	0	0
STK38L	0	0	0	0	0	0	0	0	0
KHDC3L	0	0	0	0	0	0	0	0	0
PTPN22	0	0	0	0	0	0	0	0	0
PTMA	0	0	0	0	0	0	0	0	0
PADI2	0	0	0	0	0	0	0	0	0
ETV4	0	0	0	0	0	0	0	0	0
AP3D1	0	0	0	0	0	0	0	0	0
IFT20	0	0	0	0	0	0	0	0	0
SRSF6	0	0	0	0	0	0	0	0	0
MAPK8IP2.1	0	0	0	0	0	0	0	0	0
FCN2.1	0	0	0	0	0	0	0	0	0
FGF13.1	0	0	0	0	0	0	0	0	0
CASP12.1	0	0	0	0	0	0	0	0	0
MIIP.1	0	0	0	0	0	0	0	0	0
CDCA4	0	0	0	0	0	0	0	0	0
SCARA3	0	0	0	0	0	0	0	0	0
RNF6	0	0	0	0	0	0	0	0	0
HACE1	0	0	0	0	0	0	0	0	0
BIRC2	0	0	0	0	0	0	0	0	0
GGA3	0	0	0	0	0	0	0	0	0
RNF220	0	0	0	0	0	0	0	0	0
UBE2B	0	0	0	0	0	0	0	0	0
TRIM11	0	0	0	0	0	0	0	0	0
KEAP1	0	0	0	0	0	0	0	0	0
NEDD4L	0	0	0	0	0	0	0	0	0
CRNDE	0	0	0	0	0	0	0	0	0
ZC4H2	0	0	0	0	0	0	0	0	0
RBM45	0	0	0	0	0	0	0	0	0
NHLRC1	0	0	0	0	0	0	0	0	0
PELI2	0	0	0	0	0	0	0	0	0
DPP3	0	0	0	0	0	0	0	0	0
TNFRSF13B	0	0	0	0	0	0	0	0	0
TNFSF13	0	0	0	0	0	0	0	0	0
DMBT1	0	0	0	0	0	0	0	0	0
SNX5	0	0	0	0	0	0	0	0	0
MAST2	0	0	0	0	0	0	0	0	0
CLTCL1	0	0	0	0	0	0	0	0	0
DLEU7	0	0	0	0	0	0	0	0	0
UBE2S	0	0	0	0	0	0	0	0	0
RNF41	0	0	0	0	0	0	0	0	0
UBA1	0	0	0	0	0	0	0	0	0
TRIM5	0	0	0	0	0	0	0	0	0
RNF185	0	0	0	0	0	0	0	0	0
JMJD6	0	0	0	0	0	0	0	0	0
PJA1	0	0	0	0	0	0	0	0	0
UBE2H	0	0	0	0	0	0	0	0	0
RBCK1	0	0	0	0	0	0	0	0	0
TRIM56	0	0	0	0	0	0	0	0	0
ARIH1	0	0	0	0	0	0	0	0	0
RNF43	0	0	0	0	0	0	0	0	0
ZNRF1	0	0	0	0	0	0	0	0	0
RNF168	0	0	0	0	0	0	0	0	0
MIB2	0	0	0	0	0	0	0	0	0
TNFRSF17	0	0	0	0	0	0	0	0	0
UBE3C	0	0	0	0	0	0	0	0	0
CLEC16A	0	0	0	0	0	0	0	0	0
RNF180	0	0	0	0	0	0	0	0	0
CALCOCO2	0	0	0	0	0	0	0	0	0
WEE1	0	0	0	0	0	0	0	0	0
MTPAP	0	0	0	0	0	0	0	0	0
EIF4G1	0	0	0	0	0	0	0	0	0
NLRX1	0	0	0	0	0	0	0	0	0
ITCH	0	0	0	0	0	0	0	0	0
IL17RA	0	0	0	0	0	0	0	0	0
MID1	0	0	0	0	0	0	0	0	0
BIRC3	0	0	0	0	0	0	0	0	0
TTC3	0	0	0	0	0	0	0	0	0
IL17F	0	0	0	0	0	0	0	0	0
IL17RB	0	0	0	0	0	0	0	0	0
KMT2A	0	0	0	0	0	0	0	0	0
KDM3B	0	0	0	0	0	0	0	0	0
RNF146	0	0	0	0	0	0	0	0	0
TRIM22	0	0	0	0	0	0	0	0	0
NDFIP1	0	0	0	0	0	0	0	0	0
TRIM44	0	0	0	0	0	0	0	0	0
NOSIP	0	0	0	0	0	0	0	0	0
PPP1R15B	0	0	0	0	0	0	0	0	0
IL17B	0	0	0	0	0	0	0	0	0
IL17A	0	0	0	0	0	0	0	0	0
EIF2S1	0	0	0	0	0	0	0	0	0
IL17RC	0	0	0	0	0	0	0	0	0
IL25	0	0	0	0	0	0	0	0	0
CTSS	0	0	0	0	0	0	0	0	0
SIN3B	0	0	0	0	0	0	0	0	0
MYT1	0	0	0	0	0	0	0	0	0
PPP4R1	0	0	0	0	0	0	0	0	0
XRCC4	0	0	0	0	0	0	0	0	0
MYT1L	0	0	0	0	0	0	0	0	0
XRN1	0	0	0	0	0	0	0	0	0
MAD2L2.1	0	0	0	0	0	0	0	0	0
RANGAP1	0	0	0	0	0	0	0	0	0
N4BP1	0	0	0	0	0	0	0	0	0
DBI	0	0	0	0	0	0	0	0	0
SPATA2	0	0	0	0	0	0	0	0	0
CCNH	0	0	0	0	0	0	0	0	0
KAT2B	0	0	0	0	0	0	0	0	0
TRAF6	0	0	0	0	0	0	0	0	0
TRAF2	0	0	0	0	0	0	0	0	0
UBE2D3	0	0	0	0	0	0	0	0	0
MNAT1	0	0	0	0	0	0	0	0	0
TNFRSF14	0	0	0	0	0	0	0	0	0
TAOK3	0	0	0	0	0	0	0	0	0
CERNA1	0	0	0	0	0	0	0	0	0
NDFIP2	0	0	0	0	0	0	0	0	0
CDCA3	0	0	0	0	0	0	0	0	0
RCAN1.1	0	0	0	0	0	0	0	0	0
TNFSF13B	0	0	0	0	0	0	0	0	0
IRAK2	0	0	0	0	0	0	0	0	0
ZFAND6	0	0	0	0	0	0	0	0	0
MPHOSPH10	0	0	0	0	0	0	0	0	0
TIFA	0	0	0	0	0	0	0	0	0
GPR108	0	0	0	0	0	0	0	0	0
USP31	0	0	0	0	0	0	0	0	0
OTUD7A	0	0	0	0	0	0	0	0	0
NLRP11	0	0	0	0	0	0	0	0	0
GBP4	0	0	0	0	0	0	0	0	0
ZFHX3	0	0	0	0	0	0	0	0	0
TIFAB	0	0	0	0	0	0	0	0	0
SIGIRR	0	0	0	0	0	0	0	0	0
MCM5	0	0	0	0	0	0	0	0	0
TRAFD1	0	0	0	0	0	0	0	0	0
RNASET2	0	0	0	0	0	0	0	0	0
STK26	0	0	0	0	0	0	0	0	0
NLRC3	0	0	0	0	0	0	0	0	0
ZNF675	0	0	0	0	0	0	0	0	0
SMNDC1	0	0	0	0	0	0	0	0	0
UBR5	0	0	0	0	0	0	0	0	0
SMURF2	0	0	0	0	0	0	0	0	0
FHL2	0	0	0	0	0	0	0	0	0
CDC27	0	0	0	0	0	0	0	0	0
IL11RA	0	0	0	0	0	0	0	0	0
PARP12	0	0	0	0	0	0	0	0	0
KPNA4	0	0	0	0	0	0	0	0	0
MED19	0	0	0	0	0	0	0	0	0
MBTPS2	0	0	0	0	0	0	0	0	0
EPCAM	0	0	0	0	0	0	0	0	0
BMPR2	0	0	0	0	0	0	0	0	0
CXCL11	0	0	0	0	0	0	0	0	0
AXL.1	0	0	0	0	0	0	0	0	0
CREB3L3	0	0	0	0	0	0	0	0	0
RARRES1.1	0	0	0	0	0	0	0	0	0
RAB35	0	0	0	0	0	0	0	0	0
HJV	0	0	0	0	0	0	0	0	0
TNFRSF9	0	0	0	0	0	0	0	0	0
RPL41	0	0	0	0	0	0	0	0	0
PTBP1	0	0	0	0	0	0	0	0	0
CASP12.2	0	0	0	0	0	0	0	0	0
EGLN3	0	0	0	0	0	0	0	0	0
MITF	0	0	0	0	0	0	0	0	0
RAVER1	0	0	0	0	0	0	0	0	0
MYL12A	0	0	0	0	0	0	0	0	0
MYL12B	0	0	0	0	0	0	0	0	0
OTUB2	0	0	0	0	0	0	0	0	0
TFE3	0	0	0	0	0	0	0	0	0
TTK	0	0	0	0	0	0	0	0	0
MARCKS	0	0	0	0	0	0	0	0	0
TFAP2B	0	0	0	0	0	0	0	0	0
YEATS4	0	0	0	0	0	0	0	0	0
ARAF	0	0	0	0	0	0	0	0	0
NIPA1	0	0	0	0	0	0	0	0	0
PICALM	0	0	0	0	0	0	0	0	0
VDAC3	0	0	0	0	0	0	0	0	0
DGCR8	0	0	0	0	0	0	0	0	0
PARK7	0	0	0	0	0	0	0	0	0
CALM1	0	0	0	0	0	0	0	0	0
CALM2	0	0	0	0	0	0	0	0	0
CALM3	0	0	0	0	0	0	0	0	0
MUC1	0	0	0	0	0	0	0	0	0
CST7.1	0	0	0	0	0	0	0	0	0
DROSHA	0	0	0	0	0	0	0	0	0
SERPINB4.1	0	0	0	0	0	0	0	0	0
BMPR1B	0	0	0	0	0	0	0	0	0
ASIP	0	0	0	0	0	0	0	0	0
MRAP2	0	0	0	0	0	0	0	0	0
BCAS3	0	0	0	0	0	0	0	0	0
PROS1.1	0	0	0	0	0	0	0	0	0
CRKL	0	0	0	0	0	0	0	0	0
QKI	0	0	0	0	0	0	0	0	0
TNKS	0	0	0	0	0	0	0	0	0
IFIT3	0	0	0	0	0	0	0	0	0
KLK1	0	0	0	0	0	0	0	0	0
AEBP1	0	0	0	0	0	0	0	0	0
STAP2	0	0	0	0	0	0	0	0	0
PCP4	0	0	0	0	0	0	0	0	0
TAOK1.1	0	0	0	0	0	0	0	0	0
EIF3H	0	0	0	0	0	0	0	0	0
SNRPA.1	0	0	0	0	0	0	0	0	0
BRK1	0	0	0	0	0	0	0	0	0
UBLCP1	0	0	0	0	0	0	0	0	0
SEH1L	0	0	0	0	0	0	0	0	0
PLAA	0	0	0	0	0	0	0	0	0
ARR3	0	0	0	0	0	0	0	0	0
ERLEC1	0	0	0	0	0	0	0	0	0
SH3PXD2B	0	0	0	0	0	0	0	0	0
TTLL5	0	0	0	0	0	0	0	0	0
MYOF	0	0	0	0	0	0	0	0	0
CCS	0	0	0	0	0	0	0	0	0
IQCF1	0	0	0	0	0	0	0	0	0
NOXO1	0	0	0	0	0	0	0	0	0
GAS6.1	0	0	0	0	0	0	0	0	0
PACSIN3	0	0	0	0	0	0	0	0	0
GALNT1	0	0	0	0	0	0	0	0	0
FUT1	0	0	0	0	0	0	0	0	0
CASP7	0	0	0	0	0	0	0	0	0
CTSL	0	0	0	0	0	0	0	0	0
TRIM35	0	0	0	0	0	0	0	0	0
CXCR1	0	0	0	0	0	0	0	0	0
SMN2.1	0	0	0	0	0	0	0	0	0
SMN1.1	0	0	0	0	0	0	0	0	0
PSMD2	0	0	0	0	0	0	0	0	0
ZNF512B	0	0	0	0	0	0	0	0	0
SRPX	0	0	0	0	0	0	0	0	0
CABP1	0	0	0	0	0	0	0	0	0
E4F1	0	0	0	0	0	0	0	0	0
GDI2	0	0	0	0	0	0	0	0	0
IK	0	0	0	0	0	0	0	0	0
PPP1R15A	0	0	0	0	0	0	0	0	0
CXCL6	0	0	0	0	0	0	0	0	0
GMDS	0	0	0	0	0	0	0	0	0
MINCR	0	0	0	0	0	0	0	0	0
PTPN4	0	0	0	0	0	0	0	0	0
CXCL8	0	0	0	0	0	0	0	0	0
ADD3	0	0	0	0	0	0	0	0	0
ADD2	0	0	0	0	0	0	0	0	0
CELF1	0	0	0	0	0	0	0	0	0
PDPK1	0	0	0	0	0	0	0	0	0
RBM24	0	0	0	0	0	0	0	0	0
MAP3K14	0	0	0	0	0	0	0	0	0
S100B	0	0	0	0	0	0	0	0	0
HNRNPH2	0	0	0	0	0	0	0	0	0
CPEB2	0	0	0	0	0	0	0	0	0
CCNC	0	0	0	0	0	0	0	0	0
MED26	0	0	0	0	0	0	0	0	0
CD99	0	0	0	0	0	0	0	0	0
RAC3	0	0	0	0	0	0	0	0	0
TNK2	0	0	0	0	0	0	0	0	0
PKM	0	0	0	0	0	0	0	0	0
PBK.1	0	0	0	0	0	0	0	0	0
KPNA1	0	0	0	0	0	0	0	0	0
RHOG	0	0	0	0	0	0	0	0	0
CAPRIN1	0	0	0	0	0	0	0	0	0
LSINCT5	0	0	0	0	0	0	0	0	0
MBD2	0	0	0	0	0	0	0	0	0
ING2	0	0	0	0	0	0	0	0	0
HEMGN	0	0	0	0	0	0	0	0	0
PPIA	0	0	0	0	0	0	0	0	0
MED13	0	0	0	0	0	0	0	0	0
MPL	0	0	0	0	0	0	0	0	0
ELAVL3	0	0	0	0	0	0	0	0	0
TNKS2	0	0	0	0	0	0	0	0	0
TAP1	0	0	0	0	0	0	0	0	0
MED27	0	0	0	0	0	0	0	0	0
INTU	0	0	0	0	0	0	0	0	0
ERCC1	0	0	0	0	0	0	0	0	0
SNAI3	0	0	0	0	0	0	0	0	0
SAMD4A	0	0	0	0	0	0	0	0	0
MED24	0	0	0	0	0	0	0	0	0
MED7	0	0	0	0	0	0	0	0	0
GALNT3	0	0	0	0	0	0	0	0	0
ADAM19	0	0	0	0	0	0	0	0	0
BAG2	0	0	0	0	0	0	0	0	0
OTOP1	0	0	0	0	0	0	0	0	0
TAP2	0	0	0	0	0	0	0	0	0
HSPA12A	0	0	0	0	0	0	0	0	0
CTF1	0	0	0	0	0	0	0	0	0
MED16	0	0	0	0	0	0	0	0	0
MED21	0	0	0	0	0	0	0	0	0
DDX41	0	0	0	0	0	0	0	0	0
ARNTL2	0	0	0	0	0	0	0	0	0
MED11	0	0	0	0	0	0	0	0	0
MED30	0	0	0	0	0	0	0	0	0
MED18	0	0	0	0	0	0	0	0	0
MED29	0	0	0	0	0	0	0	0	0
MED9	0	0	0	0	0	0	0	0	0
MED12L	0	0	0	0	0	0	0	0	0
MED22	0	0	0	0	0	0	0	0	0
MED6	0	0	0	0	0	0	0	0	0
MED4	0	0	0	0	0	0	0	0	0
TAPBP	0	0	0	0	0	0	0	0	0
ARHGEF26	0	0	0	0	0	0	0	0	0
ASCL3	0	0	0	0	0	0	0	0	0
COL11A1	0	0	0	0	0	0	0	0	0
PGF	0	0	0	0	0	0	0	0	0
VEGFB	0	0	0	0	0	0	0	0	0
THPO	0	0	0	0	0	0	0	0	0
SIM2	0	0	0	0	0	0	0	0	0
BHLHA15	0	0	0	0	0	0	0	0	0
SFTPD	0	0	0	0	0	0	0	0	0
F2RL3	0	0	0	0	0	0	0	0	0
STAT1	0	0	0	0	0	0	0	0	0
TSC22D2	0	0	0	0	0	0	0	0	0
STIP1	0	0	0	0	0	0	0	0	0
SETD3	0	0	0	0	0	0	0	0	0
HSPB2	0	0	0	0	0	0	0	0	0
UBQLN4	0	0	0	0	0	0	0	0	0
MMP24	0	0	0	0	0	0	0	0	0
RHOBTB3	0	0	0	0	0	0	0	0	0
F2RL1	0	0	0	0	0	0	0	0	0
PLXNA3	0	0	0	0	0	0	0	0	0
LATS2	0	0	0	0	0	0	0	0	0
NLRC5	0	0	0	0	0	0	0	0	0
PLXNA4	0	0	0	0	0	0	0	0	0
AZU1	0	0	0	0	0	0	0	0	0
MYL6	0	0	0	0	0	0	0	0	0
MYL6B	0	0	0	0	0	0	0	0	0
MYL1	0	0	0	0	0	0	0	0	0
MYL3	0	0	0	0	0	0	0	0	0
MEPCE	0	0	0	0	0	0	0	0	0
PTPRD.1	0	0	0	0	0	0	0	0	0
LPAR5	0	0	0	0	0	0	0	0	0
RAB9A	0	0	0	0	0	0	0	0	0
DUSP3	0	0	0	0	0	0	0	0	0
GPN1	0	0	0	0	0	0	0	0	0
LPAR4	0	0	0	0	0	0	0	0	0
TMPRSS2	0	0	0	0	0	0	0	0	0
AREL1	0	0	0	0	0	0	0	0	0
LGALS3	0	0	0	0	0	0	0	0	0
H19	0	0	0	0	0	0	0	0	0
TARDBP	0	0	0	0	0	0	0	0	0
B2M	0	0	0	0	0	0	0	0	0
PYDC2	0	0	0	0	0	0	0	0	0
BRAP	0	0	0	0	0	0	0	0	0
GRB10	0	0	0	0	0	0	0	0	0
RAC2	0	0	0	0	0	0	0	0	0
NDRG1.1	0	0	0	0	0	0	0	0	0
HOXA5	0	0	0	0	0	0	0	0	0
LRPAP1	0	0	0	0	0	0	0	0	0
AIF1	0	0	0	0	0	0	0	0	0
RHBDF1	0	0	0	0	0	0	0	0	0
CREB3L1	0	0	0	0	0	0	0	0	0
IL3RA	0	0	0	0	0	0	0	0	0
BIRC6	0	0	0	0	0	0	0	0	0
AKAP12	0	0	0	0	0	0	0	0	0
CIB1	0	0	0	0	0	0	0	0	0
AGR2	0	0	0	0	0	0	0	0	0
THRSP	0	0	0	0	0	0	0	0	0
PYDC1	0	0	0	0	0	0	0	0	0
TIMD4	0	0	0	0	0	0	0	0	0
FERMT2	0	0	0	0	0	0	0	0	0
XBP1	0	0	0	0	0	0	0	0	0
BAG5	0	0	0	0	0	0	0	0	0
MCTS1	0	0	0	0	0	0	0	0	0
FBN2	0	0	0	0	0	0	0	0	0
ITGA7	0	0	0	0	0	0	0	0	0
APPL1	0	0	0	0	0	0	0	0	0
MED31	0	0	0	0	0	0	0	0	0
FLT1	0	0	0	0	0	0	0	0	0
CST6	0	0	0	0	0	0	0	0	0
STAU2	0	0	0	0	0	0	0	0	0
SOX4	0	0	0	0	0	0	0	0	0
CD164	0	0	0	0	0	0	0	0	0
ESRRG	0	0	0	0	0	0	0	0	0
GAS2	0	0	0	0	0	0	0	0	0
IL34.1	0	0	0	0	0	0	0	0	0
FGF11	0	0	0	0	0	0	0	0	0
GLB1	0	0	0	0	0	0	0	0	0
CNTN2	0	0	0	0	0	0	0	0	0
RASGEF1A	0	0	0	0	0	0	0	0	0
OLA1	0	0	0	0	0	0	0	0	0
MED10	0	0	0	0	0	0	0	0	0
VHLL	0	0	0	0	0	0	0	0	0
LYZ	0	0	0	0	0	0	0	0	0
RASGEF1B	0	0	0	0	0	0	0	0	0
HIST1H4PS1	0	0	0	0	0	0	0	0	0
HIST1H4G	0	0	0	0	0	0	0	0	0
RAP2A	0	0	0	0	0	0	0	0	0
TTBK2	0	0	0	0	0	0	0	0	0
ADIPOR2	0	0	0	0	0	0	0	0	0
FKBP10	0	0	0	0	0	0	0	0	0
ANXA7	0	0	0	0	0	0	0	0	0
PPM1F	0	0	0	0	0	0	0	0	0
CAPN2	0	0	0	0	0	0	0	0	0
ADD1	0	0	0	0	0	0	0	0	0
CELA2A	0	0	0	0	0	0	0	0	0
HEY2	0	0	0	0	0	0	0	0	0
MAGI3	0	0	0	0	0	0	0	0	0
NPAS4	0	0	0	0	0	0	0	0	0
MYBBP1A	0	0	0	0	0	0	0	0	0
ZMAT2	0	0	0	0	0	0	0	0	0
LARP7	0	0	0	0	0	0	0	0	0
SEPTIN2	0	0	0	0	0	0	0	0	0
PMEPA1	0	0	0	0	0	0	0	0	0
USP50	0	0	0	0	0	0	0	0	0
CFD	0	0	0	0	0	0	0	0	0
TMEM219	0	0	0	0	0	0	0	0	0
AHSA1	0	0	0	0	0	0	0	0	0
NMT1	0	0	0	0	0	0	0	0	0
JUP	0	0	0	0	0	0	0	0	0
RABGAP1	0	0	0	0	0	0	0	0	0
DUS2	0	0	0	0	0	0	0	0	0
TRPA1.1	0	0	0	0	0	0	0	0	0
USF1	0	0	0	0	0	0	0	0	0
P4HTM	0	0	0	0	0	0	0	0	0
CCDC178	0	0	0	0	0	0	0	0	0
CAPNS2	0	0	0	0	0	0	0	0	0
TSGA10	0	0	0	0	0	0	0	0	0
CELA3B	0	0	0	0	0	0	0	0	0
ADAMTS8	0	0	0	0	0	0	0	0	0
HDLBP	0	0	0	0	0	0	0	0	0
SEMA6B	0	0	0	0	0	0	0	0	0
PRDX4	0	0	0	0	0	0	0	0	0
UBXN7	0	0	0	0	0	0	0	0	0
VGLL1	0	0	0	0	0	0	0	0	0
VGLL2	0	0	0	0	0	0	0	0	0
CELA3A	0	0	0	0	0	0	0	0	0
STRBP	0	0	0	0	0	0	0	0	0
S100A12	0	0	0	0	0	0	0	0	0
WTIP	0	0	0	0	0	0	0	0	0
NCOA3	0	0	0	0	0	0	0	0	0
MED25	0	0	0	0	0	0	0	0	0
AMBP	0	0	0	0	0	0	0	0	0
SPINK5	0	0	0	0	0	0	0	0	0
IL15RA	0	0	0	0	0	0	0	0	0
AGER	0	0	0	0	0	0	0	0	0
BAP1	0	0	0	0	0	0	0	0	0
SPAG9	0	0	0	0	0	0	0	0	0
MST1R	0	0	0	0	0	0	0	0	0
PIP4P1	0	0	0	0	0	0	0	0	0
PTPN21	0	0	0	0	0	0	0	0	0
PDK1	0	0	0	0	0	0	0	0	0
PFKFB4	0	0	0	0	0	0	0	0	0
ATXN3L	0	0	0	0	0	0	0	0	0
MST1	0	0	0	0	0	0	0	0	0
GIT2	0	0	0	0	0	0	0	0	0
PRTN3	0	0	0	0	0	0	0	0	0
MMP8	0	0	0	0	0	0	0	0	0
SOCS3	0	0	0	0	0	0	0	0	0
SFTPA1	0	0	0	0	0	0	0	0	0
CIP2A	0	0	0	0	0	0	0	0	0
TWIST2	0	0	0	0	0	0	0	0	0
CBFA2T3	0	0	0	0	0	0	0	0	0
GZMK	0	0	0	0	0	0	0	0	0
PDXP	0	0	0	0	0	0	0	0	0
SH2D4A	0	0	0	0	0	0	0	0	0
COLQ	0	0	0	0	0	0	0	0	0
LIMA1	0	0	0	0	0	0	0	0	0
ACBD6	0	0	0	0	0	0	0	0	0
VPS18	0	0	0	0	0	0	0	0	0
SOSTDC1	0	0	0	0	0	0	0	0	0
ANKRD12	0	0	0	0	0	0	0	0	0
TFPI	0	0	0	0	0	0	0	0	0
NMT2	0	0	0	0	0	0	0	0	0
REG3G	0	0	0	0	0	0	0	0	0
SERPINB1	0	0	0	0	0	0	0	0	0
LDLR	0	0	0	0	0	0	0	0	0
F8	0	0	0	0	0	0	0	0	0
CSF1	0	0	0	0	0	0	0	0	0
GRK4	0	0	0	0	0	0	0	0	0
ANKRD11	0	0	0	0	0	0	0	0	0
NRG1.1	0	0	0	0	0	0	0	0	0
AKAP8.1	0	0	0	0	0	0	0	0	0
PDLIM5.1	0	0	0	0	0	0	0	0	0
TAF7L	0	0	0	0	0	0	0	0	0
TAF11	0	0	0	0	0	0	0	0	0
TAF13	0	0	0	0	0	0	0	0	0
TAF8	0	0	0	0	0	0	0	0	0
DCAF6.1	0	0	0	0	0	0	0	0	0
BIRC6.1	0	0	0	0	0	0	0	0	0
IGFBP1	0	0	0	0	0	0	0	0	0
MMP11	0	0	0	0	0	0	0	0	0
KLF6.1	0	0	0	0	0	0	0	0	0
APIP	0	0	0	0	0	0	0	0	0
WDFY2.1	0	0	0	0	0	0	0	0	0
CCNDBP1.1	0	0	0	0	0	0	0	0	0
CEBPZ	0	0	0	0	0	0	0	0	0
PTK2B	0	0	0	0	0	0	0	0	0
NPHP1	0	0	0	0	0	0	0	0	0
PTH1R	0	0	0	0	0	0	0	0	0
ZFP90	0	0	0	0	0	0	0	0	0
TCTN3	0	0	0	0	0	0	0	0	0
PTH	0	0	0	0	0	0	0	0	0
PITPNM3	0	0	0	0	0	0	0	0	0
PTHLH	0	0	0	0	0	0	0	0	0
PTPN6	0	0	0	0	0	0	0	0	0
RGS3.1	0	0	0	0	0	0	0	0	0
TCIRG1	0	0	0	0	0	0	0	0	0
PASD1	0	0	0	0	0	0	0	0	0
CDKN2AIP	0	0	0	0	0	0	0	0	0
SIGLEC10	0	0	0	0	0	0	0	0	0
SIGLEC8	0	0	0	0	0	0	0	0	0
FGFRL1	0	0	0	0	0	0	0	0	0
FCRL2	0	0	0	0	0	0	0	0	0
CIPC	0	0	0	0	0	0	0	0	0
SRSF5	0	0	0	0	0	0	0	0	0
RLN1.1	0	0	0	0	0	0	0	0	0
SIGLEC6	0	0	0	0	0	0	0	0	0
RLN2.1	0	0	0	0	0	0	0	0	0
CD72	0	0	0	0	0	0	0	0	0
KLRD1	0	0	0	0	0	0	0	0	0
CD22	0	0	0	0	0	0	0	0	0
LILRB4	0	0	0	0	0	0	0	0	0
CALR.1	0	0	0	0	0	0	0	0	0
ZBTB7C	0	0	0	0	0	0	0	0	0
DCLRE1C.1	0	0	0	0	0	0	0	0	0
CERNA1.1	0	0	0	0	0	0	0	0	0
RAMP2	0	0	0	0	0	0	0	0	0
TESMIN.1	0	0	0	0	0	0	0	0	0
CLOCK	0	0	0	0	0	0	0	0	0
RNF38	0	0	0	0	0	0	0	0	0
RAI1	0	0	0	0	0	0	0	0	0
SIX3.1	0	0	0	0	0	0	0	0	0
SERPINC1.1	0	0	0	0	0	0	0	0	0
FBXL12	0	0	0	0	0	0	0	0	0
KLRC2	0	0	0	0	0	0	0	0	0
NR4A3	0	0	0	0	0	0	0	0	0
CHD1.1	0	0	0	0	0	0	0	0	0
ID4	0	0	0	0	0	0	0	0	0
CLTC.1	0	0	0	0	0	0	0	0	0
SUB1	0	0	0	0	0	0	0	0	0
PTPRM.1	0	0	0	0	0	0	0	0	0
ARL2BP	0	0	0	0	0	0	0	0	0
CDKN2A	0	0	0	0	0	0	0	0	0
LHCGR	0	0	0	0	0	0	0	0	0
ATG5	0	0	0	0	0	0	0	0	0
NDRG1.2	0	0	0	0	0	0	0	0	0
LDLRAP1.1	0	0	0	0	0	0	0	0	0
XPO4.1	0	0	0	0	0	0	0	0	0
SNRPA.2	0	0	0	0	0	0	0	0	0
PSMC3	0	0	0	0	0	0	0	0	0
TBRG1	0	0	0	0	0	0	0	0	0
OCRL.1	0	0	0	0	0	0	0	0	0
NSUN2	0	0	0	0	0	0	0	0	0
NECTIN3	0	0	0	0	0	0	0	0	0
CGB5	0	0	0	0	0	0	0	0	0
CGB7	0	0	0	0	0	0	0	0	0
CGB2	0	0	0	0	0	0	0	0	0
CGB8	0	0	0	0	0	0	0	0	0
CGB1	0	0	0	0	0	0	0	0	0
CGB3	0	0	0	0	0	0	0	0	0
LHB	0	0	0	0	0	0	0	0	0
MVK	0	0	0	0	0	0	0	0	0
RABGAP1L	0	0	0	0	0	0	0	0	0
KCTD11.1	0	0	0	0	0	0	0	0	0
ISOC2	0	0	0	0	0	0	0	0	0
EIF5A	0	0	0	0	0	0	0	0	0
DEDD2	0	0	0	0	0	0	0	0	0
ALX3.1	0	0	0	0	0	0	0	0	0
SERPINE2.1	0	0	0	0	0	0	0	0	0
DUBR	0	0	0	0	0	0	0	0	0
ATG16L1	0	0	0	0	0	0	0	0	0
TBP	0	0	0	0	0	0	0	0	0
DDX3X	0	0	0	0	0	0	0	0	0
USP22.1	0	0	0	0	0	0	0	0	0
FBXO22	0	0	0	0	0	0	0	0	0
CIZ1.1	0	0	0	0	0	0	0	0	0
HTR2A	0	0	0	0	0	0	0	0	0
SMN2.2	0	0	0	0	0	0	0	0	0
SMN1.2	0	0	0	0	0	0	0	0	0
PAX6.1	0	0	0	0	0	0	0	0	0
AKIP1.1	0	0	0	0	0	0	0	0	0
CPE	0	0	0	0	0	0	0	0	0
DOHH	0	0	0	0	0	0	0	0	0
MAFA.1	0	0	0	0	0	0	0	0	0
BCL2L12.1	0	0	0	0	0	0	0	0	0
IL21R.1	0	0	0	0	0	0	0	0	0
SFMBT1	0	0	0	0	0	0	0	0	0
CPAMD8.1	0	0	0	0	0	0	0	0	0
DYNLT1	0	0	0	0	0	0	0	0	0
TAF1L	0	0	0	0	0	0	0	0	0
WIPI2	0	0	0	0	0	0	0	0	0
KIR2DL4	0	0	0	0	0	0	0	0	0
ISL1.1	0	0	0	0	0	0	0	0	0
UMOD.1	0	0	0	0	0	0	0	0	0
BRF2	0	0	0	0	0	0	0	0	0
NRL	0	0	0	0	0	0	0	0	0
ABT1	0	0	0	0	0	0	0	0	0
RAB33A	0	0	0	0	0	0	0	0	0
FCN1.1	0	0	0	0	0	0	0	0	0
ZNF76	0	0	0	0	0	0	0	0	0
PDZD3.1	0	0	0	0	0	0	0	0	0
RNF34	0	0	0	0	0	0	0	0	0
MPDZ	0	0	0	0	0	0	0	0	0
FCN3.1	0	0	0	0	0	0	0	0	0
ESF1	0	0	0	0	0	0	0	0	0
DR1	0	0	0	0	0	0	0	0	0
FIZ1	0	0	0	0	0	0	0	0	0
LTBR	0	0	0	0	0	0	0	0	0
TLE2	0	0	0	0	0	0	0	0	0
MDFIC	0	0	0	0	0	0	0	0	0
CELA1	0	0	0	0	0	0	0	0	0
TRIM65	0	0	0	0	0	0	0	0	0
IL15RA.1	0	0	0	0	0	0	0	0	0
MSI1	0	0	0	0	0	0	0	0	0
MASP1.1	0	0	0	0	0	0	0	0	0
NTSR1.1	0	0	0	0	0	0	0	0	0
ESCO2	0	0	0	0	0	0	0	0	0
LTB	0	0	0	0	0	0	0	0	0
CXCL3	0	0	0	0	0	0	0	0	0
CTNND2.1	0	0	0	0	0	0	0	0	0
KDM1A	0	0	0	0	0	0	0	0	0
RFWD3	0	0	0	0	0	0	0	0	0
HIF1AN.1	0	0	0	0	0	0	0	0	0
MEOX1.1	0	0	0	0	0	0	0	0	0
GLIPR1.1	0	0	0	0	0	0	0	0	0
ESCO1	0	0	0	0	0	0	0	0	0
OPA1.1	0	0	0	0	0	0	0	0	0
PRDM16	0	0	0	0	0	0	0	0	0
GPR39.1	0	0	0	0	0	0	0	0	0
PDCD1LG2	0	0	0	0	0	0	0	0	0
NRROS.1	0	0	0	0	0	0	0	0	0
ZNF189	0	0	0	0	0	0	0	0	0
UBE2I.1	0	0	0	0	0	0	0	0	0
NGFR	0	0	0	0	0	0	0	0	0
CYBB.1	0	0	0	0	0	0	0	0	0
JADE2	0	0	0	0	0	0	0	0	0
PTPRD.2	0	0	0	0	0	0	0	0	0
FCN2.2	0	0	0	0	0	0	0	0	0
RCOR2	0	0	0	0	0	0	0	0	0
EDF1	0	0	0	0	0	0	0	0	0
TARBP2.1	0	0	0	0	0	0	0	0	0
PAX1.1	0	0	0	0	0	0	0	0	0
SNAI2	0	0	0	0	0	0	0	0	0
TET3	0	0	0	0	0	0	0	0	0
CRTAC1	0	0	0	0	0	0	0	0	0
SUV39H2	0	0	0	0	0	0	0	0	0
ZNF606.1	0	0	0	0	0	0	0	0	0
IFI30	0	0	0	0	0	0	0	0	0
SERPINA10.1	0	0	0	0	0	0	0	0	0
XPC.1	0	0	0	0	0	0	0	0	0
F2.1	0	0	0	0	0	0	0	0	0
F10.1	0	0	0	0	0	0	0	0	0
SOX9.1	0	0	0	0	0	0	0	0	0
PAX3	0	0	0	0	0	0	0	0	0
ZNF219.1	0	0	0	0	0	0	0	0	0
PCTP	0	0	0	0	0	0	0	0	0
UBQLN2.1	0	0	0	0	0	0	0	0	0
KIF1B	0	0	0	0	0	0	0	0	0
F9.1	0	0	0	0	0	0	0	0	0
CETN2.1	0	0	0	0	0	0	0	0	0
SSX2	0	0	0	0	0	0	0	0	0
SSX2B	0	0	0	0	0	0	0	0	0
MASP2.1	0	0	0	0	0	0	0	0	0
F5.1	0	0	0	0	0	0	0	0	0
FGL2.1	0	0	0	0	0	0	0	0	0
HMGB1.1	0	0	0	0	0	0	0	0	0
NEK7.1	0	0	0	0	0	0	0	0	0
CITED2	0	0	0	0	0	0	0	0	0
INPP5D	0	0	0	0	0	0	0	0	0
USP26	0	0	0	0	0	0	0	0	0
PROZ.1	0	0	0	0	0	0	0	0	0
MSI2.1	0	0	0	0	0	0	0	0	0
GGCX.1	0	0	0	0	0	0	0	0	0
HNRNPA3.1	0	0	0	0	0	0	0	0	0
CDC73	0	0	0	0	0	0	0	0	0
KIF1BP	0	0	0	0	0	0	0	0	0
TNFRSF1B	0	0	0	0	0	0	0	0	0
CD3E	0	0	0	0	0	0	0	0	0
AURKA	0	0	0	0	0	0	0	0	0
IFIT3.1	0	0	0	0	0	0	0	0	0
MACF1.1	0	0	0	0	0	0	0	0	0
COPS6	0	0	0	0	0	0	0	0	0
MCPH1	0	0	0	0	0	0	0	0	0
CD3G	0	0	0	0	0	0	0	0	0
CD3D	0	0	0	0	0	0	0	0	0
FBXO31.1	0	0	0	0	0	0	0	0	0
SMARCA2	0	0	0	0	0	0	0	0	0
CHRNA3.1	0	0	0	0	0	0	0	0	0
MPO	0	0	0	0	0	0	0	0	0
ZMIZ2	0	0	0	0	0	0	0	0	0
GYS2	0	0	0	0	0	0	0	0	0
ASB3	0	0	0	0	0	0	0	0	0
KLHL18	0	0	0	0	0	0	0	0	0
AXIN1.1	0	0	0	0	0	0	0	0	0
PTP4A3.1	0	0	0	0	0	0	0	0	0
SERPINF1.1	0	0	0	0	0	0	0	0	0
RABL6	0	0	0	0	0	0	0	0	0
ZBED3.1	0	0	0	0	0	0	0	0	0
CRMP1.1	0	0	0	0	0	0	0	0	0
DLX5	0	0	0	0	0	0	0	0	0
PON1	0	0	0	0	0	0	0	0	0
ERCC8	0	0	0	0	0	0	0	0	0
FBXO46.1	0	0	0	0	0	0	0	0	0
AURKAIP1	0	0	0	0	0	0	0	0	0
RPS6KB1.1	0	0	0	0	0	0	0	0	0
GAK	0	0	0	0	0	0	0	0	0
ITGAL	0	0	0	0	0	0	0	0	0
CNR1	0	0	0	0	0	0	0	0	0
FSCN1	0	0	0	0	0	0	0	0	0
SPDYE4	0	0	0	0	0	0	0	0	0
CCNO	0	0	0	0	0	0	0	0	0
VAPA	0	0	0	0	0	0	0	0	0
CCNE2	0	0	0	0	0	0	0	0	0
ARG1	0	0	0	0	0	0	0	0	0
RASSF5	0	0	0	0	0	0	0	0	0
MLN.1	0	0	0	0	0	0	0	0	0
GOLGA4.1	0	0	0	0	0	0	0	0	0
CNRIP1	0	0	0	0	0	0	0	0	0
ABRAXAS1	0	0	0	0	0	0	0	0	0
NOS2	0	0	0	0	0	0	0	0	0
HECA	0	0	0	0	0	0	0	0	0
CDK2AP2	0	0	0	0	0	0	0	0	0
CDK2AP1	0	0	0	0	0	0	0	0	0
CTSK	0	0	0	0	0	0	0	0	0
MTA1	0	0	0	0	0	0	0	0	0
YTHDF1.1	0	0	0	0	0	0	0	0	0
PYHIN1	0	0	0	0	0	0	0	0	0
PITX3	0	0	0	0	0	0	0	0	0
DHRS2	0	0	0	0	0	0	0	0	0
GORAB	0	0	0	0	0	0	0	0	0
NCKAP1	0	0	0	0	0	0	0	0	0
SRPX.1	0	0	0	0	0	0	0	0	0
PPP1R15A.1	0	0	0	0	0	0	0	0	0
FKBP3	0	0	0	0	0	0	0	0	0
RPS27L	0	0	0	0	0	0	0	0	0
ICAM2	0	0	0	0	0	0	0	0	0
ICAM3	0	0	0	0	0	0	0	0	0
ESM1	0	0	0	0	0	0	0	0	0
LAT	0	0	0	0	0	0	0	0	0
SFTPA1.1	0	0	0	0	0	0	0	0	0
RABAC1	0	0	0	0	0	0	0	0	0
HMOX1	0	0	0	0	0	0	0	0	0
FSBP	0	0	0	0	0	0	0	0	0
RAD54B	0	0	0	0	0	0	0	0	0
PHLDB3	0	0	0	0	0	0	0	0	0
CDKN3	0	0	0	0	0	0	0	0	0
CRKL.1	0	0	0	0	0	0	0	0	0
OR3A4P.1	0	0	0	0	0	0	0	0	0
SF3A3	0	0	0	0	0	0	0	0	0
SMC1A	0	0	0	0	0	0	0	0	0
NUDCD2	0	0	0	0	0	0	0	0	0
ZNF366	0	0	0	0	0	0	0	0	0
IK.1	0	0	0	0	0	0	0	0	0
DDX54	0	0	0	0	0	0	0	0	0
PTPN4.1	0	0	0	0	0	0	0	0	0
MS4A3	0	0	0	0	0	0	0	0	0
KLK12	0	0	0	0	0	0	0	0	0
TACC3	0	0	0	0	0	0	0	0	0
FES	0	0	0	0	0	0	0	0	0
SH3BP2	0	0	0	0	0	0	0	0	0
NEK6.1	0	0	0	0	0	0	0	0	0
CMA1.1	0	0	0	0	0	0	0	0	0
WAC	0	0	0	0	0	0	0	0	0
CHERP.1	0	0	0	0	0	0	0	0	0
FCGR1A	0	0	0	0	0	0	0	0	0
TNPO1	0	0	0	0	0	0	0	0	0
GAB2.1	0	0	0	0	0	0	0	0	0
TBKBP1	0	0	0	0	0	0	0	0	0
FHL5	0	0	0	0	0	0	0	0	0
SETMAR	0	0	0	0	0	0	0	0	0
PSMC1	0	0	0	0	0	0	0	0	0
CLEC6A	0	0	0	0	0	0	0	0	0
SUPT16H.1	0	0	0	0	0	0	0	0	0
DHX15.1	0	0	0	0	0	0	0	0	0
ZDHHC21	0	0	0	0	0	0	0	0	0
TNFSF10	0	0	0	0	0	0	0	0	0
RBM17.1	0	0	0	0	0	0	0	0	0
FCGR2A	0	0	0	0	0	0	0	0	0
RBM8A	0	0	0	0	0	0	0	0	0
SLAMF1	0	0	0	0	0	0	0	0	0
SPAG8	0	0	0	0	0	0	0	0	0
SLAMF6	0	0	0	0	0	0	0	0	0
SIAH2.1	0	0	0	0	0	0	0	0	0
TRRAP	0	0	0	0	0	0	0	0	0
RBM5.1	0	0	0	0	0	0	0	0	0
MTBP	0	0	0	0	0	0	0	0	0
MX2	0	0	0	0	0	0	0	0	0
HSPA6	0	0	0	0	0	0	0	0	0
CNTN1	0	0	0	0	0	0	0	0	0
MAK.1	0	0	0	0	0	0	0	0	0
HCCS	0	0	0	0	0	0	0	0	0
FZR1.1	0	0	0	0	0	0	0	0	0
SORBS2.1	0	0	0	0	0	0	0	0	0
ZYX.1	0	0	0	0	0	0	0	0	0
CNOT4	0	0	0	0	0	0	0	0	0
CD79B	0	0	0	0	0	0	0	0	0
HVCN1	0	0	0	0	0	0	0	0	0
PTGDR2.1	0	0	0	0	0	0	0	0	0
USP34.1	0	0	0	0	0	0	0	0	0
MAD2L2.2	0	0	0	0	0	0	0	0	0
FNDC3B	0	0	0	0	0	0	0	0	0
CHI3L1.1	0	0	0	0	0	0	0	0	0
PADI2.1	0	0	0	0	0	0	0	0	0
RNF8.1	0	0	0	0	0	0	0	0	0
SPSB1.1	0	0	0	0	0	0	0	0	0
UNC119	0	0	0	0	0	0	0	0	0
OOEP.1	0	0	0	0	0	0	0	0	0
KHDC3L.1	0	0	0	0	0	0	0	0	0
MYO1C	0	0	0	0	0	0	0	0	0
FYN	0	0	0	0	0	0	0	0	0
FCER2	0	0	0	0	0	0	0	0	0
PCDHGA3	0	0	0	0	0	0	0	0	0
PCDHA6	0	0	0	0	0	0	0	0	0
PCDHGA12	0	0	0	0	0	0	0	0	0
TNIP3	0	0	0	0	0	0	0	0	0
GP6	0	0	0	0	0	0	0	0	0
PCDHGB4	0	0	0	0	0	0	0	0	0
PCDHGB2	0	0	0	0	0	0	0	0	0
DLG2	0	0	0	0	0	0	0	0	0
PCDHA4	0	0	0	0	0	0	0	0	0
TOM1L1	0	0	0	0	0	0	0	0	0
TXNL4A	0	0	0	0	0	0	0	0	0
LAPTM5	0	0	0	0	0	0	0	0	0
PTPN22.1	0	0	0	0	0	0	0	0	0
CDH23	0	0	0	0	0	0	0	0	0
ACVR2A	0	0	0	0	0	0	0	0	0
LDLR.1	0	0	0	0	0	0	0	0	0
TNFAIP3	0	0	0	0	0	0	0	0	0
TYRO3	0	0	0	0	0	0	0	0	0
CD2	0	0	0	0	0	0	0	0	0
CD2BP2	0	0	0	0	0	0	0	0	0
UBE2B.1	0	0	0	0	0	0	0	0	0
RPAP3	0	0	0	0	0	0	0	0	0
TIGAR	0	0	0	0	0	0	0	0	0
ETV4.1	0	0	0	0	0	0	0	0	0
CHFR	0	0	0	0	0	0	0	0	0
RNF31	0	0	0	0	0	0	0	0	0
PAF1	0	0	0	0	0	0	0	0	0
SRSF6.1	0	0	0	0	0	0	0	0	0
PTMA.1	0	0	0	0	0	0	0	0	0
DAB1	0	0	0	0	0	0	0	0	0
LPP	0	0	0	0	0	0	0	0	0
ASAP3	0	0	0	0	0	0	0	0	0
PEG10	0	0	0	0	0	0	0	0	0
RNF20	0	0	0	0	0	0	0	0	0
GTF2A2	0	0	0	0	0	0	0	0	0
SLFN12	0	0	0	0	0	0	0	0	0
KMT2E	0	0	0	0	0	0	0	0	0
JUNB.1	0	0	0	0	0	0	0	0	0
HCLS1	0	0	0	0	0	0	0	0	0
GJA5	0	0	0	0	0	0	0	0	0
STX1B	0	0	0	0	0	0	0	0	0
OPRK1	0	0	0	0	0	0	0	0	0
PIAS2	0	0	0	0	0	0	0	0	0
PTPRD.3	0	0	0	0	0	0	0	0	0
IRS3P	0	0	0	0	0	0	0	0	0
POLB	0	0	0	0	0	0	0	0	0
IFIT3.2	0	0	0	0	0	0	0	0	0
BRD7	0	0	0	0	0	0	0	0	0
ZNF385A	0	0	0	0	0	0	0	0	0
F2R	0	0	0	0	0	0	0	0	0
CALR.2	0	0	0	0	0	0	0	0	0
SIVA1	0	0	0	0	0	0	0	0	0
MSI2.2	0	0	0	0	0	0	0	0	0
HCRT	0	0	0	0	0	0	0	0	0
CDT1	0	0	0	0	0	0	0	0	0
HCRTR2	0	0	0	0	0	0	0	0	0
PDLIM5.2	0	0	0	0	0	0	0	0	0
SAFB	0	0	0	0	0	0	0	0	0
POT1	0	0	0	0	0	0	0	0	0
FOXP2	0	0	0	0	0	0	0	0	0
TRAF5.1	0	0	0	0	0	0	0	0	0
CD27	0	0	0	0	0	0	0	0	0
RYBP	0	0	0	0	0	0	0	0	0
FRY.1	0	0	0	0	0	0	0	0	0
PPM1A	0	0	0	0	0	0	0	0	0
DAPK1	0	0	0	0	0	0	0	0	0
THAP12	0	0	0	0	0	0	0	0	0
AURKA.1	0	0	0	0	0	0	0	0	0
IRS1	0	0	0	0	0	0	0	0	0
CLTC.2	0	0	0	0	0	0	0	0	0
MDFI	0	0	0	0	0	0	0	0	0
MCPH1.1	0	0	0	0	0	0	0	0	0
BICD1	0	0	0	0	0	0	0	0	0
MIR31HG	0	0	0	0	0	0	0	0	0
ZNF207	0	0	0	0	0	0	0	0	0
SNAP91	0	0	0	0	0	0	0	0	0
CHMP4C	0	0	0	0	0	0	0	0	0
NUFIP1	0	0	0	0	0	0	0	0	0
XAB2	0	0	0	0	0	0	0	0	0
ERLEC1.1	0	0	0	0	0	0	0	0	0
GKAP1	0	0	0	0	0	0	0	0	0
KLHL18.1	0	0	0	0	0	0	0	0	0
AP3S2	0	0	0	0	0	0	0	0	0
AP3S1	0	0	0	0	0	0	0	0	0
PTP4A2	0	0	0	0	0	0	0	0	0
PRKD1	0	0	0	0	0	0	0	0	0
FBXO40	0	0	0	0	0	0	0	0	0
CAST	0	0	0	0	0	0	0	0	0
EDN1	0	0	0	0	0	0	0	0	0
UBXN1	0	0	0	0	0	0	0	0	0
TPP1	0	0	0	0	0	0	0	0	0
LGALS3BP	0	0	0	0	0	0	0	0	0
EDN3	0	0	0	0	0	0	0	0	0
USP3	0	0	0	0	0	0	0	0	0
AURKAIP1.1	0	0	0	0	0	0	0	0	0
PROCR	0	0	0	0	0	0	0	0	0
BLOC1S2	0	0	0	0	0	0	0	0	0
CD70	0	0	0	0	0	0	0	0	0
LDLRAP1.2	0	0	0	0	0	0	0	0	0
MBTPS2.1	0	0	0	0	0	0	0	0	0
RANBP10	0	0	0	0	0	0	0	0	0
HSPH1	0	0	0	0	0	0	0	0	0
BORA	0	0	0	0	0	0	0	0	0
EIF3I	0	0	0	0	0	0	0	0	0
BRK1.1	0	0	0	0	0	0	0	0	0
AMPH.1	0	0	0	0	0	0	0	0	0
ITPRID2	0	0	0	0	0	0	0	0	0
OCRL.2	0	0	0	0	0	0	0	0	0
DDX41.1	0	0	0	0	0	0	0	0	0
GYS2.1	0	0	0	0	0	0	0	0	0
TTLL5.1	0	0	0	0	0	0	0	0	0
INSRR	0	0	0	0	0	0	0	0	0
TRIO	0	0	0	0	0	0	0	0	0
MMP16	0	0	0	0	0	0	0	0	0
RABGGTA	0	0	0	0	0	0	0	0	0
LEF1	0	0	0	0	0	0	0	0	0
PADI4	0	0	0	0	0	0	0	0	0
GNA13	0	0	0	0	0	0	0	0	0
UBQLN4.1	0	0	0	0	0	0	0	0	0
RABL6.1	0	0	0	0	0	0	0	0	0
FCGR3A	0	0	0	0	0	0	0	0	0
MMP24.1	0	0	0	0	0	0	0	0	0
NOC2L	0	0	0	0	0	0	0	0	0
CLSTN1	0	0	0	0	0	0	0	0	0
TESMIN.2	0	0	0	0	0	0	0	0	0
CCN5	0	0	0	0	0	0	0	0	0
ADGRG1.1	0	0	0	0	0	0	0	0	0
ITPRIP	0	0	0	0	0	0	0	0	0
LPAR6	0	0	0	0	0	0	0	0	0
RBBP8	0	0	0	0	0	0	0	0	0
IK.2	0	0	0	0	0	0	0	0	0
ERCC8.1	0	0	0	0	0	0	0	0	0
CPM	0	0	0	0	0	0	0	0	0
NR3C2.1	0	0	0	0	0	0	0	0	0
NUCB2	0	0	0	0	0	0	0	0	0
ZNF830	0	0	0	0	0	0	0	0	0
LIG3	0	0	0	0	0	0	0	0	0
PARK7.1	0	0	0	0	0	0	0	0	0
RAC3.1	0	0	0	0	0	0	0	0	0
PALB2	0	0	0	0	0	0	0	0	0
SMARCC1	0	0	0	0	0	0	0	0	0
MTA1.1	0	0	0	0	0	0	0	0	0
CAMP	0	0	0	0	0	0	0	0	0
NEO1	0	0	0	0	0	0	0	0	0
MOCS2	0	0	0	0	0	0	0	0	0
PITX3.1	0	0	0	0	0	0	0	0	0
GSTM1	0	0	0	0	0	0	0	0	0
EIF3H.1	0	0	0	0	0	0	0	0	0
SNRPA.3	0	0	0	0	0	0	0	0	0
XPO7	0	0	0	0	0	0	0	0	0
STAU2.1	0	0	0	0	0	0	0	0	0
TDP1	0	0	0	0	0	0	0	0	0
PACSIN1	0	0	0	0	0	0	0	0	0
DBN1	0	0	0	0	0	0	0	0	0
CHCHD4	0	0	0	0	0	0	0	0	0
CLINT1.1	0	0	0	0	0	0	0	0	0
IFI30.1	0	0	0	0	0	0	0	0	0
PGC	0	0	0	0	0	0	0	0	0
ARF4	0	0	0	0	0	0	0	0	0
ADAMTS1	0	0	0	0	0	0	0	0	0
GEM	0	0	0	0	0	0	0	0	0
STUB1	0	0	0	0	0	0	0	0	0
PAX3.1	0	0	0	0	0	0	0	0	0
WBP2.1	0	0	0	0	0	0	0	0	0
PCTP.1	0	0	0	0	0	0	0	0	0
INVS	0	0	0	0	0	0	0	0	0
CD2AP	0	0	0	0	0	0	0	0	0
SMN2.3	0	0	0	0	0	0	0	0	0
SMN1.3	0	0	0	0	0	0	0	0	0
S100A7	0	0	0	0	0	0	0	0	0
CTDSP2	0	0	0	0	0	0	0	0	0
UBR3	0	0	0	0	0	0	0	0	0
SIPA1L2	0	0	0	0	0	0	0	0	0
NAP1L4	0	0	0	0	0	0	0	0	0
CCKAR	0	0	0	0	0	0	0	0	0
HSPG2	0	0	0	0	0	0	0	0	0
DNAJC5	0	0	0	0	0	0	0	0	0
TMUB1	0	0	0	0	0	0	0	0	0
BRS3	0	0	0	0	0	0	0	0	0
CALM1.1	0	0	0	0	0	0	0	0	0
CALM2.1	0	0	0	0	0	0	0	0	0
CALM3.1	0	0	0	0	0	0	0	0	0
PDPK1.1	0	0	0	0	0	0	0	0	0
HOPX	0	0	0	0	0	0	0	0	0
PELP1	0	0	0	0	0	0	0	0	0
QKI.1	0	0	0	0	0	0	0	0	0
ABRAXAS2	0	0	0	0	0	0	0	0	0
MACF1.2	0	0	0	0	0	0	0	0	0
DHX36	0	0	0	0	0	0	0	0	0
LINCMD1	0	0	0	0	0	0	0	0	0
PCP4.1	0	0	0	0	0	0	0	0	0
CXCL12	0	0	0	0	0	0	0	0	0
CYFIP2	0	0	0	0	0	0	0	0	0
GPIHBP1	0	0	0	0	0	0	0	0	0
ARPC1B	0	0	0	0	0	0	0	0	0
MOV10L1	0	0	0	0	0	0	0	0	0
HEBP1	0	0	0	0	0	0	0	0	0
BAG2.1	0	0	0	0	0	0	0	0	0
PLAA.1	0	0	0	0	0	0	0	0	0
EEF1B2	0	0	0	0	0	0	0	0	0
LPL	0	0	0	0	0	0	0	0	0
EIF2AK1	0	0	0	0	0	0	0	0	0
RAB6B	0	0	0	0	0	0	0	0	0
IQCF1.1	0	0	0	0	0	0	0	0	0
COL11A1.1	0	0	0	0	0	0	0	0	0
HCCS.1	0	0	0	0	0	0	0	0	0
GOLGA4.2	0	0	0	0	0	0	0	0	0
AXIN1.2	0	0	0	0	0	0	0	0	0
STAU1	0	0	0	0	0	0	0	0	0
CCL24.1	0	0	0	0	0	0	0	0	0
ADD1.1	0	0	0	0	0	0	0	0	0
NANOS2	0	0	0	0	0	0	0	0	0
NELFCD	0	0	0	0	0	0	0	0	0
CCNL1	0	0	0	0	0	0	0	0	0
HEXIM1	0	0	0	0	0	0	0	0	0
CCL26.1	0	0	0	0	0	0	0	0	0
HSPB2.1	0	0	0	0	0	0	0	0	0
SORL1	0	0	0	0	0	0	0	0	0
MEPCE.1	0	0	0	0	0	0	0	0	0
ZBED3.2	0	0	0	0	0	0	0	0	0
CDK11A	0	0	0	0	0	0	0	0	0
CRMP1.2	0	0	0	0	0	0	0	0	0
RAP1GAP2	0	0	0	0	0	0	0	0	0
FCN2.3	0	0	0	0	0	0	0	0	0
HIF3A	0	0	0	0	0	0	0	0	0
LINC00958	0	0	0	0	0	0	0	0	0
WDR5	0	0	0	0	0	0	0	0	0
SRSF2	0	0	0	0	0	0	0	0	0
SCFV	0	0	0	0	0	0	0	0	0
DISC1	0	0	0	0	0	0	0	0	0
DNAJC14	0	0	0	0	0	0	0	0	0
NEDD1	0	0	0	0	0	0	0	0	0
NEFM	0	0	0	0	0	0	0	0	0
PIGR	0	0	0	0	0	0	0	0	0
KRT17	0	0	0	0	0	0	0	0	0
CTSG	0	0	0	0	0	0	0	0	0
OLFM4	0	0	0	0	0	0	0	0	0
SERPINB6	0	0	0	0	0	0	0	0	0
F8.1	0	0	0	0	0	0	0	0	0
OLA1.1	0	0	0	0	0	0	0	0	0
MUC1.1	0	0	0	0	0	0	0	0	0
GALNT2	0	0	0	0	0	0	0	0	0
GALNT3.1	0	0	0	0	0	0	0	0	0
GALNT6	0	0	0	0	0	0	0	0	0
GALNT1.1	0	0	0	0	0	0	0	0	0
RIC3	0	0	0	0	0	0	0	0	0
GRASP.1	0	0	0	0	0	0	0	0	0
LACRT	0	0	0	0	0	0	0	0	0
FNTA	0	0	0	0	0	0	0	0	0
L1CAM	0	0	0	0	0	0	0	0	0
CHRNA7	0	0	0	0	0	0	0	0	0
CHRFAM7A	0	0	0	0	0	0	0	0	0
CSNK2A1	0	0	0	0	0	0	0	0	0
SDC1	0	0	0	0	0	0	0	0	0
MT1H.1	0	0	0	0	0	0	0	0	0
CTNND1	0	0	0	0	0	0	0	0	0
SNAPIN	0	0	0	0	0	0	0	0	0
PGD	0	0	0	0	0	0	0	0	0
NCF4	0	0	0	0	0	0	0	0	0
GZMA	0	0	0	0	0	0	0	0	0
SYNE2	0	0	0	0	0	0	0	0	0
RABGEF1	0	0	0	0	0	0	0	0	0
TM4SF5	0	0	0	0	0	0	0	0	0
PPM1F.1	0	0	0	0	0	0	0	0	0
PACSIN2	0	0	0	0	0	0	0	0	0
SERPINA5	0	0	0	0	0	0	0	0	0
CSNK2A2	0	0	0	0	0	0	0	0	0
TINCR	0	0	0	0	0	0	0	0	0
EHMT1.1	0	0	0	0	0	0	0	0	0
LRFN2	0	0	0	0	0	0	0	0	0
GRIK2	0	0	0	0	0	0	0	0	0
WARS	0	0	0	0	0	0	0	0	0
ALOX12	0	0	0	0	0	0	0	0	0
LYPD3	0	0	0	0	0	0	0	0	0
TNFAIP8L1	0	0	0	0	0	0	0	0	0
CLTA.1	0	0	0	0	0	0	0	0	0
CLTB.1	0	0	0	0	0	0	0	0	0
MUC20	0	0	0	0	0	0	0	0	0
LECT2	0	0	0	0	0	0	0	0	0
DDX3X.1	0	0	0	0	0	0	0	0	0
[truncated: 12,555 more rows]

## Sheet: 3_seed
	counts	CARNIVAL_MetaBase_High_Seed_3	anle_day_3_seed_causal_regulators.txt	anle_day_3_seed_upstream_regulators.txt
ATF4	3	1	1	1
EIF2AK4	2	0	1	1
MEMO1	2	0	1	1
LONP1	2	0	1	1
YBX1	2	0	1	1
RUNX3	2	0	1	1
TRIB3	2	0	1	1
HDL.cholesterol	2	0	1	1
DACH1	2	0	1	1
GNE	2	0	1	1
COMMD1	2	0	1	1
TFRC	2	0	1	1
EGLN	2	0	1	1
H2AFB3..includes.others.	2	0	1	1
PDLIM2	2	0	1	1
IFNL1	2	0	1	1
IL1RN	2	0	1	1
RNF146	1	1	0	0
IL2RA	1	0	1	0
HIF1A	1	1	0	0
SOX4	1	0	0	1
AFF4	1	0	0	1
E2F1	1	1	0	0
CD24	1	0	0	1
ATF3	1	0	0	1
BRD4	1	0	0	1
BFAR	1	1	0	0
MYC	1	1	0	0
UBB	1	1	0	0
UBC	1	1	0	0
MED1	1	0	0	1
EGR1	1	1	0	0
CARM1	1	0	0	1
CDK9	1	0	0	1
TRIM23	1	1	0	0
TRIM71	1	1	0	0
TRIM36	1	1	0	0
KDM2B	1	1	0	0
G2E3	1	1	0	0
RNF121	1	1	0	0
HECW1	1	1	0	0
MARCH4	1	1	0	0
CBLL2	1	1	0	0
FBXO42	1	1	0	0
MSL2	1	1	0	0
RNF133	1	1	0	0
RNF216	1	1	0	0
MARCH6	1	1	0	0
TMEM129	1	1	0	0
USP6	1	1	0	0
CUL2	1	1	0	0
RNF135	1	1	0	0
MARCH2	1	1	0	0
TRIM68	1	1	0	0
LRSAM1	1	1	0	0
UBE2V2	1	1	0	0
SBDS	1	0	0	1
Pkc.s.	1	0	0	1
IL4	1	0	1	0
POLR2A	1	0	0	1
ATP2A2	1	0	1	0
IL12R	1	0	1	0
SOCS1.3	1	0	1	0
IFNA8	1	0	1	0
Lymphotoxin	1	0	1	0
CDK7	1	0	0	1
CDK8	1	0	0	1
MYOC	1	0	0	1
MAPK11	0	0	0	0
PBK	0	0	0	0
ADORA1	0	0	0	0
MAPK8IP2	0	0	0	0
FGF13	0	0	0	0
EPB41L2	0	0	0	0
MAPK12	0	0	0	0
MAPK14	0	0	0	0
STK39	0	0	0	0
GLYR1	0	0	0	0
NRG1	0	0	0	0
MAPK13	0	0	0	0
CUL1	0	0	0	0
S100A6	0	0	0	0
DSG3	0	0	0	0
DNAJB9	0	0	0	0
PDLIM5	0	0	0	0
RBM4	0	0	0	0
CAND2	0	0	0	0
AKAP8	0	0	0	0
EHMT1	0	0	0	0
PCSK2	0	0	0	0
MT1H	0	0	0	0
RDX	0	0	0	0
KLC2	0	0	0	0
KLC3	0	0	0	0
KLC1	0	0	0	0
ITGAD	0	0	0	0
HLCS	0	0	0	0
WWOX	0	0	0	0
SNW1	0	0	0	0
DCAF6	0	0	0	0
OCIAD1	0	0	0	0
MINDY3	0	0	0	0
PAK2	0	0	0	0
CAMKK1	0	0	0	0
COPS5	0	0	0	0
TUBB3	0	0	0	0
DGKZ	0	0	0	0
WDFY2	0	0	0	0
OXGR1	0	0	0	0
FAM189B	0	0	0	0
GRASP	0	0	0	0
GFER	0	0	0	0
CHD1	0	0	0	0
USP12	0	0	0	0
WDR48	0	0	0	0
PQBP1	0	0	0	0
KLF8	0	0	0	0
RLN1	0	0	0	0
RLN2	0	0	0	0
DNM2	0	0	0	0
DCLRE1C	0	0	0	0
TUBB	0	0	0	0
TUBB7P	0	0	0	0
TUBB1	0	0	0	0
TUBB2A	0	0	0	0
TUBB4A	0	0	0	0
TUBB2B	0	0	0	0
TUBB8	0	0	0	0
RIOK3	0	0	0	0
TESMIN	0	0	0	0
SIX3	0	0	0	0
CUEDC2	0	0	0	0
EFNB3	0	0	0	0
FOXN3	0	0	0	0
PLIN1	0	0	0	0
RECQL	0	0	0	0
EPHB3	0	0	0	0
HCN2	0	0	0	0
CACNA1C	0	0	0	0
TUBB6	0	0	0	0
CALR	0	0	0	0
CACNA2D4	0	0	0	0
TRAF5	0	0	0	0
S100P	0	0	0	0
CBY1	0	0	0	0
ALX3	0	0	0	0
CCNDBP1	0	0	0	0
CLTC	0	0	0	0
SERPINC1	0	0	0	0
KLF6	0	0	0	0
SNRPA	0	0	0	0
FOXK2	0	0	0	0
AMPH	0	0	0	0
CIDEC	0	0	0	0
AK2	0	0	0	0
KHSRP	0	0	0	0
PDZD3	0	0	0	0
CIZ1	0	0	0	0
LUM	0	0	0	0
SMN2	0	0	0	0
SMN1	0	0	0	0
PAX6	0	0	0	0
MAFA	0	0	0	0
TBCB	0	0	0	0
TCIM	0	0	0	0
TXNL4B	0	0	0	0
CD52	0	0	0	0
LDLRAP1	0	0	0	0
RGS3	0	0	0	0
NUMB	0	0	0	0
FMNL1	0	0	0	0
FBXL3	0	0	0	0
CELF2	0	0	0	0
CLTA	0	0	0	0
CLTB	0	0	0	0
OCRL	0	0	0	0
DMC1	0	0	0	0
DGAT2	0	0	0	0
CAMKK2	0	0	0	0
FBXL21P	0	0	0	0
TRPV1	0	0	0	0
TUBA3E	0	0	0	0
TUBA1B	0	0	0	0
TUBA4A	0	0	0	0
TUBA3C	0	0	0	0
TUBAL3	0	0	0	0
TUBA4B	0	0	0	0
TUBA8	0	0	0	0
TUBA3D	0	0	0	0
TUBA1A	0	0	0	0
TUBA1C	0	0	0	0
PCGF6	0	0	0	0
SLC22A13	0	0	0	0
VTN	0	0	0	0
TRPV6	0	0	0	0
P2RY14	0	0	0	0
S100A2	0	0	0	0
NDRG1	0	0	0	0
RXFP1	0	0	0	0
NAPA	0	0	0	0
M6PR	0	0	0	0
CNOT2	0	0	0	0
RLN3	0	0	0	0
INSL6	0	0	0	0
PRKAA2	0	0	0	0
LMNA	0	0	0	0
USP22	0	0	0	0
TCL1A	0	0	0	0
HAP1	0	0	0	0
WBP2	0	0	0	0
CYBB	0	0	0	0
TUBB4B	0	0	0	0
ADCY2	0	0	0	0
C1QC	0	0	0	0
C1QB	0	0	0	0
C1QA	0	0	0	0
MELTF	0	0	0	0
URB2	0	0	0	0
HEY1	0	0	0	0
SIGMAR1	0	0	0	0
ADA	0	0	0	0
PIRT	0	0	0	0
ZMPSTE24	0	0	0	0
KCNAB2	0	0	0	0
ADCY5	0	0	0	0
GNAO1	0	0	0	0
YTHDF1	0	0	0	0
JUNB	0	0	0	0
XPO4	0	0	0	0
FFAR2	0	0	0	0
KATNA1	0	0	0	0
PSAP	0	0	0	0
PTPRM	0	0	0	0
SERPING1	0	0	0	0
ULK2	0	0	0	0
TRIM26	0	0	0	0
FFAR3	0	0	0	0
MLLT1	0	0	0	0
NRROS	0	0	0	0
CLINT1	0	0	0	0
ARL2	0	0	0	0
USP35	0	0	0	0
ANKS6	0	0	0	0
RGS11	0	0	0	0
CYTH3	0	0	0	0
NEK8	0	0	0	0
MAP7	0	0	0	0
KMT5A	0	0	0	0
HSPB8	0	0	0	0
TBCA	0	0	0	0
AKIP1	0	0	0	0
DCX	0	0	0	0
TBCC	0	0	0	0
IAPP	0	0	0	0
TBCE	0	0	0	0
CNP	0	0	0	0
MAP6	0	0	0	0
MAP10	0	0	0	0
TBCD	0	0	0	0
IL21R	0	0	0	0
DCLK1	0	0	0	0
GDA	0	0	0	0
KIF22	0	0	0	0
ADNP	0	0	0	0
SERPINE2	0	0	0	0
SPRY2	0	0	0	0
MACF1	0	0	0	0
ISL1	0	0	0	0
GNPTG	0	0	0	0
OPA1	0	0	0	0
GNPTAB	0	0	0	0
BABAM2	0	0	0	0
AXIN1	0	0	0	0
IL33	0	0	0	0
GOPC	0	0	0	0
ZBED3	0	0	0	0
NTSR1	0	0	0	0
CRMP1	0	0	0	0
DNAJB12	0	0	0	0
TLR1	0	0	0	0
SACM1L	0	0	0	0
TARBP2	0	0	0	0
CALML6	0	0	0	0
STK4	0	0	0	0
NEK7	0	0	0	0
WDR77	0	0	0	0
PAX1	0	0	0	0
HIF1AN	0	0	0	0
GLIPR1	0	0	0	0
RXFP2	0	0	0	0
TRPA1	0	0	0	0
ZNF606	0	0	0	0
INSL3	0	0	0	0
GOLGA4	0	0	0	0
AXIN2	0	0	0	0
IRF3	0	0	0	0
LRRK2	0	0	0	0
TICAM2	0	0	0	0
SOX9	0	0	0	0
SERPINF1	0	0	0	0
ZNF219	0	0	0	0
CASTOR1	0	0	0	0
MOB4	0	0	0	0
ITM2B	0	0	0	0
RXFP3	0	0	0	0
PHB	0	0	0	0
HIPK2	0	0	0	0
CASP12	0	0	0	0
CALCA	0	0	0	0
P2RY12	0	0	0	0
CTNND2	0	0	0	0
CPAMD8	0	0	0	0
ADRA2C	0	0	0	0
GCGR	0	0	0	0
TAS2R7	0	0	0	0
MIIP	0	0	0	0
C5	0	0	0	0
C8G	0	0	0	0
C6	0	0	0	0
C8A	0	0	0	0
C8B	0	0	0	0
C9	0	0	0	0
C7	0	0	0	0
MEOX1	0	0	0	0
PAQR8	0	0	0	0
NPBWR2	0	0	0	0
LRIT1	0	0	0	0
GRM3	0	0	0	0
HTR1B	0	0	0	0
NPBWR1	0	0	0	0
OXER1	0	0	0	0
UMOD	0	0	0	0
HTR1F	0	0	0	0
HTR1E	0	0	0	0
HTR5A	0	0	0	0
GPR39	0	0	0	0
DCAF7	0	0	0	0
PAQR7	0	0	0	0
GPR17	0	0	0	0
GRM6	0	0	0	0
GRM2	0	0	0	0
CALCR	0	0	0	0
CALCRL	0	0	0	0
PROZ	0	0	0	0
CRCP	0	0	0	0
UBE2I	0	0	0	0
FCN1	0	0	0	0
DNAJB1	0	0	0	0
GGCX	0	0	0	0
HNRNPA3	0	0	0	0
MASP1	0	0	0	0
AP2B1	0	0	0	0
SELENOW	0	0	0	0
IL1RL1	0	0	0	0
KCTD11	0	0	0	0
FCN3	0	0	0	0
SELENOWP1	0	0	0	0
INSL5	0	0	0	0
BABAM1	0	0	0	0
RPS6KB1	0	0	0	0
USP11	0	0	0	0
SERPINA10	0	0	0	0
F10	0	0	0	0
SFRP4	0	0	0	0
TRABD2B	0	0	0	0
TRABD2A	0	0	0	0
NOTUM	0	0	0	0
SFRP2	0	0	0	0
UBQLN2	0	0	0	0
PTPRD	0	0	0	0
FRZB	0	0	0	0
SFRP5	0	0	0	0
FCN2	0	0	0	0
F9	0	0	0	0
TANC2	0	0	0	0
F5	0	0	0	0
RASSF2	0	0	0	0
PPFIA2	0	0	0	0
WLS	0	0	0	0
GABARAP	0	0	0	0
MLN	0	0	0	0
MIAT	0	0	0	0
TMED1	0	0	0	0
DIXDC1	0	0	0	0
NEK6	0	0	0	0
SUPT16H	0	0	0	0
PTP4A3	0	0	0	0
MSI2	0	0	0	0
DHX15	0	0	0	0
MAK	0	0	0	0
AAK1	0	0	0	0
PPFIA1	0	0	0	0
XPC	0	0	0	0
FZR1	0	0	0	0
CETN2	0	0	0	0
ING1	0	0	0	0
RBM17	0	0	0	0
FBXO31	0	0	0	0
MAD2L2	0	0	0	0
SIAH2	0	0	0	0
CADM1	0	0	0	0
TAB3	0	0	0	0
RBM5	0	0	0	0
FBXO46	0	0	0	0
SPSB1	0	0	0	0
CHERP	0	0	0	0
OR3A4P	0	0	0	0
SMURF1	0	0	0	0
CDC20	0	0	0	0
CNOT3	0	0	0	0
USP34	0	0	0	0
GAB2	0	0	0	0
ZYX	0	0	0	0
PTGDR2	0	0	0	0
CBX8	0	0	0	0
TMTC3	0	0	0	0
SORBS2	0	0	0	0
CNOT8	0	0	0	0
SYNPO	0	0	0	0
NEDD4	0	0	0	0
RNF8	0	0	0	0
CHI3L1	0	0	0	0
AAGAB	0	0	0	0
ATAD3A	0	0	0	0
OOEP	0	0	0	0
STK38L	0	0	0	0
KHDC3L	0	0	0	0
PTPN22	0	0	0	0
PTMA	0	0	0	0
PADI2	0	0	0	0
ETV4	0	0	0	0
AP3D1	0	0	0	0
IFT20	0	0	0	0
SRSF6	0	0	0	0
ALDOA	0	0	0	0
SP7	0	0	0	0
MAP3K12	0	0	0	0
HUS1	0	0	0	0
CMA1	0	0	0	0
DUSP2	0	0	0	0
MBIP	0	0	0	0
FRY	0	0	0	0
MAP2K4	0	0	0	0
IKBKE	0	0	0	0
NFATC1	0	0	0	0
CHD3	0	0	0	0
TAOK1	0	0	0	0
FBXO21	0	0	0	0
WNK3	0	0	0	0
MAPK8IP2.1	0	0	0	0
JARID2	0	0	0	0
DEPDC1	0	0	0	0
TIMP2	0	0	0	0
PRDM14	0	0	0	0
F2	0	0	0	0
CENPF	0	0	0	0
PPP5C	0	0	0	0
DUSP16	0	0	0	0
FCN2.1	0	0	0	0
EID1	0	0	0	0
ZNF496	0	0	0	0
MASP2	0	0	0	0
FGL2	0	0	0	0
HMGB1	0	0	0	0
LIN28A	0	0	0	0
SPI1	0	0	0	0
EIF3G	0	0	0	0
CPEB4	0	0	0	0
CD247	0	0	0	0
SMARCA4	0	0	0	0
STMN1	0	0	0	0
BICRA	0	0	0	0
IL34	0	0	0	0
CRK	0	0	0	0
PBRM1	0	0	0	0
FANCA	0	0	0	0
EPB41L4B	0	0	0	0
TRAV24	0	0	0	0
TRAJ18	0	0	0	0
TRB	0	0	0	0
TRBC2	0	0	0	0
TRBV17	0	0	0	0
TRAC	0	0	0	0
BICRAL	0	0	0	0
FGF13.1	0	0	0	0
RFXAP	0	0	0	0
KLF1	0	0	0	0
NGDN	0	0	0	0
ADGRG1	0	0	0	0
CDK5RAP3	0	0	0	0
ARID4A	0	0	0	0
HOXC13	0	0	0	0
RB1	0	0	0	0
DPF3	0	0	0	0
NEK9	0	0	0	0
CD82	0	0	0	0
SERPINB4	0	0	0	0
ELK1	0	0	0	0
TRPC4AP	0	0	0	0
PAX8	0	0	0	0
MAPK8IP3	0	0	0	0
MAPKBP1	0	0	0	0
CHMP4B	0	0	0	0
FOXM1	0	0	0	0
SOX10	0	0	0	0
VASP	0	0	0	0
OLIG1	0	0	0	0
CST3	0	0	0	0
CD276	0	0	0	0
PRSS50	0	0	0	0
NFATC4	0	0	0	0
HOXA10	0	0	0	0
ARMCX3	0	0	0	0
BLCAP	0	0	0	0
GRIN3B	0	0	0	0
DPPA3	0	0	0	0
NFKBIA	0	0	0	0
GNA12	0	0	0	0
TBC1D4	0	0	0	0
MAF1	0	0	0	0
SOX5	0	0	0	0
CHRNA3	0	0	0	0
PPP1R26	0	0	0	0
UBXN11	0	0	0	0
RBFOX2	0	0	0	0
TTR	0	0	0	0
CST7	0	0	0	0
BRD9	0	0	0	0
BIRC5	0	0	0	0
DACT1	0	0	0	0
SERPINB2	0	0	0	0
HIST1H1C	0	0	0	0
ANKLE2	0	0	0	0
ARID2	0	0	0	0
TICAM1	0	0	0	0
APLF	0	0	0	0
CDCA8	0	0	0	0
SMYD2	0	0	0	0
RCAN1	0	0	0	0
RFX1	0	0	0	0
WDFY1	0	0	0	0
PARP6	0	0	0	0
CSTB	0	0	0	0
CREG1	0	0	0	0
GTF2I	0	0	0	0
CCL24	0	0	0	0
CASP12.1	0	0	0	0
AHCYL1	0	0	0	0
CCL26	0	0	0	0
HNRNPF	0	0	0	0
SPTBN4	0	0	0	0
SELPLG	0	0	0	0
SPHK2	0	0	0	0
MIIP.1	0	0	0	0
CDK6	0	0	0	0
PKD1L1	0	0	0	0
AXL	0	0	0	0
TMPRSS15	0	0	0	0
PKD1L2	0	0	0	0
RARRES1	0	0	0	0
UBR1	0	0	0	0
CCNY	0	0	0	0
SARM1	0	0	0	0
IFI16	0	0	0	0
EDEM1	0	0	0	0
HP	0	0	0	0
FOS	0	0	0	0
VTI1B	0	0	0	0
TCP1	0	0	0	0
SCAMP2	0	0	0	0
FOXRED2	0	0	0	0
STX7	0	0	0	0
TMPO	0	0	0	0
ANXA6	0	0	0	0
SELENOS	0	0	0	0
CCT7	0	0	0	0
ASB11	0	0	0	0
PDE4B	0	0	0	0
CCT6A	0	0	0	0
ST13	0	0	0	0
SNAP23	0	0	0	0
STX6	0	0	0	0
CCT5	0	0	0	0
CCT8	0	0	0	0
CCT3	0	0	0	0
CCT2	0	0	0	0
CCT4	0	0	0	0
CCT6B	0	0	0	0
MAN1B1	0	0	0	0
VAMP8	0	0	0	0
ASIC3	0	0	0	0
VPS25	0	0	0	0
CDC37L1	0	0	0	0
PDE4A	0	0	0	0
PDE4C	0	0	0	0
STAM2	0	0	0	0
SEC61G	0	0	0	0
RAB27A	0	0	0	0
C1RL	0	0	0	0
VAMP1	0	0	0	0
SYTL1	0	0	0	0
KRT6A	0	0	0	0
ASIC2	0	0	0	0
AGA	0	0	0	0
RPN1	0	0	0	0
CFTR	0	0	0	0
DIMT1	0	0	0	0
SAR1B	0	0	0	0
SEC31B	0	0	0	0
SEC24B	0	0	0	0
SEC23B	0	0	0	0
SEC24A	0	0	0	0
SEC13	0	0	0	0
SEC23A	0	0	0	0
SEC31A	0	0	0	0
PROS1	0	0	0	0
CCL4	0	0	0	0
CCL4L1	0	0	0	0
GANAB	0	0	0	0
MYO5B	0	0	0	0
CDK14	0	0	0	0
UGGT1	0	0	0	0
STOM	0	0	0	0
LINC00858	0	0	0	0
MIS18A	0	0	0	0
STX16	0	0	0	0
MYO1A	0	0	0	0
NOL10	0	0	0	0
RHBDF2	0	0	0	0
OST4	0	0	0	0
OIP5	0	0	0	0
SLC26A8	0	0	0	0
SLC26A3	0	0	0	0
DAD1	0	0	0	0
STT3B	0	0	0	0
RPN2	0	0	0	0
STT3A	0	0	0	0
ALPK1	0	0	0	0
SLC26A9	0	0	0	0
GAS6	0	0	0	0
SYTL5	0	0	0	0
MAGEC2	0	0	0	0
MMP17	0	0	0	0
PRRX1	0	0	0	0
KDM2A	0	0	0	0
MIER1	0	0	0	0
IFT88	0	0	0	0
EID3	0	0	0	0
AATF	0	0	0	0
XIAP	0	0	0	0
CDCA4	0	0	0	0
SCARA3	0	0	0	0
RNF6	0	0	0	0
HACE1	0	0	0	0
BIRC2	0	0	0	0
GGA3	0	0	0	0
RNF220	0	0	0	0
UBE2B	0	0	0	0
TRIM11	0	0	0	0
KEAP1	0	0	0	0
NEDD4L	0	0	0	0
CRNDE	0	0	0	0
ZC4H2	0	0	0	0
RBM45	0	0	0	0
NHLRC1	0	0	0	0
PELI2	0	0	0	0
DPP3	0	0	0	0
TNFRSF13B	0	0	0	0
TNFSF13	0	0	0	0
DMBT1	0	0	0	0
SNX5	0	0	0	0
MAST2	0	0	0	0
CLTCL1	0	0	0	0
DLEU7	0	0	0	0
UBE2S	0	0	0	0
RNF41	0	0	0	0
UBA1	0	0	0	0
TRIM5	0	0	0	0
RNF185	0	0	0	0
JMJD6	0	0	0	0
PJA1	0	0	0	0
UBE2H	0	0	0	0
RBCK1	0	0	0	0
TRIM56	0	0	0	0
ARIH1	0	0	0	0
RNF43	0	0	0	0
ZNRF1	0	0	0	0
RNF168	0	0	0	0
MIB2	0	0	0	0
TNFRSF17	0	0	0	0
UBE3C	0	0	0	0
CLEC16A	0	0	0	0
RNF180	0	0	0	0
BCL2L12	0	0	0	0
CALCOCO2	0	0	0	0
WEE1	0	0	0	0
MTPAP	0	0	0	0
EIF4G1	0	0	0	0
TNFSF12	0	0	0	0
NLRX1	0	0	0	0
ITCH	0	0	0	0
SYVN1	0	0	0	0
IL17RA	0	0	0	0
MID1	0	0	0	0
BIRC3	0	0	0	0
IMP3	0	0	0	0
TTC3	0	0	0	0
IL17F	0	0	0	0
IL17RB	0	0	0	0
KMT2A	0	0	0	0
KDM3B	0	0	0	0
TRIM22	0	0	0	0
NDFIP1	0	0	0	0
TRIM44	0	0	0	0
NOSIP	0	0	0	0
PPP1R15B	0	0	0	0
IL17B	0	0	0	0
IL17A	0	0	0	0
EIF2S1	0	0	0	0
IL17RC	0	0	0	0
IL25	0	0	0	0
CTSS	0	0	0	0
SIN3B	0	0	0	0
CYLD	0	0	0	0
MYT1	0	0	0	0
PPP4R1	0	0	0	0
XRCC4	0	0	0	0
MYT1L	0	0	0	0
XRN1	0	0	0	0
MAD2L2.1	0	0	0	0
RANGAP1	0	0	0	0
N4BP1	0	0	0	0
DBI	0	0	0	0
SPATA2	0	0	0	0
CCNH	0	0	0	0
KAT2B	0	0	0	0
TRAF6	0	0	0	0
TRAF2	0	0	0	0
UBE2D3	0	0	0	0
MNAT1	0	0	0	0
TNFRSF14	0	0	0	0
TAOK3	0	0	0	0
CERNA1	0	0	0	0
NDFIP2	0	0	0	0
CDCA3	0	0	0	0
RCAN1.1	0	0	0	0
TNFSF13B	0	0	0	0
IRAK2	0	0	0	0
ZFAND6	0	0	0	0
MPHOSPH10	0	0	0	0
TIFA	0	0	0	0
GPR108	0	0	0	0
USP31	0	0	0	0
OTUD7A	0	0	0	0
NLRP11	0	0	0	0
GBP4	0	0	0	0
ZFHX3	0	0	0	0
TIFAB	0	0	0	0
SIGIRR	0	0	0	0
MCM5	0	0	0	0
TRAFD1	0	0	0	0
RNASET2	0	0	0	0
STK26	0	0	0	0
NLRC3	0	0	0	0
ZNF675	0	0	0	0
SMNDC1	0	0	0	0
UBR5	0	0	0	0
SMURF2	0	0	0	0
FHL2	0	0	0	0
CDC27	0	0	0	0
IL11RA	0	0	0	0
PARP12	0	0	0	0
KPNA4	0	0	0	0
MED19	0	0	0	0
MBTPS2	0	0	0	0
EPCAM	0	0	0	0
BMPR2	0	0	0	0
CXCL11	0	0	0	0
AXL.1	0	0	0	0
CREB3L3	0	0	0	0
RARRES1.1	0	0	0	0
RAB35	0	0	0	0
HJV	0	0	0	0
TNFRSF9	0	0	0	0
RPL41	0	0	0	0
PTBP1	0	0	0	0
CASP12.2	0	0	0	0
EGLN3	0	0	0	0
MITF	0	0	0	0
RAVER1	0	0	0	0
MYL12A	0	0	0	0
MYL12B	0	0	0	0
OTUB2	0	0	0	0
TFE3	0	0	0	0
TTK	0	0	0	0
MARCKS	0	0	0	0
TFAP2B	0	0	0	0
YEATS4	0	0	0	0
ARAF	0	0	0	0
NIPA1	0	0	0	0
FSTL1	0	0	0	0
PICALM	0	0	0	0
VDAC3	0	0	0	0
DGCR8	0	0	0	0
PARK7	0	0	0	0
CALM1	0	0	0	0
CALM2	0	0	0	0
CALM3	0	0	0	0
MUC1	0	0	0	0
CST7.1	0	0	0	0
DROSHA	0	0	0	0
SERPINB4.1	0	0	0	0
BMPR1B	0	0	0	0
ASIP	0	0	0	0
MRAP2	0	0	0	0
BCAS3	0	0	0	0
HMGA2	0	0	0	0
PROS1.1	0	0	0	0
CRKL	0	0	0	0
QKI	0	0	0	0
TNKS	0	0	0	0
IFIT3	0	0	0	0
KLK1	0	0	0	0
ADAM12	0	0	0	0
AEBP1	0	0	0	0
STAP2	0	0	0	0
PCP4	0	0	0	0
TAOK1.1	0	0	0	0
EIF3H	0	0	0	0
SNRPA.1	0	0	0	0
BRK1	0	0	0	0
UBLCP1	0	0	0	0
SEH1L	0	0	0	0
PLAA	0	0	0	0
ARR3	0	0	0	0
ERLEC1	0	0	0	0
SH3PXD2B	0	0	0	0
TTLL5	0	0	0	0
MYOF	0	0	0	0
CCS	0	0	0	0
IQCF1	0	0	0	0
ACVRL1	0	0	0	0
NOXO1	0	0	0	0
GAS6.1	0	0	0	0
PACSIN3	0	0	0	0
GALNT1	0	0	0	0
FUT1	0	0	0	0
CASP7	0	0	0	0
CTSL	0	0	0	0
TRIM35	0	0	0	0
CXCR1	0	0	0	0
SMN2.1	0	0	0	0
SMN1.1	0	0	0	0
PSMD2	0	0	0	0
ZNF512B	0	0	0	0
SRPX	0	0	0	0
CABP1	0	0	0	0
E4F1	0	0	0	0
GDI2	0	0	0	0
IK	0	0	0	0
PPP1R15A	0	0	0	0
CXCL6	0	0	0	0
GMDS	0	0	0	0
MINCR	0	0	0	0
PTPN4	0	0	0	0
CXCL8	0	0	0	0
ADD3	0	0	0	0
ADD2	0	0	0	0
CELF1	0	0	0	0
PDPK1	0	0	0	0
RBM24	0	0	0	0
MAP3K14	0	0	0	0
S100B	0	0	0	0
HNRNPH2	0	0	0	0
CPEB2	0	0	0	0
CCNC	0	0	0	0
MED26	0	0	0	0
CD99	0	0	0	0
RAC3	0	0	0	0
TNK2	0	0	0	0
PKM	0	0	0	0
PBK.1	0	0	0	0
KPNA1	0	0	0	0
RHOG	0	0	0	0
CAPRIN1	0	0	0	0
LSINCT5	0	0	0	0
MBD2	0	0	0	0
ING2	0	0	0	0
HEMGN	0	0	0	0
PPIA	0	0	0	0
MED13	0	0	0	0
MPL	0	0	0	0
ELAVL3	0	0	0	0
TNKS2	0	0	0	0
TAP1	0	0	0	0
MED27	0	0	0	0
INTU	0	0	0	0
ERCC1	0	0	0	0
SNAI3	0	0	0	0
SAMD4A	0	0	0	0
MED24	0	0	0	0
MED7	0	0	0	0
GALNT3	0	0	0	0
ADAM19	0	0	0	0
GATA1	0	0	0	0
BAG2	0	0	0	0
OTOP1	0	0	0	0
TAP2	0	0	0	0
HSPA12A	0	0	0	0
CTF1	0	0	0	0
MED16	0	0	0	0
MED21	0	0	0	0
DDX41	0	0	0	0
ARNTL2	0	0	0	0
MED11	0	0	0	0
MED30	0	0	0	0
MED18	0	0	0	0
MED29	0	0	0	0
MED9	0	0	0	0
MED12L	0	0	0	0
MED22	0	0	0	0
MED6	0	0	0	0
MED4	0	0	0	0
TAPBP	0	0	0	0
ARHGEF26	0	0	0	0
ASCL3	0	0	0	0
COL11A1	0	0	0	0
PGF	0	0	0	0
VEGFB	0	0	0	0
THPO	0	0	0	0
SIM2	0	0	0	0
BHLHA15	0	0	0	0
SFTPD	0	0	0	0
F2RL3	0	0	0	0
STAT1	0	0	0	0
TSC22D2	0	0	0	0
STIP1	0	0	0	0
SETD3	0	0	0	0
HSPB2	0	0	0	0
UBQLN4	0	0	0	0
MMP24	0	0	0	0
RHOBTB3	0	0	0	0
F2RL1	0	0	0	0
PLXNA3	0	0	0	0
LATS2	0	0	0	0
NLRC5	0	0	0	0
PLXNA4	0	0	0	0
AZU1	0	0	0	0
MYL6	0	0	0	0
MYL6B	0	0	0	0
MYL1	0	0	0	0
MYL3	0	0	0	0
MEPCE	0	0	0	0
PTPRD.1	0	0	0	0
LPAR5	0	0	0	0
RAB9A	0	0	0	0
DUSP3	0	0	0	0
S1PR4	0	0	0	0
GPN1	0	0	0	0
LPAR4	0	0	0	0
TMPRSS2	0	0	0	0
AREL1	0	0	0	0
LGALS3	0	0	0	0
H19	0	0	0	0
EIF2AK2	0	0	0	0
TARDBP	0	0	0	0
B2M	0	0	0	0
PYDC2	0	0	0	0
BRAP	0	0	0	0
GRB10	0	0	0	0
RAC2	0	0	0	0
NDRG1.1	0	0	0	0
HOXA5	0	0	0	0
LRPAP1	0	0	0	0
CSF1R	0	0	0	0
AIF1	0	0	0	0
RHBDF1	0	0	0	0
CREB3L1	0	0	0	0
IL3RA	0	0	0	0
BIRC6	0	0	0	0
AKAP12	0	0	0	0
MED20	0	0	0	0
CIB1	0	0	0	0
AGR2	0	0	0	0
THRSP	0	0	0	0
PYDC1	0	0	0	0
TIMD4	0	0	0	0
FERMT2	0	0	0	0
XBP1	0	0	0	0
BAG5	0	0	0	0
MCTS1	0	0	0	0
FBN2	0	0	0	0
ITGA7	0	0	0	0
APPL1	0	0	0	0
MED31	0	0	0	0
FLT1	0	0	0	0
CST6	0	0	0	0
STAU2	0	0	0	0
CD164	0	0	0	0
ESRRG	0	0	0	0
MED17	0	0	0	0
GAS2	0	0	0	0
IL34.1	0	0	0	0
FGF11	0	0	0	0
GLB1	0	0	0	0
CNTN2	0	0	0	0
RASGEF1A	0	0	0	0
OLA1	0	0	0	0
MED10	0	0	0	0
VHLL	0	0	0	0
LYZ	0	0	0	0
RASGEF1B	0	0	0	0
HIST1H4PS1	0	0	0	0
HIST1H4G	0	0	0	0
RAP2A	0	0	0	0
TTBK2	0	0	0	0
ADIPOR2	0	0	0	0
FKBP10	0	0	0	0
ANXA7	0	0	0	0
PPM1F	0	0	0	0
CAPN2	0	0	0	0
ADD1	0	0	0	0
CELA2A	0	0	0	0
HEY2	0	0	0	0
MAGI3	0	0	0	0
NPAS4	0	0	0	0
MYBBP1A	0	0	0	0
ZMAT2	0	0	0	0
PYCARD	0	0	0	0
LARP7	0	0	0	0
SEPTIN2	0	0	0	0
PMEPA1	0	0	0	0
USP50	0	0	0	0
CFD	0	0	0	0
TMEM219	0	0	0	0
AHSA1	0	0	0	0
NMT1	0	0	0	0
JUP	0	0	0	0
RABGAP1	0	0	0	0
DUS2	0	0	0	0
TRPA1.1	0	0	0	0
USF1	0	0	0	0
P4HTM	0	0	0	0
CCDC178	0	0	0	0
CAPNS2	0	0	0	0
TSGA10	0	0	0	0
CELA3B	0	0	0	0
ADAMTS8	0	0	0	0
HDLBP	0	0	0	0
SEMA6B	0	0	0	0
PRDX4	0	0	0	0
UBXN7	0	0	0	0
VGLL1	0	0	0	0
VGLL2	0	0	0	0
CELA3A	0	0	0	0
STRBP	0	0	0	0
S100A12	0	0	0	0
WTIP	0	0	0	0
NCOA3	0	0	0	0
MED25	0	0	0	0
AMBP	0	0	0	0
SPINK5	0	0	0	0
IL15RA	0	0	0	0
AGER	0	0	0	0
BAP1	0	0	0	0
SPAG9	0	0	0	0
KLF5	0	0	0	0
MST1R	0	0	0	0
PIP4P1	0	0	0	0
PTPN21	0	0	0	0
PDK1	0	0	0	0
PFKFB4	0	0	0	0
ATXN3L	0	0	0	0
MST1	0	0	0	0
GIT2	0	0	0	0
PRTN3	0	0	0	0
MMP8	0	0	0	0
SOCS3	0	0	0	0
SFTPA1	0	0	0	0
CIP2A	0	0	0	0
TWIST2	0	0	0	0
CBFA2T3	0	0	0	0
GZMK	0	0	0	0
PDXP	0	0	0	0
SH2D4A	0	0	0	0
COLQ	0	0	0	0
LIMA1	0	0	0	0
ACBD6	0	0	0	0
VPS18	0	0	0	0
SOSTDC1	0	0	0	0
ANKRD12	0	0	0	0
TFPI	0	0	0	0
NMT2	0	0	0	0
REG3G	0	0	0	0
SERPINB1	0	0	0	0
LDLR	0	0	0	0
F8	0	0	0	0
CSF1	0	0	0	0
GRK4	0	0	0	0
ANKRD11	0	0	0	0
NRG1.1	0	0	0	0
AKAP8.1	0	0	0	0
PDLIM5.1	0	0	0	0
TAF7L	0	0	0	0
TAF11	0	0	0	0
TAF13	0	0	0	0
TAF8	0	0	0	0
DCAF6.1	0	0	0	0
BIRC6.1	0	0	0	0
IGFBP1	0	0	0	0
MMP11	0	0	0	0
KLF6.1	0	0	0	0
APIP	0	0	0	0
WDFY2.1	0	0	0	0
CCNDBP1.1	0	0	0	0
REST	0	0	0	0
CEBPZ	0	0	0	0
PTK2B	0	0	0	0
NPHP1	0	0	0	0
PTH1R	0	0	0	0
ZFP90	0	0	0	0
TCTN3	0	0	0	0
PTH	0	0	0	0
PITPNM3	0	0	0	0
PTHLH	0	0	0	0
PTPN6	0	0	0	0
RGS3.1	0	0	0	0
TCIRG1	0	0	0	0
PASD1	0	0	0	0
CDKN2AIP	0	0	0	0
SIGLEC10	0	0	0	0
SIGLEC8	0	0	0	0
FGFRL1	0	0	0	0
FCRL2	0	0	0	0
CIPC	0	0	0	0
SRSF5	0	0	0	0
RLN1.1	0	0	0	0
SIGLEC6	0	0	0	0
RLN2.1	0	0	0	0
CD72	0	0	0	0
KLRD1	0	0	0	0
CD22	0	0	0	0
LILRB4	0	0	0	0
CALR.1	0	0	0	0
ZBTB7C	0	0	0	0
DCLRE1C.1	0	0	0	0
CERNA1.1	0	0	0	0
RAMP2	0	0	0	0
TESMIN.1	0	0	0	0
DLG3	0	0	0	0
CLOCK	0	0	0	0
RNF38	0	0	0	0
RAI1	0	0	0	0
SIX3.1	0	0	0	0
NR3C1	0	0	0	0
SERPINC1.1	0	0	0	0
FBXL12	0	0	0	0
KLRC2	0	0	0	0
PTMS	0	0	0	0
TP73	0	0	0	0
CIART	0	0	0	0
NR4A3	0	0	0	0
NR3C2	0	0	0	0
CHD1.1	0	0	0	0
ID4	0	0	0	0
CLTC.1	0	0	0	0
SUB1	0	0	0	0
PTPRM.1	0	0	0	0
ARL2BP	0	0	0	0
ONECUT1	0	0	0	0
PMF1	0	0	0	0
CDKN2A	0	0	0	0
LHCGR	0	0	0	0
ATG5	0	0	0	0
NDRG1.2	0	0	0	0
LDLRAP1.1	0	0	0	0
XPO4.1	0	0	0	0
SNRPA.2	0	0	0	0
PSMC3	0	0	0	0
TBRG1	0	0	0	0
OCRL.1	0	0	0	0
NSUN2	0	0	0	0
NECTIN3	0	0	0	0
CGB5	0	0	0	0
CGB7	0	0	0	0
CGB2	0	0	0	0
CGB8	0	0	0	0
CGB1	0	0	0	0
CGB3	0	0	0	0
LHB	0	0	0	0
MVK	0	0	0	0
RABGAP1L	0	0	0	0
KCTD11.1	0	0	0	0
ISOC2	0	0	0	0
EIF5A	0	0	0	0
DEDD2	0	0	0	0
ALX3.1	0	0	0	0
SERPINE2.1	0	0	0	0
DUBR	0	0	0	0
ATG16L1	0	0	0	0
TBP	0	0	0	0
DDX3X	0	0	0	0
USP22.1	0	0	0	0
FBXO22	0	0	0	0
CIZ1.1	0	0	0	0
HTR2A	0	0	0	0
SMN2.2	0	0	0	0
SMN1.2	0	0	0	0
PAX6.1	0	0	0	0
AKIP1.1	0	0	0	0
CPE	0	0	0	0
DOHH	0	0	0	0
MAFA.1	0	0	0	0
BCL2L12.1	0	0	0	0
IL21R.1	0	0	0	0
SFMBT1	0	0	0	0
FBXL2	0	0	0	0
CPAMD8.1	0	0	0	0
DYNLT1	0	0	0	0
TAF1L	0	0	0	0
WIPI2	0	0	0	0
KIR2DL4	0	0	0	0
ISL1.1	0	0	0	0
UMOD.1	0	0	0	0
BRF2	0	0	0	0
NRL	0	0	0	0
ABT1	0	0	0	0
RAB33A	0	0	0	0
FCN1.1	0	0	0	0
ZNF76	0	0	0	0
PDZD3.1	0	0	0	0
RNF34	0	0	0	0
MPDZ	0	0	0	0
FCN3.1	0	0	0	0
ESF1	0	0	0	0
HNRNPUL1	0	0	0	0
DR1	0	0	0	0
FIZ1	0	0	0	0
LTBR	0	0	0	0
TLE2	0	0	0	0
MDFIC	0	0	0	0
CELA1	0	0	0	0
TRIM65	0	0	0	0
IL15RA.1	0	0	0	0
MSI1	0	0	0	0
MASP1.1	0	0	0	0
NTSR1.1	0	0	0	0
ESCO2	0	0	0	0
LTB	0	0	0	0
CXCL3	0	0	0	0
CTNND2.1	0	0	0	0
KDM1A	0	0	0	0
RFWD3	0	0	0	0
HIF1AN.1	0	0	0	0
MEOX1.1	0	0	0	0
GLIPR1.1	0	0	0	0
ESCO1	0	0	0	0
OPA1.1	0	0	0	0
PRDM16	0	0	0	0
GPR39.1	0	0	0	0
PDCD1LG2	0	0	0	0
NRROS.1	0	0	0	0
ZNF189	0	0	0	0
UBE2I.1	0	0	0	0
NGFR	0	0	0	0
CYBB.1	0	0	0	0
JADE2	0	0	0	0
PTPRD.2	0	0	0	0
TLE6	0	0	0	0
FCN2.2	0	0	0	0
RCOR2	0	0	0	0
EDF1	0	0	0	0
TARBP2.1	0	0	0	0
PAX1.1	0	0	0	0
SNAI2	0	0	0	0
TET3	0	0	0	0
CRTAC1	0	0	0	0
SUV39H2	0	0	0	0
ZNF606.1	0	0	0	0
IFI30	0	0	0	0
SERPINA10.1	0	0	0	0
XPC.1	0	0	0	0
F2.1	0	0	0	0
F10.1	0	0	0	0
SOX9.1	0	0	0	0
PAX3	0	0	0	0
ZNF219.1	0	0	0	0
PCTP	0	0	0	0
UBQLN2.1	0	0	0	0
KIF1B	0	0	0	0
F9.1	0	0	0	0
CETN2.1	0	0	0	0
SSX2	0	0	0	0
SSX2B	0	0	0	0
MASP2.1	0	0	0	0
F5.1	0	0	0	0
FGL2.1	0	0	0	0
HMGB1.1	0	0	0	0
NEK7.1	0	0	0	0
CITED2	0	0	0	0
INPP5D	0	0	0	0
USP26	0	0	0	0
PROZ.1	0	0	0	0
MSI2.1	0	0	0	0
GGCX.1	0	0	0	0
HNRNPA3.1	0	0	0	0
CDC73	0	0	0	0
KIF1BP	0	0	0	0
TNFRSF1B	0	0	0	0
CD3E	0	0	0	0
AURKA	0	0	0	0
IFIT3.1	0	0	0	0
MACF1.1	0	0	0	0
COPS6	0	0	0	0
MCPH1	0	0	0	0
CD3G	0	0	0	0
CD3D	0	0	0	0
FBXO31.1	0	0	0	0
SMARCA2	0	0	0	0
CHRNA3.1	0	0	0	0
MPO	0	0	0	0
ZMIZ2	0	0	0	0
GYS2	0	0	0	0
ASB3	0	0	0	0
KLHL18	0	0	0	0
AXIN1.1	0	0	0	0
PTP4A3.1	0	0	0	0
SERPINF1.1	0	0	0	0
RABL6	0	0	0	0
ZBED3.1	0	0	0	0
CRMP1.1	0	0	0	0
DLX5	0	0	0	0
PON1	0	0	0	0
ERCC8	0	0	0	0
FBXO46.1	0	0	0	0
AURKAIP1	0	0	0	0
RPS6KB1.1	0	0	0	0
CDK2	0	0	0	0
GAK	0	0	0	0
ITGAL	0	0	0	0
CNR1	0	0	0	0
FSCN1	0	0	0	0
SPDYE4	0	0	0	0
CCNO	0	0	0	0
VAPA	0	0	0	0
CCNE2	0	0	0	0
ARG1	0	0	0	0
RASSF5	0	0	0	0
MLN.1	0	0	0	0
GOLGA4.1	0	0	0	0
CNRIP1	0	0	0	0
ABRAXAS1	0	0	0	0
NOS2	0	0	0	0
HECA	0	0	0	0
CDK2AP2	0	0	0	0
CDK2AP1	0	0	0	0
CTSK	0	0	0	0
MTA1	0	0	0	0
YTHDF1.1	0	0	0	0
PYHIN1	0	0	0	0
PITX3	0	0	0	0
DHRS2	0	0	0	0
GORAB	0	0	0	0
NCKAP1	0	0	0	0
SRPX.1	0	0	0	0
PPP1R15A.1	0	0	0	0
FKBP3	0	0	0	0
RPS27L	0	0	0	0
ICAM2	0	0	0	0
ICAM3	0	0	0	0
ESM1	0	0	0	0
MDM2	0	0	0	0
LAT	0	0	0	0
SFTPA1.1	0	0	0	0
RABAC1	0	0	0	0
HMOX1	0	0	0	0
FSBP	0	0	0	0
RAD54B	0	0	0	0
PHLDB3	0	0	0	0
CDKN3	0	0	0	0
CRKL.1	0	0	0	0
OR3A4P.1	0	0	0	0
SF3A3	0	0	0	0
SMC1A	0	0	0	0
NUDCD2	0	0	0	0
NR1I3	0	0	0	0
ZNF366	0	0	0	0
IK.1	0	0	0	0
DDX54	0	0	0	0
PTPN4.1	0	0	0	0
MS4A3	0	0	0	0
KLK12	0	0	0	0
TACC3	0	0	0	0
FES	0	0	0	0
SH3BP2	0	0	0	0
NEK6.1	0	0	0	0
CMA1.1	0	0	0	0
WAC	0	0	0	0
CHERP.1	0	0	0	0
FCGR1A	0	0	0	0
TNPO1	0	0	0	0
GAB2.1	0	0	0	0
PPRC1	0	0	0	0
TBKBP1	0	0	0	0
FHL5	0	0	0	0
SETMAR	0	0	0	0
PSMC1	0	0	0	0
CLEC6A	0	0	0	0
SUPT16H.1	0	0	0	0
DHX15.1	0	0	0	0
ZDHHC21	0	0	0	0
TNFSF10	0	0	0	0
RBM17.1	0	0	0	0
FCGR2A	0	0	0	0
RBM8A	0	0	0	0
SLAMF1	0	0	0	0
SPAG8	0	0	0	0
SLAMF6	0	0	0	0
SIAH2.1	0	0	0	0
TRRAP	0	0	0	0
RBM5.1	0	0	0	0
MTBP	0	0	0	0
MX2	0	0	0	0
HSPA6	0	0	0	0
CNTN1	0	0	0	0
MAK.1	0	0	0	0
HCCS	0	0	0	0
FZR1.1	0	0	0	0
SORBS2.1	0	0	0	0
ZYX.1	0	0	0	0
CNOT4	0	0	0	0
CD79B	0	0	0	0
HVCN1	0	0	0	0
PTGDR2.1	0	0	0	0
USP34.1	0	0	0	0
MAD2L2.2	0	0	0	0
FNDC3B	0	0	0	0
CHI3L1.1	0	0	0	0
PADI2.1	0	0	0	0
RNF8.1	0	0	0	0
SPSB1.1	0	0	0	0
UNC119	0	0	0	0
OOEP.1	0	0	0	0
KHDC3L.1	0	0	0	0
MYO1C	0	0	0	0
FYN	0	0	0	0
FCER2	0	0	0	0
PCDHGA3	0	0	0	0
PCDHA6	0	0	0	0
PCDHGA12	0	0	0	0
TNIP3	0	0	0	0
GP6	0	0	0	0
PCDHGB4	0	0	0	0
PCDHGB2	0	0	0	0
DLG2	0	0	0	0
PCDHA4	0	0	0	0
TOM1L1	0	0	0	0
TXNL4A	0	0	0	0
LAPTM5	0	0	0	0
PTPN22.1	0	0	0	0
CDH23	0	0	0	0
ACVR2A	0	0	0	0
LDLR.1	0	0	0	0
TNFAIP3	0	0	0	0
TYRO3	0	0	0	0
CD2	0	0	0	0
CD2BP2	0	0	0	0
UBE2B.1	0	0	0	0
RPAP3	0	0	0	0
TIGAR	0	0	0	0
ETV4.1	0	0	0	0
COP1	0	0	0	0
CHFR	0	0	0	0
RNF31	0	0	0	0
IKBKG	0	0	0	0
PAF1	0	0	0	0
SRSF6.1	0	0	0	0
PTMA.1	0	0	0	0
DAB1	0	0	0	0
LPP	0	0	0	0
ASAP3	0	0	0	0
PEG10	0	0	0	0
RNF20	0	0	0	0
GTF2A2	0	0	0	0
SLFN12	0	0	0	0
KMT2E	0	0	0	0
JUNB.1	0	0	0	0
HCLS1	0	0	0	0
GJA5	0	0	0	0
STX1B	0	0	0	0
OPRK1	0	0	0	0
PIAS2	0	0	0	0
PTPRD.3	0	0	0	0
IRS3P	0	0	0	0
POLB	0	0	0	0
IFIT3.2	0	0	0	0
BRD7	0	0	0	0
ZNF385A	0	0	0	0
F2R	0	0	0	0
CALR.2	0	0	0	0
SIVA1	0	0	0	0
MSI2.2	0	0	0	0
HCRT	0	0	0	0
CDT1	0	0	0	0
HCRTR2	0	0	0	0
PDLIM5.2	0	0	0	0
SAFB	0	0	0	0
POT1	0	0	0	0
FOXP2	0	0	0	0
TRAF5.1	0	0	0	0
CD27	0	0	0	0
RYBP	0	0	0	0
FRY.1	0	0	0	0
PPM1A	0	0	0	0
DAPK1	0	0	0	0
THAP12	0	0	0	0
AURKA.1	0	0	0	0
IRS1	0	0	0	0
CLTC.2	0	0	0	0
MDFI	0	0	0	0
MCPH1.1	0	0	0	0
BICD1	0	0	0	0
MIR31HG	0	0	0	0
ZNF207	0	0	0	0
SNAP91	0	0	0	0
CHMP4C	0	0	0	0
NUFIP1	0	0	0	0
XAB2	0	0	0	0
ERLEC1.1	0	0	0	0
GKAP1	0	0	0	0
KLHL18.1	0	0	0	0
AP3S2	0	0	0	0
AP3S1	0	0	0	0
PTP4A2	0	0	0	0
PRKD1	0	0	0	0
FBXO40	0	0	0	0
MAPK8IP1	0	0	0	0
CAST	0	0	0	0
EDN1	0	0	0	0
UBXN1	0	0	0	0
TPP1	0	0	0	0
LGALS3BP	0	0	0	0
EDN3	0	0	0	0
USP3	0	0	0	0
AURKAIP1.1	0	0	0	0
PROCR	0	0	0	0
BLOC1S2	0	0	0	0
CD70	0	0	0	0
APEX1	0	0	0	0
LDLRAP1.2	0	0	0	0
MBTPS2.1	0	0	0	0
RANBP10	0	0	0	0
HSPH1	0	0	0	0
BORA	0	0	0	0
EIF3I	0	0	0	0
BRK1.1	0	0	0	0
AMPH.1	0	0	0	0
ITPRID2	0	0	0	0
OCRL.2	0	0	0	0
DDX41.1	0	0	0	0
GYS2.1	0	0	0	0
TTLL5.1	0	0	0	0
INSRR	0	0	0	0
TRIO	0	0	0	0
MMP16	0	0	0	0
RABGGTA	0	0	0	0
LEF1	0	0	0	0
PADI4	0	0	0	0
GNA13	0	0	0	0
MSX2	0	0	0	0
UBQLN4.1	0	0	0	0
RABL6.1	0	0	0	0
FCGR3A	0	0	0	0
MMP24.1	0	0	0	0
NOC2L	0	0	0	0
CLSTN1	0	0	0	0
TESMIN.2	0	0	0	0
CCN5	0	0	0	0
ADGRG1.1	0	0	0	0
ITPRIP	0	0	0	0
LPAR6	0	0	0	0
RBBP8	0	0	0	0
IK.2	0	0	0	0
ERCC8.1	0	0	0	0
CPM	0	0	0	0
NR3C2.1	0	0	0	0
NUCB2	0	0	0	0
ZNF830	0	0	0	0
LIG3	0	0	0	0
PARK7.1	0	0	0	0
RAC3.1	0	0	0	0
PALB2	0	0	0	0
SMARCC1	0	0	0	0
MTA1.1	0	0	0	0
CAMP	0	0	0	0
NEO1	0	0	0	0
MOCS2	0	0	0	0
PITX3.1	0	0	0	0
GSTM1	0	0	0	0
EIF3H.1	0	0	0	0
SNRPA.3	0	0	0	0
XPO7	0	0	0	0
STAU2.1	0	0	0	0
TDP1	0	0	0	0
PACSIN1	0	0	0	0
DBN1	0	0	0	0
CHCHD4	0	0	0	0
CLINT1.1	0	0	0	0
IFI30.1	0	0	0	0
PGC	0	0	0	0
ARF4	0	0	0	0
ADAMTS1	0	0	0	0
GEM	0	0	0	0
STUB1	0	0	0	0
PAX3.1	0	0	0	0
WBP2.1	0	0	0	0
PCTP.1	0	0	0	0
INVS	0	0	0	0
CD2AP	0	0	0	0
SMN2.3	0	0	0	0
SMN1.3	0	0	0	0
S100A7	0	0	0	0
CTDSP2	0	0	0	0
UBR3	0	0	0	0
SIPA1L2	0	0	0	0
NAP1L4	0	0	0	0
CCKAR	0	0	0	0
HSPG2	0	0	0	0
DNAJC5	0	0	0	0
TMUB1	0	0	0	0
BRS3	0	0	0	0
CALM1.1	0	0	0	0
CALM2.1	0	0	0	0
CALM3.1	0	0	0	0
PDPK1.1	0	0	0	0
HOPX	0	0	0	0
PELP1	0	0	0	0
QKI.1	0	0	0	0
ABRAXAS2	0	0	0	0
MACF1.2	0	0	0	0
DHX36	0	0	0	0
LINCMD1	0	0	0	0
PCP4.1	0	0	0	0
CXCL12	0	0	0	0
CYFIP2	0	0	0	0
GPIHBP1	0	0	0	0
ARPC1B	0	0	0	0
MOV10L1	0	0	0	0
HEBP1	0	0	0	0
BAG2.1	0	0	0	0
PLAA.1	0	0	0	0
EEF1B2	0	0	0	0
KANK1	0	0	0	0
LPL	0	0	0	0
EIF2AK1	0	0	0	0
RAB6B	0	0	0	0
IQCF1.1	0	0	0	0
COL11A1.1	0	0	0	0
HCCS.1	0	0	0	0
GOLGA4.2	0	0	0	0
AXIN1.2	0	0	0	0
STAU1	0	0	0	0
CCL24.1	0	0	0	0
ADD1.1	0	0	0	0
NANOS2	0	0	0	0
NELFCD	0	0	0	0
CCNL1	0	0	0	0
HEXIM1	0	0	0	0
CCL26.1	0	0	0	0
HSPB2.1	0	0	0	0
SORL1	0	0	0	0
MEPCE.1	0	0	0	0
ZBED3.2	0	0	0	0
CDK11A	0	0	0	0
CRMP1.2	0	0	0	0
BAIAP2	0	0	0	0
RAP1GAP2	0	0	0	0
FCN2.3	0	0	0	0
HIF3A	0	0	0	0
LINC00958	0	0	0	0
WDR5	0	0	0	0
SRSF2	0	0	0	0
SCFV	0	0	0	0
DISC1	0	0	0	0
DNAJC14	0	0	0	0
NEDD1	0	0	0	0
NEFM	0	0	0	0
PIGR	0	0	0	0
KRT17	0	0	0	0
CTSG	0	0	0	0
OLFM4	0	0	0	0
SERPINB6	0	0	0	0
F8.1	0	0	0	0
OLA1.1	0	0	0	0
MUC1.1	0	0	0	0
GALNT2	0	0	0	0
GALNT3.1	0	0	0	0
GALNT6	0	0	0	0
GALNT1.1	0	0	0	0
RIC3	0	0	0	0
GRASP.1	0	0	0	0
LACRT	0	0	0	0
FNTA	0	0	0	0
L1CAM	0	0	0	0
CHRNA7	0	0	0	0
CHRFAM7A	0	0	0	0
CSNK2A1	0	0	0	0
SDC1	0	0	0	0
MT1H.1	0	0	0	0
CTNND1	0	0	0	0
SNAPIN	0	0	0	0
PGD	0	0	0	0
NCF4	0	0	0	0
GZMA	0	0	0	0
SYNE2	0	0	0	0
RABGEF1	0	0	0	0
TM4SF5	0	0	0	0
PPM1F.1	0	0	0	0
PACSIN2	0	0	0	0
SERPINA5	0	0	0	0
CSNK2A2	0	0	0	0
TINCR	0	0	0	0
EHMT1.1	0	0	0	0
LRFN2	0	0	0	0
GRIK2	0	0	0	0
WARS	0	0	0	0
ALOX12	0	0	0	0
LYPD3	0	0	0	0
TNFAIP8L1	0	0	0	0
CLTA.1	0	0	0	0
CLTB.1	0	0	0	0
MUC20	0	0	0	0
LECT2	0	0	0	0
DDX3X.1	0	0	0	0
ITGA6	0	0	0	0
ITGB4	0	0	0	0
SYNGAP1	0	0	0	0
RASSF1	0	0	0	0
DOCK3	0	0	0	0
MET	0	0	0	0
ROCK2	0	0	0	0
DANCR	0	0	0	0
CSNK2B	0	0	0	0
OLR1	0	0	0	0
CD163	0	0	0	0
PIP4P1.1	0	0	0	0
HGF	0	0	0	0
RHOU	0	0	0	0
DOCK8	0	0	0	0
SLIT1	0	0	0	0
ARHGEF18	0	0	0	0
ARHGAP39	0	0	0	0
TNFAIP8L2	0	0	0	0
IL37	0	0	0	0
SRGAP2	0	0	0	0
ARHGAP22	0	0	0	0
GCOM1	0	0	0	0
MYZAP	0	0	0	0
MAP3K15	0	0	0	0
ARHGAP24	0	0	0	0
DGKG	0	0	0	0
FMNL1.1	0	0	0	0
ARHGAP12	0	0	0	0
SH3KBP1	0	0	0	0
ARHGAP9	0	0	0	0
SRGAP3	0	0	0	0
RCC2	0	0	0	0
CYTOR	0	0	0	0
WNK1	0	0	0	0
DCLRE1C.2	0	0	0	0
EGFL7	0	0	0	0
LGALS1	0	0	0	0
SHKBP1	0	0	0	0
MSH3	0	0	0	0
MAP1S	0	0	0	0
RAC1	0	0	0	0
PDCD10	0	0	0	0
DOCK1	0	0	0	0
RILPL2	0	0	0	0
NOSTRIN	0	0	0	0
TECPR1	0	0	0	0
NEU3	0	0	0	0
CORO1C	0	0	0	0
MAP2K5	0	0	0	0
PLXNA1	0	0	0	0
MSTN	0	0	0	0
RASAL2	0	0	0	0
SEMA6D	0	0	0	0
ATP7A	0	0	0	0
CSTF2	0	0	0	0
EPS8L2	0	0	0	0
TFAP4	0	0	0	0
HMGN1	0	0	0	0
CDH15	0	0	0	0
IL18RAP	0	0	0	0
MPRIP	0	0	0	0
CHN1	0	0	0	0
UPF1	0	0	0	0
S100P.1	0	0	0	0
XRCC1	0	0	0	0
RACGAP1	0	0	0	0
C9orf72	0	0	0	0
PUM3	0	0	0	0
KLF8.1	0	0	0	0
FOXK2.1	0	0	0	0
SLURP1	0	0	0	0
RNFT1	0	0	0	0
RALBP1	0	0	0	0
COPB1	0	0	0	0
PRSS53	0	0	0	0
ANGPTL1	0	0	0	0
SMAP1	0	0	0	0
PTPRB	0	0	0	0
AGAP3	0	0	0	0
CGAS	0	0	0	0
ABR	0	0	0	0
CHN2	0	0	0	0
SH3BP1	0	0	0	0
ARHGAP31	0	0	0	0
NRP1	0	0	0	0
SOS1	0	0	0	0
OGG1	0	0	0	0
GATA3	0	0	0	0
HSPA9	0	0	0	0
MTSS1	0	0	0	0
DOCK6	0	0	0	0
MAP3K7	0	0	0	0
ARF6	0	0	0	0
TAB3.1	0	0	0	0
PREX1	0	0	0	0
PARP1	0	0	0	0
BIN3	0	0	0	0
DAZAP2	0	0	0	0
SEC61B	0	0	0	0
CCM2	0	0	0	0
NMNAT1	0	0	0	0
SPAG9.1	0	0	0	0
HAGLR	0	0	0	0
ANO1	0	0	0	0
LTBP3	0	0	0	0
IQSEC1	0	0	0	0
ZC3HAV1	0	0	0	0
PIK3C2A	0	0	0	0
TMPRSS11D	0	0	0	0
SNHG3	0	0	0	0
DOCK2	0	0	0	0
UTRN	0	0	0	0
PLEKHG2	0	0	0	0
ARHGEF4	0	0	0	0
YARS	0	0	0	0
PSD4	0	0	0	0
ARL4D	0	0	0	0
PARP3	0	0	0	0
NUCB2.1	0	0	0	0
TREX1	0	0	0	0
NEIL1	0	0	0	0
FARP2	0	0	0	0
HGFAC	0	0	0	0
USP10	0	0	0	0
MIR122	0	0	0	0
PUM2	0	0	0	0
STAT1.1	0	0	0	0
SMG1	0	0	0	0
CBY1.1	0	0	0	0
CUEDC2.1	0	0	0	0
SMG7	0	0	0	0
CTNND2.2	0	0	0	0
AGBL5	0	0	0	0
CD5	0	0	0	0
TEX101	0	0	0	0
RECQL.1	0	0	0	0
RRM2	0	0	0	0
DAZ4	0	0	0	0
DAZ1	0	0	0	0
DAZ3	0	0	0	0
DAZ2	0	0	0	0
TDP1.1	0	0	0	0
EMILIN1	0	0	0	0
EOMES	0	0	0	0
USF1.1	0	0	0	0
SPINK7	0	0	0	0
SNRPA.4	0	0	0	0
ZCCHC3	0	0	0	0
AGBL4	0	0	0	0
CACNB3	0	0	0	0
UPF3B	0	0	0	0
CUX2	0	0	0	0
PLAU	0	0	0	0
HSPB1	0	0	0	0
PRMT6	0	0	0	0
RAPGEF3	0	0	0	0
HSPD1	0	0	0	0
PRNP	0	0	0	0
KLK10	0	0	0	0
CD151	0	0	0	0
CCDC50	0	0	0	0
PLEC	0	0	0	0
GNA13.1	0	0	0	0
TIMD4.1	0	0	0	0
MAG	0	0	0	0
TTLL6	0	0	0	0
SMN2.4	0	0	0	0
SMN1.4	0	0	0	0
LUM.1	0	0	0	0
AP2M1	0	0	0	0
HEG1	0	0	0	0
PCSK6	0	0	0	0
DEF6	0	0	0	0
SMG9	0	0	0	0
FYB1	0	0	0	0
SMG8	0	0	0	0
TTLL4	0	0	0	0
MCM9	0	0	0	0
TCIM.1	0	0	0	0
BCR	0	0	0	0
FRS3	0	0	0	0
ARHGAP15	0	0	0	0
KLK11	0	0	0	0
NANOS2.1	0	0	0	0
ITGA2	0	0	0	0
FBXL21P.1	0	0	0	0
IKBKE.1	0	0	0	0
PAK2.1	0	0	0	0
SERPINF1.2	0	0	0	0
PLAT	0	0	0	0
KPNA6	0	0	0	0
CYREN	0	0	0	0
TSG101	0	0	0	0
CYTH2	0	0	0	0
INTU.1	0	0	0	0
ITPR3	0	0	0	0
KPNA5	0	0	0	0
OTOP1.1	0	0	0	0
CIC	0	0	0	0
GTSE1	0	0	0	0
LIG3.1	0	0	0	0
VEGFC	0	0	0	0
S100A2.1	0	0	0	0
DICER1	0	0	0	0
RALB	0	0	0	0
ATG101	0	0	0	0
HIF1AN.2	0	0	0	0
LYPLA1	0	0	0	0
KIF5C	0	0	0	0
UBIAD1	0	0	0	0
ADGRG1.2	0	0	0	0
RASSF5.1	0	0	0	0
ATG13	0	0	0	0
TMBIM6	0	0	0	0
HADHA	0	0	0	0
CKAP4	0	0	0	0
RGL3	0	0	0	0
RRM1	0	0	0	0
CENPS	0	0	0	0
ILF3	0	0	0	0
HRAS	0	0	0	0
PDZD3.2	0	0	0	0
PPP1R1B	0	0	0	0
SEPTIN9	0	0	0	0
BAG1	0	0	0	0
APBB1IP	0	0	0	0
FAAP24	0	0	0	0
SNPH	0	0	0	0
SIGMAR1.1	0	0	0	0
FANCM	0	0	0	0
RASGRP4	0	0	0	0
STK4.1	0	0	0	0
RB1CC1	0	0	0	0
FBXO9	0	0	0	0
ARL2BP.1	0	0	0	0
RLN3.1	0	0	0	0
RLN2.2	0	0	0	0
SENCR	0	0	0	0
KLK14	0	0	0	0
RAPGEF4	0	0	0	0
FNTB	0	0	0	0
TRPV4	0	0	0	0
NORAD	0	0	0	0
C1QC.1	0	0	0	0
C1QB.1	0	0	0	0
C1QA.1	0	0	0	0
FMOD	0	0	0	0
RAPGEF2	0	0	0	0
MOB4.1	0	0	0	0
LMTK2	0	0	0	0
RASGRP3	0	0	0	0
AGO2	0	0	0	0
GRSF1	0	0	0	0
RXFP1.1	0	0	0	0
PPP4R3A	0	0	0	0
IPO8	0	0	0	0
P4HA2	0	0	0	0
MYLIP	0	0	0	0
ACE	0	0	0	0
P4HA1	0	0	0	0
P4HA3	0	0	0	0
MIR558	0	0	0	0
SKI	0	0	0	0
DERL1	0	0	0	0
[truncated: 12,555 more rows]

## Sheet: 7_healthy
	counts	CR_RT_MetaBase_All_No_Seed_7	CR_RT_MetaBase_High_No_Seed_7	CR_RT_MetaBase_Medium_No_Seed_7	CR_SN_MetaBase_All_No_Seed_7	CR_SN_MetaBase_High_No_Seed_7	CR_SN_MetaBase_Medium_No_Seed_7	CARNIVAL_MetaBase_High_No_Seed_7	anle_day_7_causal_regulators.txt	anle_day_7_upstream_regulators.txt
NCOA3	7	1	1	1	1	1	1	1	0	0
SSRP1	7	0	1	1	1	1	1	1	0	1
SMAD3	7	0	1	1	1	1	1	0	1	1
ELK1	6	0	0	0	1	1	1	1	1	1
FOXM1	6	0	1	1	1	1	1	1	0	0
XIAP	6	1	1	1	1	1	1	0	0	0
RNF220	6	1	1	1	1	1	1	0	0	0
UBE2B	6	1	1	1	1	1	1	0	0	0
UBA1	6	1	1	1	1	1	1	0	0	0
NLRX1	6	1	1	1	1	1	1	0	0	0
UBR5	6	1	1	1	1	1	1	0	0	0
CDC27	6	1	1	1	1	1	1	0	0	0
CASP7	6	1	1	1	1	1	1	0	0	0
BAG2	6	1	1	1	1	1	1	0	0	0
HIF1A	6	1	0	1	1	1	1	1	0	0
SOX4	6	1	1	1	1	1	1	0	0	0
ARNT	6	0	1	1	1	1	1	1	0	0
YAP1	6	0	1	1	1	1	1	0	0	1
E2F1	6	0	1	1	1	1	1	1	0	0
CREB1	6	0	0	0	1	1	1	1	1	1
SOX10	5	0	0	1	1	1	1	1	0	0
UBE2S	5	1	1	1	0	1	1	0	0	0
JMJD6	5	1	1	1	0	1	1	0	0	0
KMT2A	5	1	1	0	1	1	1	0	0	0
KAT2B	5	1	0	0	1	1	1	0	0	1
PKM	5	1	1	1	0	1	1	0	0	0
XBP1	5	1	0	0	1	1	1	1	0	0
CBFA2T3	5	1	1	1	0	1	1	0	0	0
APEX1	5	0	1	1	0	0	1	0	1	1
JUN	5	0	1	0	1	1	1	1	0	0
NFKB1	5	0	1	1	1	1	1	0	0	0
PRKACA	5	0	0	1	1	1	1	1	0	0
NR1H3	5	0	0	0	1	1	1	1	0	1
ATF2	5	0	0	0	1	1	1	1	0	1
TEAD4	5	0	0	0	1	1	1	1	0	1
KDM5B	5	0	0	0	1	1	1	1	0	1
EGR1	5	0	0	0	1	1	1	1	0	1
ETS2	5	0	0	0	1	1	1	1	0	1
WT1	5	0	0	0	1	1	1	1	0	1
ARHGDIA	5	0	0	0	1	1	1	0	1	1
MAPK11	4	0	0	0	1	1	1	1	0	0
MAPK14	4	0	0	0	1	1	1	1	0	0
MAPK13	4	0	0	0	1	1	1	1	0	0
CUL1	4	0	1	1	0	1	1	0	0	0
FOXK2	4	0	0	0	1	1	1	1	0	0
IRF3	4	0	0	0	1	1	1	1	0	0
KEAP1	4	1	1	1	1	0	0	0	0	0
SNX5	4	1	1	1	0	0	0	0	1	0
CALCOCO2	4	1	1	1	1	0	0	0	0	0
IL17A	4	1	1	1	0	0	0	0	1	0
TRAF6	4	1	0	0	1	1	1	0	0	0
TRAF2	4	1	1	1	1	0	0	0	0	0
FHL2	4	1	0	0	1	1	1	0	0	0
IL11RA	4	1	1	1	0	0	0	0	0	1
MUC1	4	1	1	1	0	0	0	0	1	0
CTF1	4	1	1	1	0	0	0	0	0	1
MED6	4	1	1	1	0	0	0	0	0	1
F2RL3	4	1	0	1	0	0	0	0	1	1
LGALS3	4	1	1	1	1	0	0	0	0	0
FERMT2	4	1	1	1	0	0	0	0	0	1
MCTS1	4	1	1	1	0	0	0	0	1	0
CDK2	4	0	0	0	1	1	1	1	0	0
MDM2	4	0	0	0	1	1	1	0	0	1
FOXP2	4	0	0	0	1	1	1	1	0	0
CSNK2A1	4	0	0	0	1	1	1	1	0	0
CSNK2A2	4	0	0	0	1	1	1	0	0	1
RAC1	4	0	0	0	1	1	1	0	0	1
HNRNPH1	4	0	1	1	0	1	1	0	0	0
RCHY1	4	0	1	1	0	1	1	0	0	0
FOXC2	4	0	1	1	0	1	1	0	0	0
GAN	4	0	1	1	0	0	0	0	1	1
CRTC2	4	0	1	1	0	1	1	0	0	0
TEAD2	4	0	1	1	0	0	0	0	1	1
NCOA2	4	0	1	1	0	0	1	0	0	1
SPIB	4	0	1	1	0	0	0	0	1	1
AKT3	4	0	1	0	1	1	1	0	0	0
TGFBR2	4	0	1	1	0	0	0	0	1	1
ARNT2	4	0	1	1	0	0	0	0	1	1
AKT2	4	0	1	0	1	0	1	0	0	1
NRXN1	4	0	1	1	0	0	0	0	1	1
LIF	4	0	1	1	0	0	0	0	1	1
PPARD	4	0	0	1	1	1	1	0	0	0
STAT3	4	0	0	0	1	1	1	0	0	1
IRF9	4	0	0	0	1	1	1	1	0	0
YY1	4	0	0	0	1	1	1	1	0	0
CREBBP	4	0	0	0	1	1	1	0	0	1
GSK3B	4	0	0	0	1	1	1	0	0	1
ESR1	4	0	0	0	1	1	1	0	0	1
NRF1	4	0	0	0	1	1	1	1	0	0
SUMO1	4	0	0	0	1	1	1	1	0	0
UBB	4	0	0	0	1	1	1	1	0	0
UBC	4	0	0	0	1	1	1	1	0	0
AKT1	4	0	0	0	1	1	1	0	0	1
SOX2	4	0	0	0	1	1	1	1	0	0
CTNNB1	4	0	0	0	1	1	1	0	0	1
TCF4	4	0	0	0	1	1	1	1	0	0
MYB	4	0	0	0	1	1	1	1	0	0
IKBKB	4	0	0	0	1	1	1	0	0	1
SMAD4	4	0	0	0	1	1	1	0	0	1
NOTCH1	4	0	0	0	1	1	1	0	0	1
EP300	4	0	0	0	1	1	1	0	0	1
MEF2C	4	0	0	0	1	1	1	0	0	1
MAPK1	4	0	0	0	0	1	1	0	1	1
TP53	4	0	0	0	1	1	1	0	0	1
NR4A1	4	0	0	0	1	1	1	1	0	0
EGFR	4	0	0	0	1	1	1	0	0	1
ELAVL1	4	0	0	0	1	1	1	0	0	1
HDAC1	4	0	0	0	1	1	1	0	0	1
SUMO3	4	0	0	0	1	1	1	1	0	0
MEF2B	4	0	0	0	1	1	1	1	0	0
SOX11	4	0	0	0	1	1	1	1	0	0
RUNX2	4	0	0	0	1	1	1	1	0	0
TCF12	4	0	0	0	1	1	1	1	0	0
HCFC1	4	0	0	0	1	1	1	1	0	0
THAP11	4	0	0	0	1	1	1	1	0	0
GLI2	4	0	0	0	1	1	1	1	0	0
NFE2	4	0	0	0	1	1	1	1	0	0
SOX6	4	0	0	0	1	1	1	1	0	0
FOXP1	4	0	0	0	1	1	1	1	0	0
FOXO4	4	0	0	0	1	1	1	1	0	0
BCL6	4	0	0	0	1	1	1	1	0	0
PTEN	4	0	0	0	1	1	1	0	0	1
HNF1B	4	0	0	0	1	1	1	1	0	0
PBK	3	1	1	1	0	0	0	0	0	0
MAPK12	3	0	0	0	1	1	1	0	0	0
NDRG1	3	1	0	0	1	0	0	0	0	1
IFI16	3	0	0	1	0	0	1	0	0	1
PRRX1	3	0	1	1	0	0	0	0	0	1
CDCA4	3	1	1	1	0	0	0	0	0	0
BIRC2	3	1	1	1	0	0	0	0	0	0
CRNDE	3	1	1	1	0	0	0	0	0	0
ZC4H2	3	1	1	1	0	0	0	0	0	0
RBM45	3	1	1	1	0	0	0	0	0	0
DPP3	3	1	1	1	0	0	0	0	0	0
TNFRSF13B	3	1	1	1	0	0	0	0	0	0
TNFSF13	3	1	1	1	0	0	0	0	0	0
DMBT1	3	1	1	1	0	0	0	0	0	0
CLTCL1	3	1	1	1	0	0	0	0	0	0
DLEU7	3	1	1	1	0	0	0	0	0	0
TRIM5	3	1	0	0	0	0	0	0	1	1
RBCK1	3	1	1	0	0	0	0	0	0	1
RNF43	3	1	1	1	0	0	0	0	0	0
MIB2	3	1	1	1	0	0	0	0	0	0
TNFRSF17	3	1	1	1	0	0	0	0	0	0
BCL2L12	3	1	1	1	0	0	0	0	0	0
MTPAP	3	1	1	1	0	0	0	0	0	0
TNFSF12	3	1	1	1	0	0	0	0	0	0
IL17RA	3	1	1	1	0	0	0	0	0	0
BIRC3	3	1	1	1	0	0	0	0	0	0
IL17F	3	1	1	1	0	0	0	0	0	0
IL17RB	3	1	1	1	0	0	0	0	0	0
RNF146	3	1	1	1	0	0	0	0	0	0
TRIM44	3	1	1	1	0	0	0	0	0	0
IL17B	3	1	1	1	0	0	0	0	0	0
IL17RC	3	1	1	1	0	0	0	0	0	0
IL25	3	1	1	1	0	0	0	0	0	0
SIN3B	3	1	1	1	0	0	0	0	0	0
TNFRSF14	3	1	1	1	0	0	0	0	0	0
CERNA1	3	1	1	1	0	0	0	0	0	0
CDCA3	3	1	1	1	0	0	0	0	0	0
TNFSF13B	3	1	1	1	0	0	0	0	0	0
ZFAND6	3	1	1	1	0	0	0	0	0	0
ZFHX3	3	1	1	1	0	0	0	0	0	0
RNASET2	3	1	1	1	0	0	0	0	0	0
KPNA4	3	1	0	0	0	0	1	1	0	0
EPCAM	3	1	1	1	0	0	0	0	0	0
BMPR2	3	1	1	1	0	0	0	0	0	0
RAB35	3	1	1	1	0	0	0	0	0	0
TNFRSF9	3	1	1	1	0	0	0	0	0	0
MITF	3	1	0	0	0	1	0	0	0	1
MYL12A	3	1	1	1	0	0	0	0	0	0
MYL12B	3	1	1	1	0	0	0	0	0	0
MARCKS	3	1	1	1	0	0	0	0	0	0
NIPA1	3	1	1	1	0	0	0	0	0	0
FSTL1	3	1	1	1	0	0	0	0	0	0
BMPR1B	3	1	1	1	0	0	0	0	0	0
EIF3H	3	1	1	1	0	0	0	0	0	0
GALNT1	3	1	1	1	0	0	0	0	0	0
TRIM35	3	1	1	1	0	0	0	0	0	0
PSMD2	3	1	1	1	0	0	0	0	0	0
GDI2	3	1	1	1	0	0	0	0	0	0
CELF1	3	1	1	1	0	0	0	0	0	0
PDPK1	3	1	0	0	1	0	1	0	0	0
HNRNPH2	3	1	1	1	0	0	0	0	0	0
CPEB2	3	1	1	1	0	0	0	0	0	0
KPNA1	3	1	0	1	0	0	1	0	0	0
RHOG	3	1	1	1	0	0	0	0	0	0
ING2	3	1	1	1	0	0	0	0	0	0
TNKS2	3	1	1	1	0	0	0	0	0	0
SAMD4A	3	1	1	1	0	0	0	0	0	0
MED24	3	1	1	1	0	0	0	0	0	0
MED7	3	1	1	1	0	0	0	0	0	0
GALNT3	3	1	1	1	0	0	0	0	0	0
HSPA12A	3	1	1	1	0	0	0	0	0	0
MED11	3	1	1	1	0	0	0	0	0	0
MED30	3	1	1	1	0	0	0	0	0	0
MED18	3	1	1	1	0	0	0	0	0	0
MED29	3	1	1	1	0	0	0	0	0	0
MED9	3	1	1	1	0	0	0	0	0	0
MED12L	3	1	1	1	0	0	0	0	0	0
MED22	3	1	1	1	0	0	0	0	0	0
MED4	3	1	1	1	0	0	0	0	0	0
TSC22D2	3	1	1	1	0	0	0	0	0	0
EIF2AK2	3	1	0	0	1	0	0	0	0	1
IL2RA	3	1	1	1	0	0	0	0	0	0
GRB10	3	1	0	0	1	0	0	0	0	1
CSF1R	3	1	1	1	0	0	0	0	0	0
IL3RA	3	1	1	1	0	0	0	0	0	0
AGR2	3	1	0	0	0	0	0	0	1	1
STAU2	3	1	1	1	0	0	0	0	0	0
ANXA7	3	1	1	1	0	0	0	0	0	0
PMEPA1	3	1	1	1	0	0	0	0	0	0
TMEM219	3	1	1	1	0	0	0	0	0	0
AHSA1	3	1	1	1	0	0	0	0	0	0
ADAMTS8	3	1	1	1	0	0	0	0	0	0
HDLBP	3	1	1	1	0	0	0	0	0	0
WTIP	3	1	1	1	0	0	0	0	0	0
MED25	3	1	1	1	0	0	0	0	0	0
SPINK5	3	1	1	1	0	0	0	0	0	0
IL15RA	3	1	1	1	0	0	0	0	0	0
KLF5	3	1	1	1	0	0	0	0	0	0
PDK1	3	1	1	1	0	0	0	0	0	0
PFKFB4	3	1	1	1	0	0	0	0	0	0
ATXN3L	3	1	1	1	0	0	0	0	0	0
PRTN3	3	1	1	1	0	0	0	0	0	0
SFTPA1	3	1	0	0	0	0	0	0	1	1
TFPI	3	1	1	1	0	0	0	0	0	0
CSF1	3	1	1	1	0	0	0	0	0	0
ANKRD11	3	1	1	1	0	0	0	0	0	0
NR3C1	3	0	0	0	0	1	1	0	0	1
TP73	3	0	0	0	0	1	1	0	0	1
STUB1	3	0	0	0	1	1	1	0	0	0
SYNE2	3	0	1	1	0	0	0	0	1	0
MAP3K7	3	0	1	1	1	0	0	0	0	0
FOXO1	3	0	0	0	1	1	0	0	0	1
RNF4	3	0	0	0	1	1	1	0	0	0
TRIM13	3	0	1	1	0	0	0	0	0	1
KPNA2	3	0	1	1	0	0	1	0	0	0
ANAPC7	3	0	1	0	0	1	1	0	0	0
ANAPC5	3	0	1	0	0	1	1	0	0	0
ANAPC4	3	0	1	0	0	1	1	0	0	0
ANAPC13	3	0	1	0	0	1	1	0	0	0
ANAPC10	3	0	1	0	0	1	1	0	0	0
ANAPC2	3	0	1	0	0	1	1	0	0	0
CDC26	3	0	1	0	0	1	1	0	0	0
CDC16	3	0	1	0	0	1	1	0	0	0
ANAPC1	3	0	1	0	0	1	1	0	0	0
CDC23	3	0	1	0	0	1	1	0	0	0
ANAPC11	3	0	1	0	0	1	1	0	0	0
BHLHE41	3	0	1	1	0	0	0	0	0	1
PRKCB	3	0	1	1	0	0	0	0	0	1
PGR	3	0	1	1	0	0	0	0	0	1
BMP4	3	0	1	1	0	0	0	0	0	1
CDKN1B	3	0	1	1	1	0	0	0	0	0
MAP3K10	3	0	1	1	0	0	0	0	0	1
NFYA	3	0	1	1	0	0	0	0	0	1
FOXL2	3	0	1	1	0	0	0	0	0	1
CRY1	3	0	1	1	0	0	0	0	0	1
ELL	3	0	1	1	0	0	0	0	0	1
DAB2	3	0	1	1	0	0	0	0	0	1
BMP6	3	0	1	1	0	0	0	0	1	0
LEPR	3	0	1	1	0	0	0	0	0	1
TGFB3	3	0	1	1	0	0	0	0	0	1
F7	3	0	1	1	0	0	0	0	0	1
MAP2K7	3	0	1	1	0	0	0	0	1	0
LEP	3	0	1	1	0	0	0	0	0	1
PIK3R1	3	0	1	0	1	0	1	0	0	0
GDF2	3	0	1	1	0	0	0	0	0	1
IL6ST	3	0	1	1	0	0	0	0	0	1
BMX	3	0	1	1	0	0	0	0	0	1
CNTF	3	0	1	1	0	0	0	0	0	1
IL11	3	0	1	1	0	0	0	0	0	1
IL6	3	0	1	1	0	0	0	0	0	1
OSM	3	0	1	1	0	0	0	0	0	1
RASD1	3	0	1	1	0	0	0	0	1	0
CSF3R	3	0	1	1	0	0	0	0	0	1
AGRN	3	0	1	1	0	0	0	0	1	0
GFRA2	3	0	1	1	0	0	0	0	0	1
CSF3	3	0	1	1	0	0	0	0	0	1
EPO	3	0	1	1	0	0	0	0	0	1
PTPRR	3	0	1	1	0	0	0	0	0	1
DUSP9	3	0	1	1	0	0	0	0	1	0
CD24	3	0	1	1	0	0	0	0	1	0
ID3	3	0	0	0	0	1	1	1	0	0
GATA4	3	0	0	0	1	1	0	0	0	1
CHUK	3	0	0	0	1	1	0	0	0	1
MAP3K1	3	0	0	0	1	0	1	0	0	1
PRKCA	3	0	0	0	1	0	1	0	0	1
TAL1	3	0	0	0	1	1	1	0	0	0
AHR	3	0	0	0	0	1	1	0	0	1
AR	3	0	0	0	1	1	1	0	0	0
TCF7L2	3	0	0	0	1	1	1	0	0	0
CDK1	3	0	0	0	1	1	1	0	0	0
TLE3	3	0	0	0	1	1	1	0	0	0
HSPA8	3	0	0	0	1	1	1	0	0	0
PPARGC1A	3	0	0	0	1	1	1	0	0	0
SKP2	3	0	0	0	1	1	1	0	0	0
STAT2	3	0	0	0	0	1	1	0	0	1
ATF6	3	0	0	0	1	1	1	0	0	0
MAPK3	3	0	0	0	0	1	0	0	1	1
PPARG	3	0	0	0	1	1	1	0	0	0
ABL1	3	0	0	0	1	1	1	0	0	0
VDR	3	0	0	0	1	1	1	0	0	0
JAK2	3	0	0	0	0	0	1	0	1	1
MAPK8	3	0	0	0	1	1	1	0	0	0
HDAC6	3	0	0	0	1	0	0	0	1	1
TCF3	3	0	0	0	1	1	1	0	0	0
TRAF3	3	0	0	0	1	1	1	0	0	0
MAVS	3	0	0	0	1	1	1	0	0	0
CASP3	3	0	0	0	1	1	1	0	0	0
CCND1	3	0	0	0	1	1	1	0	0	0
PTF1A	3	0	0	0	1	1	1	0	0	0
SQSTM1	3	0	0	0	1	1	1	0	0	0
PAK1	3	0	0	0	1	1	1	0	0	0
APC	3	0	0	0	1	1	1	0	0	0
MAP3K2	3	0	0	0	1	1	1	0	0	0
NEDD8	3	0	0	0	1	1	1	0	0	0
UBA6	3	0	0	0	0	0	0	1	1	1
CAND2	2	0	1	1	0	0	0	0	0	0
AMPH	2	0	1	1	0	0	0	0	0	0
CIZ1	2	0	1	1	0	0	0	0	0	0
SMN2	2	1	0	1	0	0	0	0	0	0
SMN1	2	1	0	1	0	0	0	0	0	0
TRPV1	2	0	0	0	0	0	0	0	1	1
USP22	2	0	1	1	0	0	0	0	0	0
CYBB	2	0	1	1	0	0	0	0	0	0
MELTF	2	0	1	1	0	0	0	0	0	0
SERPING1	2	0	1	1	0	0	0	0	0	0
NRROS	2	0	1	1	0	0	0	0	0	0
MAP7	2	0	1	1	0	0	0	0	0	0
DCX	2	0	0	0	0	0	0	0	1	1
AXIN1	2	0	0	1	0	0	1	0	0	0
MAD2L2	2	1	0	0	0	0	0	0	0	1
OR3A4P	2	0	1	1	0	0	0	0	0	0
ZYX	2	0	0	0	0	1	0	0	0	1
ATAD3A	2	0	1	1	0	0	0	0	0	0
MAP3K12	2	0	1	1	0	0	0	0	0	0
NFATC1	2	0	0	0	0	1	1	0	0	0
RB1	2	0	0	0	1	0	1	0	0	0
RCAN1	2	1	0	1	0	0	0	0	0	0
RNF6	2	1	0	0	1	0	0	0	0	0
HACE1	2	1	0	0	1	0	0	0	0	0
GGA3	2	1	0	0	1	0	0	0	0	0
WEE1	2	1	0	0	1	0	0	0	0	0
KDM3B	2	1	1	0	0	0	0	0	0	0
PPP4R1	2	1	0	0	1	0	0	0	0	0
EIF2AK4	2	1	0	0	0	0	0	0	0	1
CCNH	2	1	0	0	1	0	0	0	0	0
MNAT1	2	1	0	0	1	0	0	0	0	0
NDFIP2	2	1	1	0	0	0	0	0	0	0
NLRP11	2	1	0	0	0	0	0	0	0	1
PTBP1	2	1	0	0	1	0	0	0	0	0
TFE3	2	1	1	0	0	0	0	0	0	0
ARAF	2	1	0	0	0	0	0	0	0	1
DGCR8	2	1	0	0	0	0	0	0	0	1
PARK7	2	1	0	0	1	0	0	0	0	0
CALM1	2	1	0	0	1	0	0	0	0	0
CALM2	2	1	0	0	1	0	0	0	0	0
CALM3	2	1	0	0	1	0	0	0	0	0
ASIP	2	1	0	1	0	0	0	0	0	0
MRAP2	2	1	0	1	0	0	0	0	0	0
STAP2	2	1	0	1	0	0	0	0	0	0
CCS	2	1	0	1	0	0	0	0	0	0
CXCR1	2	1	0	1	0	0	0	0	0	0
CXCL6	2	1	0	1	0	0	0	0	0	0
CXCL8	2	1	0	1	0	0	0	0	0	0
S100B	2	1	0	0	0	0	0	0	0	1
CD99	2	1	0	0	0	0	0	0	0	1
TNK2	2	1	0	0	1	0	0	0	0	0
MBD2	2	1	0	0	0	0	0	0	0	1
MPL	2	1	0	0	0	0	0	0	0	1
GATA1	2	1	0	0	0	0	0	0	0	1
PGF	2	1	0	0	0	0	0	0	0	1
STAT1	2	1	0	0	1	0	0	0	0	0
STIP1	2	1	1	0	0	0	0	0	0	0
HSPB2	2	1	0	1	0	0	0	0	0	0
LATS2	2	1	0	0	1	0	0	0	0	0
MYL6	2	1	0	1	0	0	0	0	0	0
MYL6B	2	1	0	1	0	0	0	0	0	0
MYL1	2	1	0	1	0	0	0	0	0	0
MYL3	2	1	0	1	0	0	0	0	0	0
MEPCE	2	1	0	1	0	0	0	0	0	0
LPAR5	2	1	0	0	0	0	0	0	1	0
S1PR4	2	1	0	1	0	0	0	0	0	0
RHBDF1	2	1	0	1	0	0	0	0	0	0
CREB3L1	2	1	0	1	0	0	0	0	0	0
TIMD4	2	1	0	1	0	0	0	0	0	0
BAG5	2	1	0	0	1	0	0	0	0	0
MEMO1	2	1	0	0	0	0	0	0	0	1
ESRRG	2	1	0	1	0	0	0	0	0	0
FGF11	2	1	0	1	0	0	0	0	0	0
CAPN2	2	1	0	0	0	0	0	0	0	1
NPAS4	2	1	0	1	0	0	0	0	0	0
TSGA10	2	1	0	1	0	0	0	0	0	0
PRDX4	2	1	0	1	0	0	0	0	0	0
UBXN7	2	1	0	1	0	0	0	0	0	0
BAP1	2	1	0	0	0	0	0	0	0	1
SOCS3	2	1	0	0	0	0	0	0	0	1
TWIST2	2	1	0	0	0	0	0	0	0	1
LIMA1	2	1	1	0	0	0	0	0	0	0
LDLR	2	1	0	0	0	0	0	0	0	1
CLOCK	2	0	0	0	0	0	0	0	1	1
CDKN2A	2	0	0	0	0	1	1	0	0	0
LTBR	2	0	1	1	0	0	0	0	0	0
CELA1	2	0	1	1	0	0	0	0	0	0
MSI1	2	0	1	1	0	0	0	0	0	0
LTB	2	0	1	1	0	0	0	0	0	0
PIAS2	2	0	0	0	1	0	0	0	0	1
IRS1	2	0	0	0	1	0	0	0	0	1
GNA13	2	0	0	0	0	0	0	0	1	1
UBR3	2	0	1	1	0	0	0	0	0	0
HEXIM1	2	0	1	1	0	0	0	0	0	0
HIF3A	2	0	1	1	0	0	0	0	0	0
GALNT2	2	0	1	1	0	0	0	0	0	0
GALNT6	2	0	1	1	0	0	0	0	0	0
TFAP4	2	0	0	0	0	0	0	0	1	1
HMGN1	2	0	0	0	0	0	0	0	1	1
PARP1	2	0	0	0	1	0	0	0	1	0
DAZAP2	2	0	1	1	0	0	0	0	0	0
PUM2	2	0	0	0	1	0	0	1	0	0
KPNA5	2	0	0	1	0	0	1	0	0	0
SEPTIN9	2	0	1	1	0	0	0	0	0	0
PDCD6IP	2	0	0	0	0	0	0	0	1	1
SECISBP2	2	0	0	0	0	0	0	0	1	1
MCMBP	2	0	1	1	0	0	0	0	0	0
FADD	2	0	0	0	0	0	0	0	1	1
CTDNEP1	2	0	1	1	0	0	0	0	0	0
AFP	2	0	0	0	0	0	0	0	1	1
PLAGL1	2	0	1	1	0	0	0	0	0	0
OLIG2	2	0	0	1	0	0	0	0	0	1
PPARA	2	0	0	0	1	0	1	0	0	0
EIF2B5	2	0	0	0	0	0	0	0	1	1
TAF6	2	0	1	1	0	0	0	0	0	0
AIRE	2	0	1	1	0	0	0	0	0	0
PINK1	2	0	1	1	0	0	0	0	0	0
PLAGL2	2	0	1	1	0	0	0	0	0	0
ABTB2	2	0	1	1	0	0	0	0	0	0
PARL	2	0	1	1	0	0	0	0	0	0
HOXA2	2	0	1	1	0	0	0	0	0	0
PMPCB	2	0	1	1	0	0	0	0	0	0
UBE2N	2	0	1	1	0	0	0	0	0	0
TRAF3IP2	2	0	1	1	0	0	0	0	0	0
SSBP3	2	0	1	1	0	0	0	0	0	0
TRIM21	2	0	1	1	0	0	0	0	0	0
KIF5A	2	0	1	1	0	0	0	0	0	0
RNF14	2	0	1	1	0	0	0	0	0	0
LMO4	2	0	1	1	0	0	0	0	0	0
UBE2K	2	0	1	1	0	0	0	0	0	0
FAIM2	2	0	1	1	0	0	0	0	0	0
SESN1	2	0	1	1	0	0	0	0	0	0
BMP15	2	0	1	1	0	0	0	0	0	0
CXXC5	2	0	1	1	0	0	0	0	0	0
SIRT2	2	0	1	1	0	0	0	0	0	0
RAB11A	2	0	1	1	0	0	0	0	0	0
USP19	2	0	1	1	0	0	0	0	0	0
ELN	2	0	1	1	0	0	0	0	0	0
MCRIP1	2	0	1	1	0	0	0	0	0	0
ARMC8	2	0	1	1	0	0	0	0	0	0
TNFSF14	2	0	1	1	0	0	0	0	0	0
ANPEP	2	0	1	1	0	0	0	0	0	0
ZC3H12A	2	0	1	1	0	0	0	0	0	0
ZEB1	2	0	1	1	0	0	0	0	0	0
CTNNA1	2	0	1	1	0	0	0	0	0	0
PAX2	2	0	1	1	0	0	0	0	0	0
NOTCH4	2	0	1	1	0	0	0	0	0	0
IRF4	2	0	1	1	0	0	0	0	0	0
EYA1	2	0	1	1	0	0	0	0	0	0
PSMD4	2	0	1	1	0	0	0	0	0	0
NQO1	2	0	1	1	0	0	0	0	0	0
RECQL5	2	0	1	1	0	0	0	0	0	0
PRDM2	2	0	1	1	0	0	0	0	0	0
MMP19	2	0	1	1	0	0	0	0	0	0
CDH5	2	0	1	1	0	0	0	0	0	0
PNRC2	2	0	1	1	0	0	0	0	0	0
BLVRB	2	0	1	1	0	0	0	0	0	0
SS18	2	0	1	1	0	0	0	0	0	0
HOTTIP	2	0	1	1	0	0	0	0	0	0
TNFRSF4	2	0	1	1	0	0	0	0	0	0
TNFRSF12A	2	0	1	1	0	0	0	0	0	0
TNFSF4	2	0	1	1	0	0	0	0	0	0
FBLN5	2	0	1	1	0	0	0	0	0	0
FBN1	2	0	1	1	0	0	0	0	0	0
PHLPP2	2	0	1	1	0	0	0	0	0	0
PARP14	2	0	1	1	0	0	0	0	0	0
HR	2	0	1	1	0	0	0	0	0	0
ERCC5	2	0	1	1	0	0	0	0	0	0
CINP	2	0	1	1	0	0	0	0	0	0
NR0B1	2	0	1	1	0	0	0	0	0	0
TBC1D13	2	0	1	1	0	0	0	0	0	0
LCP2	2	0	1	1	0	0	0	0	0	0
KLF11	2	0	1	1	0	0	0	0	0	0
TSHR	2	0	1	1	0	0	0	0	0	0
CSPG4	2	0	1	1	0	0	0	0	0	0
ERP44	2	0	1	1	0	0	0	0	0	0
INHBC	2	0	1	1	0	0	0	0	0	0
GDF11	2	0	1	1	0	0	0	0	0	0
ACVR2B	2	0	1	1	0	0	0	0	0	0
BMPR1A	2	0	1	1	0	0	0	0	0	0
PFKM	2	0	1	1	0	0	0	0	0	0
TNFRSF21	2	0	1	1	0	0	0	0	0	0
CD40	2	0	1	1	0	0	0	0	0	0
NUP153	2	0	1	1	0	0	0	0	0	0
MIF4GD	2	0	1	1	0	0	0	0	0	0
CD6	2	0	1	1	0	0	0	0	0	0
INHBE	2	0	1	1	0	0	0	0	0	0
BMP10	2	0	1	1	0	0	0	0	0	0
GDF5	2	0	1	1	0	0	0	0	0	0
GDF9	2	0	1	1	0	0	0	0	0	0
TRIP11	2	0	1	1	0	0	0	0	0	0
ANKHD1	2	0	1	1	0	0	0	0	0	0
LATS1	2	0	1	1	0	0	0	0	0	0
PCLAF	2	0	1	1	0	0	0	0	0	0
SIRT6	2	0	1	1	0	0	0	0	0	0
CCAR2	2	0	1	1	0	0	0	0	0	0
GBP1	2	0	1	1	0	0	0	0	0	0
GZMM	2	0	1	1	0	0	0	0	0	0
PLXNB1	2	0	1	1	0	0	0	0	0	0
AFF4	2	0	1	1	0	0	0	0	0	0
KMT5B	2	0	1	1	0	0	0	0	0	0
SEMA4A	2	0	1	1	0	0	0	0	0	0
MGP	2	0	1	1	0	0	0	0	0	0
FBXO2	2	0	1	1	0	0	0	0	0	0
CCDC85C	2	0	1	1	0	0	0	0	0	0
SREBF2	2	0	1	1	0	0	0	0	0	0
CDX1	2	0	1	1	0	0	0	0	0	0
SF3B4	2	0	1	1	0	0	0	0	0	0
ERO1A	2	0	1	1	0	0	0	0	0	0
ACVR1	2	0	1	1	0	0	0	0	0	0
CXCR4	2	0	1	1	0	0	0	0	0	0
ACTN4	2	0	1	0	0	0	0	0	0	1
KPNB1	2	0	1	1	0	0	0	0	0	0
TCEA3	2	0	1	1	0	0	0	0	0	0
AKAP6	2	0	1	1	0	0	0	0	0	0
FERMT1	2	0	1	1	0	0	0	0	0	0
IL2RB	2	0	1	1	0	0	0	0	0	0
SCUBE3	2	0	1	1	0	0	0	0	0	0
ADRM1	2	0	1	1	0	0	0	0	0	0
NUAK2	2	0	1	1	0	0	0	0	0	0
EWSR1	2	0	1	1	0	0	0	0	0	0
PACERR	2	0	1	1	0	0	0	0	0	0
LTBP4	2	0	1	1	0	0	0	0	0	0
CTDP1	2	0	1	1	0	0	0	0	0	0
RAB37	2	0	1	1	0	0	0	0	0	0
SETX	2	0	1	1	0	0	0	0	0	0
DYNC1H1	2	0	1	1	0	0	0	0	0	0
ALB	2	0	1	1	0	0	0	0	0	0
LINC00842	2	0	1	1	0	0	0	0	0	0
TNFRSF10A	2	0	1	1	0	0	0	0	0	0
FRG1	2	0	1	1	0	0	0	0	0	0
MAP3K13	2	0	1	1	0	0	0	0	0	0
MED8	2	0	1	1	0	0	0	0	0	0
BCYRN1	2	0	1	1	0	0	0	0	0	0
PCNA	2	0	1	0	1	0	0	0	0	0
CXCL14	2	0	1	1	0	0	0	0	0	0
GDF3	2	0	1	1	0	0	0	0	0	0
HIC1	2	0	1	1	0	0	0	0	0	0
XPO1	2	0	1	1	0	0	0	0	0	0
MBL2	2	0	1	1	0	0	0	0	0	0
NFKBID	2	0	1	1	0	0	0	0	0	0
CDC42BPA	2	0	1	1	0	0	0	0	0	0
AMOTL2	2	0	1	1	0	0	0	0	0	0
SPRY1	2	0	1	1	0	0	0	0	0	0
LURAP1	2	0	1	1	0	0	0	0	0	0
DUSP1	2	0	1	1	0	0	0	0	0	0
LEMD3	2	0	1	1	0	0	0	0	0	0
STK17A	2	0	1	1	0	0	0	0	0	0
MAGOHB	2	0	1	1	0	0	0	0	0	0
LTBP2	2	0	1	1	0	0	0	0	0	0
KDM5C	2	0	1	1	0	0	0	0	0	0
ELF5	2	0	1	1	0	0	0	0	0	0
NXNL1	2	0	1	1	0	0	0	0	0	0
CCN6	2	0	1	1	0	0	0	0	0	0
NELFE	2	0	1	1	0	0	0	0	0	0
CDK12	2	0	1	1	0	0	0	0	0	0
TRIM62	2	0	1	1	0	0	0	0	0	0
SUPT5H	2	0	1	1	0	0	0	0	0	0
UCHL5	2	0	1	1	0	0	0	0	0	0
FGFR1	2	0	1	1	0	0	0	0	0	0
MRTFB	2	0	1	1	0	0	0	0	0	0
CDC7	2	0	1	1	0	0	0	0	0	0
RRP1B	2	0	1	1	0	0	0	0	0	0
CBLN2	2	0	1	1	0	0	0	0	0	0
SMYD3	2	0	1	1	0	0	0	0	0	0
PSMB1	2	0	1	1	0	0	0	0	0	0
KIF5B	2	0	1	1	0	0	0	0	0	0
MAP3K20	2	0	1	1	0	0	0	0	0	0
CSF2RA	2	0	1	0	0	0	0	0	0	1
LINC01288	2	0	1	1	0	0	0	0	0	0
CLCF1	2	0	1	1	0	0	0	0	0	0
CBLN1	2	0	1	1	0	0	0	0	0	0
DPF2	2	0	1	1	0	0	0	0	0	0
NPTN	2	0	1	1	0	0	0	0	0	0
SNX17	2	0	1	1	0	0	0	0	0	0
IL27	2	0	1	1	0	0	0	0	0	0
FGF5	2	0	1	1	0	0	0	0	0	0
DOK1	2	0	1	1	0	0	0	0	0	0
FCGRT	2	0	1	1	0	0	0	0	0	0
DBF4	2	0	1	1	0	0	0	0	0	0
ARID3A	2	0	1	1	0	0	0	0	0	0
CRLF1	2	0	1	1	0	0	0	0	0	0
FGF20	2	0	1	1	0	0	0	0	0	0
DBF4B	2	0	1	1	0	0	0	0	0	0
RPS6KB2	2	0	1	1	0	0	0	0	0	0
DUSP13	2	0	1	1	0	0	0	0	0	0
INHA	2	0	1	1	0	0	0	0	0	0
GNA15	2	0	1	0	0	0	0	0	0	1
TINF2	2	0	1	1	0	0	0	0	0	0
CPS1	2	0	1	1	0	0	0	0	0	0
MECOM	2	0	1	1	0	0	0	0	0	0
CASC8	2	0	1	1	0	0	0	0	0	0
TRAPPC2	2	0	1	1	0	0	0	0	0	0
ASAP1	2	0	1	1	0	0	0	0	0	0
NCF1	2	0	1	1	0	0	0	0	0	0
PURB	2	0	1	1	0	0	0	0	0	0
NLGN1	2	0	1	1	0	0	0	0	0	0
CEBPE	2	0	1	1	0	0	0	0	0	0
CNKSR1	2	0	1	1	0	0	0	0	0	0
EBI3	2	0	1	1	0	0	0	0	0	0
RET	2	0	1	1	0	0	0	0	0	0
MYO10	2	0	1	1	0	0	0	0	0	0
RIC8A	2	0	1	1	0	0	0	0	0	0
ITGB6	2	0	1	1	0	0	0	0	0	0
BPTF	2	0	1	1	0	0	0	0	0	0
GNAI2	2	0	1	1	0	0	0	0	0	0
TTC5	2	0	1	1	0	0	0	0	0	0
PCDHGB7	2	0	1	1	0	0	0	0	0	0
DYNC1LI1	2	0	1	1	0	0	0	0	0	0
DYNC1LI2	2	0	1	1	0	0	0	0	0	0
PSPN	2	0	1	1	0	0	0	0	0	0
GFRA3	2	0	1	1	0	0	0	0	0	0
GFRA4	2	0	1	1	0	0	0	0	0	0
CUL5	2	0	1	1	0	0	0	0	0	0
PEA15	2	0	1	1	0	0	0	0	0	0
NOP53	2	0	1	1	0	0	0	0	0	0
RNF7	2	0	1	1	0	0	0	0	0	0
MARVELD1	2	0	1	1	0	0	0	0	0	0
CNOT1	2	0	1	1	0	0	0	0	0	0
PMP22	2	0	1	1	0	0	0	0	0	0
DCAF13	2	0	1	1	0	0	0	0	0	0
PTPRO	2	0	1	1	0	0	0	0	0	0
HAUS7	2	0	1	1	0	0	0	0	0	0
NFRKB	2	0	1	1	0	0	0	0	0	0
EPOR	2	0	1	1	0	0	0	0	0	0
SHC3	2	0	1	1	0	0	0	0	0	0
DLL1	2	0	1	1	0	0	0	0	0	0
ATM	2	0	0	0	0	1	1	0	0	0
TRIP12	2	0	0	0	0	1	1	0	0	0
NR1D1	2	0	0	0	0	0	0	0	1	1
NOX4	2	0	0	1	0	0	0	0	1	0
ADRA1B	2	0	0	0	0	0	0	0	1	1
KCNIP3	2	0	0	0	0	0	0	0	1	1
KPNA3	2	0	0	1	0	0	1	0	0	0
IPO5	2	0	0	1	0	0	1	0	0	0
DRD3	2	0	0	1	0	0	0	0	0	1
NCOR2	2	0	0	1	1	0	0	0	0	0
NTRK2	2	0	0	1	0	0	0	0	0	1
AKAP14	2	0	0	1	0	0	0	1	0	0
PRKAR2A	2	0	0	1	0	0	0	1	0	0
RAB11FIP3	2	0	0	1	0	0	0	0	0	1
RAB13	2	0	0	1	0	0	0	1	0	0
PRKACG	2	0	0	1	1	0	0	0	0	0
PRKACB	2	0	0	1	1	0	0	0	0	0
DUSP6	2	0	0	1	0	0	0	0	0	1
CLDN4	2	0	0	0	0	0	0	0	1	1
YWHAZ	2	0	0	0	0	1	1	0	0	0
MYC	2	0	0	0	0	1	1	0	0	0
SRC	2	0	0	0	1	0	1	0	0	0
RELA	2	0	0	0	1	1	0	0	0	0
CAMK4	2	0	0	0	0	0	0	0	1	1
PRDM1	2	0	0	0	0	1	0	0	0	1
FOXO3	2	0	0	0	0	0	0	0	1	1
CCNB1	2	0	0	0	0	1	1	0	0	0
PBX3	2	0	0	0	1	0	0	1	0	0
WWTR1	2	0	0	0	1	0	1	0	0	0
EHMT2	2	0	0	0	0	1	1	0	0	0
PIAS1	2	0	0	0	1	1	0	0	0	0
RUVBL1	2	0	0	0	0	1	1	0	0	0
MAPK9	2	0	0	0	0	1	1	0	0	0
CEBPA	2	0	0	0	0	1	0	0	0	1
MYD88	2	0	0	0	1	0	0	0	0	1
UBE3A	2	0	0	0	1	0	0	0	0	1
IGF1R	2	0	0	0	1	0	0	0	0	1
NR0B2	2	0	0	0	1	0	0	0	1	0
TERT	2	0	0	0	1	0	1	0	0	0
RAF1	2	0	0	0	1	0	0	0	0	1
BCAR1	2	0	0	0	1	0	0	0	0	1
CDC42	2	0	0	0	1	0	0	0	0	1
PTPN11	2	0	0	0	1	0	0	0	0	1
HTT	2	0	0	0	1	0	0	0	0	1
NCOA1	2	0	0	0	1	0	0	0	0	1
NONO	2	0	0	0	0	1	1	0	0	0
ARNTL	2	0	0	0	0	0	0	0	1	1
ACTG1	2	0	0	0	0	0	1	0	0	1
ZBTB33	2	0	0	0	0	1	1	0	0	0
RUVBL2	2	0	0	0	0	1	1	0	0	0
RBPJ	2	0	0	0	0	1	1	0	0	0
AURKB	2	0	0	0	0	1	1	0	0	0
ETS1	2	0	0	0	0	1	1	0	0	0
BNIP3L	2	0	0	0	0	1	1	0	0	0
MED12	2	0	0	0	0	1	1	0	0	0
TFAM	2	0	0	0	0	1	1	0	0	0
FGFR2	2	0	0	0	0	1	1	0	0	0
TET2	2	0	0	0	0	1	1	0	0	0
CHEK2	2	0	0	0	0	1	1	0	0	0
PIN1	2	0	0	0	0	1	1	0	0	0
SUFU	2	0	0	0	0	0	0	0	1	1
NOS1	2	0	0	0	0	0	0	0	1	1
NANOG	2	0	0	0	0	0	0	0	1	1
TSC2	2	0	0	0	0	0	0	0	1	1
ADCYAP1	2	0	0	0	0	0	0	0	1	1
DIO3	2	0	0	0	0	0	0	0	1	1
NMDA.Receptor	2	0	0	0	0	0	0	0	1	1
SH3TC2	2	0	0	0	0	0	0	0	1	1
L.type.Calcium.Channel	2	0	0	0	0	0	0	0	1	1
VGF	2	0	0	0	0	0	0	0	1	1
NTRK1	2	0	0	0	0	0	0	0	1	1
Creb	2	0	0	0	0	0	0	0	1	1
RPS6KA2	2	0	0	0	0	0	0	0	1	1
PDGF.BB	2	0	0	0	0	0	0	0	1	1
SRF	2	0	0	0	0	0	0	0	1	1
SLC16A2	2	0	0	0	0	0	0	0	1	1
BDNF	2	0	0	0	0	0	0	0	1	1
ADCYAP1R1	2	0	0	0	0	0	0	0	1	1
MKNK1	2	0	0	0	0	0	0	0	1	1
GDNF	2	0	0	0	0	0	0	0	1	1
CDK5R2	2	0	0	0	0	0	0	0	1	1
PSEN1	2	0	0	0	0	0	0	0	1	1
GPER1	2	0	0	0	0	0	0	0	1	1
FEV	2	0	0	0	0	0	0	0	1	1
IRS2	2	0	0	0	0	0	0	0	1	1
HOXC8	2	0	0	0	0	0	0	0	1	1
SIM1	2	0	0	0	0	0	0	0	1	1
sGC	2	0	0	0	0	0	0	0	1	1
miR.293.5p..and.other.miRNAs.w.seed.CUCAAAC.	2	0	0	0	0	0	0	0	1	1
CHRM1	2	0	0	0	0	0	0	0	1	1
IPMK	2	0	0	0	0	0	0	0	1	1
Nos	2	0	0	0	0	0	0	0	1	1
ARID1B	2	0	0	0	0	0	0	0	1	1
INTS11	2	0	0	0	0	0	0	0	1	1
MARCH5	2	0	0	0	0	0	0	0	1	1
TEAD3	2	0	0	0	0	0	0	0	1	1
GRM5	2	0	0	0	0	0	0	0	1	1
CPXM1	2	0	0	0	0	0	0	0	1	1
MTNR1A	2	0	0	0	0	0	0	0	1	1
MTNR1B	2	0	0	0	0	0	0	0	1	1
EED	2	0	0	0	0	0	0	0	1	1
Pkg	2	0	0	0	0	0	0	0	1	1
NPY	2	0	0	0	0	0	0	0	1	1
CCK	2	0	0	0	0	0	0	0	1	1
NRTN	2	0	0	0	0	0	0	0	1	1
TET1	2	0	0	0	0	0	0	0	1	1
GFM1	2	0	0	0	0	0	0	0	1	1
HTR4	2	0	0	0	0	0	0	0	1	1
CYFIP1	2	0	0	0	0	0	0	0	1	1
PHF8	2	0	0	0	0	0	0	0	1	1
CREM	2	0	0	0	0	0	0	0	1	1
DRD1	2	0	0	0	0	0	0	0	1	1
Gap	2	0	0	0	0	0	0	0	1	1
HGS	2	0	0	0	0	0	0	0	1	1
VPS36	2	0	0	0	0	0	0	0	1	1
FGF1	2	0	0	0	0	0	0	0	1	1
ELK4	2	0	0	0	0	0	0	0	1	1
WNT3	2	0	0	0	0	0	0	0	1	1
GNRH	2	0	0	0	0	0	0	0	1	1
S1PR3	2	0	0	0	0	0	0	0	1	1
NFATC3	2	0	0	0	0	0	0	0	1	1
Pkc.s.	2	0	0	0	0	0	0	0	1	1
FBXO25	2	0	0	0	0	0	0	0	1	1
SEMA5A	2	0	0	0	0	0	0	0	1	1
miR.4728.3p..miRNAs.w.seed.AUGCUGA.	2	0	0	0	0	0	0	0	1	1
MIR4728	2	0	0	0	0	0	0	0	1	1
NAGLU	2	0	0	0	0	0	0	0	1	1
ST8SIA2	2	0	0	0	0	0	0	0	1	1
EVC	2	0	0	0	0	0	0	0	1	1
SLC6A3	2	0	0	0	0	0	0	0	1	1
PTCHD4	2	0	0	0	0	0	0	0	1	1
GLO1	2	0	0	0	0	0	0	0	1	1
LIFR	2	0	0	0	0	0	0	0	1	1
UBE2D2	2	0	0	0	0	0	0	0	1	1
protein.phosphatase	2	0	0	0	0	0	0	0	1	1
ABLIM2	2	0	0	0	0	0	0	0	1	1
ABLIM3	2	0	0	0	0	0	0	0	1	1
ABLIM1	2	0	0	0	0	0	0	0	1	1
CHRM3	2	0	0	0	0	0	0	0	1	1
FGF21	2	0	0	0	0	0	0	0	1	1
CSK	2	0	0	0	0	0	0	0	1	1
H2AFB3..includes.others.	2	0	0	0	0	0	0	0	1	1
CALC	2	0	0	0	0	0	0	0	1	1
SCD	2	0	0	0	0	0	0	0	1	1
Dynamin	2	0	0	0	0	0	0	0	1	1
CHRM2	2	0	0	0	0	0	0	0	1	1
APOA4	2	0	0	0	0	0	0	0	1	1
PENK	2	0	0	0	0	0	0	0	1	1
IRF8	2	0	0	0	0	0	0	0	1	1
KIDINS220	2	0	0	0	0	0	0	0	1	1
ADRA1	2	0	0	0	0	0	0	0	1	1
CD244	2	0	0	0	0	0	0	0	1	1
EGR4	2	0	0	0	0	0	0	0	1	1
LINC01139	2	0	0	0	0	0	0	0	1	1
IL16	2	0	0	0	0	0	0	0	1	1
NELFB	2	0	0	0	0	0	0	0	1	1
CRY2	2	0	0	0	0	0	0	0	1	1
PDYN	2	0	0	0	0	0	0	0	1	1
NFIX	2	0	0	0	0	0	0	0	1	1
Rar	2	0	0	0	0	0	0	0	1	1
DUSP5	2	0	0	0	0	0	0	0	1	1
TRIM37	2	0	0	0	0	0	0	0	1	1
EPS15	2	0	0	0	0	0	0	0	1	1
SEPHS1	2	0	0	0	0	0	0	0	1	1
TRPM3	2	0	0	0	0	0	0	0	1	1
Flt1	2	0	0	0	0	0	0	0	1	1
SMO	2	0	0	0	0	0	0	0	1	1
TRIM67	2	0	0	0	0	0	0	0	1	1
CYSLTR2	2	0	0	0	0	0	0	0	1	1
VDAC1	2	0	0	0	0	0	0	0	1	1
ABRA	2	0	0	0	0	0	0	0	1	1
TRIM54	2	0	0	0	0	0	0	0	1	1
TRIM50	2	0	0	0	0	0	0	0	1	1
PHGDH	2	0	0	0	0	0	0	0	1	1
RYR3	2	0	0	0	0	0	0	0	1	1
ABI1	2	0	0	0	0	0	0	0	1	1
MRGPRX1	2	0	0	0	0	0	0	0	1	1
PIKFYVE	2	0	0	0	0	0	0	0	1	1
GTF2IRD1	2	0	0	0	0	0	0	0	1	1
TRIM32	2	0	0	0	0	0	0	0	1	1
ADCY6	2	0	0	0	0	0	0	0	1	1
KMT2B	2	0	0	0	0	0	0	0	1	1
Yap1	2	0	0	0	0	0	0	0	1	1
miR.324.5p..miRNAs.w.seed.GCAUCCC.	2	0	0	0	0	0	0	0	1	1
Cox5b	2	0	0	0	0	0	0	0	1	1
KDM6A	2	0	0	0	0	0	0	0	1	1
GNRH2	2	0	0	0	0	0	0	0	1	1
SLC6A2	2	0	0	0	0	0	0	0	1	1
MAPK8IP2	1	0	0	0	0	0	0	0	0	1
NRG1	1	0	0	0	0	0	0	0	0	1
PCSK2	1	0	0	0	0	0	0	0	0	1
WWOX	1	0	0	0	1	0	0	0	0	0
CAMKK1	1	0	0	0	0	0	0	0	1	0
WDFY2	1	0	1	0	0	0	0	0	0	0
RLN1	1	0	0	0	0	0	0	0	0	1
RLN2	1	0	0	0	0	0	0	0	0	1
ALX3	1	0	0	0	0	0	0	0	0	1
CCNDBP1	1	0	0	1	0	0	0	0	0	0
CLTC	1	0	0	0	1	0	0	0	0	0
KLF6	1	0	0	0	0	0	0	0	0	1
SNRPA	1	1	0	0	0	0	0	0	0	0
HAP1	1	0	0	0	0	0	0	0	1	0
WBP2	1	0	0	0	0	0	0	0	0	1
GNAO1	1	0	0	0	0	0	0	0	0	1
PSAP	1	0	0	0	0	0	0	0	0	1
AKIP1	1	0	0	1	0	0	0	0	0	0
IL21R	1	0	1	0	0	0	0	0	0	0
MACF1	1	0	0	1	0	0	0	0	0	0
ZBED3	1	0	0	1	0	0	0	0	0	0
HIF1AN	1	0	0	1	0	0	0	0	0	0
TRPA1	1	1	0	0	0	0	0	0	0	0
HIPK2	1	0	0	0	0	0	0	0	0	1
CASP12	1	1	0	0	0	0	0	0	0	0
CALCA	1	0	0	0	0	0	0	0	0	1
C5	1	0	0	0	0	0	0	0	1	0
MEOX1	1	0	0	0	0	0	0	0	0	1
GPR17	1	0	0	0	0	0	0	0	0	1
CALCR	1	0	0	0	0	0	0	0	0	1
UBE2I	1	0	0	0	1	0	0	0	0	0
DNAJB1	1	0	1	0	0	0	0	0	0	0
F10	1	0	0	0	0	0	0	0	0	1
PTPRD	1	1	0	0	0	0	0	0	0	0
MIAT	1	0	1	0	0	0	0	0	0	0
XPC	1	0	0	0	0	0	0	0	1	0
SIAH2	1	0	0	0	1	0	0	0	0	0
CDC20	1	0	0	0	1	0	0	0	0	0
NEDD4	1	0	0	0	0	0	0	1	0	0
PTMA	1	0	0	0	0	1	0	0	0	0
IFT20	1	0	0	0	0	0	0	0	0	1
MAP2K4	1	0	0	0	0	0	0	0	0	1
TAOK1	1	1	0	0	0	0	0	0	0	0
F2	1	0	0	0	0	0	0	0	0	1
CENPF	1	0	1	0	0	0	0	0	0	0
SPI1	1	0	0	0	0	0	0	0	0	1
EIF3G	1	0	1	0	0	0	0	0	0	0
SMARCA4	1	0	0	0	0	0	0	0	0	1
STMN1	1	0	0	0	0	0	0	0	0	1
IL34	1	1	0	0	0	0	0	0	0	0
FANCA	1	0	0	0	0	0	0	0	0	1
NEK9	1	0	0	0	1	0	0	0	0	0
SERPINB4	1	1	0	0	0	0	0	0	0	0
PAX8	1	0	0	0	0	0	0	0	1	0
OLIG1	1	0	0	1	0	0	0	0	0	0
CST3	1	0	0	0	0	0	0	0	0	1
NFATC4	1	0	0	0	0	0	1	0	0	0
ARMCX3	1	0	0	1	0	0	0	0	0	0
NFKBIA	1	0	0	0	1	0	0	0	0	0
GNA12	1	0	0	0	0	0	0	0	0	1
SOX5	1	0	0	1	0	0	0	0	0	0
CHRNA3	1	0	1	0	0	0	0	0	0	0
TTR	1	0	0	0	1	0	0	0	0	0
CST7	1	1	0	0	0	0	0	0	0	0
TICAM1	1	0	0	0	1	0	0	0	0	0
CSTB	1	0	0	0	0	0	0	0	0	1
GTF2I	1	0	0	0	0	0	0	0	0	1
CDK6	1	0	0	0	1	0	0	0	0	0
AXL	1	1	0	0	0	0	0	0	0	0
RARRES1	1	1	0	0	0	0	0	0	0	0
FOS	1	0	0	0	0	0	0	0	0	1
SNAP23	1	0	0	0	0	0	0	0	0	1
PROS1	1	1	0	0	0	0	0	0	0	0
GAS6	1	1	0	0	0	0	0	0	0	0
IFT88	1	0	0	0	0	0	0	0	1	0
SCARA3	1	1	0	0	0	0	0	0	0	0
TRIM11	1	1	0	0	0	0	0	0	0	0
NEDD4L	1	1	0	0	0	0	0	0	0	0
NHLRC1	1	1	0	0	0	0	0	0	0	0
PELI2	1	1	0	0	0	0	0	0	0	0
MAST2	1	1	0	0	0	0	0	0	0	0
RNF41	1	1	0	0	0	0	0	0	0	0
RNF185	1	1	0	0	0	0	0	0	0	0
PJA1	1	1	0	0	0	0	0	0	0	0
UBE2H	1	1	0	0	0	0	0	0	0	0
TRIM56	1	1	0	0	0	0	0	0	0	0
ARIH1	1	1	0	0	0	0	0	0	0	0
ZNRF1	1	1	0	0	0	0	0	0	0	0
RNF168	1	1	0	0	0	0	0	0	0	0
UBE3C	1	1	0	0	0	0	0	0	0	0
CLEC16A	1	1	0	0	0	0	0	0	0	0
RNF180	1	1	0	0	0	0	0	0	0	0
EIF4G1	1	1	0	0	0	0	0	0	0	0
ITCH	1	1	0	0	0	0	0	0	0	0
SYVN1	1	1	0	0	0	0	0	0	0	0
MID1	1	1	0	0	0	0	0	0	0	0
IMP3	1	1	0	0	0	0	0	0	0	0
TTC3	1	1	0	0	0	0	0	0	0	0
TRIM22	1	1	0	0	0	0	0	0	0	0
NDFIP1	1	1	0	0	0	0	0	0	0	0
NOSIP	1	1	0	0	0	0	0	0	0	0
PPP1R15B	1	1	0	0	0	0	0	0	0	0
EIF2S1	1	1	0	0	0	0	0	0	0	0
CTSS	1	1	0	0	0	0	0	0	0	0
CYLD	1	1	0	0	0	0	0	0	0	0
MYT1	1	1	0	0	0	0	0	0	0	0
XRCC4	1	1	0	0	0	0	0	0	0	0
MYT1L	1	1	0	0	0	0	0	0	0	0
XRN1	1	1	0	0	0	0	0	0	0	0
RANGAP1	1	1	0	0	0	0	0	0	0	0
N4BP1	1	1	0	0	0	0	0	0	0	0
DBI	1	1	0	0	0	0	0	0	0	0
SPATA2	1	1	0	0	0	0	0	0	0	0
UBE2D3	1	1	0	0	0	0	0	0	0	0
TAOK3	1	1	0	0	0	0	0	0	0	0
IRAK2	1	1	0	0	0	0	0	0	0	0
MPHOSPH10	1	1	0	0	0	0	0	0	0	0
TIFA	1	1	0	0	0	0	0	0	0	0
GPR108	1	1	0	0	0	0	0	0	0	0
USP31	1	1	0	0	0	0	0	0	0	0
OTUD7A	1	1	0	0	0	0	0	0	0	0
GBP4	1	1	0	0	0	0	0	0	0	0
TIFAB	1	1	0	0	0	0	0	0	0	0
SIGIRR	1	1	0	0	0	0	0	0	0	0
MCM5	1	1	0	0	0	0	0	0	0	0
TRAFD1	1	1	0	0	0	0	0	0	0	0
STK26	1	1	0	0	0	0	0	0	0	0
NLRC3	1	1	0	0	0	0	0	0	0	0
ZNF675	1	1	0	0	0	0	0	0	0	0
SMNDC1	1	1	0	0	0	0	0	0	0	0
SMURF2	1	1	0	0	0	0	0	0	0	0
PARP12	1	1	0	0	0	0	0	0	0	0
MED19	1	1	0	0	0	0	0	0	0	0
MBTPS2	1	1	0	0	0	0	0	0	0	0
CXCL11	1	1	0	0	0	0	0	0	0	0
CREB3L3	1	1	0	0	0	0	0	0	0	0
HJV	1	1	0	0	0	0	0	0	0	0
RPL41	1	1	0	0	0	0	0	0	0	0
EGLN3	1	1	0	0	0	0	0	0	0	0
RAVER1	1	1	0	0	0	0	0	0	0	0
OTUB2	1	1	0	0	0	0	0	0	0	0
TTK	1	1	0	0	0	0	0	0	0	0
TFAP2B	1	1	0	0	0	0	0	0	0	0
YEATS4	1	1	0	0	0	0	0	0	0	0
PICALM	1	1	0	0	0	0	0	0	0	0
VDAC3	1	1	0	0	0	0	0	0	0	0
DROSHA	1	1	0	0	0	0	0	0	0	0
BCAS3	1	1	0	0	0	0	0	0	0	0
HMGA2	1	1	0	0	0	0	0	0	0	0
CRKL	1	1	0	0	0	0	0	0	0	0
QKI	1	1	0	0	0	0	0	0	0	0
TNKS	1	1	0	0	0	0	0	0	0	0
IFIT3	1	1	0	0	0	0	0	0	0	0
KLK1	1	1	0	0	0	0	0	0	0	0
ADAM12	1	1	0	0	0	0	0	0	0	0
AEBP1	1	1	0	0	0	0	0	0	0	0
PCP4	1	1	0	0	0	0	0	0	0	0
BRK1	1	1	0	0	0	0	0	0	0	0
UBLCP1	1	1	0	0	0	0	0	0	0	0
SEH1L	1	1	0	0	0	0	0	0	0	0
PLAA	1	1	0	0	0	0	0	0	0	0
ARR3	1	1	0	0	0	0	0	0	0	0
ERLEC1	1	1	0	0	0	0	0	0	0	0
SH3PXD2B	1	1	0	0	0	0	0	0	0	0
TTLL5	1	1	0	0	0	0	0	0	0	0
MYOF	1	1	0	0	0	0	0	0	0	0
IQCF1	1	1	0	0	0	0	0	0	0	0
ACVRL1	1	1	0	0	0	0	0	0	0	0
NOXO1	1	1	0	0	0	0	0	0	0	0
PACSIN3	1	1	0	0	0	0	0	0	0	0
FUT1	1	1	0	0	0	0	0	0	0	0
CTSL	1	1	0	0	0	0	0	0	0	0
ZNF512B	1	1	0	0	0	0	0	0	0	0
SRPX	1	1	0	0	0	0	0	0	0	0
CABP1	1	1	0	0	0	0	0	0	0	0
E4F1	1	1	0	0	0	0	0	0	0	0
IK	1	1	0	0	0	0	0	0	0	0
PPP1R15A	1	1	0	0	0	0	0	0	0	0
GMDS	1	1	0	0	0	0	0	0	0	0
MINCR	1	1	0	0	0	0	0	0	0	0
PTPN4	1	1	0	0	0	0	0	0	0	0
ADD3	1	1	0	0	0	0	0	0	0	0
ADD2	1	1	0	0	0	0	0	0	0	0
RBM24	1	1	0	0	0	0	0	0	0	0
MAP3K14	1	1	0	0	0	0	0	0	0	0
CCNC	1	1	0	0	0	0	0	0	0	0
MED26	1	1	0	0	0	0	0	0	0	0
RAC3	1	1	0	0	0	0	0	0	0	0
CAPRIN1	1	1	0	0	0	0	0	0	0	0
LSINCT5	1	1	0	0	0	0	0	0	0	0
HEMGN	1	1	0	0	0	0	0	0	0	0
PPIA	1	1	0	0	0	0	0	0	0	0
MED13	1	1	0	0	0	0	0	0	0	0
ELAVL3	1	1	0	0	0	0	0	0	0	0
TAP1	1	1	0	0	0	0	0	0	0	0
MED27	1	1	0	0	0	0	0	0	0	0
INTU	1	1	0	0	0	0	0	0	0	0
ERCC1	1	1	0	0	0	0	0	0	0	0
SNAI3	1	1	0	0	0	0	0	0	0	0
ADAM19	1	1	0	0	0	0	0	0	0	0
OTOP1	1	1	0	0	0	0	0	0	0	0
TAP2	1	1	0	0	0	0	0	0	0	0
MED16	1	1	0	0	0	0	0	0	0	0
MED21	1	1	0	0	0	0	0	0	0	0
DDX41	1	1	0	0	0	0	0	0	0	0
ARNTL2	1	1	0	0	0	0	0	0	0	0
TAPBP	1	1	0	0	0	0	0	0	0	0
ARHGEF26	1	1	0	0	0	0	0	0	0	0
ASCL3	1	1	0	0	0	0	0	0	0	0
COL11A1	1	1	0	0	0	0	0	0	0	0
VEGFB	1	1	0	0	0	0	0	0	0	0
THPO	1	1	0	0	0	0	0	0	0	0
SIM2	1	1	0	0	0	0	0	0	0	0
BHLHA15	1	1	0	0	0	0	0	0	0	0
SFTPD	1	1	0	0	0	0	0	0	0	0
SETD3	1	1	0	0	0	0	0	0	0	0
UBQLN4	1	1	0	0	0	0	0	0	0	0
MMP24	1	1	0	0	0	0	0	0	0	0
RHOBTB3	1	1	0	0	0	0	0	0	0	0
F2RL1	1	1	0	0	0	0	0	0	0	0
PLXNA3	1	1	0	0	0	0	0	0	0	0
NLRC5	1	1	0	0	0	0	0	0	0	0
PLXNA4	1	1	0	0	0	0	0	0	0	0
AZU1	1	1	0	0	0	0	0	0	0	0
RAB9A	1	1	0	0	0	0	0	0	0	0
DUSP3	1	1	0	0	0	0	0	0	0	0
GPN1	1	1	0	0	0	0	0	0	0	0
LPAR4	1	1	0	0	0	0	0	0	0	0
TMPRSS2	1	1	0	0	0	0	0	0	0	0
AREL1	1	1	0	0	0	0	0	0	0	0
H19	1	1	0	0	0	0	0	0	0	0
TARDBP	1	1	0	0	0	0	0	0	0	0
B2M	1	1	0	0	0	0	0	0	0	0
PYDC2	1	1	0	0	0	0	0	0	0	0
BRAP	1	1	0	0	0	0	0	0	0	0
RAC2	1	1	0	0	0	0	0	0	0	0
HOXA5	1	1	0	0	0	0	0	0	0	0
LRPAP1	1	1	0	0	0	0	0	0	0	0
AIF1	1	1	0	0	0	0	0	0	0	0
BIRC6	1	1	0	0	0	0	0	0	0	0
AKAP12	1	1	0	0	0	0	0	0	0	0
MED20	1	1	0	0	0	0	0	0	0	0
CIB1	1	1	0	0	0	0	0	0	0	0
THRSP	1	1	0	0	0	0	0	0	0	0
PYDC1	1	1	0	0	0	0	0	0	0	0
FBN2	1	1	0	0	0	0	0	0	0	0
ITGA7	1	1	0	0	0	0	0	0	0	0
APPL1	1	1	0	0	0	0	0	0	0	0
MED31	1	1	0	0	0	0	0	0	0	0
FLT1	1	1	0	0	0	0	0	0	0	0
CST6	1	1	0	0	0	0	0	0	0	0
CD164	1	1	0	0	0	0	0	0	0	0
MED17	1	1	0	0	0	0	0	0	0	0
GAS2	1	1	0	0	0	0	0	0	0	0
GLB1	1	1	0	0	0	0	0	0	0	0
CNTN2	1	1	0	0	0	0	0	0	0	0
RASGEF1A	1	1	0	0	0	0	0	0	0	0
OLA1	1	1	0	0	0	0	0	0	0	0
MED10	1	1	0	0	0	0	0	0	0	0
VHLL	1	1	0	0	0	0	0	0	0	0
LYZ	1	1	0	0	0	0	0	0	0	0
RASGEF1B	1	1	0	0	0	0	0	0	0	0
HIST1H4PS1	1	1	0	0	0	0	0	0	0	0
HIST1H4G	1	1	0	0	0	0	0	0	0	0
RAP2A	1	1	0	0	0	0	0	0	0	0
TTBK2	1	1	0	0	0	0	0	0	0	0
ADIPOR2	1	1	0	0	0	0	0	0	0	0
FKBP10	1	1	0	0	0	0	0	0	0	0
PPM1F	1	1	0	0	0	0	0	0	0	0
ADD1	1	1	0	0	0	0	0	0	0	0
CELA2A	1	1	0	0	0	0	0	0	0	0
HEY2	1	1	0	0	0	0	0	0	0	0
MAGI3	1	1	0	0	0	0	0	0	0	0
MYBBP1A	1	1	0	0	0	0	0	0	0	0
ZMAT2	1	1	0	0	0	0	0	0	0	0
PYCARD	1	1	0	0	0	0	0	0	0	0
LARP7	1	1	0	0	0	0	0	0	0	0
SEPTIN2	1	1	0	0	0	0	0	0	0	0
USP50	1	1	0	0	0	0	0	0	0	0
CFD	1	1	0	0	0	0	0	0	0	0
NMT1	1	1	0	0	0	0	0	0	0	0
JUP	1	1	0	0	0	0	0	0	0	0
RABGAP1	1	1	0	0	0	0	0	0	0	0
DUS2	1	1	0	0	0	0	0	0	0	0
USF1	1	1	0	0	0	0	0	0	0	0
P4HTM	1	1	0	0	0	0	0	0	0	0
CCDC178	1	1	0	0	0	0	0	0	0	0
CAPNS2	1	1	0	0	0	0	0	0	0	0
CELA3B	1	1	0	0	0	0	0	0	0	0
SEMA6B	1	1	0	0	0	0	0	0	0	0
VGLL1	1	1	0	0	0	0	0	0	0	0
VGLL2	1	1	0	0	0	0	0	0	0	0
CELA3A	1	1	0	0	0	0	0	0	0	0
STRBP	1	1	0	0	0	0	0	0	0	0
S100A12	1	1	0	0	0	0	0	0	0	0
AMBP	1	1	0	0	0	0	0	0	0	0
AGER	1	1	0	0	0	0	0	0	0	0
SPAG9	1	1	0	0	0	0	0	0	0	0
MST1R	1	1	0	0	0	0	0	0	0	0
PIP4P1	1	1	0	0	0	0	0	0	0	0
PTPN21	1	1	0	0	0	0	0	0	0	0
MST1	1	1	0	0	0	0	0	0	0	0
GIT2	1	1	0	0	0	0	0	0	0	0
MMP8	1	1	0	0	0	0	0	0	0	0
CIP2A	1	1	0	0	0	0	0	0	0	0
GZMK	1	1	0	0	0	0	0	0	0	0
PDXP	1	1	0	0	0	0	0	0	0	0
SH2D4A	1	1	0	0	0	0	0	0	0	0
COLQ	1	1	0	0	0	0	0	0	0	0
ACBD6	1	1	0	0	0	0	0	0	0	0
VPS18	1	1	0	0	0	0	0	0	0	0
SOSTDC1	1	1	0	0	0	0	0	0	0	0
ANKRD12	1	1	0	0	0	0	0	0	0	0
NMT2	1	1	0	0	0	0	0	0	0	0
REG3G	1	1	0	0	0	0	0	0	0	0
SERPINB1	1	1	0	0	0	0	0	0	0	0
F8	1	1	0	0	0	0	0	0	0	0
GRK4	1	1	0	0	0	0	0	0	0	0
PTH	1	0	0	0	0	0	0	0	0	1
ONECUT1	1	0	0	0	0	1	0	0	0	0
TLE2	1	0	0	0	1	0	0	0	0	0
NGFR	1	0	0	0	0	0	0	0	0	1
FSCN1	1	0	0	0	0	0	0	0	1	0
TNPO1	1	0	0	1	0	0	0	0	0	0
MX2	1	0	0	1	0	0	0	0	0	0
HSPA6	1	0	0	0	0	0	0	1	0	0
FYN	1	0	0	0	0	0	0	0	0	1
IKBKG	1	0	0	0	0	1	0	0	0	0
OPRK1	1	0	0	0	0	0	0	0	0	1
F2R	1	0	0	0	0	0	0	0	0	1
HCRT	1	0	0	0	0	0	0	0	0	1
EDN1	1	0	0	0	0	0	0	0	0	1
EDN3	1	0	0	0	0	0	0	0	0	1
EIF3I	1	0	1	0	0	0	0	0	0	0
LEF1	1	0	0	0	1	0	0	0	0	0
PADI4	1	0	0	0	0	0	0	0	0	1
CCN5	1	0	0	0	0	0	0	0	0	1
NUCB2	1	0	0	0	0	0	0	0	0	1
MOCS2	1	0	1	0	0	0	0	0	0	0
DBN1	1	0	1	0	0	0	0	0	0	0
CCKAR	1	0	0	0	0	0	0	0	0	1
DNAJC5	1	0	0	1	0	0	0	0	0	0
CXCL12	1	0	0	0	0	0	0	0	0	1
NANOS2	1	0	0	0	0	0	0	1	0	0
SCFV	1	0	0	1	0	0	0	0	0	0
PIGR	1	0	0	1	0	0	0	0	0	0
RIC3	1	0	0	1	0	0	0	0	0	0
CHRNA7	1	0	0	1	0	0	0	0	0	0
CHRFAM7A	1	0	0	1	0	0	0	0	0	0
SNAPIN	1	0	0	0	0	0	0	0	1	0
RASSF1	1	0	0	0	0	0	0	0	0	1
CSNK2B	1	0	0	0	0	0	0	1	0	0
HGF	1	0	0	0	0	0	0	0	0	1
DOCK8	1	0	0	0	0	0	0	0	0	1
MYZAP	1	0	0	0	0	0	0	0	0	1
NEU3	1	0	0	0	0	0	0	0	0	1
MSTN	1	0	0	0	0	0	0	0	1	0
GATA3	1	0	0	0	0	0	0	0	0	1
NMNAT1	1	0	0	0	0	0	0	0	0	1
PLEKHG2	1	0	0	0	0	0	0	0	1	0
DAZ3	1	0	0	0	0	0	0	1	0	0
DAZ2	1	0	0	0	0	0	0	1	0	0
AP2M1	1	0	0	0	0	0	0	0	0	1
PLAT	1	0	0	0	0	0	0	0	0	1
KPNA6	1	0	0	0	0	0	1	0	0	0
DICER1	1	0	0	0	0	0	0	0	0	1
ILF3	1	0	0	0	0	0	0	0	0	1
HRAS	1	0	0	0	0	0	0	0	0	1
BAG1	1	0	0	0	1	0	0	0	0	0
DUSP4	1	0	0	1	0	0	0	0	0	0
NF1	1	0	0	0	0	0	0	0	0	1
ANKRD17	1	0	0	0	0	0	0	0	0	1
PRKCI	1	0	0	0	1	0	0	0	0	0
FLII	1	0	0	0	0	0	0	0	0	1
CCDC6	1	0	0	0	0	0	0	0	1	0
GRIA1	1	0	1	0	0	0	0	0	0	0
EPB41L1	1	0	1	0	0	0	0	0	0	0
NPTXR	1	0	1	0	0	0	0	0	0	0
GRIA3	1	0	1	0	0	0	0	0	0	0
GRIA4	1	0	1	0	0	0	0	0	0	0
SERPIND1	1	0	0	0	0	0	0	0	0	1
HES1	1	0	0	0	0	0	0	0	0	1
IL12B	1	0	0	0	0	0	0	0	0	1
ID1	1	0	0	0	1	0	0	0	0	0
IL10RA	1	0	0	0	0	0	0	0	0	1
HES5	1	0	0	1	0	0	0	0	0	0
PRRC2A	1	0	0	1	0	0	0	0	0	0
ZNF488	1	0	0	1	0	0	0	0	0	0
RARB	1	0	0	0	1	0	0	0	0	0
RAB7A	1	0	0	0	0	0	0	0	0	1
HSF2	1	0	1	0	0	0	0	0	0	0
CEP120	1	0	1	0	0	0	0	0	0	0
FBXL16	1	0	1	0	0	0	0	0	0	0
PPP2R2A	1	0	1	0	0	0	0	0	0	0
SARS	1	0	1	0	0	0	0	0	0	0
PLEKHO1	1	0	1	0	0	0	0	0	0	0
PRKCQ	1	0	1	0	0	0	0	0	0	0
PF4V1	1	0	1	0	0	0	0	0	0	0
NDEL1	1	0	1	0	0	0	0	0	0	0
CORO1A	1	0	1	0	0	0	0	0	0	0
RFC2	1	0	1	0	0	0	0	0	0	0
RFC3	1	0	1	0	0	0	0	0	0	0
RFC5	1	0	1	0	0	0	0	0	0	0
RFC4	1	0	1	0	0	0	0	0	0	0
GAB1	1	0	1	0	0	0	0	0	0	0
AFDN	1	0	1	0	0	0	0	0	0	0
PIK3AP1	1	0	1	0	0	0	0	0	0	0
RGS4	1	0	1	0	0	0	0	0	0	0
RAN	1	0	1	0	0	0	0	0	0	0
IL4R	1	0	1	0	0	0	0	0	0	0
EIF3J	1	0	1	0	0	0	0	0	0	0
EIF3M	1	0	1	0	0	0	0	0	0	0
EIF3B	1	0	1	0	0	0	0	0	0	0
EIF3C	1	0	1	0	0	0	0	0	0	0
ALG10B	1	0	1	0	0	0	0	0	0	0
TNNI2	1	0	1	0	0	0	0	0	0	0
JAK3	1	0	1	0	0	0	0	0	0	0
PRR7	1	0	1	0	0	0	0	0	0	0
HTR1D	1	0	1	0	0	0	0	0	0	0
BLVRA	1	0	1	0	0	0	0	0	0	0
RNF187	1	0	1	0	0	0	0	0	0	0
KCNH2	1	0	1	0	0	0	0	0	0	0
CXCR3	1	0	1	0	0	0	0	0	0	0
PAGE4	1	0	1	0	0	0	0	0	0	0
RCC1	1	0	1	0	0	0	0	0	0	0
RCBTB2	1	0	1	0	0	0	0	0	0	0
LIG1	1	0	1	0	0	0	0	0	0	0
STAT4	1	0	1	0	0	0	0	0	0	0
ADRA2A	1	0	1	0	0	0	0	0	0	0
IGF2BP3	1	0	1	0	0	0	0	0	0	0
CCEPR	1	0	1	0	0	0	0	0	0	0
TRIOBP	1	0	1	0	0	0	0	0	0	0
PPP2R2C	1	0	1	0	0	0	0	0	0	0
BATF2	1	0	1	0	0	0	0	0	0	0
BHLHE40	1	0	1	0	0	0	0	0	0	0
BATF3	1	0	1	0	0	0	0	0	0	0
RANBP1	1	0	1	0	0	0	0	0	0	0
PSME2	1	0	1	0	0	0	0	0	0	0
PRKCH	1	0	1	0	0	0	0	0	0	0
ZIC2	1	0	1	0	0	0	0	0	0	0
RBPMS	1	0	1	0	0	0	0	0	0	0
CA9	1	0	1	0	0	0	0	0	0	0
IRS4	1	0	1	0	0	0	0	0	0	0
ABL2	1	0	1	0	0	0	0	0	0	0
EIF3A	1	0	1	0	0	0	0	0	0	0
SF3B1	1	0	1	0	0	0	0	0	0	0
HES6	1	0	1	0	0	0	0	0	0	0
HCST	1	0	1	0	0	0	0	0	0	0
TSPYL2	1	0	1	0	0	0	0	0	0	0
ACTN3	1	0	1	0	0	0	0	0	0	0
CLIC4	1	0	1	0	0	0	0	0	0	0
LNPEP	1	0	1	0	0	0	0	0	0	0
RBM3	1	0	1	0	0	0	0	0	0	0
PFKP	1	0	1	0	0	0	0	0	0	0
ZFYVE9	1	0	1	0	0	0	0	0	0	0
CD200	1	0	1	0	0	0	0	0	0	0
RAB1B	1	0	1	0	0	0	0	0	0	0
FBXW8	1	0	1	0	0	0	0	0	0	0
GOLGA2	1	0	1	0	0	0	0	0	0	0
SUMF2	1	0	1	0	0	0	0	0	0	0
LDLRAD4	1	0	1	0	0	0	0	0	0	0
MTMR4	1	0	1	0	0	0	0	0	0	0
HBB	1	0	1	0	0	0	0	0	0	0
SENP7	1	0	1	0	0	0	0	0	0	0
ADRA2B	1	0	1	0	0	0	0	0	0	0
GRIA2	1	0	1	0	0	0	0	0	0	0
RAB43	1	0	1	0	0	0	0	0	0	0
NSF	1	0	1	0	0	0	0	0	0	0
BAHD1	1	0	1	0	0	0	0	0	0	0
GRIP2	1	0	1	0	0	0	0	0	0	0
CACNG3	1	0	1	0	0	0	0	0	0	0
UTP3	1	0	1	0	0	0	0	0	0	0
ATAD1	1	0	1	0	0	0	0	0	0	0
CEP290	1	0	1	0	0	0	0	0	0	0
CPT1C	1	0	1	0	0	0	0	0	0	0
CACNG2	1	0	1	0	0	0	0	0	0	0
CACNG4	1	0	1	0	0	0	0	0	0	0
CACNG8	1	0	1	0	0	0	0	0	0	0
SHISA9	1	0	1	0	0	0	0	0	0	0
HSP90AB1	1	0	0	0	0	0	0	0	0	1
AGTRAP	1	0	0	0	0	0	0	0	0	1
RAD51C	1	0	0	0	0	0	0	0	0	1
MLST8	1	0	0	0	0	0	0	0	0	1
SPTBN1	1	0	0	0	0	0	0	0	0	1
BRCA1	1	0	0	0	0	0	0	0	0	1
HNRNPD	1	0	0	0	0	0	0	0	0	1
ID2	1	0	0	0	1	0	0	0	0	0
VWF	1	0	0	0	0	0	0	0	0	1
TGM2	1	0	0	0	0	1	0	0	0	0
GPS1	1	0	0	0	0	0	0	0	0	1
PSMA7	1	0	0	0	1	0	0	0	0	0
ITK	1	0	0	0	0	0	0	0	0	1
NFKBIB	1	0	0	0	1	0	0	0	0	0
NFKBIE	1	0	0	0	1	0	0	0	0	0
SNCG	1	0	0	0	0	0	0	0	0	1
FTCD	1	0	0	1	0	0	0	0	0	0
ADRA1D	1	0	0	0	0	0	0	0	0	1
GSK3A	1	0	0	0	0	0	1	0	0	0
RASA1	1	0	0	0	0	0	0	0	0	1
NOC3L	1	0	0	1	0	0	0	0	0	0
F3	1	0	0	0	0	0	0	0	0	1
SPP1	1	0	0	0	0	0	0	0	0	1
PSMA3	1	0	0	0	1	0	0	0	0	0
PTBP2	1	0	0	0	1	0	0	0	0	0
PPM1D	1	0	0	0	0	0	0	0	0	1
RPS6KA4	1	0	0	0	0	0	0	0	0	1
PRKAG3	1	0	0	0	0	0	0	0	0	1
DYNLT3	1	0	0	1	0	0	0	0	0	0
DYNLRB1	1	0	0	1	0	0	0	0	0	0
DYNLRB2	1	0	0	1	0	0	0	0	0	0
PRDX6	1	0	0	1	0	0	0	0	0	0
LY96	1	0	0	1	0	0	0	0	0	0
HM13	1	0	0	1	0	0	0	0	0	0
FABP4	1	0	0	1	0	0	0	0	0	0
PSMG1	1	0	0	1	0	0	0	0	0	0
GID8	1	0	0	1	0	0	0	0	0	0
BICC1	1	0	0	1	0	0	0	0	0	0
NEAT1	1	0	0	1	0	0	0	0	0	0
LIN28B	1	0	0	1	0	0	0	0	0	0
ITGA3	1	0	0	1	0	0	0	0	0	0
SPATC1L	1	0	0	1	0	0	0	0	0	0
SRSF4	1	0	0	1	0	0	0	0	0	0
AHSG	1	0	0	1	0	0	0	0	0	0
NPHS1	1	0	0	1	0	0	0	0	0	0
TRIM7	1	0	0	1	0	0	0	0	0	0
LPIN1	1	0	0	1	0	0	0	0	0	0
TNFAIP6	1	0	0	1	0	0	0	0	0	0
NPHS2	1	0	0	1	0	0	0	0	0	0
MEP1B	1	0	0	1	0	0	0	0	0	0
PRKAR1B	1	0	0	1	0	0	0	0	0	0
PRKAR1A	1	0	0	1	0	0	0	0	0	0
CDK16	1	0	0	1	0	0	0	0	0	0
PKIB	1	0	0	1	0	0	0	0	0	0
PKIG	1	0	0	1	0	0	0	0	0	0
PKIA	1	0	0	1	0	0	0	0	0	0
TFPT	1	0	0	1	0	0	0	0	0	0
AGTR2	1	0	0	1	0	0	0	0	0	0
TFR2	1	0	0	1	0	0	0	0	0	0
PIR	1	0	0	1	0	0	0	0	0	0
AP3M1	1	0	0	1	0	0	0	0	0	0
MTUS1	1	0	0	1	0	0	0	0	0	0
DLK1	1	0	0	1	0	0	0	0	0	0
EAF2	1	0	0	1	0	0	0	0	0	0
PKN2	1	0	0	1	0	0	0	0	0	0
GRIN3A	1	0	0	1	0	0	0	0	0	0
LCK	1	0	0	0	0	0	0	0	0	1
BSG	1	0	0	0	0	0	0	0	1	0
MAP3K3	1	0	0	0	0	0	0	0	0	1
ADORA2A	1	0	0	0	0	0	0	0	0	1
SCAP	1	0	0	0	0	0	0	0	0	1
CDK4	1	0	0	0	1	0	0	0	0	0
CASP8	1	0	0	0	1	0	0	0	0	0
CFLAR	1	0	0	0	0	0	0	0	0	1
RACK1	1	0	0	0	0	0	0	0	0	1
FKBP8	1	0	0	0	0	0	0	0	0	1
JAK1	1	0	0	0	0	0	0	0	0	1
PTPRJ	1	0	0	0	0	0	0	0	0	1
TGFBR1	1	0	0	0	0	0	0	0	1	0
CSNK1E	1	0	0	0	0	0	1	0	0	0
SP3	1	0	0	0	0	0	0	0	0	1
MAF	1	0	0	0	0	1	0	0	0	0
SP1	1	0	0	0	0	0	0	0	0	1
FLI1	1	0	0	0	0	0	0	0	0	1
PBXIP1	1	0	0	0	1	0	0	0	0	0
HSPA4	1	0	0	0	1	0	0	0	0	0
PRKN	1	0	0	0	1	0	0	0	0	0
EZH2	1	0	0	0	0	0	0	0	0	1
FBXW7	1	0	0	0	0	1	0	0	0	0
TEAD1	1	0	0	0	0	0	0	0	0	1
CEBPB	1	0	0	0	1	0	0	0	0	0
ITGB1	1	0	0	0	0	0	0	0	0	1
PLK1	1	0	0	0	1	0	0	0	0	0
RARA	1	0	0	0	1	0	0	0	0	0
FBXW11	1	0	0	0	1	0	0	0	0	0
GNAQ	1	0	0	0	0	0	0	0	0	1
ATF4	1	0	0	0	1	0	0	0	0	0
HDAC2	1	0	0	0	0	0	0	0	0	1
ESR2	1	0	0	0	0	0	0	0	0	1
NFE2L2	1	0	0	0	0	0	0	0	0	1
KAT2A	1	0	0	0	1	0	0	0	0	0
MAPT	1	0	0	0	1	0	0	0	0	0
MCL1	1	0	0	0	1	0	0	0	0	0
PIK3R2	1	0	0	0	1	0	0	0	0	0
TBK1	1	0	0	0	1	0	0	0	0	0
SRY	1	0	0	0	1	0	0	0	0	0
PSIP1	1	0	0	0	1	0	0	0	0	0
PSMA1	1	0	0	0	1	0	0	0	0	0
PSMA2	1	0	0	0	1	0	0	0	0	0
PSMA6	1	0	0	0	1	0	0	0	0	0
POU5F1	1	0	0	0	1	0	0	0	0	0
RPTOR	1	0	0	0	1	0	0	0	0	0
XRCC6	1	0	0	0	1	0	0	0	0	0
DDIT3	1	0	0	0	1	0	0	0	0	0
HSF1	1	0	0	0	1	0	0	0	0	0
ERBB4	1	0	0	0	1	0	0	0	0	0
NFKB2	1	0	0	0	1	0	0	0	0	0
LRP6	1	0	0	0	1	0	0	0	0	0
MARCH8	1	0	0	0	1	0	0	0	0	0
PSMA5	1	0	0	0	1	0	0	0	0	0
DAXX	1	0	0	0	1	0	0	0	0	0
GPX4	1	0	0	0	1	0	0	0	0	0
PPP2CA	1	0	0	0	1	0	0	0	0	0
PPP2CB	1	0	0	0	1	0	0	0	0	0
RPS6KA1	1	0	0	0	1	0	0	0	0	0
RPS6KA3	1	0	0	0	1	0	0	0	0	0
SGK1	1	0	0	0	1	0	0	0	0	0
PPP4C	1	0	0	0	1	0	0	0	0	0
RUNX1T1	1	0	0	0	1	0	0	0	0	0
SETD7	1	0	0	0	1	0	0	0	0	0
USP7	1	0	0	0	1	0	0	0	0	0
LIMK1	1	0	0	0	1	0	0	0	0	0
KDM3A	1	0	0	0	1	0	0	0	0	0
HTRA2	1	0	0	0	1	0	0	0	0	0
TLR4	1	0	0	0	0	0	0	0	0	1
MAPKAP1	1	0	0	0	0	0	0	0	0	1
PPARGC1B	1	0	0	0	0	1	0	0	0	0
EPAS1	1	0	0	0	0	0	0	0	0	1
EGR2	1	0	0	0	0	0	0	0	0	1
ELF3	1	0	0	0	0	0	0	0	0	1
ZFP36	1	0	0	0	0	1	0	0	0	0
HDAC4	1	0	0	0	0	0	0	0	0	1
HDAC5	1	0	0	0	0	0	0	0	0	1
ACTB	1	0	0	0	0	0	1	0	0	0
PPP1CA	1	0	0	0	0	0	0	0	0	1
ACTG2	1	0	0	0	0	0	1	0	0	0
HDAC3	1	0	0	0	0	0	0	0	0	1
DDX58	1	0	0	0	0	0	0	0	0	1
ZEB2	1	0	0	0	0	1	0	0	0	0
OGT	1	0	0	0	0	0	0	0	0	1
SOD1	1	0	0	0	0	0	0	0	0	1
MEN1	1	0	0	0	0	0	0	0	0	1
INSR	1	0	0	0	0	0	0	0	0	1
FUS	1	0	0	0	0	0	0	0	0	1
STAT5A	1	0	0	0	0	0	0	0	0	1
NCOR1	1	0	0	0	0	0	0	0	0	1
CCNA1	1	0	0	0	0	1	0	0	0	0
CCNA2	1	0	0	0	0	1	0	0	0	0
CAV1	1	0	0	0	0	0	0	0	0	1
CDC25A	1	0	0	0	0	1	0	0	0	0
CKS1B	1	0	0	0	0	1	0	0	0	0
CNOT6L	1	0	0	0	0	1	0	0	0	0
KLF13	1	0	0	0	0	1	0	0	0	0
KLF9	1	0	0	0	0	1	0	0	0	0
SART1	1	0	0	0	0	1	0	0	0	0
ACTA1	1	0	0	0	0	0	0	1	0	0
MYOD1	1	0	0	0	0	0	0	0	0	1
SNAI1	1	0	0	0	0	0	0	0	0	1
CAMK2A	1	0	0	0	0	0	0	0	0	1
CASP1	1	0	0	0	0	0	1	0	0	0
TMEM173	1	0	0	0	0	0	1	0	0	0
CDC25B	1	0	0	0	0	0	1	0	0	0
CSNK1D	1	0	0	0	0	0	1	0	0	0
TWIST1	1	0	0	0	0	0	0	0	0	1
MECP2	1	0	0	0	0	0	0	0	0	1
TCF7	1	0	0	0	0	0	0	0	0	1
MAP2K6	1	0	0	0	0	0	0	0	0	1
PKN1	1	0	0	0	0	0	0	0	0	1
PLCG1	1	0	0	0	0	0	0	0	0	1
TGFB1	1	0	0	0	0	0	0	0	0	1
TNF	1	0	0	0	0	0	0	0	0	1
IGF1	1	0	0	0	0	0	0	0	0	1
IL1B	1	0	0	0	0	0	0	0	0	1
CEBPD	1	0	0	0	0	0	0	0	0	1
FOSL1	1	0	0	0	0	0	0	0	0	1
TFAP2A	1	0	0	0	0	0	0	0	0	1
FOSB	1	0	0	0	0	0	0	0	0	1
IFNG	1	0	0	0	0	0	0	0	0	1
EGF	1	0	0	0	0	0	0	0	0	1
BMP2	1	0	0	0	0	0	0	0	0	1
TGFB2	1	0	0	0	0	0	0	0	0	1
AGT	1	0	0	0	0	0	0	0	0	1
FGF2	1	0	0	0	0	0	0	0	0	1
TRIM36	1	0	0	0	0	0	0	0	0	1
RNF133	1	0	0	0	0	0	0	1	0	0
DAZL	1	0	0	0	0	0	0	1	0	0
UBE2E3	1	0	0	0	0	0	0	1	0	0
DAZAP1	1	0	0	0	0	0	0	1	0	0
THAP1	1	0	0	0	0	0	0	1	0	0
CPEB1	1	0	0	0	0	0	0	1	0	0
CASC2	1	0	0	0	0	0	0	1	0	0
PKP3	1	0	0	0	0	0	0	1	0	0
CTCFL	1	0	0	0	0	0	0	1	0	0
HIVEP2	1	0	0	0	0	0	0	0	0	1
TAF4	1	0	0	0	0	0	0	0	1	0
Glycine.Receptor	1	0	0	0	0	0	0	0	1	0
Tnfsf9	1	0	0	0	0	0	0	0	1	0
Calcineurin.protein.s.	1	0	0	0	0	0	0	0	0	1
GRIP1	1	0	0	0	0	0	0	0	1	0
Lh	1	0	0	0	0	0	0	0	1	0
PRKCE	1	0	0	0	0	0	0	0	0	1
PRLH	1	0	0	0	0	0	0	0	1	0
GAST	1	0	0	0	0	0	0	0	0	1
GLP1R	1	0	0	0	0	0	0	0	0	1
GH1	1	0	0	0	0	0	0	0	0	1
VEGFA	1	0	0	0	0	0	0	0	0	1
ERBB2	1	0	0	0	0	0	0	0	0	1
THRA	1	0	0	0	0	0	0	0	0	1
INS	1	0	0	0	0	0	0	0	0	1
MAPKAPK2.3	1	0	0	0	0	0	0	0	1	0
APOE	1	0	0	0	0	0	0	0	0	1
cytokine	1	0	0	0	0	0	0	0	0	1
RASGRF1	1	0	0	0	0	0	0	0	0	1
GNAZ	1	0	0	0	0	0	0	0	1	0
STAT6	1	0	0	0	0	0	0	0	0	1
RAPGEF5	1	0	0	0	0	0	0	0	1	0
IFNA4	1	0	0	0	0	0	0	0	0	1
RPL7A	1	0	0	0	0	0	0	0	1	0
NKX2.5	1	0	0	0	0	0	0	0	1	0
PLA2G6	1	0	0	0	0	0	0	0	1	0
SLCO1C1	1	0	0	0	0	0	0	0	0	1
HMGA1	1	0	0	0	0	0	0	0	0	1
GLI3	1	0	0	0	0	0	0	0	0	1
APP	1	0	0	0	0	0	0	0	0	1
VCAN	1	0	0	0	0	0	0	0	0	1
NR1H2	1	0	0	0	0	0	0	0	0	1
GPBAR1	1	0	0	0	0	0	0	0	1	0
BRINP1	1	0	0	0	0	0	0	0	0	1
ADRB	1	0	0	0	0	0	0	0	0	1
NGF	1	0	0	0	0	0	0	0	0	1
estrogen.receptor	1	0	0	0	0	0	0	0	0	1
DIO1	1	0	0	0	0	0	0	0	1	0
Hdac.Rcor.Rest.Sin3a	1	0	0	0	0	0	0	0	1	0
IgG	1	0	0	0	0	0	0	0	0	1
ETV5	1	0	0	0	0	0	0	0	0	1
NEUROG1	1	0	0	0	0	0	0	0	0	1
miR.320b..and.other.miRNAs.w.seed.AAAGCUG.	1	0	0	0	0	0	0	0	0	1
NR5A2	1	0	0	0	0	0	0	0	0	1
X1810019D21Rik	1	0	0	0	0	0	0	0	0	1
SIN3A	1	0	0	0	0	0	0	0	0	1
Gsk3	1	0	0	0	0	0	0	0	0	1
RETN	1	0	0	0	0	0	0	0	0	1
Na.k.atpase	1	0	0	0	0	0	0	0	1	0
miR.221.3p..and.other.miRNAs.w.seed.GCUACAU.	1	0	0	0	0	0	0	0	0	1
Ngf	1	0	0	0	0	0	0	0	0	1
NPC1	1	0	0	0	0	0	0	0	0	1
Smad	1	0	0	0	0	0	0	0	0	1
FGF19	1	0	0	0	0	0	0	0	0	1
miR.338.3p..miRNAs.w.seed.CCAGCAU.	1	0	0	0	0	0	0	0	0	1
X7S.NGF	1	0	0	0	0	0	0	0	0	1
Pde	1	0	0	0	0	0	0	0	0	1
KLB	1	0	0	0	0	0	0	0	0	1
Stat1.Stat3	1	0	0	0	0	0	0	0	0	1
C1QL1	1	0	0	0	0	0	0	0	0	1
KRT5	1	0	0	0	0	0	0	0	0	1
NCOA6	1	0	0	0	0	0	0	0	0	1
RAB23	1	0	0	0	0	0	0	0	0	1
Mt3	1	0	0	0	0	0	0	0	0	1
GALNS	1	0	0	0	0	0	0	0	0	1
Neurotrophin	1	0	0	0	0	0	0	0	0	1
Sapk	1	0	0	0	0	0	0	0	0	1
mir.190	1	0	0	0	0	0	0	0	0	1
GHRHR	1	0	0	0	0	0	0	0	0	1
miR.382.5p..miRNAs.w.seed.AAGUUGU.	1	0	0	0	0	0	0	0	0	1
Agtr1b	1	0	0	0	0	0	0	0	0	1
PRKG1	1	0	0	0	0	0	0	0	0	1
GHRL	1	0	0	0	0	0	0	0	0	1
PASK	1	0	0	0	0	0	0	0	1	0
p38.Sapk	1	0	0	0	0	0	0	0	1	0
CCL5	1	0	0	0	0	0	0	0	0	1
Hdac	1	0	0	0	0	0	0	0	0	1
SAMSN1	1	0	0	0	0	0	0	0	0	1
RSPO3	1	0	0	0	0	0	0	0	0	1
miR.193a.3p..and.other.miRNAs.w.seed.ACUGGCC.	1	0	0	0	0	0	0	0	0	1
Vegf	1	0	0	0	0	0	0	0	0	1
AHNAK	1	0	0	0	0	0	0	0	1	0
Adaptor.protein	1	0	0	0	0	0	0	0	1	0
PDX1	1	0	0	0	0	0	0	0	0	1
Arntl.Clock	1	0	0	0	0	0	0	0	1	0
TH	1	0	0	0	0	0	0	0	0	1
Clock.Bmal1	1	0	0	0	0	0	0	0	1	0
DACH1	1	0	0	0	0	0	0	0	0	1
SULF2	1	0	0	0	0	0	0	0	0	1
HLX	1	0	0	0	0	0	0	0	0	1
nicotinic.acetylcholine.receptor	1	0	0	0	0	0	0	0	0	1
mGLUR.Group.I	1	0	0	0	0	0	0	0	0	1
PRKG2	1	0	0	0	0	0	0	0	0	1
JMJD1C	1	0	0	0	0	0	0	0	0	1
Actin	1	0	0	0	0	0	0	0	0	1
DHH	1	0	0	0	0	0	0	0	0	1
KRAS	1	0	0	0	0	0	0	0	0	1
Tgf.beta	1	0	0	0	0	0	0	0	0	1
IL1A	1	0	0	0	0	0	0	0	0	1
P38.MAPK	1	0	0	0	0	0	0	0	0	1
IL1	1	0	0	0	0	0	0	0	0	1
LDL	1	0	0	0	0	0	0	0	0	1
PPP3CA	1	0	0	0	0	0	0	0	0	1
Insulin	1	0	0	0	0	0	0	0	0	1
Ins1	1	0	0	0	0	0	0	0	0	1
COL18A1	1	0	0	0	0	0	0	0	0	1
DRD2	1	0	0	0	0	0	0	0	0	1
ADRA1A	1	0	0	0	0	0	0	0	0	1
Collagen.type.IV	1	0	0	0	0	0	0	0	0	1
TGFA	1	0	0	0	0	0	0	0	0	1
PDGFB	1	0	0	0	0	0	0	0	0	1
ERK1.2	1	0	0	0	0	0	0	0	0	1
ARHGEF11	1	0	0	0	0	0	0	0	0	1
TCF	1	0	0	0	0	0	0	0	0	1
KCNE3	1	0	0	0	0	0	0	0	0	1
ERK	1	0	0	0	0	0	0	0	0	1
Jnk	1	0	0	0	0	0	0	0	0	1
Akt	1	0	0	0	0	0	0	0	0	1
Pdgf..complex.	1	0	0	0	0	0	0	0	0	1
DNAJC3	1	0	0	0	0	0	0	0	0	1
Rock	1	0	0	0	0	0	0	0	0	1
Histone.h3	1	0	0	0	0	0	0	0	0	1
GNRH1	1	0	0	0	0	0	0	0	0	1
HIST1H1E	1	0	0	0	0	0	0	0	0	1
Hist1h1e	1	0	0	0	0	0	0	0	0	1
PI3K..family.	1	0	0	0	0	0	0	0	0	1
FGFR3	1	0	0	0	0	0	0	0	0	1
GNB2	1	0	0	0	0	0	0	0	0	1
Histone.h4	1	0	0	0	0	0	0	0	0	1
SBDS	1	0	0	0	0	0	0	0	0	1
TAC1	1	0	0	0	0	0	0	0	0	1
RARG	1	0	0	0	0	0	0	0	0	1
MEF2D	1	0	0	0	0	0	0	0	0	1
Nisch	1	0	0	0	0	0	0	0	0	1
GNB1	1	0	0	0	0	0	0	0	0	1
OSMR	1	0	0	0	0	0	0	0	0	1
Immunoglobulin	1	0	0	0	0	0	0	0	0	1
Alpha.catenin	1	0	0	0	0	0	0	0	0	1
NRG2	1	0	0	0	0	0	0	0	0	1
Ras.homolog	1	0	0	0	0	0	0	0	0	1
LIPE	1	0	0	0	0	0	0	0	0	1
Mek	1	0	0	0	0	0	0	0	0	1
ETS	1	0	0	0	0	0	0	0	0	1
OXT	1	0	0	0	0	0	0	0	0	1
Growth.hormone	1	0	0	0	0	0	0	0	0	1
Fibrin	1	0	0	0	0	0	0	0	0	1
KDR	1	0	0	0	0	0	0	0	1	0
CYSLTR1	1	0	0	0	0	0	0	0	0	1
NDP	1	0	0	0	0	0	0	0	0	1
IL13	1	0	0	0	0	0	0	0	0	1
Ck2	1	0	0	0	0	0	0	0	0	1
HTR7	1	0	0	0	0	0	0	0	0	1
SRD5A1	1	0	0	0	0	0	0	0	0	1
Mapk	1	0	0	0	0	0	0	0	0	1
Pka	1	0	0	0	0	0	0	0	0	1
PRKAR2B	1	0	0	0	0	0	0	0	0	1
FAS	1	0	0	0	0	0	0	0	0	1
THRB	1	0	0	0	0	0	0	0	0	1
DBH	1	0	0	0	0	0	0	0	0	1
CARTPT	1	0	0	0	0	0	0	0	0	1
PI3K..complex.	1	0	0	0	0	0	0	0	0	1
GRP	1	0	0	0	0	0	0	0	0	1
Rxr	1	0	0	0	0	0	0	0	0	1
SHC1	1	0	0	0	0	0	0	0	0	1
GNAS	1	0	0	0	0	0	0	0	0	1
CTSV	1	0	0	0	0	0	0	0	0	1
VLDLR	1	0	0	0	0	0	0	0	0	1
Ncoa6	1	0	0	0	0	0	0	0	0	1
PRKCD	1	0	0	0	0	0	0	0	0	1
NPY2R	1	0	0	0	0	0	0	0	0	1
G.protein.alpha	1	0	0	0	0	0	0	0	0	1
growth.factor.receptor	1	0	0	0	0	0	0	0	0	1
SRF.ELK1	1	0	0	0	0	0	0	0	0	1
FGF14	1	0	0	0	0	0	0	0	0	1
mediator	1	0	0	0	0	0	0	0	0	1
ARHGEF17	1	0	0	0	0	0	0	0	0	1
KIFAP3	1	0	0	0	0	0	0	0	0	1
PPY	1	0	0	0	0	0	0	0	0	1
GPHA2	1	0	0	0	0	0	0	0	0	1
NPVF	1	0	0	0	0	0	0	0	0	1
SLC1A2	1	0	0	0	0	0	0	0	0	1
GPHB5	1	0	0	0	0	0	0	0	0	1
SCN7A	1	0	0	0	0	0	0	0	0	1
ANKS1A	1	0	0	0	0	0	0	0	0	1
EPGN	1	0	0	0	0	0	0	0	0	1
TAX1BP3	1	0	0	0	0	0	0	0	0	1
RAB5B	1	0	0	0	0	0	0	0	0	1
EXOSC10	1	0	0	0	0	0	0	0	0	1
HSD11B1	1	0	0	0	0	0	0	0	0	1
ADAM10	1	0	0	0	0	0	0	0	0	1
CD40LG	1	0	0	0	0	0	0	0	0	1
Ap1	1	0	0	0	0	0	0	0	0	1
IL1R1	1	0	0	0	0	0	0	0	0	1
trypsin	1	0	0	0	0	0	0	0	0	1
CD74	1	0	0	0	0	0	0	0	0	1
PTGER1	1	0	0	0	0	0	0	0	0	1
MRTFA	1	0	0	0	0	0	0	0	0	1
Rac	1	0	0	0	0	0	0	0	0	1
NSD1	1	0	0	0	0	0	0	0	1	0
BCR..complex.	1	0	0	0	0	0	0	0	0	1
SPDEF	1	0	0	0	0	0	0	0	0	1
SOCS1	1	0	0	0	0	0	0	0	0	1
CEACAM1	1	0	0	0	0	0	0	0	0	1
Integrin	1	0	0	0	0	0	0	0	0	1
FOXA2	1	0	0	0	0	0	0	0	0	1
ATF1	1	0	0	0	0	0	0	0	0	1
MSK1.2	1	0	0	0	0	0	0	0	0	1
PLA2	1	0	0	0	0	0	0	0	0	1
NPS	1	0	0	0	0	0	0	0	0	1
INTERLEUKIN	1	0	0	0	0	0	0	0	0	1
NMB	1	0	0	0	0	0	0	0	0	1
ARHGEF28	1	0	0	0	0	0	0	0	0	1
GAD1	1	0	0	0	0	0	0	0	0	1
POU4F3	1	0	0	0	0	0	0	0	0	1
GABRG2	1	0	0	0	0	0	0	0	0	1
RAMP3	1	0	0	0	0	0	0	0	0	1
GRAP	1	0	0	0	0	0	0	0	0	1
UBE2V1	1	0	0	0	0	0	0	0	0	1
OMG	1	0	0	0	0	0	0	0	0	1
TXN	1	0	0	0	0	0	0	0	0	1
APLN	1	0	0	0	0	0	0	0	0	1
mir.155	1	0	0	0	0	0	0	0	0	1
MTPN	1	0	0	0	0	0	0	0	0	1
TFIIH	1	0	0	0	0	0	0	0	0	1
Esr1.Estrogen.Sp1	1	0	0	0	0	0	0	0	0	1
GPC6	1	0	0	0	0	0	0	0	0	1
NDUFAF3	1	0	0	0	0	0	0	0	0	1
potassium.channel	1	0	0	0	0	0	0	0	0	1
ASH1L	1	0	0	0	0	0	0	0	0	1
ATP1A2	1	0	0	0	0	0	0	0	0	1
SLC1A1	1	0	0	0	0	0	0	0	0	1
SCN1B	1	0	0	0	0	0	0	0	0	1
ASH2L	1	0	0	0	0	0	0	0	0	1
TOR2A	1	0	0	0	0	0	0	0	0	1
GCNT1	1	0	0	0	0	0	0	0	0	1
Prl3b1	1	0	0	0	0	0	0	0	0	1
RING1	1	0	0	0	0	0	0	0	0	1
Gcg	1	0	0	0	0	0	0	0	0	1
Hspa1b	1	0	0	0	0	0	0	0	0	1
HIST1H1A	1	0	0	0	0	0	0	0	0	1
PDGF.AA	1	0	0	0	0	0	0	0	0	1
RHOA	1	0	0	0	0	0	0	0	0	1
ERBB3	1	0	0	0	0	0	0	0	0	1
MYOCD	1	0	0	0	0	0	0	0	0	1
IGFBP2	1	0	0	0	0	0	0	0	0	1
MED28	1	0	0	0	0	0	0	0	0	1
Muscarinic.cholinergic.receptor	1	0	0	0	0	0	0	0	0	1
GCG	1	0	0	0	0	0	0	0	0	1
ARHGEF1	1	0	0	0	0	0	0	0	0	1
TEAD	1	0	0	0	0	0	0	0	0	1
DKK3	1	0	0	0	0	0	0	0	0	1
PDGF..family.	1	0	0	0	0	0	0	0	0	1
RTKN	1	0	0	0	0	0	0	0	0	1
MCAM	1	0	0	0	0	0	0	0	0	1
PRPF19	1	0	0	0	0	0	0	0	0	1
DAB2IP	1	0	0	0	0	0	0	0	0	1
GHRH	1	0	0	0	0	0	0	0	1	0
Mt1	1	0	0	0	0	0	0	0	0	1
NTS	1	0	0	0	0	0	0	0	0	1
Raf	1	0	0	0	0	0	0	0	0	1
ADIPOQ	1	0	0	0	0	0	0	0	0	1
AREG	1	0	0	0	0	0	0	0	0	1
Shc	1	0	0	0	0	0	0	0	0	1
TFRC	1	0	0	0	0	0	0	0	0	1
CBX7	1	0	0	0	0	0	0	0	1	0
IFNL1	1	0	0	0	0	0	0	0	0	1
EIF2AK3	1	0	0	0	0	0	0	0	0	1
PNMT	1	0	0	0	0	0	0	0	1	0
VIM	1	0	0	0	0	0	0	0	1	0
LPAR1	1	0	0	0	0	0	0	0	1	0
RGN	1	0	0	0	0	0	0	0	1	0
FGF.dimer	1	0	0	0	0	0	0	0	1	0
TH17.Cytokine	1	0	0	0	0	0	0	0	1	0
FAU	1	0	0	0	0	0	0	0	1	0
Ccl2	1	0	0	0	0	0	0	0	1	0
PLA2G10	1	0	0	0	0	0	0	0	1	0
MMP2	1	0	0	0	0	0	0	0	1	0
DUSP7	1	0	0	0	0	0	0	0	1	0
AZGP1	1	0	0	0	0	0	0	0	1	0
PLCB1	1	0	0	0	0	0	0	0	1	0
VAV2	1	0	0	0	0	0	0	0	1	0
PTPA	1	0	0	0	0	0	0	0	1	0
PLAC8	1	0	0	0	0	0	0	0	1	0
PLAUR	1	0	0	0	0	0	0	0	1	0
DEFB4A.DEFB4B	1	0	0	0	0	0	0	0	1	0
Fgfr	1	0	0	0	0	0	0	0	1	0
DUOX1	1	0	0	0	0	0	0	0	1	0
GRB14	1	0	0	0	0	0	0	0	1	0
GAPVD1	1	0	0	0	0	0	0	0	1	0
IL13RA2	1	0	0	0	0	0	0	0	1	0
Vla.4	1	0	0	0	0	0	0	0	1	0
PARP9	1	0	0	0	0	0	0	0	1	0
KCP	1	0	0	0	0	0	0	0	1	0
G6PC3	1	0	0	0	0	0	0	0	1	0
PNCK	1	0	0	0	0	0	0	0	1	0
R.Smad	1	0	0	0	0	0	0	0	1	0
PDE10A	1	0	0	0	0	0	0	0	1	0
PDC	1	0	0	0	0	0	0	0	1	0
VCAM1	1	0	0	0	0	0	0	0	1	0
CST4	1	0	0	0	0	0	0	0	1	0
CST1	1	0	0	0	0	0	0	0	1	0
FCAR	1	0	0	0	0	0	0	0	1	0
RAB5A	1	0	0	0	0	0	0	0	1	0
FCGR2B	1	0	0	0	0	0	0	0	1	0
CST2	1	0	0	0	0	0	0	0	1	0
C8orf44.SGK3.SGK3	1	0	0	0	0	0	0	0	1	0
miR.100.5p..and.other.miRNAs.w.seed.ACCCGUA.	1	0	0	0	0	0	0	0	1	0
ARHGAP29	1	0	0	0	0	0	0	0	1	0
CSF2.receptor	1	0	0	0	0	0	0	0	1	0
NPAS1	1	0	0	0	0	0	0	0	1	0
Gpcr	1	0	0	0	0	0	0	0	0	1
Irs3	1	0	0	0	0	0	0	0	0	1
PTPN3	1	0	0	0	0	0	0	0	0	1
HOXB8	1	0	0	0	0	0	0	0	0	1
LPXN	1	0	0	0	0	0	0	0	0	1
OLFM2	1	0	0	0	0	0	0	0	0	1
Bc1	1	0	0	0	0	0	0	0	0	1
ARID5B	1	0	0	0	0	0	0	0	0	1
VAMP3	1	0	0	0	0	0	0	0	0	1
SPRY4	1	0	0	0	0	0	0	0	0	1
TXNRD1	1	0	0	0	0	0	0	0	0	1
ZNF665	1	0	0	0	0	0	0	0	0	1
ZNF431	1	0	0	0	0	0	0	0	0	1
ZNF528	1	0	0	0	0	0	0	0	0	1
ZNF100	1	0	0	0	0	0	0	0	0	1
ZNF429	1	0	0	0	0	0	0	0	0	1
ZNF254	1	0	0	0	0	0	0	0	0	1
ZNF91	1	0	0	0	0	0	0	0	0	1
RASSF8	1	0	0	0	0	0	0	0	0	1
ZNF85	1	0	0	0	0	0	0	0	0	1
ZNF43	1	0	0	0	0	0	0	0	0	1
ZNF708	1	0	0	0	0	0	0	0	0	1
IRAK4	1	0	0	0	0	0	0	0	0	1
TERC	1	0	0	0	0	0	0	0	0	1
HBEGF	1	0	0	0	0	0	0	0	0	1
SPHK1	1	0	0	0	0	0	0	0	0	1
CCL20	1	0	0	0	0	0	0	0	0	1
Irs4	1	0	0	0	0	0	0	0	0	1
MMP1	1	0	0	0	0	0	0	0	0	1
SHP	1	0	0	0	0	0	0	0	0	1
CHRM4	1	0	0	0	0	0	0	0	0	1
Prl3d1..includes.others.	1	0	0	0	0	0	0	0	0	1
miR.21.5p..and.other.miRNAs.w.seed.AGCUUAU.	1	0	0	0	0	0	0	0	0	1
OTUB1	1	0	0	0	0	0	0	0	0	1
SERCA	1	0	0	0	0	0	0	0	0	1
KCNIP2	1	0	0	0	0	0	0	0	0	1
GPAM	1	0	0	0	0	0	0	0	0	1
PEBP4	1	0	0	0	0	0	0	0	0	1
TREM1	1	0	0	0	0	0	0	0	0	1
GPRC6A	1	0	0	0	0	0	0	0	0	1
ASCL2	1	0	0	0	0	0	0	0	0	1
ST8SIA4	1	0	0	0	0	0	0	0	0	1
NKX3.2	1	0	0	0	0	0	0	0	0	1
HIST1H4C	1	0	0	0	0	0	0	0	0	1
PPT1	1	0	0	0	0	0	0	0	0	1
NUP155	1	0	0	0	0	0	0	0	0	1
LCN2	1	0	0	0	0	0	0	0	0	1
ZBTB10	1	0	0	0	0	0	0	0	0	1
DIAPH1	1	0	0	0	0	0	0	0	0	1
KITLG	1	0	0	0	0	0	0	0	0	1
B4GALT6	1	0	0	0	0	0	0	0	0	1
IGF2R	1	0	0	0	0	0	0	0	0	1
PDGFA	1	0	0	0	0	0	0	0	0	1
LCOR	1	0	0	0	0	0	0	0	0	1
EPHB1	1	0	0	0	0	0	0	0	0	1
TXK	1	0	0	0	0	0	0	0	0	1
GPR132	1	0	0	0	0	0	0	0	0	1
ELK3	1	0	0	0	0	0	0	0	0	1
FGF23	1	0	0	0	0	0	0	0	0	1
Mt	1	0	0	0	0	0	0	0	0	1
Pdgfr	1	0	0	0	0	0	0	0	0	1
mir.373	1	0	0	0	0	0	0	0	0	1
TLE1	1	0	0	0	0	0	0	0	0	1
FRS2	1	0	0	0	0	0	0	0	0	1
IDH2	1	0	0	0	0	0	0	0	0	1
LOXL2	1	0	0	0	0	0	0	0	0	1
PLCE1	1	0	0	0	0	0	0	0	0	1
COX4I1	1	0	0	0	0	0	0	0	0	1
MAP2K1.2	1	0	0	0	0	0	0	0	0	1
AVP	1	0	0	0	0	0	0	0	0	1
Fcer1	1	0	0	0	0	0	0	0	0	1
ADRB3	1	0	0	0	0	0	0	0	0	1
Il3	1	0	0	0	0	0	0	0	0	1
RNA.polymerase.II	1	0	0	0	0	0	0	0	0	1
KISS1	1	0	0	0	0	0	0	0	0	1
TFF3	1	0	0	0	0	0	0	0	0	1
Mt2	1	0	0	0	0	0	0	0	0	1
SP4	1	0	0	0	0	0	0	0	0	1
ZBTB7B	1	0	0	0	0	0	0	0	0	1
FASLG	1	0	0	0	0	0	0	0	0	1
TNIP1	1	0	0	0	0	0	0	0	0	1
IFIH1	1	0	0	0	0	0	0	0	0	1
IFNLR1	1	0	0	0	0	0	0	0	0	1
DEFA1..includes.others.	1	0	0	0	0	0	0	0	0	1
TRIM66	1	0	0	0	0	0	0	0	0	1
TRIM58	1	0	0	0	0	0	0	0	0	1
TRIM9	1	0	0	0	0	0	0	0	0	1
MID2	1	0	0	0	0	0	0	0	0	1
MKNK2	1	0	0	0	0	0	0	0	0	1
ELOA	1	0	0	0	0	0	0	0	0	1
HERC5	1	0	0	0	0	0	0	0	0	1
EBF1	1	0	0	0	0	0	0	0	0	1
IDH1	1	0	0	0	0	0	0	0	0	1
Stat.dimer	1	0	0	0	0	0	0	0	0	1
TMEM231	1	0	0	0	0	0	0	0	0	1
TEX11	1	0	0	0	0	0	0	0	0	1
B9D1	1	0	0	0	0	0	0	0	0	1
endothelin.receptor	1	0	0	0	0	0	0	0	0	1
ZNF467	1	0	0	0	0	0	0	0	0	1
KCNJ2	1	0	0	0	0	0	0	0	0	1
GCLC	1	0	0	0	0	0	0	0	0	1
GAS1	1	0	0	0	0	0	0	0	0	1
AKAP13	1	0	0	0	0	0	0	0	0	1
ACP1	1	0	0	0	0	0	0	0	0	1
TBPL1	1	0	0	0	0	0	0	0	0	1
PTPN1	1	0	0	0	0	0	0	0	0	1
miR.34a.5p..and.other.miRNAs.w.seed.GGCAGUG.	1	0	0	0	0	0	0	0	0	1
Beta.Arrestin	1	0	0	0	0	0	0	0	0	1
RPE65	1	0	0	0	0	0	0	0	0	1
ADAR	1	0	0	0	0	0	0	0	0	1
UTS2	1	0	0	0	0	0	0	0	0	1
SH2B2	1	0	0	0	0	0	0	0	0	1
Nrg1	1	0	0	0	0	0	0	0	0	1
ILF2	1	0	0	0	0	0	0	0	0	1
GCLM	1	0	0	0	0	0	0	0	0	1
RAB4A	1	0	0	0	0	0	0	0	0	1
STK11	1	0	0	0	0	0	0	0	0	1
CHD4	1	0	0	0	0	0	0	0	0	1
ZNF395	1	0	0	0	0	0	0	0	0	1
MEFV	1	0	0	0	0	0	0	0	0	1
PROK2	1	0	0	0	0	0	0	0	0	1
DYNLL1	1	0	0	0	0	0	0	0	0	1
XPA	1	0	0	0	0	0	0	0	0	1
SAG	1	0	0	0	0	0	0	0	0	1
PMCH	1	0	0	0	0	0	0	0	0	1
Muc4	1	0	0	0	0	0	0	0	0	1
TSH	1	0	0	0	0	0	0	0	0	1
GSTP1	1	0	0	0	0	0	0	0	0	1
IL21	1	0	0	0	0	0	0	0	0	1
HLA.DQ	1	0	0	0	0	0	0	0	0	1
PDE6B	1	0	0	0	0	0	0	0	0	1
RAP1GAP	1	0	0	0	0	0	0	0	0	1
NUP107	1	0	0	0	0	0	0	0	0	1
P2RY1	1	0	0	0	0	0	0	0	0	1
TRIM8	1	0	0	0	0	0	0	0	0	1
GABBR2	1	0	0	0	0	0	0	0	0	1
AFF1	1	0	0	0	0	0	0	0	0	1
OXTR	1	0	0	0	0	0	0	0	0	1
CCR4	1	0	0	0	0	0	0	0	0	1
RHOC	1	0	0	0	0	0	0	0	0	1
SASH1	1	0	0	0	0	0	0	0	0	1
TFIIA	1	0	0	0	0	0	0	0	0	1
IL.2R	1	0	0	0	0	0	0	0	0	1
mir.326	1	0	0	0	0	0	0	0	0	1
DLG4	1	0	0	0	0	0	0	0	0	1
OCLN	1	0	0	0	0	0	0	0	0	1
GALP	1	0	0	0	0	0	0	0	0	1
PBX2	1	0	0	0	0	0	0	0	0	1
CBFB	1	0	0	0	0	0	0	0	0	1
mir.29	1	0	0	0	0	0	0	0	0	1
Rap1	1	0	0	0	0	0	0	0	0	1
IRF3.dimer	1	0	0	0	0	0	0	0	0	1
ISGF3	1	0	0	0	0	0	0	0	0	1
UCN2	1	0	0	0	0	0	0	0	0	1
AGRP	1	0	0	0	0	0	0	0	0	1
CD160	1	0	0	0	0	0	0	0	0	1
DHX58	1	0	0	0	0	0	0	0	0	1
IFNL2	1	0	0	0	0	0	0	0	0	1
KCNN4	1	0	0	0	0	0	0	0	0	1
TEC	1	0	0	0	0	0	0	0	0	1
NCK1	1	0	0	0	0	0	0	0	0	1
SELE	1	0	0	0	0	0	0	0	0	1
RANBP9	1	0	0	0	0	0	0	0	0	1
IGBP1	1	0	0	0	0	0	0	0	0	1
Hsp90	1	0	0	0	0	0	0	0	0	1
TRIM25	1	0	0	0	0	0	0	0	0	1
OSTM1	1	0	0	0	0	0	0	0	0	1
NKX2.3	1	0	0	0	0	0	0	0	0	1
TCR	1	0	0	0	0	0	0	0	0	1
PP2A	1	0	0	0	0	0	0	0	0	1
MTORC2	1	0	0	0	0	0	0	0	0	1
CCNT1	1	0	0	0	0	0	0	0	0	1
TRIM38	1	0	0	0	0	0	0	0	0	1
[truncated: 12,555 more rows]

## Sheet: 7_seed
	counts	CR_RT_MetaBase_All_Seed_7	CR_RT_MetaBase_High_Seed_7	CR_RT_MetaBase_Medium_Seed_7	CR_RT_Omnipath_Seed_7	CR_SN_MetaBase_All_Seed_7	CR_SN_MetaBase_High_Seed_7	CR_SN_MetaBase_Medium_Seed_7	CR_SN_Omnipath_Seed_7	CARNIVAL_MetaBase_High_Seed_7	anle_day_7_seed_causal_regulators.txt	anle_day_7_seed_upstream_regulators.txt
APEX1	8	1	1	1	0	1	1	1	0	0	1	1
ELK1	7	0	0	0	0	1	1	1	1	1	1	1
FOXK2	6	0	1	1	0	0	1	1	1	1	0	0
AXIN1	6	1	1	1	0	1	1	1	0	0	0	0
SOX10	6	0	1	1	0	1	1	1	0	1	0	0
STAT3	6	0	0	1	1	0	1	1	1	0	0	1
CREB1	6	0	0	0	0	0	1	1	1	1	1	1
PRDM1	6	0	0	0	0	1	1	1	1	1	0	1
CALR	5	1	1	1	0	0	1	1	0	0	0	0
KPNA4	5	0	1	1	0	0	1	1	0	1	0	0
HIF1A	5	0	1	1	0	0	1	1	0	1	0	0
KLF5	5	0	1	1	0	0	1	1	0	1	0	0
IRS1	5	1	1	1	0	0	0	1	0	0	0	1
STUB1	5	1	1	1	0	0	1	1	0	0	0	0
OLIG2	5	0	0	1	0	0	1	1	0	0	1	1
RELB	5	0	0	0	0	1	1	1	1	1	0	0
CDKN1B	5	0	1	1	1	0	1	0	0	0	0	1
JUN	5	0	1	0	0	0	1	1	1	1	0	0
ID2	5	0	1	1	0	0	1	1	0	0	0	1
CREBBP	5	0	0	0	1	0	1	1	1	0	0	1
SP1	5	0	0	0	0	0	1	1	1	1	0	1
PPARGC1A	5	0	0	0	0	1	1	1	0	1	0	1
NR4A1	5	0	0	0	0	1	1	1	1	1	0	0
SNW1	4	0	1	1	0	0	1	1	0	0	0	0
PARK7	4	1	1	1	0	1	0	0	0	0	0	0
CIB1	4	0	1	1	0	0	1	1	0	0	0	0
XBP1	4	0	0	0	0	1	1	1	0	1	0	0
SFTPA1	4	0	1	1	0	0	0	0	0	0	1	1
CDK2	4	0	0	0	0	0	1	1	1	1	0	0
MTA1	4	1	1	1	0	0	0	1	0	0	0	0
MDM2	4	0	1	0	0	1	1	1	0	0	0	0
PIAS2	4	1	1	1	0	1	0	0	0	0	0	0
PRKD1	4	1	0	1	0	0	1	1	0	0	0	0
RBBP8	4	1	1	1	1	0	0	0	0	0	0	0
HES1	4	0	1	1	0	0	1	1	0	0	0	0
IL10RA	4	0	1	1	0	0	0	0	0	0	1	1
CRTC2	4	0	1	1	0	0	1	1	0	0	0	0
SIRT6	4	0	1	1	0	0	1	1	0	0	0	0
MRTFB	4	0	1	1	0	0	0	0	0	0	1	1
BRCA1	4	0	1	1	0	0	1	1	0	0	0	0
BARD1	4	0	1	1	0	0	1	1	0	0	0	0
NSD2	4	0	1	1	0	0	1	1	0	0	0	0
KAT8	4	0	1	1	0	0	1	1	0	0	0	0
PSMA7	4	0	1	1	0	0	1	1	0	0	0	0
KCNIP3	4	0	1	1	0	0	0	0	0	0	1	1
IRF9	4	0	0	0	1	0	1	1	0	1	0	0
YY1	4	0	0	0	1	0	1	1	0	1	0	0
E2F4	4	0	0	0	1	0	1	1	0	1	0	0
NRF1	4	0	0	0	0	1	1	1	0	1	0	0
SUMO1	4	0	0	0	0	1	1	1	0	1	0	0
UBB	4	0	0	0	0	1	1	1	0	1	0	0
UBC	4	0	0	0	0	1	1	1	0	1	0	0
MAF	4	0	0	0	0	1	1	1	0	1	0	0
AKT1	4	0	0	0	0	1	1	1	0	0	0	1
ESRRA	4	0	0	0	0	1	1	1	0	1	0	0
AR	4	0	0	0	0	1	1	1	0	0	0	1
CTNNB1	4	0	0	0	0	0	1	1	1	0	0	1
TCF4	4	0	0	0	0	0	1	1	1	1	0	0
JAK2	4	0	0	0	0	0	1	1	0	0	1	1
ATF4	4	0	0	0	0	0	1	1	0	1	1	0
EGR1	4	0	0	0	0	0	1	1	1	1	0	0
WT1	4	0	0	0	0	0	1	1	0	1	0	1
NONO	4	0	0	0	0	1	1	1	0	1	0	0
CTCF	4	0	0	0	0	1	1	1	0	1	0	0
IRF2	4	0	0	0	0	1	1	1	0	1	0	0
CLTC	3	1	1	1	0	0	0	0	0	0	0	0
AMPH	3	1	1	1	0	0	0	0	0	0	0	0
LDLRAP1	3	1	1	1	0	0	0	0	0	0	0	0
OCRL	3	1	1	1	0	0	0	0	0	0	0	0
PRKAA2	3	0	0	0	0	0	1	1	0	0	0	1
MACF1	3	1	1	1	0	0	0	0	0	0	0	0
ZBED3	3	1	1	1	0	0	0	0	0	0	0	0
IRF3	3	0	0	0	0	0	1	1	0	1	0	0
PTPRD	3	1	0	1	1	0	0	0	0	0	0	0
MSI2	3	1	1	1	0	0	0	0	0	0	0	0
NFATC1	3	0	0	1	0	0	1	1	0	0	0	0
SMARCA4	3	0	0	1	0	0	0	1	0	0	0	1
OLIG1	3	0	0	1	0	0	1	1	0	0	0	0
GTF2I	3	0	0	0	0	0	1	1	0	1	0	0
EIF3H	3	1	1	1	0	0	0	0	0	0	0	0
BRK1	3	1	1	1	0	0	0	0	0	0	0	0
BAG2	3	1	1	1	0	0	0	0	0	0	0	0
STAT1	3	0	0	0	0	1	1	1	0	0	0	0
STAU2	3	1	1	1	0	0	0	0	0	0	0	0
ONECUT1	3	0	0	0	0	0	1	1	0	1	0	0
PRDM16	3	0	1	1	0	0	0	0	0	0	1	0
MCPH1	3	1	1	1	0	0	0	0	0	0	0	0
GYS2	3	1	1	1	0	0	0	0	0	0	0	0
RABL6	3	1	1	1	0	0	0	0	0	0	0	0
ERCC8	3	1	1	1	0	0	0	0	0	0	0	0
PITX3	3	1	1	1	0	0	0	0	0	0	0	0
KMT2E	3	1	1	1	0	0	0	0	0	0	0	0
HCLS1	3	1	1	1	0	0	0	0	0	0	0	0
GJA5	3	1	1	1	0	0	0	0	0	0	0	0
POLB	3	1	1	1	0	0	0	0	0	0	0	0
F2R	3	1	0	0	0	0	0	0	0	0	1	1
SIVA1	3	1	1	1	0	0	0	0	0	0	0	0
SAFB	3	1	1	1	0	0	0	0	0	0	0	0
FOXP2	3	1	0	0	0	1	0	0	0	1	0	0
CD27	3	1	1	1	0	0	0	0	0	0	0	0
MIR31HG	3	1	1	1	0	0	0	0	0	0	0	0
SNAP91	3	1	1	1	0	0	0	0	0	0	0	0
XAB2	3	1	1	1	0	0	0	0	0	0	0	0
GKAP1	3	1	1	1	0	0	0	0	0	0	0	0
FBXO40	3	1	1	1	0	0	0	0	0	0	0	0
CAST	3	1	1	1	0	0	0	0	0	0	0	0
CD70	3	1	1	1	0	0	0	0	0	0	0	0
HSPH1	3	1	1	1	0	0	0	0	0	0	0	0
ITPRID2	3	1	1	1	0	0	0	0	0	0	0	0
GNA13	3	1	0	0	0	0	0	0	0	0	1	1
NOC2L	3	1	1	1	0	0	0	0	0	0	0	0
ZNF830	3	1	1	1	0	0	0	0	0	0	0	0
XPO7	3	1	1	1	0	0	0	0	0	0	0	0
CD2AP	3	1	1	1	0	0	0	0	0	0	0	0
UBR3	3	1	1	1	0	0	0	0	0	0	0	0
NAP1L4	3	1	1	1	0	0	0	0	0	0	0	0
DNAJC5	3	1	1	1	0	0	0	0	0	0	0	0
PELP1	3	1	1	1	0	0	0	0	0	0	0	0
GPIHBP1	3	1	1	1	0	0	0	0	0	0	0	0
MOV10L1	3	1	1	1	0	0	0	0	0	0	0	0
LPL	3	1	1	1	0	0	0	0	0	0	0	0
HEXIM1	3	1	1	1	0	0	0	0	0	0	0	0
SORL1	3	1	1	1	0	0	0	0	0	0	0	0
HIF3A	3	1	1	1	0	0	0	0	0	0	0	0
LINC00958	3	1	1	1	0	0	0	0	0	0	0	0
WDR5	3	1	1	1	0	0	0	0	0	0	0	0
PPARA	3	0	0	0	0	0	1	1	0	0	0	1
FOXO1	3	0	0	0	0	0	1	1	0	0	0	1
BHLHE41	3	0	1	1	0	0	0	0	0	0	0	1
PGR	3	0	1	1	0	0	0	0	0	0	0	1
YAP1	3	0	0	0	0	0	1	1	0	0	0	1
NCOA2	3	0	0	0	0	1	1	1	0	0	0	0
SPIB	3	0	0	0	0	0	1	1	0	1	0	0
SMAD3	3	0	0	0	0	0	1	1	0	0	0	1
NFKB1	3	0	0	0	0	0	1	1	0	0	0	1
HIC1	3	0	1	1	1	0	0	0	0	0	0	0
AKT2	3	0	1	0	0	0	1	1	0	0	0	0
E2F1	3	0	0	0	0	0	1	1	0	1	0	0
ATF3	3	0	0	0	0	0	1	1	0	1	0	0
VWF	3	0	1	1	0	0	0	0	0	0	0	1
NFKBIE	3	0	1	1	1	0	0	0	0	0	0	0
NPM1	3	0	1	1	0	0	0	1	0	0	0	0
MDK	3	0	1	1	0	0	0	0	0	0	0	1
ADRA1D	3	0	1	1	0	0	0	0	0	0	0	1
ADRA1B	3	0	1	1	0	0	0	0	0	0	0	1
UACA	3	0	1	1	0	0	0	0	0	0	0	1
NFKBIZ	3	0	1	1	1	0	0	0	0	0	0	0
PURA	3	0	1	1	0	0	0	0	0	0	0	1
BRD4	3	0	1	0	0	0	1	1	0	0	0	0
PRKACA	3	0	0	0	0	0	1	1	0	1	0	0
ATR	3	0	0	1	0	0	1	1	0	0	0	0
IFNAR2	3	0	0	0	1	0	0	0	0	1	1	0
GSK3B	3	0	0	0	0	1	1	1	0	0	0	0
PRKCA	3	0	0	0	0	0	1	1	0	0	0	1
NR1H3	3	0	0	0	0	0	1	1	0	1	0	0
RELA	3	0	0	0	0	0	1	1	1	0	0	0
TAL1	3	0	0	0	0	0	1	1	0	1	0	0
CDK1	3	0	0	0	0	0	1	1	0	1	0	0
MYB	3	0	0	0	0	0	1	1	0	1	0	0
FBXW7	3	0	0	0	0	1	1	1	0	0	0	0
NOTCH1	3	0	0	0	0	0	1	1	0	0	0	1
EP300	3	0	0	0	0	0	1	1	0	0	0	1
MEF2C	3	0	0	0	0	0	1	0	0	0	1	1
MAPK1	3	0	0	0	0	0	1	1	0	0	0	1
MAPK3	3	0	0	0	0	0	1	0	0	0	1	1
TP53	3	0	0	0	0	0	1	1	0	0	0	1
EGFR	3	0	0	0	0	0	1	1	0	0	0	1
HDAC1	3	0	0	0	0	0	1	1	0	0	0	1
HDAC2	3	0	0	0	0	0	1	1	0	0	0	1
MAPK8	3	0	0	0	0	0	1	1	0	1	0	0
ESR2	3	0	0	0	0	0	1	1	0	0	0	1
NFE2L2	3	0	0	0	0	0	1	1	0	0	0	1
MEF2B	3	0	0	0	0	0	1	1	0	1	0	0
SOX11	3	0	0	0	0	0	1	1	0	1	0	0
HCFC1	3	0	0	0	0	0	1	1	0	1	0	0
THAP11	3	0	0	0	0	0	1	1	0	1	0	0
GLI2	3	0	0	0	0	0	1	1	0	1	0	0
FOXP1	3	0	0	0	0	0	1	1	0	1	0	0
HTT	3	0	0	0	0	0	1	1	0	0	0	1
E2F6	3	0	0	0	0	0	1	1	0	1	0	0
HDAC5	3	0	0	0	0	0	0	1	0	0	1	1
ACTG1	3	0	0	0	0	0	1	1	0	0	0	1
MAML1	3	0	0	0	0	0	1	1	0	0	0	1
E2F7	3	0	0	0	0	0	1	1	0	1	0	0
BACH1	3	0	0	0	0	0	1	1	0	1	0	0
ACTA1	3	0	0	0	0	0	1	1	0	1	0	0
PAX5	3	0	0	0	0	0	1	1	0	1	0	0
MYOD1	3	0	0	0	0	0	1	0	0	0	1	1
MAPK11	2	0	0	0	0	0	1	1	0	0	0	0
MAPK12	2	0	0	0	0	0	1	1	0	0	0	0
MAPK14	2	0	0	0	0	0	1	1	0	0	0	0
MAPK13	2	0	0	0	0	0	1	1	0	0	0	0
CUL1	2	0	0	0	0	0	1	1	0	0	0	0
CAMKK1	2	0	1	1	0	0	0	0	0	0	0	0
CCNDBP1	2	0	1	1	0	0	0	0	0	0	0	0
WBP2	2	1	0	0	0	0	0	0	0	0	0	1
ADA	2	0	1	1	0	0	0	0	0	0	0	0
ADCY5	2	0	0	0	0	0	0	0	0	0	1	1
TRIM26	2	0	1	1	0	0	0	0	0	0	0	0
CLINT1	2	1	1	0	0	0	0	0	0	0	0	0
DCX	2	0	0	0	0	0	0	0	0	0	1	1
CASTOR1	2	0	1	1	0	0	0	0	0	0	0	0
GRM3	2	0	0	0	0	0	0	0	0	0	1	1
DNAJB1	2	0	1	1	0	0	0	0	0	0	0	0
FBXO31	2	0	1	1	0	0	0	0	0	0	0	0
FBXO46	2	0	1	1	0	0	0	0	0	0	0	0
OOEP	2	0	1	1	0	0	0	0	0	0	0	0
KHDC3L	2	0	1	1	0	0	0	0	0	0	0	0
CPEB4	2	0	1	1	0	0	0	0	0	0	0	0
RB1	2	0	0	0	0	0	1	1	0	0	0	0
DPF3	2	0	1	1	0	0	0	0	0	0	0	0
TRPC4AP	2	0	1	1	0	0	0	0	0	0	0	0
PRSS50	2	0	1	1	0	0	0	0	0	0	0	0
NFATC4	2	0	0	0	0	0	1	1	0	0	0	0
NFKBIA	2	0	1	1	0	0	0	0	0	0	0	0
SERPINB2	2	0	1	1	0	0	0	0	0	0	0	0
CSTB	2	0	0	0	0	0	0	0	0	0	1	1
FOS	2	0	1	1	0	0	0	0	0	0	0	0
SNAP23	2	0	0	0	0	0	0	0	0	0	1	1
DIMT1	2	0	1	1	0	0	0	0	0	0	0	0
GAS6	2	0	1	1	0	0	0	0	0	0	0	0
UBE3C	2	0	1	1	0	0	0	0	0	0	0	0
KMT2A	2	0	0	0	0	0	1	1	0	0	0	0
TRIM44	2	0	1	1	0	0	0	0	0	0	0	0
KAT2B	2	0	0	0	0	1	0	0	1	0	0	0
MCM5	2	0	1	1	0	0	0	0	0	0	0	0
CALM1	2	1	1	0	0	0	0	0	0	0	0	0
CALM2	2	1	1	0	0	0	0	0	0	0	0	0
CALM3	2	1	1	0	0	0	0	0	0	0	0	0
QKI	2	1	0	0	0	0	0	0	0	0	0	1
PCP4	2	1	1	0	0	0	0	0	0	0	0	0
SEH1L	2	0	1	1	0	0	0	0	0	0	0	0
PLAA	2	1	1	0	0	0	0	0	0	0	0	0
CCS	2	0	1	1	0	0	0	0	0	0	0	0
IQCF1	2	1	1	0	0	0	0	0	0	0	0	0
MED27	2	0	1	1	0	0	0	0	0	0	0	0
ASCL3	2	0	1	1	0	0	0	0	0	0	0	0
F2RL3	2	0	0	0	0	0	0	0	0	0	1	1
SETD3	2	0	1	1	0	0	0	0	0	0	0	0
RHBDF1	2	0	1	1	0	0	0	0	0	0	0	0
CREB3L1	2	0	1	1	0	0	0	0	0	0	0	0
ESRRG	2	0	1	1	0	0	0	0	0	0	0	0
FGF11	2	0	1	1	0	0	0	0	0	0	0	0
PPM1F	2	0	1	1	0	0	0	0	0	0	0	0
TSGA10	2	0	1	1	0	0	0	0	0	0	0	0
PRDX4	2	0	1	1	0	0	0	0	0	0	0	0
UBXN7	2	0	1	1	0	0	0	0	0	0	0	0
BAP1	2	0	1	1	0	0	0	0	0	0	0	0
ATXN3L	2	0	1	1	0	0	0	0	0	0	0	0
PRTN3	2	0	1	1	0	0	0	0	0	0	0	0
GZMK	2	0	1	1	0	0	0	0	0	0	0	0
LDLR	2	0	1	1	0	0	0	0	0	0	0	0
PTH	2	0	0	0	0	0	0	0	0	0	1	1
NR3C2	2	1	0	0	0	0	0	0	0	0	0	1
CDKN2A	2	0	0	0	0	0	1	1	0	0	0	0
LHCGR	2	0	0	0	0	0	0	0	0	0	1	1
MSI1	2	0	1	0	0	0	0	0	0	0	0	1
KDM1A	2	0	0	0	0	0	1	1	0	0	0	0
AURKA	2	1	0	1	0	0	0	0	0	0	0	0
KLHL18	2	1	0	1	0	0	0	0	0	0	0	0
AURKAIP1	2	1	0	1	0	0	0	0	0	0	0	0
FSBP	2	0	1	1	0	0	0	0	0	0	0	0
RAD54B	2	0	1	1	0	0	0	0	0	0	0	0
SF3A3	2	0	1	1	0	0	0	0	0	0	0	0
SMC1A	2	0	1	1	0	0	0	0	0	0	0	0
NUDCD2	2	0	1	1	0	0	0	0	0	0	0	0
NR1I3	2	0	1	1	0	0	0	0	0	0	0	0
DDX54	2	0	1	1	0	0	0	0	0	0	0	0
PSMC1	2	0	1	1	0	0	0	0	0	0	0	0
SLFN12	2	0	1	1	0	0	0	0	0	0	0	0
ZNF207	2	1	0	1	0	0	0	0	0	0	0	0
EDN1	2	1	0	0	0	0	0	0	0	0	0	1
EIF3I	2	1	1	0	0	0	0	0	0	0	0	0
PADI4	2	1	0	0	0	0	0	0	0	0	0	1
CCKAR	2	1	0	0	0	0	0	0	0	0	0	1
CXCL12	2	1	0	1	0	0	0	0	0	0	0	0
STAU1	2	1	1	0	0	0	0	0	0	0	0	0
SCFV	2	1	0	1	0	0	0	0	0	0	0	0
PIGR	2	1	0	1	0	0	0	0	0	0	0	0
KRT17	2	1	0	1	0	0	0	0	0	0	0	0
PDCD6IP	2	0	0	0	0	0	0	0	0	0	1	1
SECISBP2	2	0	0	0	0	0	0	0	0	0	1	1
DYRK2	2	0	1	1	0	0	0	0	0	0	0	0
NLRP10	2	0	1	1	0	0	0	0	0	0	0	0
PSMD10	2	0	1	1	0	0	0	0	0	0	0	0
NHLH2	2	0	1	1	0	0	0	0	0	0	0	0
ERN1	2	0	0	0	0	0	1	1	0	0	0	0
HNF1A	2	0	1	1	0	0	0	0	0	0	0	0
PRRC2A	2	0	1	1	0	0	0	0	0	0	0	0
ZNF488	2	0	1	1	0	0	0	0	0	0	0	0
EIF2B5	2	0	0	0	0	0	0	0	0	0	1	1
RBL2	2	0	0	0	0	0	1	1	0	0	0	0
KPNA2	2	0	1	1	0	0	0	0	0	0	0	0
KIF5A	2	0	1	1	0	0	0	0	0	0	0	0
GAN	2	0	0	0	0	0	0	0	0	0	1	1
IRF4	2	0	1	1	0	0	0	0	0	0	0	0
PRDM2	2	0	1	1	0	0	0	0	0	0	0	0
CDH5	2	0	1	1	0	0	0	0	0	0	0	0
HOTTIP	2	0	1	1	0	0	0	0	0	0	0	0
CINP	2	0	1	1	0	0	0	0	0	0	0	0
TEAD2	2	0	0	0	0	0	0	0	0	0	1	1
ERP44	2	0	1	1	0	0	0	0	0	0	0	0
NUP153	2	0	1	1	0	0	0	0	0	0	0	0
MIF4GD	2	0	1	1	0	0	0	0	0	0	0	0
CCAR2	2	0	0	0	0	0	1	1	0	0	0	0
ERO1A	2	0	1	1	0	0	0	0	0	0	0	0
AKT3	2	0	1	0	0	0	1	0	0	0	0	0
ACTN4	2	0	1	0	0	0	0	0	0	0	0	1
BMP6	2	0	0	0	0	0	0	0	0	0	1	1
MBL2	2	0	1	1	0	0	0	0	0	0	0	0
PPP2R2C	2	0	1	1	0	0	0	0	0	0	0	0
LTBP2	2	0	1	1	0	0	0	0	0	0	0	0
ARNT2	2	0	0	0	0	0	0	0	0	0	1	1
PSME2	2	0	1	1	0	0	0	0	0	0	0	0
PIK3R1	2	0	0	0	0	0	1	1	0	0	0	0
SF3B1	2	0	1	1	0	0	0	0	0	0	0	0
TRAPPC2	2	0	1	1	0	0	0	0	0	0	0	0
TTC5	2	0	1	1	0	0	0	0	0	0	0	0
PEA15	2	0	1	1	0	0	0	0	0	0	0	0
MARVELD1	2	0	1	1	0	0	0	0	0	0	0	0
CNOT1	2	0	1	1	0	0	0	0	0	0	0	0
SET	2	0	0	0	0	0	1	1	0	0	0	0
ATM	2	0	0	0	0	0	1	1	0	0	0	0
HSP90AB1	2	0	0	0	0	0	1	1	0	0	0	0
HSP90AA1	2	0	0	0	1	0	1	0	0	0	0	0
USP48	2	0	1	1	0	0	0	0	0	0	0	0
PHAX	2	0	1	1	0	0	0	0	0	0	0	0
DEAF1	2	0	1	1	0	0	0	0	0	0	0	0
RAD51C	2	0	0	0	0	0	0	0	0	0	1	1
MLST8	2	0	1	0	1	0	0	0	0	0	0	0
RAD1	2	0	1	1	0	0	0	0	0	0	0	0
CEP112	2	0	1	1	0	0	0	0	0	0	0	0
CBX3	2	0	1	1	0	0	0	0	0	0	0	0
LNCTAM34A	2	0	1	1	0	0	0	0	0	0	0	0
AFTPH	2	0	1	1	0	0	0	0	0	0	0	0
SERBP1	2	0	1	1	0	0	0	0	0	0	0	0
AP1M1	2	0	1	1	0	0	0	0	0	0	0	0
MEG3	2	0	1	1	0	0	0	0	0	0	0	0
PSME1	2	0	1	1	0	0	0	0	0	0	0	0
PSMD6	2	0	1	1	0	0	0	0	0	0	0	0
PSMD11	2	0	1	1	0	0	0	0	0	0	0	0
PSMD13	2	0	1	1	0	0	0	0	0	0	0	0
PSMC2	2	0	1	1	0	0	0	0	0	0	0	0
PSMD1	2	0	1	1	0	0	0	0	0	0	0	0
PSMD8	2	0	1	1	0	0	0	0	0	0	0	0
PSMD3	2	0	1	1	0	0	0	0	0	0	0	0
PSMD12	2	0	1	1	0	0	0	0	0	0	0	0
PSMD5	2	0	1	1	0	0	0	0	0	0	0	0
UBAC1	2	0	1	1	0	0	0	0	0	0	0	0
RPS7	2	0	1	1	0	0	0	0	0	0	0	0
TGM2	2	0	1	1	0	0	0	0	0	0	0	0
HMG20A	2	0	1	1	0	0	0	0	0	0	0	0
ZNHIT1	2	0	1	1	0	0	0	0	0	0	0	0
IRAK1BP1	2	0	1	1	0	0	0	0	0	0	0	0
COL7A1	2	0	1	1	0	0	0	0	0	0	0	0
ARHGDIG	2	0	1	1	0	0	0	0	0	0	0	0
SUMO4	2	0	1	1	0	0	0	0	0	0	0	0
HIVEP3	2	0	1	1	0	0	0	0	0	0	0	0
GRK2	2	0	1	0	0	0	0	0	0	0	1	0
PTX3	2	0	1	1	0	0	0	0	0	0	0	0
NDC80	2	0	1	1	0	0	0	0	0	0	0	0
ITK	2	0	1	1	0	0	0	0	0	0	0	0
PTTG1	2	0	1	1	0	0	0	0	0	0	0	0
NFKBIB	2	0	1	1	0	0	0	0	0	0	0	0
LINC01826	2	0	1	1	0	0	0	0	0	0	0	0
PSMD9	2	0	1	1	0	0	0	0	0	0	0	0
USP44	2	0	1	1	0	0	0	0	0	0	0	0
ADAMTS13	2	0	1	1	0	0	0	0	0	0	0	0
RPL5	2	0	1	1	0	0	0	0	0	0	0	0
RPL26	2	0	1	1	0	0	0	0	0	0	0	0
CBX1	2	0	1	0	0	0	1	0	0	0	0	0
PIWIL4	2	0	1	1	0	0	0	0	0	0	0	0
LPAR2	2	0	1	1	0	0	0	0	0	0	0	0
SNHG12	2	0	1	1	0	0	0	0	0	0	0	0
RAB3GAP1	2	0	1	1	0	0	0	0	0	0	0	0
SNCG	2	0	1	0	0	0	0	0	0	0	0	1
NOTCH2	2	0	1	1	0	0	0	0	0	0	0	0
KCNE1	2	0	1	1	0	0	0	0	0	0	0	0
EIF3K	2	0	1	1	0	0	0	0	0	0	0	0
NIBAN1	2	0	1	1	0	0	0	0	0	0	0	0
TBL1X	2	0	1	1	0	0	0	0	0	0	0	0
SNTB2	2	0	1	1	0	0	0	0	0	0	0	0
FTCD	2	0	1	1	0	0	0	0	0	0	0	0
KCNE2	2	0	1	1	0	0	0	0	0	0	0	0
PHF20	2	0	1	1	0	0	0	0	0	0	0	0
DAG1	2	0	1	1	0	0	0	0	0	0	0	0
PRDM8	2	0	1	1	0	0	0	0	0	0	0	0
APOA5	2	0	1	1	0	0	0	0	0	0	0	0
EXOSC5	2	0	1	1	0	0	0	0	0	0	0	0
CRYAB	2	0	1	1	0	0	0	0	0	0	0	0
RASA1	2	0	1	1	0	0	0	0	0	0	0	0
CLU	2	0	1	1	0	0	0	0	0	0	0	0
LTF	2	0	1	1	0	0	0	0	0	0	0	0
CHST10	2	0	1	1	0	0	0	0	0	0	0	0
PPAN	2	0	1	1	0	0	0	0	0	0	0	0
GPR37	2	0	1	1	0	0	0	0	0	0	0	0
NOC3L	2	0	1	1	0	0	0	0	0	0	0	0
PDE4D	2	0	1	1	0	0	0	0	0	0	0	0
NPM3	2	0	1	1	0	0	0	0	0	0	0	0
MMP3	2	0	1	1	0	0	0	0	0	0	0	0
SPP1	2	0	1	1	0	0	0	0	0	0	0	0
SUV39H1	2	0	1	1	0	0	0	0	0	0	0	0
RLIM	2	0	1	1	0	0	0	0	0	0	0	0
KPNA3	2	0	1	0	0	0	0	1	0	0	0	0
TNFAIP1	2	0	1	1	0	0	0	0	0	0	0	0
USP36	2	0	1	1	0	0	0	0	0	0	0	0
CBX5	2	0	1	0	0	0	0	0	0	0	1	0
TRIM33	2	0	1	1	0	0	0	0	0	0	0	0
CASC15	2	0	1	1	0	0	0	0	0	0	0	0
NBAT1	2	0	1	1	0	0	0	0	0	0	0	0
RAPGEF1	2	0	1	1	0	0	0	0	0	0	0	0
FHL1	2	0	1	0	0	0	1	0	0	0	0	0
ODF2	2	0	1	1	0	0	0	0	0	0	0	0
SIRPA	2	0	1	1	0	0	0	0	0	0	0	0
MCM2	2	0	1	1	0	0	0	0	0	0	0	0
ADORA2B	2	0	1	1	0	0	0	0	0	0	0	0
NAP1L1	2	0	1	1	0	0	0	0	0	0	0	0
SOX17	2	0	1	1	0	0	0	0	0	0	0	0
IFITM3	2	0	1	1	0	0	0	0	0	0	0	0
S100A11	2	0	1	1	0	0	0	0	0	0	0	0
ACP5	2	0	1	1	0	0	0	0	0	0	0	0
CSF2	2	0	1	1	0	0	0	0	0	0	0	0
PTBP2	2	0	1	1	0	0	0	0	0	0	0	0
MAGEA2	2	0	1	1	0	0	0	0	0	0	0	0
MAGEA2B	2	0	1	1	0	0	0	0	0	0	0	0
CSF2RB	2	0	1	1	0	0	0	0	0	0	0	0
EEF1A2	2	0	1	1	0	0	0	0	0	0	0	0
IL3	2	0	1	1	0	0	0	0	0	0	0	0
DDX1	2	0	1	1	0	0	0	0	0	0	0	0
IL5	2	0	1	1	0	0	0	0	0	0	0	0
NLRP2	2	0	1	1	0	0	0	0	0	0	0	0
ERCC6	2	0	1	1	0	0	0	0	0	0	0	0
MCM6	2	0	1	1	0	0	0	0	0	0	0	0
GRINA	2	0	1	1	0	0	0	0	0	0	0	0
DOT1L	2	0	1	1	0	0	0	0	0	0	0	0
PRKAG3	2	0	1	0	0	0	0	0	0	0	0	1
RPS15	2	0	1	1	0	0	0	0	0	0	0	0
RPL37	2	0	1	1	0	0	0	0	0	0	0	0
RPS25	2	0	1	1	0	0	0	0	0	0	0	0
RPS27	2	0	1	1	0	0	0	0	0	0	0	0
RPS20	2	0	1	1	0	0	0	0	0	0	0	0
MMP13	2	0	1	1	0	0	0	0	0	0	0	0
GPS2	2	0	1	1	0	0	0	0	0	0	0	0
TBL1Y	2	0	1	1	0	0	0	0	0	0	0	0
SRSF7	2	0	1	1	0	0	0	0	0	0	0	0
BSG	2	0	0	1	0	0	0	1	0	0	0	0
PPP3R1	2	0	0	1	0	0	1	0	0	0	0	0
YWHAZ	2	0	0	1	0	0	1	0	0	0	0	0
BTRC	2	0	0	0	0	0	1	1	0	0	0	0
JAK1	2	0	0	0	1	0	0	0	0	0	1	0
YWHAB	2	0	0	0	1	0	0	1	0	0	0	0
MAP3K1	2	0	0	0	0	0	1	1	0	0	0	0
PML	2	0	0	0	0	0	1	1	0	0	0	0
PRKAA1	2	0	0	0	0	0	1	1	0	0	0	0
ESR1	2	0	0	0	0	0	1	1	0	0	0	0
SRC	2	0	0	0	0	0	1	1	0	0	0	0
SIRT1	2	0	0	0	0	0	1	1	0	0	0	0
TEAD4	2	0	0	0	0	0	0	0	0	0	1	1
CCNB1	2	0	0	0	0	0	1	1	0	0	0	0
PBX3	2	0	0	0	0	1	0	0	0	1	0	0
MEIS1	2	0	0	0	0	1	0	0	0	1	0	0
SKP2	2	0	0	0	0	0	1	1	0	0	0	0
SMAD4	2	0	0	0	0	0	1	1	0	0	0	0
WWTR1	2	0	0	0	0	0	1	1	0	0	0	0
STAT2	2	0	0	0	0	0	1	1	0	0	0	0
TEAD1	2	0	0	0	0	0	0	0	0	0	1	1
CDKN1A	2	0	0	0	0	0	1	1	0	0	0	0
RARA	2	0	0	0	0	0	1	1	0	0	0	0
RXRA	2	0	0	0	0	0	1	1	0	0	0	0
VDR	2	0	0	0	0	0	1	1	0	0	0	0
FBXW11	2	0	0	0	0	0	1	1	0	0	0	0
RBX1	2	0	0	0	0	0	1	1	0	0	0	0
SKP1	2	0	0	0	0	0	1	1	0	0	0	0
DNMT3A	2	0	0	0	0	0	0	0	0	0	1	1
ELAVL1	2	0	0	0	0	0	1	1	0	0	0	0
RUVBL1	2	0	0	0	0	0	1	1	0	0	0	0
RBL1	2	0	0	0	0	0	1	1	0	0	0	0
MAPK9	2	0	0	0	0	0	1	1	0	0	0	0
CEBPA	2	0	0	0	0	0	1	1	0	0	0	0
HDAC6	2	0	0	0	0	0	0	0	0	0	1	1
RUNX2	2	0	0	0	0	0	1	1	0	0	0	0
TCF3	2	0	0	0	0	0	1	1	0	0	0	0
PIK3R2	2	0	0	0	0	0	1	1	0	0	0	0
MAVS	2	0	0	0	0	0	1	1	0	0	0	0
CCND1	2	0	0	0	0	0	1	1	0	0	0	0
NFKB2	2	0	0	0	0	0	1	1	0	0	0	0
NR0B2	2	0	0	0	0	0	1	1	0	0	0	0
NCOA1	2	0	0	0	0	0	1	1	0	0	0	0
HDAC4	2	0	0	0	0	0	0	0	0	0	1	1
HDAC9	2	0	0	0	0	0	0	1	0	0	0	1
MAP3K5	2	0	0	0	0	0	1	1	0	0	0	0
ACTB	2	0	0	0	0	0	1	1	0	0	0	0
PPP1CA	2	0	0	0	0	0	1	1	0	0	0	0
ACTG2	2	0	0	0	0	0	1	1	0	0	0	0
CHEK1	2	0	0	0	0	0	1	1	0	0	0	0
MEN1	2	0	0	0	0	0	1	1	0	0	0	0
RUVBL2	2	0	0	0	0	0	1	1	0	0	0	0
STAT5A	2	0	0	0	0	0	0	1	0	0	0	1
MED12	2	0	0	0	0	0	1	1	0	0	0	0
TET2	2	0	0	0	0	0	1	1	0	0	0	0
ACTA2	2	0	0	0	0	0	1	1	0	0	0	0
ACTC1	2	0	0	0	0	0	1	1	0	0	0	0
BCL2	2	0	0	0	0	0	1	1	0	0	0	0
SUFU	2	0	0	0	0	0	1	1	0	0	0	0
DHX9	2	0	0	0	0	0	1	1	0	0	0	0
RAD18	2	0	0	0	0	0	1	1	0	0	0	0
CDC25C	2	0	0	0	0	0	1	1	0	0	0	0
LRP1	2	0	0	0	0	0	1	1	0	0	0	0
PTK2	2	0	0	0	0	0	1	1	0	0	0	0
PLK2	2	0	0	0	0	0	1	1	0	0	0	0
PLK3	2	0	0	0	0	0	1	1	0	0	0	0
SNAI1	2	0	0	0	0	0	1	1	0	0	0	0
MAP3K8	2	0	0	0	0	0	1	1	0	0	0	0
IPO7	2	0	0	0	0	0	1	1	0	0	0	0
BRD3	2	0	0	0	0	0	1	1	0	0	0	0
PLCG1	2	0	0	0	0	0	0	1	0	0	0	1
L.type.Calcium.Channel	2	0	0	0	0	0	0	0	0	0	1	1
NTRK1	2	0	0	0	0	0	0	0	0	0	1	1
Creb	2	0	0	0	0	0	0	0	0	0	1	1
RPS6KA2	2	0	0	0	0	0	0	0	0	0	1	1
CNGA3	2	0	0	0	0	0	0	0	0	0	1	1
S100A9	2	0	0	0	0	0	0	0	0	0	1	1
PDGF.BB	2	0	0	0	0	0	0	0	0	0	1	1
S100A8	2	0	0	0	0	0	0	0	0	0	1	1
HMGA1	2	0	0	0	0	0	0	0	0	0	1	1
BDNF	2	0	0	0	0	0	0	0	0	0	1	1
GDNF	2	0	0	0	0	0	0	0	0	0	1	1
GPER1	2	0	0	0	0	0	0	0	0	0	1	1
HOXC8	2	0	0	0	0	0	0	0	0	0	1	1
SIM1	2	0	0	0	0	0	0	0	0	0	1	1
miR.293.5p..and.other.miRNAs.w.seed.CUCAAAC.	2	0	0	0	0	0	0	0	0	0	1	1
CHRM1	2	0	0	0	0	0	0	0	0	0	1	1
INTS11	2	0	0	0	0	0	0	0	0	0	1	1
C1QL1	2	0	0	0	0	0	0	0	0	0	1	1
Mt3	2	0	0	0	0	0	0	0	0	0	1	1
GALNS	2	0	0	0	0	0	0	0	0	0	1	1
TEAD3	2	0	0	0	0	0	0	0	0	0	1	1
miR.382.5p..miRNAs.w.seed.AAGUUGU.	2	0	0	0	0	0	0	0	0	0	1	1
Hdac	2	0	0	0	0	0	0	0	0	0	1	1
Vegf	2	0	0	0	0	0	0	0	0	0	1	1
Pkg	2	0	0	0	0	0	0	0	0	0	1	1
ACSL4	2	0	0	0	0	0	0	0	0	0	1	1
NRTN	2	0	0	0	0	0	0	0	0	0	1	1
Collagen.type.IV	2	0	0	0	0	0	0	0	0	0	1	1
PDGFB	2	0	0	0	0	0	0	0	0	0	1	1
MEF2D	2	0	0	0	0	0	0	0	0	0	1	1
PRKAR2B	2	0	0	0	0	0	0	0	0	0	1	1
Mlcp	2	0	0	0	0	0	0	0	0	0	1	1
VPS36	2	0	0	0	0	0	0	0	0	0	1	1
SLC17A6	2	0	0	0	0	0	0	0	0	0	1	1
Cabin1.HDAC1.2.MEF2D.MITR.Sin3	2	0	0	0	0	0	0	0	0	0	1	1
MEF2D.NFAT2.p300	2	0	0	0	0	0	0	0	0	0	1	1
IKZF2	2	0	0	0	0	0	0	0	0	0	1	1
FBXO25	2	0	0	0	0	0	0	0	0	0	1	1
SEMA5A	2	0	0	0	0	0	0	0	0	0	1	1
miR.4728.3p..miRNAs.w.seed.AUGCUGA.	2	0	0	0	0	0	0	0	0	0	1	1
MIR4728	2	0	0	0	0	0	0	0	0	0	1	1
FAIM	2	0	0	0	0	0	0	0	0	0	1	1
ST8SIA2	2	0	0	0	0	0	0	0	0	0	1	1
SLC6A3	2	0	0	0	0	0	0	0	0	0	1	1
APLN	2	0	0	0	0	0	0	0	0	0	1	1
NDUFAF3	2	0	0	0	0	0	0	0	0	0	1	1
GLO1	2	0	0	0	0	0	0	0	0	0	1	1
miR.224.5p..miRNAs.w.seed.AAGUCAC.	2	0	0	0	0	0	0	0	0	0	1	1
Prl3b1	2	0	0	0	0	0	0	0	0	0	1	1
LIFR	2	0	0	0	0	0	0	0	0	0	1	1
UBE2D2	2	0	0	0	0	0	0	0	0	0	1	1
protein.phosphatase	2	0	0	0	0	0	0	0	0	0	1	1
ABLIM2	2	0	0	0	0	0	0	0	0	0	1	1
ABLIM3	2	0	0	0	0	0	0	0	0	0	1	1
ABLIM1	2	0	0	0	0	0	0	0	0	0	1	1
CHRM2	2	0	0	0	0	0	0	0	0	0	1	1
LINC01139	2	0	0	0	0	0	0	0	0	0	1	1
NFIX	2	0	0	0	0	0	0	0	0	0	1	1
Rar	2	0	0	0	0	0	0	0	0	0	1	1
DUSP5	2	0	0	0	0	0	0	0	0	0	1	1
SEPHS1	2	0	0	0	0	0	0	0	0	0	1	1
TRPM3	2	0	0	0	0	0	0	0	0	0	1	1
CYSLTR2	2	0	0	0	0	0	0	0	0	0	1	1
VDAC1	2	0	0	0	0	0	0	0	0	0	1	1
ABRA	2	0	0	0	0	0	0	0	0	0	1	1
ABI1	2	0	0	0	0	0	0	0	0	0	1	1
MRGPRX1	2	0	0	0	0	0	0	0	0	0	1	1
Yap1	2	0	0	0	0	0	0	0	0	0	1	1
Cox5b	2	0	0	0	0	0	0	0	0	0	1	1
GNRH2	2	0	0	0	0	0	0	0	0	0	1	1
Irs3	2	0	0	0	0	0	0	0	0	0	1	1
GATA2	2	0	0	0	0	0	0	0	0	0	1	1
PTPN3	2	0	0	0	0	0	0	0	0	0	1	1
HOXB8	2	0	0	0	0	0	0	0	0	0	1	1
LPXN	2	0	0	0	0	0	0	0	0	0	1	1
NPSR1	2	0	0	0	0	0	0	0	0	0	1	1
IGSF11	2	0	0	0	0	0	0	0	0	0	1	1
OLFM2	2	0	0	0	0	0	0	0	0	0	1	1
Bc1	2	0	0	0	0	0	0	0	0	0	1	1
ARID5B	2	0	0	0	0	0	0	0	0	0	1	1
VAMP3	2	0	0	0	0	0	0	0	0	0	1	1
SPRY4	2	0	0	0	0	0	0	0	0	0	1	1
TXNRD1	2	0	0	0	0	0	0	0	0	0	1	1
ADAM21	2	0	0	0	0	0	0	0	0	0	1	1
ZNF665	2	0	0	0	0	0	0	0	0	0	1	1
S100A10	2	0	0	0	0	0	0	0	0	0	1	1
ZNF431	2	0	0	0	0	0	0	0	0	0	1	1
CCR9	2	0	0	0	0	0	0	0	0	0	1	1
ZNF528	2	0	0	0	0	0	0	0	0	0	1	1
ZNF100	2	0	0	0	0	0	0	0	0	0	1	1
ZNF429	2	0	0	0	0	0	0	0	0	0	1	1
ZNF254	2	0	0	0	0	0	0	0	0	0	1	1
ZNF91	2	0	0	0	0	0	0	0	0	0	1	1
RASSF8	2	0	0	0	0	0	0	0	0	0	1	1
ZNF85	2	0	0	0	0	0	0	0	0	0	1	1
ZNF43	2	0	0	0	0	0	0	0	0	0	1	1
ZNF708	2	0	0	0	0	0	0	0	0	0	1	1
NRG1	1	0	0	0	0	0	0	0	0	0	0	1
PDLIM5	1	1	0	0	0	0	0	0	0	0	0	0
AKAP8	1	0	1	0	0	0	0	0	0	0	0	0
PAK2	1	0	0	0	1	0	0	0	0	0	0	0
WDFY2	1	0	1	0	0	0	0	0	0	0	0	0
RLN1	1	0	0	0	0	0	0	0	0	0	0	1
TESMIN	1	1	0	0	0	0	0	0	0	0	0	0
EPHB3	1	0	1	0	0	0	0	0	0	0	0	0
TRAF5	1	1	0	0	0	0	0	0	0	0	0	0
ALX3	1	0	0	0	0	0	0	0	0	0	0	1
KLF6	1	0	1	0	0	0	0	0	0	0	0	0
SNRPA	1	1	0	0	0	0	0	0	0	0	0	0
SMN2	1	1	0	0	0	0	0	0	0	0	0	0
SMN1	1	1	0	0	0	0	0	0	0	0	0	0
TRPV1	1	0	0	0	0	0	0	0	0	0	0	1
JUNB	1	1	0	0	0	0	0	0	0	0	0	0
PSAP	1	0	0	0	0	0	0	0	0	0	0	1
MLLT1	1	0	0	1	0	0	0	0	0	0	0	0
IL21R	1	0	1	0	0	0	0	0	0	0	0	0
CRMP1	1	1	0	0	0	0	0	0	0	0	0	0
GOLGA4	1	1	0	0	0	0	0	0	0	0	0	0
AXIN2	1	0	0	0	0	1	0	0	0	0	0	0
SOX9	1	0	0	0	0	1	0	0	0	0	0	0
CALCA	1	0	0	0	0	0	0	0	0	0	0	1
UBE2I	1	0	0	0	0	1	0	0	0	0	0	0
F10	1	0	0	0	0	0	0	0	0	0	0	1
FCN2	1	1	0	0	0	0	0	0	0	0	0	0
MIAT	1	0	1	0	0	0	0	0	0	0	0	0
MAD2L2	1	0	0	0	0	0	0	0	0	0	0	1
SMURF1	1	0	0	0	0	0	0	0	0	0	0	1
CBX8	1	0	0	1	0	0	0	0	0	0	0	0
STK38L	1	0	1	0	0	0	0	0	0	0	0	0
FRY	1	1	0	0	0	0	0	0	0	0	0	0
F2	1	0	0	0	0	0	0	0	0	0	0	1
EIF3G	1	0	1	0	0	0	0	0	0	0	0	0
STMN1	1	0	0	0	0	0	0	0	0	0	0	1
BICRA	1	0	0	1	0	0	0	0	0	0	0	0
PBRM1	1	0	0	1	0	0	0	0	0	0	0	0
FANCA	1	0	0	0	0	0	0	0	0	0	0	1
BICRAL	1	0	0	1	0	0	0	0	0	0	0	0
KLF1	1	0	0	1	0	0	0	0	0	0	0	0
ADGRG1	1	1	0	0	0	0	0	0	0	0	0	0
ARMCX3	1	0	0	1	0	0	0	0	0	0	0	0
SOX5	1	0	0	1	0	0	0	0	0	0	0	0
CCL24	1	1	0	0	0	0	0	0	0	0	0	0
CCL26	1	1	0	0	0	0	0	0	0	0	0	0
IFI16	1	0	0	0	0	0	0	0	0	0	0	1
KEAP1	1	0	0	0	0	0	0	0	0	0	1	0
SNX5	1	0	0	0	0	0	0	0	0	0	1	0
RBCK1	1	0	0	0	0	0	0	0	0	0	0	1
TRAF2	1	0	0	0	0	0	0	1	0	0	0	0
MBTPS2	1	1	0	0	0	0	0	0	0	0	0	0
ARAF	1	0	1	0	0	0	0	0	0	0	0	0
DGCR8	1	0	0	0	0	0	0	0	0	0	0	1
TNKS	1	0	0	1	0	0	0	0	0	0	0	0
IFIT3	1	1	0	0	0	0	0	0	0	0	0	0
ERLEC1	1	1	0	0	0	0	0	0	0	0	0	0
TTLL5	1	1	0	0	0	0	0	0	0	0	0	0
PSMD2	1	0	1	0	0	0	0	0	0	0	0	0
CABP1	1	0	1	0	0	0	0	0	0	0	0	0
IK	1	1	0	0	0	0	0	0	0	0	0	0
PPP1R15A	1	0	0	0	1	0	0	0	0	0	0	0
GMDS	1	0	0	1	0	0	0	0	0	0	0	0
PDPK1	1	1	0	0	0	0	0	0	0	0	0	0
S100B	1	0	0	0	0	0	0	0	0	0	0	1
CD99	1	0	0	0	0	0	0	0	0	0	0	1
RAC3	1	1	0	0	0	0	0	0	0	0	0	0
PKM	1	0	0	0	1	0	0	0	0	0	0	0
MBD2	1	0	0	0	0	0	0	0	0	0	0	1
GATA1	1	0	0	0	0	0	0	0	0	0	0	1
DDX41	1	1	0	0	0	0	0	0	0	0	0	0
COL11A1	1	1	0	0	0	0	0	0	0	0	0	0
PGF	1	0	0	0	0	0	0	0	0	0	0	1
SFTPD	1	0	1	0	0	0	0	0	0	0	0	0
STIP1	1	0	1	0	0	0	0	0	0	0	0	0
HSPB2	1	1	0	0	0	0	0	0	0	0	0	0
UBQLN4	1	1	0	0	0	0	0	0	0	0	0	0
MMP24	1	1	0	0	0	0	0	0	0	0	0	0
MEPCE	1	1	0	0	0	0	0	0	0	0	0	0
RAC2	1	0	1	0	0	0	0	0	0	0	0	0
HOXA5	1	0	0	1	0	0	0	0	0	0	0	0
LRPAP1	1	0	1	0	0	0	0	0	0	0	0	0
IL3RA	1	0	1	0	0	0	0	0	0	0	0	0
AKAP12	1	0	0	0	0	0	0	0	0	0	1	0
AGR2	1	0	0	0	0	0	0	0	0	0	0	1
THRSP	1	0	0	0	0	0	0	0	0	0	1	0
OLA1	1	1	0	0	0	0	0	0	0	0	0	0
CAPN2	1	0	0	0	0	0	0	0	0	0	0	1
ADD1	1	1	0	0	0	0	0	0	0	0	0	0
PMEPA1	1	0	0	0	0	0	0	0	0	0	1	0
AHSA1	1	0	0	0	1	0	0	0	0	0	0	0
IL15RA	1	0	1	0	0	0	0	0	0	0	0	0
TWIST2	1	0	0	0	0	0	0	0	0	0	0	1
F8	1	1	0	0	0	0	0	0	0	0	0	0
TAF11	1	0	0	0	0	0	0	0	0	0	1	0
TAF13	1	0	0	0	0	0	0	0	0	0	1	0
NR3C1	1	0	0	0	0	0	0	0	0	0	0	1
TP73	1	0	0	0	0	0	0	0	0	0	0	1
NRL	1	0	0	0	0	0	0	0	0	0	1	0
CXCL3	1	0	0	0	0	0	0	0	0	0	0	1
IFI30	1	1	0	0	0	0	0	0	0	0	0	0
PAX3	1	1	0	0	0	0	0	0	0	0	0	0
[truncated: 13,839 more rows]

## Sheet: 14_healthy
	counts	CR_RT_MetaBase_All_No_Seed_14	CR_RT_MetaBase_High_No_Seed_14	CR_RT_MetaBase_Medium_No_Seed_14	CR_SN_MetaBase_All_No_Seed_14	CR_SN_MetaBase_High_No_Seed_14	CR_SN_MetaBase_Medium_No_Seed_14	CARNIVAL_MetaBase_High_No_Seed_14	anle_day_14_causal_regulators.txt	anle_day_14_upstream_regulators.txt
[truncated: 14,554 more rows]

[truncated: 1 more sheets: 14_seed]
