# Supplementary material for: Mechanism of action deconvolution of the small-molecule pathological tau aggregation inhibitor Anle138b
Source: Alzheimers Res Ther. 2023 Mar 14;15:52. doi: 10.1186/s13195-023-01182-0 (PMC10012450; doi:10.1186/s13195-023-01182-0)
Supplement: Supplementary file 5 — Additional file 5. Full matrix of target predictions. [file 13195_2023_1182_MOESM5_ESM.xlsx]

## Sheet: Description
This file contains predicted targets of Anle138b based on its chemical structure
Column Legend
Uniprot	Uniprot ID of target
Name	Target preferred name
Gene_ID	Target gene ID
Activity_Threshold	Bioactivity threshold of predictions (uM)
probability	Probability of activity
ad	Applicability Domain percentile
Near_Neighbor_ChEMBLID	ChEMBL ID of nearest neighbour
Near_Neighbor_Smiles	SMILES of nearest neighbour
NN_activity	Measured activity of nearest neighbour
Similarity	Tanimoto similarity of nearest neighbour
Symbol	Target HGNC symbol
ad_gene	Present in OpenTargets Alzheimer's Disease list? (yes/no)
tau_gene	Present in OpenTargets tauopathies list? (yes/no)

## Sheet: Predicted_Targets
Uniprot	Name	Gene_ID	Activity_Threshold	probability	ad	Near_Neighbor_ChEMBLID	Near_Neighbor_Smiles	NN_activity	Similarity	Symbol	ad_gene	tau_gene
Q9H3R0	Lysine-specific demethylase 4C	23081	100	0.722222	12.0647	CHEMBL1532195	Br.c1cc2c(cc1-c1csc(NNC3=NCCCCC3)n1)OCCO2	4.77	0.246377	KDM4C	N	N
Q9H3R0	Lysine-specific demethylase 4C	23081	10	0.657143	10.8976	CHEMBL1532195	Br.c1cc2c(cc1-c1csc(NNC3=NCCCCC3)n1)OCCO2	4.77	0.246377	KDM4C	N	N
Q00653	Nuclear factor NF-kappa-B p100/p49 subunits	4791	10	0.623077	72.1943	CHEMBL1567097	Oc1ccccc1-c1cc(-c2ccc3c(c2)OCCO3)[nH]n1	6.19	0.5	NFKB2	N	N
Q00653	Nuclear factor NF-kappa-B p100/p49 subunits	4791	100	0.607692	71.7754	CHEMBL1567097	Oc1ccccc1-c1cc(-c2ccc3c(c2)OCCO3)[nH]n1	6.19	0.5	NFKB2	N	N
P16050	Arachidonate 15-lipoxygenase	246	10	0.604545	66.4841	CHEMBL1567097	Oc1ccccc1-c1cc(-c2ccc3c(c2)OCCO3)[nH]n1	Active	0.5	ALOX15	Y	Y
Q96LD8	Sentrin-specific protease 8	123228	100	0.586667	76.4791	CHEMBL1370387	COc1ccc(O)c(-c2cc(-c3cccc(Br)c3)[nH]n2)c1	4.54	0.446429	SENP8	N	N
P08684	Cytochrome P450 3A4	1576	1	0.58647	99.9516	CHEMBL1581594	O=C(NCc1ccc2c(c1)OCO2)C1CC(c2cccc(Br)c2)=NO1	6.15	0.378788	CYP3A4	Y	Y
Q04206	Nuclear factor NF-kappa-B p65 subunit	5970	1	0.583333	71.1893	CHEMBL1567097	Oc1ccccc1-c1cc(-c2ccc3c(c2)OCCO3)[nH]n1	6.19	0.5	RELA	N	N
P51151	Ras-related protein Rab-9A	9367	100	0.577778	57.3532	CHEMBL1567097	Oc1ccccc1-c1cc(-c2ccc3c(c2)OCCO3)[nH]n1	Active	0.5	RAB9A	Y	N
O15118	Niemann-Pick C1 protein	4864	100	0.555556	57.9814	CHEMBL1567097	Oc1ccccc1-c1cc(-c2ccc3c(c2)OCCO3)[nH]n1	Active	0.5	NPC1	Y	Y
Q9GZR1	Sentrin-specific protease 6	26054	100	0.555501	78.9536	CHEMBL1370387	COc1ccc(O)c(-c2cc(-c3cccc(Br)c3)[nH]n2)c1	4.58	0.446429	SENP6	N	N
P19838	Nuclear factor NF-kappa-B p105 subunit	4790	1	0.523529	73.2038	CHEMBL1567097	Oc1ccccc1-c1cc(-c2ccc3c(c2)OCCO3)[nH]n1	6.19	0.5	NFKB1	N	N
Q04206	Nuclear factor NF-kappa-B p65 subunit	5970	100	0.523077	69.4784	CHEMBL1567097	Oc1ccccc1-c1cc(-c2ccc3c(c2)OCCO3)[nH]n1	6.19	0.5	RELA	N	N
Q96QE3	ATPase family AAA domain-containing protein 5	79915	100	0.521728	99.9978	CHEMBL1567097	Oc1ccccc1-c1cc(-c2ccc3c(c2)OCCO3)[nH]n1	Active	0.5	ATAD5	N	N
P49759	Dual specificty protein kinase CLK1	1195	10	0.521429	76.8717	CHEMBL2392365	Brc1cc(Br)cc(CNc2nccc(-c3ccc4c(c3)OCO4)n2)c1	7.89	0.413793	CLK1	Y	Y
P19838	Nuclear factor NF-kappa-B p105 subunit	4790	100	0.516667	67.9789	CHEMBL1567097	Oc1ccccc1-c1cc(-c2ccc3c(c2)OCCO3)[nH]n1	6.19	0.5	NFKB1	N	N
P19838	Nuclear factor NF-kappa-B p105 subunit	4790	10	0.515385	68.4475	CHEMBL1567097	Oc1ccccc1-c1cc(-c2ccc3c(c2)OCCO3)[nH]n1	6.19	0.5	NFKB1	N	N
Q9H3R0	Lysine-specific demethylase 4C	23081	1	0.513636	13.9702	CHEMBL3774705	O=C(O)c1ccnc(-c2cc(NCc3cccc4c3OCO4)ccc2O)c1	6.25	0.197368	KDM4C	N	N
Q00653	Nuclear factor NF-kappa-B p100/p49 subunits	4791	1	0.507143	74.8864	CHEMBL1567097	Oc1ccccc1-c1cc(-c2ccc3c(c2)OCCO3)[nH]n1	6.19	0.5	NFKB2	N	N
P13569	Cystic fibrosis transmembrane conductance regulator	1080	1	0.506667	57.3956	CHEMBL4170137	CCOC(=O)c1sc(NC(=O)C2(c3ccc4c(c3)OCO4)CC2)nc1-c1ccc(Br)cc1	6.52	0.265823	CFTR	Y	Y
P49759	Dual specificty protein kinase CLK1	1195	1	0.506536	91.0873	CHEMBL2392365	Brc1cc(Br)cc(CNc2nccc(-c3ccc4c(c3)OCO4)n2)c1	7.89	0.413793	CLK1	Y	Y
Q15596	Peroxisome proliferator-activated receptor gamma/Nuclear receptor coactivator 2	10499	10	0.5	80.7868	CHEMBL1321356	Sc1nnc(-c2cccc(Br)c2)o1	5.49	0.34	NCOA2	N	N
Q15139	Protein kinase C mu	5587	10	0.471429	74.0564	CHEMBL1683314	CC(C)NC(=O)c1cccc(-c2cc(-c3ccc(N4CCN(C)CC4)c(Br)c3)[nH]n2)c1	6.55	0.357143	PRKD1	N	N
P11509	Cytochrome P450 2A6	1548	10	0.468346	55.753	CHEMBL385008	NCc1cc(-c2cccnc2)n[nH]1	6.22	0.25	CYP2A6	N	N
Q9BQF6	Sentrin-specific protease 7	57337	100	0.464286	77.4423	CHEMBL1370387	COc1ccc(O)c(-c2cc(-c3cccc(Br)c3)[nH]n2)c1	4.95	0.446429	SENP7	N	N
P16050	Arachidonate 15-lipoxygenase	246	100	0.455556	72.2178	CHEMBL1567097	Oc1ccccc1-c1cc(-c2ccc3c(c2)OCCO3)[nH]n1	Active	0.5	ALOX15	Y	Y
Q13148	TAR DNA-binding protein 43	23435	100	0.455556	68.438	CHEMBL1439442	O=C(O)c1cccc(-c2ccc3c(c2)OCO3)c1	active	0.428571	TARDBP	Y	Y
P11509	Cytochrome P450 2A6	1548	100	0.453846	91.8197	CHEMBL385008	NCc1cc(-c2cccnc2)n[nH]1	6.22	0.25	CYP2A6	N	N
P49759	Dual specificty protein kinase CLK1	1195	100	0.453748	76.5411	CHEMBL2392365	Brc1cc(Br)cc(CNc2nccc(-c3ccc4c(c3)OCO4)n2)c1	7.89	0.413793	CLK1	Y	Y
P47989	Xanthine dehydrogenase	7498	1	0.446667	70.1515	CHEMBL4095244	O=c1[nH]c2[nH]ncc2c2nc(-c3ccc4c(c3)OCO4)nn12	7.39	0.30303	XDH	N	N
Q9Y5X4	Photoreceptor-specific nuclear receptor	10002	100	0.446667	80.9917	CHEMBL1358911	CC(=O)c1ccc(NC(=O)CSc2ccc(-c3ccc4c(c3)OCO4)nn2)cc1	5.45	0.28169	NR2E3	N	N
P49759	Dual specificty protein kinase CLK1	1195	0.1	0.442105	81.5982	CHEMBL2392365	Brc1cc(Br)cc(CNc2nccc(-c3ccc4c(c3)OCO4)n2)c1	7.89	0.413793	CLK1	Y	Y
Q9HAZ1	Dual specificity protein kinase CLK4	57396	10	0.437096	81.8131	CHEMBL2392365	Brc1cc(Br)cc(CNc2nccc(-c3ccc4c(c3)OCO4)n2)c1	8.05	0.413793	CLK4	N	N
Q92630	Dual-specificity tyrosine-phosphorylation regulated kinase 2	8445	10	0.435714	77.167	CHEMBL3193172	O=C1OCC/C1=C\\c1ccc2c(c1)OCO2	6	0.267857	DYRK2	N	N
Q04206	Nuclear factor NF-kappa-B p65 subunit	5970	10	0.423077	69.2136	CHEMBL1567097	Oc1ccccc1-c1cc(-c2ccc3c(c2)OCCO3)[nH]n1	6.19	0.5	RELA	N	N
P05177	Cytochrome P450 1A2	1544	0.1	0.415	81.9129	CHEMBL1355408	c1cn(-c2ccnc(-c3ccc4c(c3)OCO4)n2)cn1	7.6	0.295082	CYP1A2	Y	Y
Q15788	Nuclear receptor coactivator 1	8648	10	0.411765	83.9262	CHEMBL1321356	Sc1nnc(-c2cccc(Br)c2)o1	5.13	0.34	NCOA1	Y	Y
Q16637	Survival motor neuron protein	6606 6607	100	0.411111	64.5868	CHEMBL1567097	Oc1ccccc1-c1cc(-c2ccc3c(c2)OCCO3)[nH]n1	Active	0.5	SMN1	Y	Y
Q16637	Survival motor neuron protein	6606 6607	100	0.411111	64.5868	CHEMBL1567097	Oc1ccccc1-c1cc(-c2ccc3c(c2)OCCO3)[nH]n1	Active	0.5	SMN2	Y	Y
P55789	FAD-linked sulfhydryl oxidase ALR	2671	100	0.4	66.6698	CHEMBL3192164	COc1cc(/C=N/NC(=O)c2cc(-c3ccc4c(c3)OCO4)[nH]n2)ccc1O	6.39	0.347222	GFER	Y	Y
Q16678	Cytochrome P450 1B1	1545	0.1	0.4	92.4563	CHEMBL1413330	O=C(/C=C/c1ccc2c(c1)OCO2)c1cccnc1	7.54	0.253968	CYP1B1	N	N
Q16678	Cytochrome P450 1B1	1545	1	0.4	88.9697	CHEMBL1413330	O=C(/C=C/c1ccc2c(c1)OCO2)c1cccnc1	7.54	0.253968	CYP1B1	N	N
Q96LD8	Sentrin-specific protease 8	123228	10	0.4	82.1494	CHEMBL1370387	COc1ccc(O)c(-c2cc(-c3cccc(Br)c3)[nH]n2)c1	4.54	0.446429	SENP8	N	N
Q92630	Dual-specificity tyrosine-phosphorylation regulated kinase 2	8445	100	0.39375	78.5421	CHEMBL3193172	O=C1OCC/C1=C\\c1ccc2c(c1)OCO2	6	0.267857	DYRK2	N	N
Q9BQF6	Sentrin-specific protease 7	57337	10	0.392308	76.2439	CHEMBL1370387	COc1ccc(O)c(-c2cc(-c3cccc(Br)c3)[nH]n2)c1	4.95	0.446429	SENP7	N	N
P04798	Cytochrome P450 1A1	1543	100	0.391667	46.305	CHEMBL1477453	O=C(/C=C/c1ccc2c(c1)OCO2)c1ccc[nH]1	5.24	0.283333	CYP1A1	N	Y
P05177	Cytochrome P450 1A2	1544	10	0.388051	74.3926	CHEMBL1581594	O=C(NCc1ccc2c(c1)OCO2)C1CC(c2cccc(Br)c2)=NO1	5.7	0.378788	CYP1A2	Y	Y
P05177	Cytochrome P450 1A2	1544	1	0.387519	71.3075	CHEMBL1368937	c1cncc(-c2cc(-c3cc(-c4cccnc4)[nH]n3)n[nH]2)c1	6.3	0.354167	CYP1A2	Y	Y
Q04771	Activin receptor type-1	90	10	0.383333	83.5017	CHEMBL2004515	c1nc(-c2ccc3c(c2)OCO3)c2cc[nH]c2n1	5.1	0.363636	ACVR1	N	N
Q16678	Cytochrome P450 1B1	1545	100	0.381818	89.6957	CHEMBL1413330	O=C(/C=C/c1ccc2c(c1)OCO2)c1cccnc1	7.54	0.253968	CYP1B1	N	N
P49840	Glycogen synthase kinase-3 alpha	2931	0.1	0.38125	66.3311	CHEMBL2064531	c1ccc(-c2ccc(CSc3nnc(-c4ccc5c(c4)OCO5)o3)cc2)cc1	8.05	0.327869	GSK3A	Y	Y
Q16678	Cytochrome P450 1B1	1545	10	0.38	57.2927	CHEMBL1413330	O=C(/C=C/c1ccc2c(c1)OCO2)c1cccnc1	7.54	0.253968	CYP1B1	N	N
Q92630	Dual-specificity tyrosine-phosphorylation regulated kinase 2	8445	0.1	0.377273	61.4035	CHEMBL1802358	O=C1NC(Nc2ccccc2)=N/C1=C\\c1ccc2c(c1)OCO2	7.46	0.257576	DYRK2	N	N
P04798	Cytochrome P450 1A1	1543	10	0.373333	45.6708	CHEMBL1477453	O=C(/C=C/c1ccc2c(c1)OCO2)c1ccc[nH]1	5.24	0.283333	CYP1A1	N	Y
Q04771	Activin receptor type-1	90	100	0.372727	85.2177	CHEMBL2004515	c1nc(-c2ccc3c(c2)OCO3)c2cc[nH]c2n1	5.1	0.363636	ACVR1	N	N
P09917	Arachidonate 5-lipoxygenase	240	1	0.366667	62.6707	CHEMBL303524	Cc1cc2cc3c(cc2c(-c2ccc4c(c2)OCO4)c1C)OCO3	6.6	0.339623	ALOX5	Y	Y
P43220	Glucagon-like peptide 1 receptor	2740	100	0.366447	76.776	CHEMBL1448722	Cc1ccc(O)c(-c2cc(-c3cccc(Br)c3)[nH]n2)c1	active	0.471698	GLP1R	Y	Y
P47898	Serotonin 5a (5-HT5a) receptor	3361	1	0.361111	64.2363	CHEMBL3770342	NC1=NC2(CCCCC2)NC(Nc2cccc(Br)c2)=N1	6.64	0.212121	HTR5A	N	N
Q92630	Dual-specificity tyrosine-phosphorylation regulated kinase 2	8445	1	0.361111	82.9091	CHEMBL3193172	O=C1OCC/C1=C\\c1ccc2c(c1)OCO2	6	0.267857	DYRK2	N	N
Q9Y5X4	Photoreceptor-specific nuclear receptor	10002	10	0.357895	86.8531	CHEMBL1358911	CC(=O)c1ccc(NC(=O)CSc2ccc(-c3ccc4c(c3)OCO4)nn2)cc1	5.45	0.28169	NR2E3	N	N
P51684	C-C chemokine receptor type 6	1235	100	0.357143	81.6378	CHEMBL1506728	O=C(NC(=S)N1CCN(Cc2ccc3c(c2)OCO3)CC1)c1cccc(Br)c1	4.48	0.318841	CCR6	Y	Y
P62136	Serine/threonine protein phosphatase PP1-alpha catalytic subunit	5499	100	0.35625	80.6422	CHEMBL1334407	Cc1ccn2c(Nc3ccc4c(c3)OCO4)c(-c3ccccn3)nc2c1	5.17	0.232877	PPP1CA	Y	N
P08684	Cytochrome P450 3A4	1576	10	0.355014	99.9964	CHEMBL1581594	O=C(NCc1ccc2c(c1)OCO2)C1CC(c2cccc(Br)c2)=NO1	6.15	0.378788	CYP3A4	Y	Y
O60840	Voltage-gated L-type calcium channel	778	10	0.354545	94.5034	CHEMBL4074268	CCOC(=O)C1=C(C)NC(C)=C(C(=O)OCC)C1c1c(-c2cccc(Br)c2)noc1C	6.68	0.239437	CACNA1F	N	N
P04156	Prion protein	5621	10	0.353846	77.7167	CHEMBL1380303	c1ccc2sc(Nc3nc4cc5c(cc4s3)OCO5)nc2c1	5.07	0.254237	PRNP	Y	Y
P41595	Serotonin 2b (5-HT2b) receptor	3357	0.1	0.349938	88.2676	CHEMBL3815066	COc1ccc(CCN(CCCc2cccc(Br)c2)CCc2ccc3c(c2)OCO3)cc1OC	7.85	0.313433	HTR2B	N	N
Q9HAZ1	Dual specificity protein kinase CLK4	57396	100	0.349283	62.1007	CHEMBL2392365	Brc1cc(Br)cc(CNc2nccc(-c3ccc4c(c3)OCO4)n2)c1	8.05	0.413793	CLK4	N	N
P47989	Xanthine dehydrogenase	7498	10	0.347368	72.3255	CHEMBL4095244	O=c1[nH]c2[nH]ncc2c2nc(-c3ccc4c(c3)OCO4)nn12	7.39	0.30303	XDH	N	N
Q15139	Protein kinase C mu	5587	100	0.342857	73.6455	CHEMBL1683314	CC(C)NC(=O)c1cccc(-c2cc(-c3ccc(N4CCN(C)CC4)c(Br)c3)[nH]n2)c1	6.55	0.357143	PRKD1	N	N
Q16665	Hypoxia-inducible factor 1 alpha	3091	1	0.342857	99.9341	CHEMBL253429	Nc1ccc(NC(=O)Nc2cccc3c2C(=O)c2c-3n[nH]c2-c2ccc3c(c2)OCO3)cc1	6.67	0.306667	HIF1A	Y	Y
P38398	Breast cancer type 1 susceptibility protein	672	100	0.333333	66.1375	CHEMBL1370897	O=[N+]([O-])c1cccc(-c2nnc(-c3ccc4c(c3)OCO4)o2)c1	active	0.368421	BRCA1	Y	Y
P49840	Glycogen synthase kinase-3 alpha	2931	10	0.333333	62.3672	CHEMBL2004515	c1nc(-c2ccc3c(c2)OCO3)c2cc[nH]c2n1	5	0.363636	GSK3A	Y	Y
P49840	Glycogen synthase kinase-3 alpha	2931	100	0.333333	61.574	CHEMBL2004515	c1nc(-c2ccc3c(c2)OCO3)c2cc[nH]c2n1	5	0.363636	GSK3A	Y	Y
P14902	Indoleamine 2,3-dioxygenase	3620	10	0.33125	65.4815	CHEMBL382312	Brc1cccc(-c2c[nH]nn2)c1	6.03	0.375	IDO1	Y	Y
P18054	Arachidonate 12-lipoxygenase	239	100	0.328571	76.5611	CHEMBL1567097	Oc1ccccc1-c1cc(-c2ccc3c(c2)OCCO3)[nH]n1	Active	0.5	ALOX12	Y	Y
P36897	TGF-beta receptor type I	7046	10	0.328571	55.7191	CHEMBL226838	Cc1cccc(-c2[nH]c(C(C)(C)C)nc2-c2ccc3c(c2)OCO3)n1	7.46	0.354839	TGFBR1	Y	N
O14757	Serine/threonine-protein kinase Chk1	1111	100	0.327152	47.6979	CHEMBL2004515	c1nc(-c2ccc3c(c2)OCO3)c2cc[nH]c2n1	5.8	0.363636	CHEK1	N	N
Q01668	Voltage-gated L-type calcium channel alpha-1D subunit	776	10	0.325	94.6206	CHEMBL4074268	CCOC(=O)C1=C(C)NC(C)=C(C(=O)OCC)C1c1c(-c2cccc(Br)c2)noc1C	6.68	0.239437	CACNA1D	Y	Y
Q9UHC3	Amiloride-sensitive cation channel 3	9311	100	0.321429	93.8213	CHEMBL1770739	Nc1ccnc(-c2cccc(C#CCCO)c2)c1	5.58	0.184615	ASIC3	N	N
Q13627	Dual-specificity tyrosine-phosphorylation regulated kinase 1A	1859	100	0.321139	61.7899	CHEMBL2392365	Brc1cc(Br)cc(CNc2nccc(-c3ccc4c(c3)OCO4)n2)c1	7.96	0.413793	DYRK1A	Y	Y
P47898	Serotonin 5a (5-HT5a) receptor	3361	10	0.317589	65.2525	CHEMBL2429890	c1cc2c(cc1CN[C@H]1C3C4CC5C6C4CC3C6C51)OCO2	5.22	0.225806	HTR5A	N	N
P49840	Glycogen synthase kinase-3 alpha	2931	1	0.315385	63.0748	CHEMBL2064531	c1ccc(-c2ccc(CSc3nnc(-c4ccc5c(c4)OCO5)o3)cc2)cc1	8.05	0.327869	GSK3A	Y	Y
Q00535	Cyclin-dependent kinase 5	1020	100	0.315232	54.6469	CHEMBL2004515	c1nc(-c2ccc3c(c2)OCO3)c2cc[nH]c2n1	5.5	0.363636	CDK5	Y	Y
Q9H3R0	Lysine-specific demethylase 4C	23081	0.1	0.313636	19.2513	CHEMBL4281578	Cc1cc(Br)ccc1COc1ccnn1-c1cc(C(=O)O)ccn1	7	0.146667	KDM4C	N	N
P47898	Serotonin 5a (5-HT5a) receptor	3361	100	0.308333	60.2354	CHEMBL2429890	c1cc2c(cc1CN[C@H]1C3C4CC5C6C4CC3C6C51)OCO2	5.22	0.225806	HTR5A	N	N
P47989	Xanthine dehydrogenase	7498	100	0.308333	65.9476	CHEMBL4095244	O=c1[nH]c2[nH]ncc2c2nc(-c3ccc4c(c3)OCO4)nn12	7.39	0.30303	XDH	N	N
P16050	Arachidonate 15-lipoxygenase	246	1	0.307692	61.2623	CHEMBL239677	Oc1cc2c(cc1O)OCC(c1ccc3c(c1)OCO3)C2	6.46	0.233333	ALOX15	Y	Y
P78396	Cyclin-dependent kinase 2/cyclin A	8900	10	0.307143	51.7208	CHEMBL204610	CC(=O)N1Cc2n[nH]c(NC(=O)c3ccc4c(c3)OCO4)c2C1	5.56	0.298507	CCNA1	N	N
Q15078	Cyclin-dependent kinase 5/CDK5 activator 1	8851	100	0.306667	53.5362	CHEMBL1802358	O=C1NC(Nc2ccccc2)=N/C1=C\\c1ccc2c(c1)OCO2	6.39	0.257576	CDK5R1	Y	Y
P04406	Glyceraldehyde-3-phosphate dehydrogenase liver	2597	100	0.30625	79.506	CHEMBL69085	O=c1oc2c(O)cccc2cc1-c1ccc2c(c1)OCO2	4.51	0.327586	GAPDH	Y	Y
P34949	Mannose-6-phosphate isomerase	4351	10	0.30625	79.4671	CHEMBL1334768	Sc1n[nH]c(-c2cccc(Br)c2)n1	5.21	0.36	MPI	Y	Y
P78396	Cyclin-dependent kinase 2/cyclin A	8900	1	0.305263	57.6018	CHEMBL204087	CC(C)C(=O)N1Cc2n[nH]c(NC(=O)c3ccc4c(c3)OCO4)c2C1	6.37	0.289855	CCNA1	N	N
Q99683	Mitogen-activated protein kinase kinase kinase 5	4217	100	0.305263	35.9848	CHEMBL1688215	Nc1nccc(-c2ccc3c(N)n[nH]c3c2)n1	5.25	0.2	MAP3K5	Y	Y
O00141	Serine/threonine-protein kinase Sgk1	6446	10	0.304545	68.0103	CHEMBL3356034	Nc1n[nH]c2cc(-c3ccc(NS(=O)(=O)c4cc(Br)ccc4Cl)cc3)ccc12	8.4	0.211268	SGK1	Y	Y
P49841	Glycogen synthase kinase-3 beta	2932	0.1	0.3	53.1462	CHEMBL2391121	N#Cc1cccc(-c2ccc(CSc3nnc(-c4ccc5c(c4)OCO5)o3)cc2)c1	7.54	0.308824	GSK3B	Y	Y
P49760	Dual specificity protein kinase CLK2	1196	10	0.299962	76.5642	CHEMBL2392365	Brc1cc(Br)cc(CNc2nccc(-c3ccc4c(c3)OCO4)n2)c1	7.39	0.413793	CLK2	Y	Y
P36897	TGF-beta receptor type I	7046	100	0.295455	57.4882	CHEMBL226838	Cc1cccc(-c2[nH]c(C(C)(C)C)nc2-c2ccc3c(c2)OCO3)n1	7.46	0.354839	TGFBR1	Y	N
Q15139	Protein kinase C mu	5587	1	0.294737	76.5512	CHEMBL1683314	CC(C)NC(=O)c1cccc(-c2cc(-c3ccc(N4CCN(C)CC4)c(Br)c3)[nH]n2)c1	6.55	0.357143	PRKD1	N	N
P13569	Cystic fibrosis transmembrane conductance regulator	1080	10	0.294118	54.8663	CHEMBL3597875	CSc1cccc(Nc2nc(-c3ccc4c(c3)OCO4)cs2)c1	4.15	0.34375	CFTR	Y	Y
P50579	Methionine aminopeptidase 2	10988	100	0.293333	49.6478	CHEMBL382312	Brc1cccc(-c2c[nH]nn2)c1	8.4	0.375	METAP2	N	N
Q9Y4P1	Cysteine protease ATG4B	23192	10	0.292857	83.2266	CHEMBL3199268	Oc1c(Br)cc(Br)cc1/C=N/c1ccc2c(c1)OCO2	5.35	0.288136	ATG4B	Y	Y
P41595	Serotonin 2b (5-HT2b) receptor	3357	1	0.289656	85.3578	CHEMBL3815066	COc1ccc(CCN(CCCc2cccc(Br)c2)CCc2ccc3c(c2)OCO3)cc1OC	7.85	0.313433	HTR2B	N	N
P49841	Glycogen synthase kinase-3 beta	2932	100	0.288565	50.0275	CHEMBL2004515	c1nc(-c2ccc3c(c2)OCO3)c2cc[nH]c2n1	4.6	0.363636	GSK3B	Y	Y
P10635	Cytochrome P450 2D6	1565	10	0.28807	78.1466	CHEMBL1581594	O=C(NCc1ccc2c(c1)OCO2)C1CC(c2cccc(Br)c2)=NO1	6.05	0.378788	CYP2D6	Y	Y
P04054	Phospholipase A2 group 1B	5319	10	0.287619	92.6095	CHEMBL3199268	Oc1c(Br)cc(Br)cc1/C=N/c1ccc2c(c1)OCO2	5.12	0.288136	PLA2G1B	Y	Y
P04233	HLA-DR antigens-associated invariant chain	972	100	0.2875	61.2782	CHEMBL497801	O=C(O)c1cccc(-c2cc[nH]n2)c1	4.82	0.236364	CD74	Y	Y
P35869	Aryl hydrocarbon receptor	196	10	0.286667	53.2659	CHEMBL139414	Brc1ccc2c(c1)Oc1ccccc1O2	6.53	0.255319	AHR	Y	Y
P55789	FAD-linked sulfhydryl oxidase ALR	2671	1	0.286667	73.7708	CHEMBL3192164	COc1cc(/C=N/NC(=O)c2cc(-c3ccc4c(c3)OCO4)[nH]n2)ccc1O	6.39	0.347222	GFER	Y	Y
P04156	Prion protein	5621	100	0.285714	81.4117	CHEMBL1380303	c1ccc2sc(Nc3nc4cc5c(cc4s3)OCO5)nc2c1	5.07	0.254237	PRNP	Y	Y
P49798	Regulator of G-protein signaling 4	5999	100	0.285714	78.6542	CHEMBL596380	O=[N+]([O-])/C=C/c1ccc2c(c1)OCO2	active	0.254545	RGS4	Y	Y
P13569	Cystic fibrosis transmembrane conductance regulator	1080	100	0.284615	53.0266	CHEMBL3597875	CSc1cccc(Nc2nc(-c3ccc4c(c3)OCO4)cs2)c1	4.15	0.34375	CFTR	Y	Y
Q92934	Bcl2-antagonist of cell death (BAD)	572	100	0.284615	71.6558	CHEMBL417799	C[n+]1cc2c3c(ccc2c2ccc4cc5c(cc4c21)OCO5)OCO3	4.72	0.206349	BAD	N	Y
P42224	Signal transducer and activator of transcription 1-alpha/beta	6772	10	0.283333	82.402	CHEMBL3828159	Clc1cccc(C2=Nn3c(nnc3-c3cc(-c4ccccc4)n[nH]3)SC2)c1	4.34	0.283582	STAT1	Y	Y
Q9HAZ1	Dual specificity protein kinase CLK4	57396	0.1	0.278145	71.0283	CHEMBL2392365	Brc1cc(Br)cc(CNc2nccc(-c3ccc4c(c3)OCO4)n2)c1	8.05	0.413793	CLK4	N	N
P14902	Indoleamine 2,3-dioxygenase	3620	100	0.277778	84.8575	CHEMBL382312	Brc1cccc(-c2c[nH]nn2)c1	6.03	0.375	IDO1	Y	Y
P49841	Glycogen synthase kinase-3 beta	2932	10	0.277668	49.1604	CHEMBL2004515	c1nc(-c2ccc3c(c2)OCO3)c2cc[nH]c2n1	4.6	0.363636	GSK3B	Y	Y
P49760	Dual specificity protein kinase CLK2	1196	100	0.277285	77.3558	CHEMBL2392365	Brc1cc(Br)cc(CNc2nccc(-c3ccc4c(c3)OCO4)n2)c1	7.39	0.413793	CLK2	Y	Y
O60840	Voltage-gated L-type calcium channel	778	100	0.276923	93.4866	CHEMBL4074268	CCOC(=O)C1=C(C)NC(C)=C(C(=O)OCC)C1c1c(-c2cccc(Br)c2)noc1C	6.68	0.239437	CACNA1F	N	N
Q00535	Cyclin-dependent kinase 5	1020	10	0.276771	53.8628	CHEMBL2004515	c1nc(-c2ccc3c(c2)OCO3)c2cc[nH]c2n1	5.5	0.363636	CDK5	Y	Y
Q06124	Protein-tyrosine phosphatase 2C	5781	100	0.275	77.5958	CHEMBL1973855	O=C(N/N=C/c1ccc(F)cc1)c1cc(-c2ccc3c(c2)OCO3)[nH]n1	5.29	0.384615	PTPN11	Y	Y
P10635	Cytochrome P450 2D6	1565	1	0.274688	76.967	CHEMBL1581594	O=C(NCc1ccc2c(c1)OCO2)C1CC(c2cccc(Br)c2)=NO1	6.05	0.378788	CYP2D6	Y	Y
P78396	Cyclin-dependent kinase 2/cyclin A	8900	100	0.273333	57.7469	CHEMBL204610	CC(=O)N1Cc2n[nH]c(NC(=O)c3ccc4c(c3)OCO4)c2C1	5.56	0.298507	CCNA1	N	N
P06493	Cyclin-dependent kinase 1	983	100	0.272579	53.8746	CHEMBL3930293	C(=C/c1n[nH]c2cc(-c3ccncc3)ccc12)\\c1ccc2c(c1)OCO2	7.18	0.3125	CDK1	Y	Y
P47989	Xanthine dehydrogenase	7498	0.1	0.272222	60.8821	CHEMBL4095244	O=c1[nH]c2[nH]ncc2c2nc(-c3ccc4c(c3)OCO4)nn12	7.39	0.30303	XDH	N	N
Q7KZI7	MAP/microtubule affinity-regulating kinase 2	2011	1	0.269374	77.512	CHEMBL1993243	CNC(=O)C=Cc1cnc(N)c2c(-c3ccc4c(c3)OCO4)csc12	6	0.24	MARK2	Y	Y
P25101	Endothelin receptor ET-A	1909	10	0.266667	38.246	CHEMBL10211	O=C(O)c1c(-c2ccc3c(c2)OCO3)c2ccccc2n1-c1ccc2c(c1)OCO2	5.39	0.285714	EDNRA	Y	Y
Q8TDC3	BR serine/threonine-protein kinase 1	84446	10	0.265066	80.6968	CHEMBL1966068	O=C1ON=C(c2ccc(Br)cc2)C1=Cc1ccc2c(c1)OCO2	5	0.35	BRSK1	N	N
O14746	Telomerase reverse transcriptase	7015	10	0.264286	67.9276	CHEMBL1917270	Brc1cccc(CSc2nnc(-c3ccc4c(c3)OCCO4)o2)c1	5.61	0.354839	TERT	Y	Y
O14757	Serine/threonine-protein kinase Chk1	1111	1	0.264146	50.5561	CHEMBL3930293	C(=C/c1n[nH]c2cc(-c3ccncc3)ccc12)\\c1ccc2c(c1)OCO2	7.14	0.3125	CHEK1	N	N
O94806	Protein kinase C nu	23683	100	0.261716	79.3878	CHEMBL2004515	c1nc(-c2ccc3c(c2)OCO3)c2cc[nH]c2n1	4.9	0.363636	PRKD3	N	N
P14174	Macrophage migration inhibitory factor	4282	100	0.261538	71.5625	CHEMBL150485	O=c1oc2cc(O)ccc2cc1-c1nc(-c2ccc3c(c2)OCO3)cs1	5.82	0.298507	MIF	Y	Y
O60760	Hematopoietic prostaglandin D synthase	27306	100	0.259091	79.9297	CHEMBL3977115	c1ccc(-c2cc(-c3cnc(-c4ccccc4)nc3)[nH]n2)cc1	5.82	0.36	HPGDS	Y	Y
Q16665	Hypoxia-inducible factor 1 alpha	3091	0.1	0.259091	63.1328	CHEMBL2323956	c1ccc2c(c1)Cc1c(Nc3ccc4c(c3)OCCO4)n[nH]c1-2	7.85	0.242424	HIF1A	Y	Y
P50579	Methionine aminopeptidase 2	10988	10	0.258333	75.9427	CHEMBL382312	Brc1cccc(-c2c[nH]nn2)c1	8.4	0.375	METAP2	N	N
Q9GZR1	Sentrin-specific protease 6	26054	10	0.258333	76.8819	CHEMBL1370387	COc1ccc(O)c(-c2cc(-c3cccc(Br)c3)[nH]n2)c1	4.58	0.446429	SENP6	N	N
O60755	Galanin receptor 3	8484	10	0.257143	86.6667	CHEMBL1522108	Cn1nc(C(C)(C)C)cc1C(=O)NCc1ccc2c(c1)OCO2	5.74	0.214286	GALR3	N	N
P10696	Alkaline phosphatase placental-like	251	100	0.257143	80.3103	CHEMBL1387349	COc1cccc(-c2nnc3n2N=C(c2cccc(Br)c2)CS3)c1	4.12	0.25	ALPG	N	N
P24941	Cyclin-dependent kinase 2	1017	100	0.255338	40.1308	CHEMBL103285	NS(=O)(=O)c1ccc(Nc2cc(-c3cccc(Br)c3)[nH]n2)cc1	7.63	0.372881	CDK2	Y	Y
P10635	Cytochrome P450 2D6	1565	100	0.255122	71.1442	CHEMBL1581594	O=C(NCc1ccc2c(c1)OCO2)C1CC(c2cccc(Br)c2)=NO1	6.05	0.378788	CYP2D6	Y	Y
P09917	Arachidonate 5-lipoxygenase	240	10	0.254545	62.2673	CHEMBL303524	Cc1cc2cc3c(cc2c(-c2ccc4c(c2)OCO4)c1C)OCO3	6.6	0.339623	ALOX5	Y	Y
P09917	Arachidonate 5-lipoxygenase	240	100	0.254545	59.6543	CHEMBL303524	Cc1cc2cc3c(cc2c(-c2ccc4c(c2)OCO4)c1C)OCO3	6.6	0.339623	ALOX5	Y	Y
Q12851	Mitogen-activated protein kinase kinase kinase kinase 2	5871	100	0.253333	72.5586	CHEMBL2004515	c1nc(-c2ccc3c(c2)OCO3)c2cc[nH]c2n1	4.4	0.363636	MAP4K2	N	N
P08913	Alpha-2a adrenergic receptor	150	10	0.25269	73.2697	CHEMBL3958127	c1ccc2c(c1)CCN=C(NCc1ccc3c(c1)OCO3)N2	6.64	0.301587	ADRA2A	Y	Y
Q06124	Protein-tyrosine phosphatase 2C	5781	10	0.252632	87.9138	CHEMBL1973855	O=C(N/N=C/c1ccc(F)cc1)c1cc(-c2ccc3c(c2)OCO3)[nH]n1	5.29	0.384615	PTPN11	Y	Y
P68400	Casein kinase II alpha	1457	100	0.252446	66.8274	CHEMBL1966068	O=C1ON=C(c2ccc(Br)cc2)C1=Cc1ccc2c(c1)OCO2	5.8	0.35	CSNK2A1	N	N
P25101	Endothelin receptor ET-A	1909	100	0.25	41.1919	CHEMBL10211	O=C(O)c1c(-c2ccc3c(c2)OCO3)c2ccccc2n1-c1ccc2c(c1)OCO2	5.39	0.285714	EDNRA	Y	Y
P42224	Signal transducer and activator of transcription 1-alpha/beta	6772	100	0.25	89.2697	CHEMBL3828159	Clc1cccc(C2=Nn3c(nnc3-c3cc(-c4ccccc4)n[nH]3)SC2)c1	4.34	0.283582	STAT1	Y	Y
P54829	Tyrosine-protein phosphatase non-receptor type 5	84867	10	0.25	81.3953	CHEMBL1506021	SC1=NC(C23CC4CC(CC(C4)C2)C3)=CC(c2ccc3c(c2)OCO3)N1	4.25	0.238806	PTPN5	N	N
P55789	FAD-linked sulfhydryl oxidase ALR	2671	0.1	0.25	77.3481	CHEMBL1359763	O=C(O)c1ccc(Sc2nnc(-c3cccc(Br)c3)o2)c([N+](=O)[O-])c1	7.36	0.219178	GFER	Y	Y
O96013	Serine/threonine-protein kinase PAK 4	10298	100	0.249422	64.7264	CHEMBL2004515	c1nc(-c2ccc3c(c2)OCO3)c2cc[nH]c2n1	5.3	0.363636	PAK4	N	N
P27338	Monoamine oxidase B	4129	0.1	0.247368	60.2434	CHEMBL3402197	Brc1cccc(COc2ccc3c(c2)OCCO3)c1	7.39	0.321429	MAOB	Y	Y
P14174	Macrophage migration inhibitory factor	4282	10	0.246568	75.0879	CHEMBL150485	O=c1oc2cc(O)ccc2cc1-c1nc(-c2ccc3c(c2)OCO3)cs1	5.82	0.298507	MIF	Y	Y
P29474	Nitric-oxide synthase, endothelial	4846	1	0.246154	72.5114	CHEMBL87529	Nc1cccc(-c2ccc(CCN3CCN(CCc4ccccc4)CC3)cc2)n1	6.35	0.171875	NOS3	Y	Y
P46063	ATP-dependent DNA helicase Q1	5965	100	0.246154	80.9224	CHEMBL1540048	O=C(/C=C/c1ccc2c(c1)OCO2)Nc1nc(-c2ccccc2)cs1	Active	0.275362	RECQL	N	N
Q9Y2T6	G-protein coupled receptor 55	9290	1	0.246154	83.2366	CHEMBL1431953	Cc1nnc(-c2cccc(Br)c2)c2cn(-c3ccc(Br)cc3)nc12	6.05	0.230769	GPR55	Y	Y
Q9Y2I1	Nischarin	11188	10	0.245455	61.9351	CHEMBL268945	c1cc2c(cc1C1=NCCN1)OCO2	8.3	0.38	NISCH	Y	Y
Q9Y2I1	Nischarin	11188	100	0.245455	61.9351	CHEMBL268945	c1cc2c(cc1C1=NCCN1)OCO2	8.3	0.38	NISCH	Y	Y
P25101	Endothelin receptor ET-A	1909	1	0.244444	42.7109	CHEMBL11131	O=C1OC(O)(c2ccccc2)C(Cc2ccccc2)=C1c1ccc2c(c1)OCO2	6.22	0.276923	EDNRA	Y	Y
P27338	Monoamine oxidase B	4129	10	0.244444	99.996	CHEMBL3402190	Brc1cccc(COc2ccc3c(c2)OCO3)c1	6.79	0.396226	MAOB	Y	Y
Q16236	Nuclear factor erythroid 2-related factor 2	4780	100	0.244389	99.9991	CHEMBL1446491	COc1ccc(-c2[nH]c(-c3ccc4c(c3)OCO4)nc2-c2ccccc2)cc1	Active	0.33871	NFE2L2	Y	Y
P02766	Transthyretin	7276	100	0.242857	75.7802	CHEMBL1310797	c1cc2c(cc1C1=Nn3c(nnc3C3CCCCC3)SC1)OCO2	4.33	0.287879	TTR	Y	Y
Q13131	AMP-activated protein kinase, alpha-1 subunit	5562	10	0.24254	85.6041	CHEMBL2004515	c1nc(-c2ccc3c(c2)OCO3)c2cc[nH]c2n1	5.2	0.363636	PRKAA1	N	N
P06493	Cyclin-dependent kinase 1	983	10	0.241175	56.436	CHEMBL3930293	C(=C/c1n[nH]c2cc(-c3ccncc3)ccc12)\\c1ccc2c(c1)OCO2	7.18	0.3125	CDK1	Y	Y
O00141	Serine/threonine-protein kinase Sgk1	6446	100	0.24	66.0528	CHEMBL3356034	Nc1n[nH]c2cc(-c3ccc(NS(=O)(=O)c4cc(Br)ccc4Cl)cc3)ccc12	8.4	0.211268	SGK1	Y	Y
P14867	GABA receptor alpha-1 subunit	2554	0.1	0.24	57.2565	CHEMBL197302	Brc1cccc(-c2cnnc(-c3ccccc3)c2)c1	8.12	0.307692	GABRA1	Y	Y
Q99571	P2X purinoceptor 4	5025	10	0.24	93.2879	CHEMBL2180179	O=C1CN=C(c2cccc(Br)c2)c2oc3ccccc3c2N1	6.46	0.276923	P2RX4	Y	Y
Q13163	Dual specificity mitogen-activated protein kinase kinase 5	5607	10	0.238462	76.4538	CHEMBL1474834	Cc1nc(CN(C)c2ncnc3ccc(-c4ccc5c(c4)OCO5)cc23)cs1	7.33	0.246575	MAP2K5	N	N
P19367	Hexokinase type I	3098	100	0.234871	76.4954	CHEMBL1330332	Nc1nc(-c2cccc(Br)c2)cs1	4.31	0.34	HK1	Y	Y
P36897	TGF-beta receptor type I	7046	1	0.233333	72.0842	CHEMBL226838	Cc1cccc(-c2[nH]c(C(C)(C)C)nc2-c2ccc3c(c2)OCO3)n1	7.46	0.354839	TGFBR1	Y	N
Q9UIF8	Bromodomain adjacent to zinc finger domain protein 2B	29994	100	0.233333	62.9431	CHEMBL1466562	c1ccn2cc(-c3ccc4c(c3)OCO4)cc2c1	Active	0.339623	BAZ2B	Y	Y
P11274	Breakpoint cluster region protein	613	100	0.233253	56.2582	CHEMBL370800	CN1CCN(Cc2ccc(NC(=O)c3cc(-c4ccc5c(c4)OCO5)cnc3O)cc2)CC1	4.89	0.246753	BCR	Y	Y
P84022	Mothers against decapentaplegic homolog 3	4088	100	0.233115	99.9982	CHEMBL1478024	Cc1ccc(O)c(-c2cc(-c3cccc(F)c3)[nH]n2)c1	active	0.322034	SMAD3	N	N
Q14289	Protein tyrosine kinase 2 beta	2185	100	0.233004	74.8368	CHEMBL2207438	Cc1ccc(-n2nc(C(C)(C)C)cc2NC(=O)Nc2cc(-c3ccc4c(c3)OCCO4)[nH]n2)cc1	7.16	0.289474	PTK2B	Y	Y
P09619	Platelet-derived growth factor receptor beta	5159	100	0.232738	55.4738	CHEMBL3358973	O=c1[nH]cc(-c2c[nH]c3ccccc23)nc1-c1ccc2c(c1)OCO2	4.89	0.349206	PDGFRB	Y	Y
O00750	Phosphatidylinositol-4-phosphate 3-kinase C2 domain-containing beta polypeptide	5287	1	0.231818	72.2705	CHEMBL1436585	c1nc(NCC2CCOC2)c2cc(-c3ccc4c(c3)OCO4)ccc2n1	6.39	0.257143	PIK3C2B	N	N
P17861	X-box-binding protein 1	7494	100	0.230336	83.0482	CHEMBL1564660	FC(F)C(F)(F)C(F)(F)C(F)(F)c1cc(-c2ccccc2)[nH]n1	5	0.258621	XBP1	Y	Y
O14965	Serine/threonine-protein kinase Aurora-A	6790	10	0.229752	49.7207	CHEMBL2004515	c1nc(-c2ccc3c(c2)OCO3)c2cc[nH]c2n1	5.4	0.363636	AURKA	Y	Y
Q15139	Protein kinase C mu	5587	0.1	0.229412	62.7669	CHEMBL1683424	CN1CCN(c2ccc(-c3cc(-c4cccc(C(=O)NCC#N)c4)n[nH]3)cc2Br)CC1	7.06	0.342466	PRKD1	N	N
P07947	Tyrosine-protein kinase YES	7525	100	0.228571	73.2377	CHEMBL399530	CCc1cc(-c2[nH]nc(C)c2-c2ccc3c(c2)OCCO3)c(O)cc1O	active	0.287879	YES1	Y	Y
Q12851	Mitogen-activated protein kinase kinase kinase kinase 2	5871	0.1	0.228571	73.8817	CHEMBL4097172	NC(=O)c1cccnc1Nc1nc(-c2ccc3c(c2)OCO3)cc2nccn12	7.31	0.287671	MAP4K2	N	N
Q15078	Cyclin-dependent kinase 5/CDK5 activator 1	8851	1	0.226667	60.4757	CHEMBL1802358	O=C1NC(Nc2ccccc2)=N/C1=C\\c1ccc2c(c1)OCO2	6.39	0.257576	CDK5R1	Y	Y
Q9HAZ1	Dual specificity protein kinase CLK4	57396	1	0.226435	76.0273	CHEMBL2392365	Brc1cc(Br)cc(CNc2nccc(-c3ccc4c(c3)OCO4)n2)c1	8.05	0.413793	CLK4	N	N
P29323	Ephrin type-B receptor 2	2048	100	0.224952	75.777	CHEMBL66031	Brc1cccc(Nc2ncnc3cc4[nH]cnc4cc23)c1	4.82	0.212121	EPHB2	Y	Y
P21397	Monoamine oxidase A	4128	10	0.224859	99.9928	CHEMBL3402190	Brc1cccc(COc2ccc3c(c2)OCO3)c1	4.42	0.396226	MAOA	Y	Y
O14757	Serine/threonine-protein kinase Chk1	1111	10	0.224837	51.3224	CHEMBL2004515	c1nc(-c2ccc3c(c2)OCO3)c2cc[nH]c2n1	5.8	0.363636	CHEK1	N	N
P08913	Alpha-2a adrenergic receptor	150	1	0.224601	72.422	CHEMBL3958127	c1ccc2c(c1)CCN=C(NCc1ccc3c(c1)OCO3)N2	6.64	0.301587	ADRA2A	Y	Y
P67870	Casein kinase II beta	1460	100	0.223077	61.8179	CHEMBL1802358	O=C1NC(Nc2ccccc2)=N/C1=C\\c1ccc2c(c1)OCO2	6.5	0.257576	CSNK2B	Y	Y
Q13627	Dual-specificity tyrosine-phosphorylation regulated kinase 1A	1859	0.1	0.222738	85.7556	CHEMBL2392365	Brc1cc(Br)cc(CNc2nccc(-c3ccc4c(c3)OCO4)n2)c1	7.96	0.413793	DYRK1A	Y	Y
P06746	DNA polymerase beta	5423	100	0.222222	72.7991	CHEMBL1982450	COc1ccc(/C=N/NC(=O)c2cc(-c3ccc4c(c3)OCO4)[nH]n2)cc1OC	Active	0.357143	POLB	Y	Y
Q92934	Bcl2-antagonist of cell death (BAD)	572	10	0.221429	67.4573	CHEMBL417799	C[n+]1cc2c3c(ccc2c2ccc4cc5c(cc4c21)OCO5)OCO3	4.72	0.206349	BAD	N	Y
Q9Y4P1	Cysteine protease ATG4B	23192	100	0.221429	83.3837	CHEMBL3199268	Oc1c(Br)cc(Br)cc1/C=N/c1ccc2c(c1)OCO2	5.35	0.288136	ATG4B	Y	Y
P08684	Cytochrome P450 3A4	1576	100	0.22137	96.7797	CHEMBL1581594	O=C(NCc1ccc2c(c1)OCO2)C1CC(c2cccc(Br)c2)=NO1	6.15	0.378788	CYP3A4	Y	Y
Q2TB90	Putative hexokinase HKDC1	80201	100	0.22	79.2548	CHEMBL1330332	Nc1nc(-c2cccc(Br)c2)cs1	4.5	0.34	HKDC1	N	N
P05413	Fatty acid binding protein muscle	2170	100	0.219048	96.0302	CHEMBL3970105	S=c1[nH]nc(-c2c(N3CCCCC3)nc3ccc(Cl)cc3c2-c2ccccc2)o1	5.39	0.168831	FABP3	Y	Y
P19525	Interferon-induced, double-stranded RNA-activated protein kinase	5610	100	0.218974	87.8521	CHEMBL405759	Nc1cccc(-c2cc3c(Oc4cccc(O)c4)ncnc3[nH]2)c1	5.4	0.169014	EIF2AK2	Y	Y
P08913	Alpha-2a adrenergic receptor	150	0.1	0.217476	70.928	CHEMBL308570	Cc1c(Nc2ncc[nH]2)ccc2c1OCCO2	8.77	0.193548	ADRA2A	Y	Y
P05186	Alkaline phosphatase, tissue-nonspecific isozyme	249	100	0.216667	75.1434	CHEMBL1370263	O=C(O)c1cc(-c2ccc3c(c2)OCCO3)n[nH]1	4.3	0.423077	ALPL	N	N
P42574	Caspase-3	836	100	0.216667	62.6432	CHEMBL1370387	COc1ccc(O)c(-c2cc(-c3cccc(Br)c3)[nH]n2)c1	4.01	0.446429	CASP3	Y	Y
P18507	GABA-A receptor; anion channel	2566	100	0.215385	74.2917	CHEMBL3289482	CC(C)N(C(=O)c1cccc(-c2ccc3c(c2)OCO3)c1)C(C)C	4.26	0.375	GABRG2	Y	Y
P11509	Cytochrome P450 2A6	1548	1	0.215377	90.0097	CHEMBL385008	NCc1cc(-c2cccnc2)n[nH]1	6.22	0.25	CYP2A6	N	N
P53667	LIM domain kinase 1	3984	100	0.214529	71.462	CHEMBL2004515	c1nc(-c2ccc3c(c2)OCO3)c2cc[nH]c2n1	5.7	0.363636	LIMK1	Y	Y
P16050	Arachidonate 15-lipoxygenase	246	0.1	0.2125	57.5614	CHEMBL3597764	O=C(Nc1ccc(F)cc1Cl)c1ccn(C(=O)Nc2ccc3c(c2)OCO3)n1	7.33	0.213333	ALOX15	Y	Y
P24468	COUP transcription factor 2	7026	100	0.2125	87.2394	CHEMBL1339121	CC(C)(C)c1ccc(-c2cc(-c3ccccc3O)[nH]n2)cc1	4.32	0.293103	NR2F2	N	N
O14757	Serine/threonine-protein kinase Chk1	1111	0.1	0.211765	52.0556	CHEMBL3930293	C(=C/c1n[nH]c2cc(-c3ccncc3)ccc12)\\c1ccc2c(c1)OCO2	7.14	0.3125	CHEK1	N	N
O43353	Serine/threonine-protein kinase RIPK2	8767	10	0.211765	74.9587	CHEMBL226838	Cc1cccc(-c2[nH]c(C(C)(C)C)nc2-c2ccc3c(c2)OCO3)n1	6.16	0.354839	RIPK2	N	Y
P31645	Serotonin transporter	6532	1	0.211111	55.6918	CHEMBL6731	CC(N)Cc1ccc2c(c1)OCO2	6.32	0.288462	SLC6A4	Y	Y
P31645	Serotonin transporter	6532	10	0.211111	55.5762	CHEMBL6731	CC(N)Cc1ccc2c(c1)OCO2	6.32	0.288462	SLC6A4	Y	Y
P16473	Thyroid stimulating hormone receptor	7253	100	0.211001	77.0708	CHEMBL1412538	CCc1cc(-c2[nH]ncc2-c2ccc3c(c2)OCO3)c(O)cc1O	Active	0.322581	TSHR	Y	Y
P21397	Monoamine oxidase A	4128	100	0.210906	99.9956	CHEMBL3402190	Brc1cccc(COc2ccc3c(c2)OCO3)c1	4.42	0.396226	MAOA	Y	Y
P11309	Serine/threonine-protein kinase PIM1	5292	100	0.21068	44.2023	CHEMBL2004515	c1nc(-c2ccc3c(c2)OCO3)c2cc[nH]c2n1	4.9	0.363636	PIM1	N	N
P04054	Phospholipase A2 group 1B	5319	100	0.210282	88.7143	CHEMBL3199268	Oc1c(Br)cc(Br)cc1/C=N/c1ccc2c(c1)OCO2	5.12	0.288136	PLA2G1B	Y	Y
P05177	Cytochrome P450 1A2	1544	100	0.210251	71.3612	CHEMBL1581594	O=C(NCc1ccc2c(c1)OCO2)C1CC(c2cccc(Br)c2)=NO1	5.7	0.378788	CYP1A2	Y	Y
Q14191	Werner syndrome ATP-dependent helicase	7486	100	0.21	73.1361	CHEMBL1099177	O=[N+]([O-])c1ccc(-c2cc(-c3ccc(Cl)cc3)n[nH]2)cc1	active	0.303571	WRN	N	N
Q01668	Voltage-gated L-type calcium channel alpha-1D subunit	776	1	0.209091	93.8916	CHEMBL4074268	CCOC(=O)C1=C(C)NC(C)=C(C(=O)OCC)C1c1c(-c2cccc(Br)c2)noc1C	6.68	0.239437	CACNA1D	Y	Y
Q13698	Voltage-gated L-type calcium channel alpha-1S subunit	779	10	0.209091	79.9814	CHEMBL4074268	CCOC(=O)C1=C(C)NC(C)=C(C(=O)OCC)C1c1c(-c2cccc(Br)c2)noc1C	6.68	0.239437	CACNA1S	N	N
P43351	DNA repair protein RAD52 homolog	5893	100	0.208333	62.0597	CHEMBL1331791	N=C(NCc1ccc2c(c1)OCO2)NC(=O)c1ccccc1	4.77	0.230769	RAD52	Y	Y
O60755	Galanin receptor 3	8484	100	0.207692	85.7727	CHEMBL1522108	Cn1nc(C(C)(C)C)cc1C(=O)NCc1ccc2c(c1)OCO2	5.74	0.214286	GALR3	N	N
Q8TDC3	BR serine/threonine-protein kinase 1	84446	100	0.207254	66.9732	CHEMBL1966068	O=C1ON=C(c2ccc(Br)cc2)C1=Cc1ccc2c(c1)OCO2	5	0.35	BRSK1	N	N
P18825	Alpha-2c adrenergic receptor	152	10	0.207143	84.0624	CHEMBL3958127	c1ccc2c(c1)CCN=C(NCc1ccc3c(c1)OCO3)N2	6.64	0.301587	ADRA2C	Y	Y
Q16665	Hypoxia-inducible factor 1 alpha	3091	10	0.207143	99.9778	CHEMBL253429	Nc1ccc(NC(=O)Nc2cccc3c2C(=O)c2c-3n[nH]c2-c2ccc3c(c2)OCO3)cc1	6.67	0.306667	HIF1A	Y	Y
P68400	Casein kinase II alpha	1457	10	0.206303	70.9215	CHEMBL1966068	O=C1ON=C(c2ccc(Br)cc2)C1=Cc1ccc2c(c1)OCO2	5.8	0.35	CSNK2A1	N	N
O43353	Serine/threonine-protein kinase RIPK2	8767	1	0.20625	68.5321	CHEMBL226838	Cc1cccc(-c2[nH]c(C(C)(C)C)nc2-c2ccc3c(c2)OCO3)n1	6.16	0.354839	RIPK2	N	Y
Q8WWL7	Cyclin-dependent kinase 1/cyclin B	85417	100	0.205263	71.1969	CHEMBL77211	Brc1ccc(-c2cc3[nH]ccnc-3n2)cc1	5.4	0.277778	CCNB3	N	N
P28566	Serotonin 1e (5-HT1e) receptor	3354	100	0.204762	71.4958	CHEMBL1548000	Cc1ccccc1C(=O)N1CCN(c2ccc(NC(=O)c3ccc4c(c3)OCO4)cc2)CC1	4.86	0.197368	HTR1E	N	N
O60840	Voltage-gated L-type calcium channel	778	1	0.204545	93.9901	CHEMBL4074268	CCOC(=O)C1=C(C)NC(C)=C(C(=O)OCC)C1c1c(-c2cccc(Br)c2)noc1C	6.68	0.239437	CACNA1F	N	N
O00487	26S proteasome non-ATPase regulatory subunit 14	10213	100	0.2	84.1949	CHEMBL1977596	Sc1nnc(-c2cc(-c3ccccc3)[nH]n2)n1/N=C/c1ccc(Br)s1	4.84	0.275362	PSMD14	Y	N
P05186	Alkaline phosphatase, tissue-nonspecific isozyme	249	10	0.2	70.7071	CHEMBL1370263	O=C(O)c1cc(-c2ccc3c(c2)OCCO3)n[nH]1	4.3	0.423077	ALPL	N	N
P14902	Indoleamine 2,3-dioxygenase	3620	1	0.2	65.4612	CHEMBL382312	Brc1cccc(-c2c[nH]nn2)c1	6.03	0.375	IDO1	Y	Y
P19784	Casein kinase II alpha (prime)	1459	100	0.2	73.6212	CHEMBL1802358	O=C1NC(Nc2ccccc2)=N/C1=C\\c1ccc2c(c1)OCO2	6.5	0.257576	CSNK2A2	N	N
P34969	Serotonin 7 (5-HT7) receptor	3363	1	0.2	66.415	CHEMBL328476	c1ccc2c3c([nH]c2c1)C(Cc1ccc2c(c1)OCO2)NCC3	8.05	0.235294	HTR7	Y	Y
P37840	Alpha-synuclein	6622	100	0.2	81.3816	CHEMBL1903873	OC(c1ccccc1)c1nc(-c2ccc3c(c2)OCO3)cs1	active	0.355932	SNCA	Y	Y
P41595	Serotonin 2b (5-HT2b) receptor	3357	10	0.2	76.9938	CHEMBL3815066	COc1ccc(CCN(CCCc2cccc(Br)c2)CCc2ccc3c(c2)OCO3)cc1OC	7.85	0.313433	HTR2B	N	N
P42261	Glutamate receptor ionotropic, AMPA 1	2890	100	0.2	95.1439	CHEMBL4206704	Cc1cccc(C)c1-c1ccc2c(c1)CC(=O)N2	6.4	0.20339	GRIA1	Y	Y
Q14432	Phosphodiesterase 3A	5139	10	0.2	72.7273	CHEMBL2016583	COc1cc2c(cc1OC)-c1c(-c3cccc(Br)c3)ncn1CC2	5.89	0.235294	PDE3A	Y	Y
P18825	Alpha-2c adrenergic receptor	152	100	0.199962	67.3774	CHEMBL3958127	c1ccc2c(c1)CCN=C(NCc1ccc3c(c1)OCO3)N2	6.64	0.301587	ADRA2C	Y	Y
Q9Y463	Dual specificity tyrosine-phosphorylation-regulated kinase 1B	9149	10	0.199962	76.6824	CHEMBL2392365	Brc1cc(Br)cc(CNc2nccc(-c3ccc4c(c3)OCO4)n2)c1	7.75	0.413793	DYRK1B	Y	Y
P41595	Serotonin 2b (5-HT2b) receptor	3357	100	0.199952	63.9962	CHEMBL3815066	COc1ccc(CCN(CCCc2cccc(Br)c2)CCc2ccc3c(c2)OCO3)cc1OC	7.85	0.313433	HTR2B	N	N
P06493	Cyclin-dependent kinase 1	983	1	0.199906	61.2592	CHEMBL3930293	C(=C/c1n[nH]c2cc(-c3ccncc3)ccc12)\\c1ccc2c(c1)OCO2	7.18	0.3125	CDK1	Y	Y
P09769	Tyrosine-protein kinase FGR	2268	1	0.199882	74.6667	CHEMBL4095253	C=CS(=O)(=O)N1CCC[C@@H]1Cn1cc(-c2ccc3c(c2)OCO3)c2c(N)ncnc21	6.88	0.214286	FGR	Y	Y
P11309	Serine/threonine-protein kinase PIM1	5292	10	0.199835	42.5049	CHEMBL2004515	c1nc(-c2ccc3c(c2)OCO3)c2cc[nH]c2n1	4.9	0.363636	PIM1	N	N
Q13627	Dual-specificity tyrosine-phosphorylation regulated kinase 1A	1859	1	0.199712	75.7511	CHEMBL2392365	Brc1cc(Br)cc(CNc2nccc(-c3ccc4c(c3)OCO4)n2)c1	7.96	0.413793	DYRK1A	Y	Y
P17861	X-box-binding protein 1	7494	10	0.199324	85.3267	CHEMBL1564660	FC(F)C(F)(F)C(F)(F)C(F)(F)c1cc(-c2ccccc2)[nH]n1	5	0.258621	XBP1	Y	Y
O94806	Protein kinase C nu	23683	10	0.199286	88.0097	CHEMBL2004515	c1nc(-c2ccc3c(c2)OCO3)c2cc[nH]c2n1	4.9	0.363636	PRKD3	N	N
Q9Y463	Dual specificity tyrosine-phosphorylation-regulated kinase 1B	9149	100	0.19927	68.732	CHEMBL2392365	Brc1cc(Br)cc(CNc2nccc(-c3ccc4c(c3)OCO4)n2)c1	7.75	0.413793	DYRK1B	Y	Y
Q9UQM7	CaM kinase II alpha	815	10	0.198957	77.707	CHEMBL2004515	c1nc(-c2ccc3c(c2)OCO3)c2cc[nH]c2n1	5	0.363636	CAMK2A	Y	Y
P22612	cAMP-dependent protein kinase, gamma catalytic subunit	5568	1	0.195455	70.381	CHEMBL438483	Cc1n[nH]c2ccc(-c3cncc(OC[C@@H](N)Cc4cccc(F)c4F)c3)cc12	8.05	0.160494	PRKACG	N	N
P35869	Aryl hydrocarbon receptor	196	1	0.194444	42.7495	CHEMBL139414	Brc1ccc2c(c1)Oc1ccccc1O2	6.53	0.255319	AHR	Y	Y
O43353	Serine/threonine-protein kinase RIPK2	8767	100	0.194118	75.6235	CHEMBL226838	Cc1cccc(-c2[nH]c(C(C)(C)C)nc2-c2ccc3c(c2)OCO3)n1	6.16	0.354839	RIPK2	N	Y
P14867	GABA receptor alpha-1 subunit	2554	100	0.19375	61.0501	CHEMBL3289482	CC(C)N(C(=O)c1cccc(-c2ccc3c(c2)OCO3)c1)C(C)C	4.26	0.375	GABRA1	Y	Y
Q01668	Voltage-gated L-type calcium channel alpha-1D subunit	776	100	0.19375	76.4266	CHEMBL4074268	CCOC(=O)C1=C(C)NC(C)=C(C(=O)OCC)C1c1c(-c2cccc(Br)c2)noc1C	6.68	0.239437	CACNA1D	Y	Y
P08913	Alpha-2a adrenergic receptor	150	100	0.193361	71.9731	CHEMBL3958127	c1ccc2c(c1)CCN=C(NCc1ccc3c(c1)OCO3)N2	6.64	0.301587	ADRA2A	Y	Y
P51812	Ribosomal protein S6 kinase alpha 3	6197	100	0.193341	72.9089	CHEMBL2004515	c1nc(-c2ccc3c(c2)OCO3)c2cc[nH]c2n1	5.4	0.363636	RPS6KA3	N	N
P49761	Dual specificity protein kinase CLK3	1198	100	0.192857	74.3568	CHEMBL1899256	Brc1ccc(CNc2nccc(-c3ccc4c(c3)OCO4)n2)cc1Br	5.49	0.377049	CLK3	N	N
P27695	DNA-(apurinic or apyrimidinic site) lyase	328	100	0.192308	80.9798	CHEMBL1554579	c1cn(-c2cc(-c3ccc4c(c3)OCO4)ncn2)cn1	active	0.338983	APEX1	Y	Y
Q9Y618	Peroxisome proliferator-activated receptor gamma/Nuclear receptor corepressor 2	9612	100	0.192139	76.5085	CHEMBL1488092	O=C(O)c1cc(-c2ccc3c(c2)OCO3)nc2ccc(Br)cc12	5.75	0.421053	NCOR2	N	N
P34947	G protein-coupled receptor kinase 5	2869	100	0.191386	69.2666	CHEMBL2004515	c1nc(-c2ccc3c(c2)OCO3)c2cc[nH]c2n1	5.5	0.363636	GRK5	Y	Y
O60755	Galanin receptor 3	8484	1	0.190909	91.9963	CHEMBL1319304	CCCCCn1c(=O)[nH]c2cc(C(=O)N3CCN(Cc4ccc5c(c4)OCO5)CC3)ccc2c1=O	6.83	0.188235	GALR3	N	N
P27695	DNA-(apurinic or apyrimidinic site) lyase	328	10	0.190317	83.7912	CHEMBL1554579	c1cn(-c2cc(-c3ccc4c(c3)OCO4)ncn2)cn1	active	0.338983	APEX1	Y	Y
Q12851	Mitogen-activated protein kinase kinase kinase kinase 2	5871	10	0.189474	77.8788	CHEMBL2004515	c1nc(-c2ccc3c(c2)OCO3)c2cc[nH]c2n1	4.4	0.363636	MAP4K2	N	N
Q8WWL7	Cyclin-dependent kinase 1/cyclin B	85417	10	0.189474	72.4374	CHEMBL77211	Brc1ccc(-c2cc3[nH]ccnc-3n2)cc1	5.4	0.277778	CCNB3	N	N
P23975	Norepinephrine transporter	6530	100	0.188889	59.172	CHEMBL6731	CC(N)Cc1ccc2c(c1)OCO2	6.58	0.288462	SLC6A2	Y	Y
Q96KQ7	Histone-lysine N-methyltransferase, H3 lysine-9 specific 3	10919	100	0.188889	69.0864	CHEMBL1334768	Sc1n[nH]c(-c2cccc(Br)c2)n1	Active	0.36	EHMT2	Y	Y
O14965	Serine/threonine-protein kinase Aurora-A	6790	100	0.188754	47.6887	CHEMBL2004515	c1nc(-c2ccc3c(c2)OCO3)c2cc[nH]c2n1	5.4	0.363636	AURKA	Y	Y
P04637	Cellular tumor antigen p53	7157	100	0.188671	69.9665	CHEMBL1567097	Oc1ccccc1-c1cc(-c2ccc3c(c2)OCCO3)[nH]n1	Active	0.5	TP53	Y	Y
Q15761	Neuropeptide Y receptor type 5	4889	1	0.188235	67.2084	CHEMBL494398	Fc1ccc(C2(c3ccc(F)cc3)CNC(c3cccc(Br)c3)=N2)cc1	8.32	0.288136	NPY5R	N	Y
P36897	TGF-beta receptor type I	7046	0.1	0.186667	53.9676	CHEMBL226838	Cc1cccc(-c2[nH]c(C(C)(C)C)nc2-c2ccc3c(c2)OCO3)n1	7.46	0.354839	TGFBR1	Y	N
Q9UBU7	Activator of S phase kinase DBF4	10926	1	0.186667	53.3954	CHEMBL3093061	O=C1Cc2cc(-c3nnc(NCc4ccccc4)o3)ccc2N1	6.11	0.197183	DBF4	N	N
O00571	ATP-dependent RNA helicase DDX3X	1654	100	0.186364	41.1361	CHEMBL520188	N#C/C(=C\\c1ccc(-c2cccc([N+](=O)[O-])c2)o1)c1n[nH]c(N)c1C#N	4.42	0.158537	DDX3X	N	N
P34903	GABA receptor alpha-3 subunit	2556	100	0.185714	57.3034	CHEMBL197302	Brc1cccc(-c2cnnc(-c3ccccc3)c2)c1	7.82	0.307692	GABRA3	Y	Y
P01106	Myc proto-oncogene protein	4609	10	0.184615	26.5444	CHEMBL4240109	N#Cc1ccc(-c2cc(-c3ccccc3)cc(-c3ccco3)n2)cc1	5.3	0.169231	MYC	Y	Y
Q15078	Cyclin-dependent kinase 5/CDK5 activator 1	8851	10	0.184615	53.9576	CHEMBL1802358	O=C1NC(Nc2ccccc2)=N/C1=C\\c1ccc2c(c1)OCO2	6.39	0.257576	CDK5R1	Y	Y
O15229	Kynurenine 3-monooxygenase	8564	1	0.184211	61.8438	CHEMBL3407901	O=C(O)c1cc(-c2cccc(F)c2)ncn1	9.52	0.183333	KMO	Y	Y
P29475	Nitric-oxide synthase, brain	4842	10	0.183333	73.5062	CHEMBL247365	Brc1ccc2cn[nH]c2c1	5.37	0.215686	NOS1	Y	Y
P49841	Glycogen synthase kinase-3 beta	2932	1	0.183333	52.9319	CHEMBL2064531	c1ccc(-c2ccc(CSc3nnc(-c4ccc5c(c4)OCO5)o3)cc2)cc1	6.75	0.327869	GSK3B	Y	Y
P51570	Galactokinase	2584	100	0.183333	69.8612	CHEMBL2017796	N#CC1=C(SCc2ccccc2)SC(c2ccc3c(c2)OCO3)NC1=O	4.65	0.213333	GALK1	N	N
P24530	Endothelin receptor ET-B	1910	10	0.183251	47.9863	CHEMBL10211	O=C(O)c1c(-c2ccc3c(c2)OCO3)c2ccccc2n1-c1ccc2c(c1)OCO2	4.66	0.285714	EDNRB	Y	Y
P06493	Cyclin-dependent kinase 1	983	0.1	0.183224	68.7299	CHEMBL3930293	C(=C/c1n[nH]c2cc(-c3ccncc3)ccc12)\\c1ccc2c(c1)OCO2	7.18	0.3125	CDK1	Y	Y
O60760	Hematopoietic prostaglandin D synthase	27306	10	0.182353	74.4949	CHEMBL3977115	c1ccc(-c2cc(-c3cnc(-c4ccccc4)nc3)[nH]n2)cc1	5.82	0.36	HPGDS	Y	Y
O95067	Cyclin-dependent kinase 1/cyclin B	9133	100	0.182353	86.6704	CHEMBL77211	Brc1ccc(-c2cc3[nH]ccnc-3n2)cc1	5.4	0.277778	CCNB2	N	N
Q9Y618	Peroxisome proliferator-activated receptor gamma/Nuclear receptor corepressor 2	9612	10	0.182353	81.696	CHEMBL1488092	O=C(O)c1cc(-c2ccc3c(c2)OCO3)nc2ccc(Br)cc12	5.75	0.421053	NCOR2	N	N
Q8TDS4	Hydroxycarboxylic acid receptor 2	338442	10	0.182065	52.919	CHEMBL4163051	CCc1cc(C2Nc3ccccc3C(=O)N2C)cc2cc(-c3ccc4c(c3)OCO4)c(=O)oc12	6.56	0.263158	HCAR2	N	N
O60760	Hematopoietic prostaglandin D synthase	27306	1	0.181818	82.1162	CHEMBL265720	c1ccc(-c2cc(-c3cc[nH]n3)on2)cc1	6.04	0.236364	HPGDS	Y	Y
Q9Y463	Dual specificity tyrosine-phosphorylation-regulated kinase 1B	9149	1	0.181096	79.5247	CHEMBL2392365	Brc1cc(Br)cc(CNc2nccc(-c3ccc4c(c3)OCO4)n2)c1	7.75	0.413793	DYRK1B	Y	Y
P02766	Transthyretin	7276	10	0.18	67.9091	CHEMBL1310797	c1cc2c(cc1C1=Nn3c(nnc3C3CCCCC3)SC1)OCO2	4.33	0.287879	TTR	Y	Y
Q56UN5	SPS1/STE20-related protein kinase YSK4	80122	1	0.18	75.6679	CHEMBL1474834	Cc1nc(CN(C)c2ncnc3ccc(-c4ccc5c(c4)OCO5)cc23)cs1	6.72	0.246575	MAP3K19	N	N
P24468	COUP transcription factor 2	7026	10	0.178947	89.2415	CHEMBL1339121	CC(C)(C)c1ccc(-c2cc(-c3ccccc3O)[nH]n2)cc1	4.32	0.293103	NR2F2	N	N
Q00653	Nuclear factor NF-kappa-B p100/p49 subunits	4791	0.1	0.178947	66.2813	CHEMBL1370490	O=C(/C=C\\Nc1ccccc1Br)c1ccc2c(c1)OCO2	7.02	0.269841	NFKB2	N	N
O75030	Microphthalmia-associated transcription factor	4286	100	0.178571	80.2653	CHEMBL1477770	O=C1Nc2ccc(Br)cc2/C1=C/C(=O)c1ccc2c(c1)OCO2	4.59	0.3125	MITF	Y	N
P06401	Progesterone receptor	5241	10	0.178571	99.9951	CHEMBL25015	CC1(C)OC(S)=Nc2ccc(-c3cccc(Br)c3)cc21	8.6	0.315789	PGR	Y	Y
P14735	Insulin-degrading enzyme	3416	100	0.178571	82.4416	CHEMBL1415720	CCCCCCCNC(=O)C1(CC2CC(c3cccc(Br)c3)=NO2)CCNCC1	4.26	0.225	IDE	Y	Y
P31644	GABA receptor alpha-5 subunit	2558	100	0.178571	49.1142	CHEMBL197302	Brc1cccc(-c2cnnc(-c3ccccc3)c2)c1	8.1	0.307692	GABRA5	Y	Y
P48775	Tryptophan 2,3-dioxygenase	6999	10	0.178571	59.6838	CHEMBL4278469	Nc1oc2c(-c3ccc4c(c3)OCO4)nccc2c1Nc1ccc(F)c(Cl)c1	6.3	0.24	TDO2	Y	Y
P18031	Protein-tyrosine phosphatase 1B	5770	100	0.177778	70.6166	CHEMBL3758567	Brc1cccc(-c2noc(Cc3c[nH]c4ccccc34)n2)c1	4.71	0.301587	PTPN1	Y	Y
Q9UBT6	DNA polymerase kappa	51426	100	0.177778	70.8256	CHEMBL3192164	COc1cc(/C=N/NC(=O)c2cc(-c3ccc4c(c3)OCO4)[nH]n2)ccc1O	active	0.347222	POLK	N	N
O00141	Serine/threonine-protein kinase Sgk1	6446	1	0.177273	65.0597	CHEMBL3356034	Nc1n[nH]c2cc(-c3ccc(NS(=O)(=O)c4cc(Br)ccc4Cl)cc3)ccc12	8.4	0.211268	SGK1	Y	Y
P14867	GABA receptor alpha-1 subunit	2554	10	0.177273	66.7043	CHEMBL3289482	CC(C)N(C(=O)c1cccc(-c2ccc3c(c2)OCO3)c1)C(C)C	4.26	0.375	GABRA1	Y	Y
P63000	Ras-related C3 botulinum toxin substrate 1	5879	100	0.177273	60.7212	CHEMBL490129	C[n+]1cc2c3c(ccc2c2ccc4cc5c(cc4c21)OCO5)OCO3.[Cl-]	5.34	0.203125	RAC1	Y	Y
Q9Y2I1	Nischarin	11188	1	0.177273	62.2429	CHEMBL268945	c1cc2c(cc1C1=NCCN1)OCO2	8.3	0.38	NISCH	Y	Y
P17612	cAMP-dependent protein kinase alpha-catalytic subunit	5566	100	0.176923	60.8647	CHEMBL2004515	c1nc(-c2ccc3c(c2)OCO3)c2cc[nH]c2n1	5.8	0.363636	PRKACA	N	N
P35348	Alpha-1a adrenergic receptor	148	100	0.176923	69.708	CHEMBL2220978	COc1ccccc1N1CCN(CCc2ccc3c(c2)OCO3)CC1	8.46	0.242424	ADRA1A	Y	Y
Q00535	Cyclin-dependent kinase 5	1020	1	0.176923	53.1915	CHEMBL1802358	O=C1NC(Nc2ccccc2)=N/C1=C\\c1ccc2c(c1)OCO2	6.39	0.257576	CDK5	Y	Y
O43293	Death-associated protein kinase 3	1613	100	0.176304	78.5547	CHEMBL2004515	c1nc(-c2ccc3c(c2)OCO3)c2cc[nH]c2n1	5.7	0.363636	DAPK3	N	N
P06401	Progesterone receptor	5241	1	0.175	99.994	CHEMBL25015	CC1(C)OC(S)=Nc2ccc(-c3cccc(Br)c3)cc21	8.6	0.315789	PGR	Y	Y
P29475	Nitric-oxide synthase, brain	4842	1	0.175	78.9416	CHEMBL479014	O=[N+]([O-])c1cccc2c(Br)n[nH]c12	6.77	0.189655	NOS1	Y	Y
Q9Y239	Nucleotide-binding oligomerization domain-containing protein 1	10392	1	0.175	75.9328	CHEMBL1319304	CCCCCn1c(=O)[nH]c2cc(C(=O)N3CCN(Cc4ccc5c(c4)OCO5)CC3)ccc2c1=O	6.11	0.188235	NOD1	N	N
P14902	Indoleamine 2,3-dioxygenase	3620	0.1	0.174959	74.4019	CHEMBL565488	Nc1nonc1/C(=N/O)Nc1cccc(Br)c1	7.77	0.222222	IDO1	Y	Y
P11712	Cytochrome P450 2C9	1559	0.1	0.173333	85.7283	CHEMBL475536	COc1ccc2c(c1OC)C(=O)O[C@H]2[C@H]1c2cc3c(cc2CCN1C)OCO3	8.8	0.2	CYP2C9	Y	Y
P62136	Serine/threonine protein phosphatase PP1-alpha catalytic subunit	5499	10	0.173333	70.461	CHEMBL1334407	Cc1ccn2c(Nc3ccc4c(c3)OCO4)c(-c3ccccn3)nc2c1	5.17	0.232877	PPP1CA	Y	N
P67870	Casein kinase II beta	1460	1	0.173333	64.8807	CHEMBL1802358	O=C1NC(Nc2ccccc2)=N/C1=C\\c1ccc2c(c1)OCO2	6.5	0.257576	CSNK2B	Y	Y
Q15596	Peroxisome proliferator-activated receptor gamma/Nuclear receptor coactivator 2	10499	100	0.173333	82.6116	CHEMBL1321356	Sc1nnc(-c2cccc(Br)c2)o1	5.49	0.34	NCOA2	N	N
P31749	Serine/threonine-protein kinase AKT	207	10	0.172727	38.0656	CHEMBL227325	Cc1n[nH]c2ccc(-c3cncc(OC[C@@H](N)Cc4ccc5c(c4)OCO5)c3)cc12	7.38	0.25974	AKT1	Y	Y
P48736	PI3-kinase p110-gamma subunit	5294	100	0.172727	44.0372	CHEMBL1240567	Nc1ncnc2[nH]nc(-c3ccc4c(c3)OCO4)c12	5.4	0.375	PIK3CG	Y	Y
P54619	AMP-activated protein kinase, gamma-1 subunit	5571	1	0.172727	72.6364	CHEMBL4088692	O=C(O)CSc1nc2cc(-c3ccc(-c4ccccc4)cc3)c(Cl)cc2[nH]1	6.82	0.15493	PRKAG1	N	N
Q56UN5	SPS1/STE20-related protein kinase YSK4	80122	10	0.172727	87.2642	CHEMBL1474834	Cc1nc(CN(C)c2ncnc3ccc(-c4ccc5c(c4)OCO5)cc23)cs1	6.72	0.246575	MAP3K19	N	N
Q56UN5	SPS1/STE20-related protein kinase YSK4	80122	100	0.172727	87.2642	CHEMBL1474834	Cc1nc(CN(C)c2ncnc3ccc(-c4ccc5c(c4)OCO5)cc23)cs1	6.72	0.246575	MAP3K19	N	N
Q7KZI7	MAP/microtubule affinity-regulating kinase 2	2011	10	0.17262	83.6171	CHEMBL1994074	Brc1ccc2[nH]nc(-c3ccccc3)c2c1	5.3	0.288462	MARK2	Y	Y
O75030	Microphthalmia-associated transcription factor	4286	10	0.172222	82.8636	CHEMBL1477770	O=C1Nc2ccc(Br)cc2/C1=C/C(=O)c1ccc2c(c1)OCO2	4.59	0.3125	MITF	Y	N
Q04771	Activin receptor type-1	90	1	0.172222	80.9091	CHEMBL1997335	COc1ccc(-c2n[nH]c3cccc4c(OC)ccc2c34)cc1OC	6.2	0.1875	ACVR1	N	N
P49761	Dual specificity protein kinase CLK3	1198	10	0.171429	78.3835	CHEMBL1899256	Brc1ccc(CNc2nccc(-c3ccc4c(c3)OCO4)n2)cc1Br	5.49	0.377049	CLK3	N	N
Q15761	Neuropeptide Y receptor type 5	4889	10	0.171429	79.4963	CHEMBL494398	Fc1ccc(C2(c3ccc(F)cc3)CNC(c3cccc(Br)c3)=N2)cc1	8.32	0.288136	NPY5R	N	Y
Q99683	Mitogen-activated protein kinase kinase kinase 5	4217	10	0.171429	31.5223	CHEMBL1688215	Nc1nccc(-c2ccc3c(N)n[nH]c3c2)n1	5.25	0.2	MAP3K5	Y	Y
Q13131	AMP-activated protein kinase, alpha-1 subunit	5562	100	0.170832	77.6119	CHEMBL2004515	c1nc(-c2ccc3c(c2)OCO3)c2cc[nH]c2n1	5.2	0.363636	PRKAA1	N	N
P34947	G protein-coupled receptor kinase 5	2869	10	0.170546	78.6694	CHEMBL2004515	c1nc(-c2ccc3c(c2)OCO3)c2cc[nH]c2n1	5.5	0.363636	GRK5	Y	Y
P35354	Cyclooxygenase-2	5743	10	0.17	54.6131	CHEMBL603434	O=C1OC(=O)C(c2ccc3c(c2)OCO3)=C1c1ccccc1	4.73	0.38	PTGS2	Y	Y
Q15761	Neuropeptide Y receptor type 5	4889	100	0.169231	60.7187	CHEMBL494398	Fc1ccc(C2(c3ccc(F)cc3)CNC(c3cccc(Br)c3)=N2)cc1	8.32	0.288136	NPY5R	N	Y
Q9BUB5	MAP kinase-interacting serine/threonine-protein kinase MNK1	8569	10	0.16875	63.0303	CHEMBL1241462	c1cc(-c2cc(C3CCNCC3)n[nH]2)ccn1	6.19	0.245614	MKNK1	Y	N
Q05397	Focal adhesion kinase 1	5747	100	0.168729	49.3012	CHEMBL2004515	c1nc(-c2ccc3c(c2)OCO3)c2cc[nH]c2n1	5.2	0.363636	PTK2	Y	Y
Q03405	Urokinase plasminogen activator surface receptor	5329	10	0.168182	50.0491	CHEMBL2206697	Nc1c(-c2nc3ccccc3[nH]2)cc(-c2ccccc2)n1-c1cccc(Br)c1	10.92	0.214286	PLAUR	Y	Y
Q13163	Dual specificity mitogen-activated protein kinase kinase 5	5607	100	0.168182	79.619	CHEMBL1474834	Cc1nc(CN(C)c2ncnc3ccc(-c4ccc5c(c4)OCO5)cc23)cs1	7.33	0.246575	MAP2K5	N	N
P07333	Macrophage colony stimulating factor receptor	1436	100	0.168171	59.5485	CHEMBL2004515	c1nc(-c2ccc3c(c2)OCO3)c2cc[nH]c2n1	4.9	0.363636	CSF1R	Y	Y
P19784	Casein kinase II alpha (prime)	1459	1	0.166667	73.2896	CHEMBL1802358	O=C1NC(Nc2ccccc2)=N/C1=C\\c1ccc2c(c1)OCO2	6.5	0.257576	CSNK2A2	N	N
P22694	cAMP-dependent protein kinase beta-1 catalytic subunit	5567	1	0.166667	56.2914	CHEMBL438483	Cc1n[nH]c2ccc(-c3cncc(OC[C@@H](N)Cc4cccc(F)c4F)c3)cc12	8.05	0.160494	PRKACB	N	N
Q01064	Phosphodiesterase 1B	5153	10	0.166667	82.0442	CHEMBL427505	O=C1Nc2c(Cl)cc(-c3cccc(C(=O)O)c3)cc2C2(CCCCC2)N1	6.15	0.164384	PDE1B	N	N
Q07820	Induced myeloid leukemia cell differentiation protein Mcl-1	4170	100	0.166667	75.0619	CHEMBL1470905	Oc1ccc(Br)cc1-c1cc(-c2ccc(Cl)cc2)[nH]n1	5.79	0.363636	MCL1	Y	Y
P22612	cAMP-dependent protein kinase, gamma catalytic subunit	5568	0.1	0.164706	59.1915	CHEMBL438483	Cc1n[nH]c2ccc(-c3cncc(OC[C@@H](N)Cc4cccc(F)c4F)c3)cc12	8.05	0.160494	PRKACG	N	N
P35348	Alpha-1a adrenergic receptor	148	10	0.164286	71.5129	CHEMBL2220978	COc1ccccc1N1CCN(CCc2ccc3c(c2)OCO3)CC1	8.46	0.242424	ADRA1A	Y	Y
Q06418	Tyrosine-protein kinase receptor TYRO3	7301	100	0.163844	69.5063	CHEMBL2004515	c1nc(-c2ccc3c(c2)OCO3)c2cc[nH]c2n1	4.8	0.363636	TYRO3	N	N
P23975	Norepinephrine transporter	6530	1	0.163636	64.5344	CHEMBL6731	CC(N)Cc1ccc2c(c1)OCO2	6.58	0.288462	SLC6A2	Y	Y
P01106	Myc proto-oncogene protein	4609	100	0.163593	39.4539	CHEMBL4240109	N#Cc1ccc(-c2cc(-c3ccccc3)cc(-c3ccco3)n2)cc1	5.3	0.169231	MYC	Y	Y
O75365	Protein-tyrosine phosphatase 4A3	11156	100	0.1625	56.8885	CHEMBL1088572	O=P([O-])(O)OC1C=C(c2ccccc2F)Nc2cc3c(cc21)OCO3.[Na+]	5.31	0.2	PTP4A3	N	N
P29475	Nitric-oxide synthase, brain	4842	100	0.1625	56.4201	CHEMBL247365	Brc1ccc2cn[nH]c2c1	5.37	0.215686	NOS1	Y	Y
Q13887	Kruppel-like factor 5	688	10	0.1625	84.689	CHEMBL1488730	CCc1ccn2cc(-c3ccc4c(c3)OCO4)nc2c1	5.72	0.333333	KLF5	N	N
Q16620	Neurotrophic tyrosine kinase receptor type 2	4915	100	0.161938	73.9705	CHEMBL2004515	c1nc(-c2ccc3c(c2)OCO3)c2cc[nH]c2n1	5.5	0.363636	NTRK2	Y	Y
P06401	Progesterone receptor	5241	0.1	0.161538	99.9905	CHEMBL25015	CC1(C)OC(S)=Nc2ccc(-c3cccc(Br)c3)cc21	8.6	0.315789	PGR	Y	Y
P10636	Microtubule-associated protein tau	4137	10	0.161538	60.0127	CHEMBL1370387	COc1ccc(O)c(-c2cc(-c3cccc(Br)c3)[nH]n2)c1	Active	0.446429	MAPT	Y	Y
P34969	Serotonin 7 (5-HT7) receptor	3363	10	0.161538	53.4385	CHEMBL328476	c1ccc2c3c([nH]c2c1)C(Cc1ccc2c(c1)OCO2)NCC3	8.05	0.235294	HTR7	Y	Y
Q96D31	Calcium release-activated calcium channel protein 1	84876	100	0.161538	74.062	CHEMBL4128571	O=C(Cc1ccccc1)N1N=C(c2cccc(Br)c2)CC1(O)C(F)(F)F	4.33	0.228571	ORAI1	N	N
Q8N4C8	Misshapen-like kinase 1	50488	0.1	0.161136	76.2127	CHEMBL1993243	CNC(=O)C=Cc1cnc(N)c2c(-c3ccc4c(c3)OCO4)csc12	7	0.24	MINK1	Y	Y
Q13887	Kruppel-like factor 5	688	100	0.161111	85.8498	CHEMBL1488730	CCc1ccn2cc(-c3ccc4c(c3)OCO4)nc2c1	5.72	0.333333	KLF5	N	N
Q96EB6	NAD-dependent deacetylase sirtuin 1	23411	100	0.161111	73.4879	CHEMBL3311068	c1coc(-c2nnc3sc(-c4ccc5c(c4)OCO5)nn23)c1	4.34	0.292308	SIRT1	Y	Y
Q7KZI7	MAP/microtubule affinity-regulating kinase 2	2011	100	0.160979	73.882	CHEMBL1994074	Brc1ccc2[nH]nc(-c3ccccc3)c2c1	5.3	0.288462	MARK2	Y	Y
Q9H2G2	Serine/threonine-protein kinase 2	9748	10	0.160534	85.748	CHEMBL1994074	Brc1ccc2[nH]nc(-c3ccccc3)c2c1	5.1	0.288462	SLK	N	N
O43293	Death-associated protein kinase 3	1613	10	0.160278	81.4119	CHEMBL2004515	c1nc(-c2ccc3c(c2)OCO3)c2cc[nH]c2n1	5.7	0.363636	DAPK3	N	N
P31645	Serotonin transporter	6532	0.1	0.16	48.297	CHEMBL43048	CNC(C)Cc1ccc2c(c1)OCO2	9.14	0.254545	SLC6A4	Y	Y
P48775	Tryptophan 2,3-dioxygenase	6999	100	0.16	66.8383	CHEMBL4278469	Nc1oc2c(-c3ccc4c(c3)OCO4)nccc2c1Nc1ccc(F)c(Cl)c1	6.3	0.24	TDO2	Y	Y
P55789	FAD-linked sulfhydryl oxidase ALR	2671	10	0.16	65.8145	CHEMBL3192164	COc1cc(/C=N/NC(=O)c2cc(-c3ccc4c(c3)OCO4)[nH]n2)ccc1O	6.39	0.347222	GFER	Y	Y
Q13163	Dual specificity mitogen-activated protein kinase kinase 5	5607	1	0.159996	71.332	CHEMBL1474834	Cc1nc(CN(C)c2ncnc3ccc(-c4ccc5c(c4)OCO5)cc23)cs1	7.33	0.246575	MAP2K5	N	N
P07949	Tyrosine-protein kinase receptor RET	5979	100	0.159422	70.9935	CHEMBL2004515	c1nc(-c2ccc3c(c2)OCO3)c2cc[nH]c2n1	5.6	0.363636	RET	N	N
P22612	cAMP-dependent protein kinase, gamma catalytic subunit	5568	10	0.159091	66.0057	CHEMBL375509	CNCc1cccc(-c2ncnc3[nH]cnc23)c1	5.26	0.166667	PRKACG	N	N
Q9Y2I1	Nischarin	11188	0.1	0.159091	65.9691	CHEMBL268945	c1cc2c(cc1C1=NCCN1)OCO2	8.3	0.38	NISCH	Y	Y
O95067	Cyclin-dependent kinase 1/cyclin B	9133	10	0.158824	69.6197	CHEMBL77211	Brc1ccc(-c2cc3[nH]ccnc-3n2)cc1	5.4	0.277778	CCNB2	N	N
P36544	Neuronal acetylcholine receptor protein alpha-7 subunit	89832 1139	1	0.158824	68.7488	CHEMBL1210643	O=C(Cc1nc(-c2ccc3c(c2)OCO3)c2ccccc2n1)NC1Cc2ccccc2C1	7.6	0.263889	CHRFAM7A	Y	Y
P36544	Neuronal acetylcholine receptor protein alpha-7 subunit	89832 1139	1	0.158824	68.7488	CHEMBL1210643	O=C(Cc1nc(-c2ccc3c(c2)OCO3)c2ccccc2n1)NC1Cc2ccccc2C1	7.6	0.263889	CHRNA7	Y	Y
Q9Y2T6	G-protein coupled receptor 55	9290	10	0.158824	85.0043	CHEMBL1499057	O=C(/C=C/c1cccc(Br)c1)c1ccc2c(c1)OCO2	5.39	0.368421	GPR55	Y	Y
P37173	TGF-beta receptor type II	7048	100	0.158726	83.4211	CHEMBL440084	NC(=O)c1ccc(-c2nc(-c3ccccn3)c(-c3ccc4c(c3)OCO4)[nH]2)cc1	7.18	0.304348	TGFBR2	Y	Y
P05413	Fatty acid binding protein muscle	2170	10	0.158333	94.5714	CHEMBL3970105	S=c1[nH]nc(-c2c(N3CCCCC3)nc3ccc(Cl)cc3c2-c2ccccc2)o1	5.39	0.168831	FABP3	Y	Y
P22413	Ectonucleotide pyrophosphatase/phosphodiesterase family member 1	5167	100	0.158333	63.4791	CHEMBL4164891	N#Cc1cccc(-c2cccc3c(Cl)c(Br)c(C(F)(F)F)nc23)c1	6.46	0.169014	ENPP1	N	N
P30542	Adenosine A1 receptor	134	0.1	0.158333	81.3111	CHEMBL406714	Nc1nc(-c2ccccc2)cc(-c2ccc3c(c2)OCO3)n1	7.46	0.44	ADORA1	Y	Y
P34969	Serotonin 7 (5-HT7) receptor	3363	100	0.158333	64.3188	CHEMBL328476	c1ccc2c3c([nH]c2c1)C(Cc1ccc2c(c1)OCO2)NCC3	8.05	0.235294	HTR7	Y	Y
P25101	Endothelin receptor ET-A	1909	0.1	0.157895	45.3083	CHEMBL417978	O=C1OC(O)(c2ccc3c(c2)OCO3)C(Cc2ccccc2)=C1c1ccc2c(c1)OCO2	7.72	0.272727	EDNRA	Y	Y
Q9BPW0	Serine/threonine-protein phosphatase		100	0.157895	79.9622	CHEMBL1334407	Cc1ccn2c(Nc3ccc4c(c3)OCO4)c(-c3ccccn3)nc2c1	4.42	0.232877	NA	N	N
Q9H3Y6	Tyrosine-protein kinase Srms	6725	10	0.157828	67.0391	CHEMBL2004544	O=S(=O)(O)c1ccc(NCc2ccc3c(c2)OCO3)c2c(O)cccc12	6.1	0.242857	SRMS	Y	Y
Q9H3Y6	Tyrosine-protein kinase Srms	6725	100	0.157828	67.0391	CHEMBL2004544	O=S(=O)(O)c1ccc(NCc2ccc3c(c2)OCO3)c2c(O)cccc12	6.1	0.242857	SRMS	Y	Y
P19784	Casein kinase II alpha (prime)	1459	10	0.157143	69.7628	CHEMBL1802358	O=C1NC(Nc2ccccc2)=N/C1=C\\c1ccc2c(c1)OCO2	6.5	0.257576	CSNK2A2	N	N
P21728	Dopamine D1 receptor	1812	1	0.157143	47.7768	CHEMBL211915	Clc1ccc2c(c1)N=C(N1CCN(Cc3cccc4c3OCO4)CC1)c1ccccc1N2	6.2	0.220779	DRD1	Y	Y
Q9HC97	G-protein coupled receptor 35	2859	1	0.157143	74.4108	CHEMBL2392178	O=C(Nc1cc(Br)cc2c(=O)cc(C(=O)O)oc12)c1ccc2c(c1)OCO2	7.82	0.239437	GPR35	N	N
P18825	Alpha-2c adrenergic receptor	152	1	0.15625	70.0989	CHEMBL3958127	c1ccc2c(c1)CCN=C(NCc1ccc3c(c1)OCO3)N2	6.64	0.301587	ADRA2C	Y	Y
P22612	cAMP-dependent protein kinase, gamma catalytic subunit	5568	100	0.15625	65.8781	CHEMBL375509	CNCc1cccc(-c2ncnc3[nH]cnc23)c1	5.26	0.166667	PRKACG	N	N
P29376	Leukocyte tyrosine kinase receptor	4058	10	0.156097	79.2275	CHEMBL2004515	c1nc(-c2ccc3c(c2)OCO3)c2cc[nH]c2n1	5.8	0.363636	LTK	Y	Y
P07949	Tyrosine-protein kinase receptor RET	5979	10	0.155818	74.9141	CHEMBL2004515	c1nc(-c2ccc3c(c2)OCO3)c2cc[nH]c2n1	5.6	0.363636	RET	N	N
O75874	Isocitrate dehydrogenase [NADP] cytoplasmic	3417	100	0.155556	65.0853	CHEMBL1344000	Oc1ccc(Br)cc1-c1cc(-c2ccccc2)[nH]n1	active	0.403846	IDH1	N	N
P05067	Beta amyloid A4 protein	351	10	0.155556	58.6326	CHEMBL3594078	Oc1ccc(-c2cc(-c3c(O)cccc3O)[nH]n2)cc1O	5.89	0.372549	APP	Y	Y
Q99714	Endoplasmic reticulum-associated amyloid beta-peptide-binding protein	3028	100	0.155556	66.4537	CHEMBL201325	c1ccc2sc(-c3ccc4c(c3)OCO4)nc2c1	Active	0.377358	HSD17B10	Y	Y
Q9NUW8	Tyrosyl-DNA phosphodiesterase 1	55775	100	0.155556	99.9999	CHEMBL1609332	Oc1ccc(Cl)cc1-c1cc(-c2cccc(Br)c2)[nH]n1	active	0.471698	TDP1	N	N
P49760	Dual specificity protein kinase CLK2	1196	0.1	0.155252	73.2532	CHEMBL2392365	Brc1cc(Br)cc(CNc2nccc(-c3ccc4c(c3)OCO4)n2)c1	7.39	0.413793	CLK2	Y	Y
P36888	Tyrosine-protein kinase receptor FLT3	2322	10	0.154455	57.2631	CHEMBL2004515	c1nc(-c2ccc3c(c2)OCO3)c2cc[nH]c2n1	4.6	0.363636	FLT3	N	N
P06213	Insulin receptor	3643	100	0.154412	72.123	CHEMBL591252	O=C1NC(=O)/C(=C\\c2ccc(-c3cccc(Br)c3)o2)S1	4.55	0.290323	INSR	Y	Y
Q12851	Mitogen-activated protein kinase kinase kinase kinase 2	5871	1	0.153333	73.1501	CHEMBL4097172	NC(=O)c1cccnc1Nc1nc(-c2ccc3c(c2)OCO3)cc2nccn12	7.31	0.287671	MAP4K2	N	N
Q9UBU7	Activator of S phase kinase DBF4	10926	100	0.153333	55.3108	CHEMBL3093061	O=C1Cc2cc(-c3nnc(NCc4ccccc4)o3)ccc2N1	6.11	0.197183	DBF4	N	N
P48729	Casein kinase I alpha	1452	0.1	0.153316	57.8185	CHEMBL440084	NC(=O)c1ccc(-c2nc(-c3ccccn3)c(-c3ccc4c(c3)OCO4)[nH]2)cc1	7	0.304348	CSNK1A1	Y	N
P49760	Dual specificity protein kinase CLK2	1196	1	0.153128	79.7161	CHEMBL2392365	Brc1cc(Br)cc(CNc2nccc(-c3ccc4c(c3)OCO4)n2)c1	7.39	0.413793	CLK2	Y	Y
Q9H4B4	Serine/threonine-protein kinase PLK3	1263	10	0.152904	80.2983	CHEMBL522618	C[C@H](Nc1cc2c(-c3ccc4c(c3)OCO4)noc2cn1)c1ccccc1	7.62	0.289855	PLK3	N	N
Q15418	Ribosomal protein S6 kinase alpha 1	6195	10	0.152815	82.2391	CHEMBL440084	NC(=O)c1ccc(-c2nc(-c3ccccn3)c(-c3ccc4c(c3)OCO4)[nH]2)cc1	5.89	0.304348	RPS6KA1	N	N
P19971	Thymidine phosphorylase	1890	10	0.152632	92.3432	CHEMBL2418087	O=c1[nH]c(=S)[nH]c2nc(-c3cccc(Br)c3)nn12	4.5	0.258065	TYMP	N	N
Q99549	M-phase phosphoprotein 8	54737	100	0.152347	75.7206	CHEMBL1256984	CC1Cc2cc3c(cc2C(c2ccc(N)cc2)=NN1)OCO3	Active	0.25	MPHOSPH8	N	N
Q13546	Receptor-interacting serine/threonine-protein kinase 1	8737	10	0.152334	82.6522	CHEMBL2414926	c1[nH]nc2c1CCc1c-2[nH]c2cc3c(cc12)OCO3	6.82	0.222222	RIPK1	Y	Y
P14174	Macrophage migration inhibitory factor	4282	0.1	0.15	48.3333	CHEMBL3797437	Oc1cc2c(cc1C(c1ccc(C(F)(F)F)cc1)N1CCOCC1)OCO2	7.28	0.171429	MIF	Y	Y
P22413	Ectonucleotide pyrophosphatase/phosphodiesterase family member 1	5167	10	0.15	75.6233	CHEMBL4164891	N#Cc1cccc(-c2cccc3c(Cl)c(Br)c(C(F)(F)F)nc23)c1	6.46	0.169014	ENPP1	N	N
P31749	Serine/threonine-protein kinase AKT	207	100	0.15	40.3064	CHEMBL227325	Cc1n[nH]c2ccc(-c3cncc(OC[C@@H](N)Cc4ccc5c(c4)OCO5)c3)cc12	7.38	0.25974	AKT1	Y	Y
Q07820	Induced myeloid leukemia cell differentiation protein Mcl-1	4170	10	0.15	74.209	CHEMBL1470905	Oc1ccc(Br)cc1-c1cc(-c2ccc(Cl)cc2)[nH]n1	5.79	0.363636	MCL1	Y	Y
Q8TBX8	Phosphatidylinositol-5-phosphate 4-kinase type-2 gamma	79837	10	0.15	59.7183	CHEMBL1436585	c1nc(NCC2CCOC2)c2cc(-c3ccc4c(c3)OCO4)ccc2n1	6.51	0.257143	PIP4K2C	N	N
Q93096	Protein tyrosine phosphatase type IVA 1	7803	100	0.15	48.1535	CHEMBL1088572	O=P([O-])(O)OC1C=C(c2ccccc2F)Nc2cc3c(cc21)OCO3.[Na+]	6.17	0.2	PTP4A1	N	N
Q96EB6	NAD-dependent deacetylase sirtuin 1	23411	10	0.15	68.8213	CHEMBL3311068	c1coc(-c2nnc3sc(-c4ccc5c(c4)OCO5)nn23)c1	4.34	0.292308	SIRT1	Y	Y
Q15418	Ribosomal protein S6 kinase alpha 1	6195	100	0.149881	88.2801	CHEMBL440084	NC(=O)c1ccc(-c2nc(-c3ccccn3)c(-c3ccc4c(c3)OCO4)[nH]2)cc1	5.89	0.304348	RPS6KA1	N	N
P14174	Macrophage migration inhibitory factor	4282	1	0.146667	75.4452	CHEMBL3797437	Oc1cc2c(cc1C(c1ccc(C(F)(F)F)cc1)N1CCOCC1)OCO2	7.28	0.171429	MIF	Y	Y
Q9GZU7	Carboxy-terminal domain RNA polymerase II polypeptide A small phosphatase 1	58190	10	0.146601	83.9296	CHEMBL1973855	O=C(N/N=C/c1ccc(F)cc1)c1cc(-c2ccc3c(c2)OCO3)[nH]n1	5.01	0.384615	CTDSP1	N	N
P50613	Cyclin-dependent kinase 7	1022	100	0.146497	71.6927	CHEMBL2004515	c1nc(-c2ccc3c(c2)OCO3)c2cc[nH]c2n1	5.3	0.363636	CDK7	Y	Y
P45984	c-Jun N-terminal kinase 2	5601	10	0.146469	70.2694	CHEMBL2151191	C[C@@H]1[C@@H](c2ccc3c(c2)OCO3)O[C@H](c2ccc3c(c2)OCO3)[C@@H]1C	5.66	0.294118	MAPK9	Y	Y
P53667	LIM domain kinase 1	3984	10	0.146155	80.6881	CHEMBL2004515	c1nc(-c2ccc3c(c2)OCO3)c2cc[nH]c2n1	5.7	0.363636	LIMK1	Y	Y
P09923	Intestinal alkaline phosphatase	248	100	0.146154	80.4034	CHEMBL1974613	O=C(N/N=C/c1ccccc1O)c1cc(-c2ccc3c(c2)OCO3)[nH]n1	5.22	0.40625	ALPI	N	N
P28221	Serotonin 1d (5-HT1d) receptor	3352	10	0.146154	53.0066	CHEMBL484059	O=C1COc2ccc(CCN3CCN(c4cccc5nc(-c6ccccc6)ccc45)CC3)cc2N1	7.9	0.2375	HTR1D	Y	Y
O00141	Serine/threonine-protein kinase Sgk1	6446	0.1	0.145455	58.3804	CHEMBL3356034	Nc1n[nH]c2cc(-c3ccc(NS(=O)(=O)c4cc(Br)ccc4Cl)cc3)ccc12	8.4	0.211268	SGK1	Y	Y
P54619	AMP-activated protein kinase, gamma-1 subunit	5571	0.1	0.145455	71.0065	CHEMBL3936111	O=C(O)c1n[nH]c2cc(Cl)c(-c3ccc(C4(O)CCC4)cc3)cc12	8.08	0.150685	PRKAG1	N	N
P48729	Casein kinase I alpha	1452	10	0.145341	79.0634	CHEMBL2004515	c1nc(-c2ccc3c(c2)OCO3)c2cc[nH]c2n1	5.5	0.363636	CSNK1A1	Y	N
Q96GD4	Serine/threonine-protein kinase Aurora-B	9212	100	0.145024	55.0238	CHEMBL2004515	c1nc(-c2ccc3c(c2)OCO3)c2cc[nH]c2n1	4.7	0.363636	AURKB	Y	Y
B2RXH2	Lysine-specific demethylase 4D-like	390245	100	0.144444	75.0458	CHEMBL1564294	CCOc1cccc(-c2cc(O)[nH]n2)c1	Active	0.280702	KDM4E	N	N
O75164	Lysine-specific demethylase 4A	9682	100	0.144444	69.7687	CHEMBL1334768	Sc1n[nH]c(-c2cccc(Br)c2)n1	Active	0.36	KDM4A	N	Y
P22413	Ectonucleotide pyrophosphatase/phosphodiesterase family member 1	5167	1	0.144444	61.127	CHEMBL4164891	N#Cc1cccc(-c2cccc3c(Cl)c(Br)c(C(F)(F)F)nc23)c1	6.46	0.169014	ENPP1	N	N
P31645	Serotonin transporter	6532	100	0.144444	54.2759	CHEMBL6731	CC(N)Cc1ccc2c(c1)OCO2	6.32	0.288462	SLC6A4	Y	Y
P10636	Microtubule-associated protein tau	4137	100	0.144389	62.9773	CHEMBL1370387	COc1ccc(O)c(-c2cc(-c3cccc(Br)c3)[nH]n2)c1	Active	0.446429	MAPT	Y	Y
P28482	Mitogen-activated protein kinase; ERK1/ERK2	5594	100	0.144334	56.7983	CHEMBL1340776	COc1ccc(-c2cc(-c3ccc(OC)cc3)[nH]n2)cc1	Active	0.346939	MAPK1	Y	Y
P24941	Cyclin-dependent kinase 2	1017	10	0.144227	40.2871	CHEMBL103285	NS(=O)(=O)c1ccc(Nc2cc(-c3cccc(Br)c3)[nH]n2)cc1	7.63	0.372881	CDK2	Y	Y
P30838	Aldehyde dehydrogenase dimeric NADP-preferring	218	100	0.143725	74.0536	CHEMBL3128212	O=C1C(=O)N(CN2CCN(Cc3ccc4c(c3)OCO4)CC2)c2ccc(Br)cc21	4.14	0.298507	ALDH3A1	N	N
P35869	Aryl hydrocarbon receptor	196	100	0.142857	56.6319	CHEMBL139414	Brc1ccc2c(c1)Oc1ccccc1O2	6.53	0.255319	AHR	Y	Y
Q9Y478	AMP-activated protein kinase, beta-1 subunit	5564	10	0.142857	72.4396	CHEMBL4064094	O=C(O)CCc1nc2cc(Cl)c(-c3ccc(-c4ccccc4)cc3)cc2[nH]1	5.22	0.157143	PRKAB1	N	N
P51812	Ribosomal protein S6 kinase alpha 3	6197	10	0.142611	75.2191	CHEMBL2004515	c1nc(-c2ccc3c(c2)OCO3)c2cc[nH]c2n1	5.4	0.363636	RPS6KA3	N	N
P29323	Ephrin type-B receptor 2	2048	10	0.14159	75.0478	CHEMBL66031	Brc1cccc(Nc2ncnc3cc4[nH]cnc4cc23)c1	4.82	0.212121	EPHB2	Y	Y
O00311	Cell division cycle 7-related protein kinase	8317	10	0.141556	56.5816	CHEMBL1270123	NC(=O)c1cc(-c2ccncc2)[nH]c1-c1cccc(Br)c1	7.25	0.278689	CDC7	Y	Y
P05186	Alkaline phosphatase, tissue-nonspecific isozyme	249	1	0.141176	73.0381	CHEMBL349087	COC(=O)c1cc(-c2ccc3ccccc3c2)[nH]n1	6.22	0.25	ALPL	N	N
P48729	Casein kinase I alpha	1452	100	0.141147	71.3548	CHEMBL2004515	c1nc(-c2ccc3c(c2)OCO3)c2cc[nH]c2n1	5.5	0.363636	CSNK1A1	Y	N
Q01064	Phosphodiesterase 1B	5153	0.1	0.140909	55.3275	CHEMBL512790	CC(C)c1n[nH]c2c(=O)[nH]c(Cc3cccc(Cl)c3)nc12	7.42	0.135135	PDE1B	N	N
Q13546	Receptor-interacting serine/threonine-protein kinase 1	8737	0.1	0.140864	77.8051	CHEMBL4099698	CN1C(=O)[C@@H](NC(=O)c2cc(Cc3ccccc3)on2)COc2ccc(-c3cc[nH]n3)cc21	9	0.193182	RIPK1	Y	Y
P23219	Cyclooxygenase-1	5742	0.1	0.13983	72.4329	CHEMBL1814813	CN=[S+](C)([O-])c1ccc(C2=C(c3ccccc3)C(=O)OC2)cc1	7.37	0.151515	PTGS1	Y	Y
P17948	Vascular endothelial growth factor receptor 1	2321	100	0.139752	64.1354	CHEMBL2004515	c1nc(-c2ccc3c(c2)OCO3)c2cc[nH]c2n1	5.3	0.363636	FLT1	Y	Y
O00444	Serine/threonine-protein kinase PLK4	10733	100	0.139553	73.4401	CHEMBL1990346	Nc1n[nH]c2cccc(-c3ccc(Br)cc3)c12	5.7	0.25	PLK4	N	N
P24530	Endothelin receptor ET-B	1910	100	0.138889	45.5113	CHEMBL10211	O=C(O)c1c(-c2ccc3c(c2)OCO3)c2ccccc2n1-c1ccc2c(c1)OCO2	4.66	0.285714	EDNRB	Y	Y
Q9UQB9	Serine/threonine-protein kinase Aurora-C	6795	100	0.138807	86.1062	CHEMBL409450	O=C1Nc2cc(Br)ccc2/C1=C1/Nc2ccccc2/C1=N\\O	6.7	0.161765	AURKC	N	N
P11274	Breakpoint cluster region protein	613	1	0.138462	58.1892	CHEMBL3634530	Nc1n[nH]c2cccc(-c3ccc(C(=O)N4CCN(C(=O)c5ccccc5Br)CC4)cc3)c12	6.75	0.186667	BCR	Y	Y
P17405	Sphingomyelin phosphodiesterase	6609	100	0.138462	76.6453	CHEMBL4162562	O=c1cc(-c2ccc3c(c2)OCCCO3)oc2c1ccc1ccccc12	4.62	0.227273	SMPD1	Y	Y
P34969	Serotonin 7 (5-HT7) receptor	3363	0.1	0.138462	69.5826	CHEMBL328476	c1ccc2c3c([nH]c2c1)C(Cc1ccc2c(c1)OCO2)NCC3	8.05	0.235294	HTR7	Y	Y
P37173	TGF-beta receptor type II	7048	1	0.138462	66.0019	CHEMBL440084	NC(=O)c1ccc(-c2nc(-c3ccccn3)c(-c3ccc4c(c3)OCO4)[nH]2)cc1	7.18	0.304348	TGFBR2	Y	Y
P54619	AMP-activated protein kinase, gamma-1 subunit	5571	100	0.138462	72.2736	CHEMBL4064094	O=C(O)CCc1nc2cc(Cl)c(-c3ccc(-c4ccccc4)cc3)cc2[nH]1	5.22	0.157143	PRKAG1	N	N
Q9Y463	Dual specificity tyrosine-phosphorylation-regulated kinase 1B	9149	0.1	0.138082	74.0341	CHEMBL2392365	Brc1cc(Br)cc(CNc2nccc(-c3ccc4c(c3)OCO4)n2)c1	7.75	0.413793	DYRK1B	Y	Y
Q13464	Rho-associated protein kinase 1	6093	100	0.13794	54.9698	CHEMBL2004515	c1nc(-c2ccc3c(c2)OCO3)c2cc[nH]c2n1	6.4	0.363636	ROCK1	Y	Y
P17948	Vascular endothelial growth factor receptor 1	2321	10	0.137904	61.3692	CHEMBL2004515	c1nc(-c2ccc3c(c2)OCO3)c2cc[nH]c2n1	5.3	0.363636	FLT1	Y	Y
P24530	Endothelin receptor ET-B	1910	1	0.1375	51.0902	CHEMBL102411	COc1ccc([C@@H]2c3nc(-c4ccccc4)ccc3[C@H](c3ccc4c(c3)OCO4)[C@H]2C(=O)O)cc1	6.89	0.27027	EDNRB	Y	Y
P36544	Neuronal acetylcholine receptor protein alpha-7 subunit	89832 1139	0.1	0.1375	66.4196	CHEMBL1210643	O=C(Cc1nc(-c2ccc3c(c2)OCO3)c2ccccc2n1)NC1Cc2ccccc2C1	7.6	0.263889	CHRFAM7A	Y	Y
P36544	Neuronal acetylcholine receptor protein alpha-7 subunit	89832 1139	0.1	0.1375	66.4196	CHEMBL1210643	O=C(Cc1nc(-c2ccc3c(c2)OCO3)c2ccccc2n1)NC1Cc2ccccc2C1	7.6	0.263889	CHRNA7	Y	Y
P51452	Dual specificity protein phosphatase 3	1845	100	0.1375	83.6117	CHEMBL1973855	O=C(N/N=C/c1ccc(F)cc1)c1cc(-c2ccc3c(c2)OCO3)[nH]n1	5.18	0.384615	DUSP3	N	N
P19971	Thymidine phosphorylase	1890	100	0.137469	88.6082	CHEMBL2418087	O=c1[nH]c(=S)[nH]c2nc(-c3cccc(Br)c3)nn12	4.5	0.258065	TYMP	N	N
O75385	Serine/threonine-protein kinase ULK1	8408	10	0.136364	86.5658	CHEMBL4208925	CN1CCN(CC(OC(=O)c2ccc3c(c2)OCO3)c2ccccc2)CC1	7.26	0.225352	ULK1	Y	Y
P42261	Glutamate receptor ionotropic, AMPA 1	2890	0.1	0.136364	93.7319	CHEMBL4214549	O=c1[nH]c2ccc(-c3c(Cl)cccc3Cl)cc2[nH]1	7.3	0.175439	GRIA1	Y	Y
Q9Y478	AMP-activated protein kinase, beta-1 subunit	5564	0.1	0.136364	71.9411	CHEMBL3936111	O=C(O)c1n[nH]c2cc(Cl)c(-c3ccc(C4(O)CCC4)cc3)cc12	8.08	0.150685	PRKAB1	N	N
Q9Y5Y9	Sodium channel protein type X alpha subunit	6336	0.1	0.136364	42.7543	CHEMBL4096468	NC1(Cc2nc(-c3ccc(OC(F)(F)F)cc3)c[nH]2)COC1	7.33	0.171429	SCN10A	Y	Y
Q9BXA7	Testis-specific serine/threonine-protein kinase 1	83942	0.1	0.136354	51.6161	CHEMBL1982957	NC(=O)c1cccc(-c2cnc3[nH]cc(-c4ccccc4)c3c2)c1	7.1	0.161765	TSSK1B	N	N
Q96PF2	Testis-specific serine/threonine-protein kinase 2	23617	1	0.136307	60.7767	CHEMBL2004544	O=S(=O)(O)c1ccc(NCc2ccc3c(c2)OCO3)c2c(O)cccc12	6.1	0.242857	TSSK2	N	N
Q8TDS4	Hydroxycarboxylic acid receptor 2	338442	100	0.136189	56.8708	CHEMBL4163051	CCc1cc(C2Nc3ccccc3C(=O)N2C)cc2cc(-c3ccc4c(c3)OCO4)c(=O)oc12	6.56	0.263158	HCAR2	N	N
P36507	Dual specificity mitogen-activated protein kinase kinase 2	5605	100	0.135515	71.6618	CHEMBL2004515	c1nc(-c2ccc3c(c2)OCO3)c2cc[nH]c2n1	5.2	0.363636	MAP2K2	Y	Y
P51452	Dual specificity protein phosphatase 3	1845	10	0.135294	83.3333	CHEMBL1973855	O=C(N/N=C/c1ccc(F)cc1)c1cc(-c2ccc3c(c2)OCO3)[nH]n1	5.18	0.384615	DUSP3	N	N
Q9Y478	AMP-activated protein kinase, beta-1 subunit	5564	1	0.135294	70.1784	CHEMBL4088692	O=C(O)CSc1nc2cc(-c3ccc(-c4ccccc4)cc3)c(Cl)cc2[nH]1	6.82	0.15493	PRKAB1	N	N
O00487	26S proteasome non-ATPase regulatory subunit 14	10213	10	0.133333	84.304	CHEMBL1977596	Sc1nnc(-c2cc(-c3ccccc3)[nH]n2)n1/N=C/c1ccc(Br)s1	4.84	0.275362	PSMD14	Y	N
O60563	Cyclin T1	904	100	0.133333	53.1111	CHEMBL1802358	O=C1NC(Nc2ccccc2)=N/C1=C\\c1ccc2c(c1)OCO2	4.75	0.257576	CCNT1	Y	Y
O75496	Geminin	51053	100	0.133333	74.1793	CHEMBL1974613	O=C(N/N=C/c1ccccc1O)c1cc(-c2ccc3c(c2)OCO3)[nH]n1	active	0.40625	GMNN	N	N
P15428	15-hydroxyprostaglandin dehydrogenase [NAD+]	3248	100	0.133333	68.9214	CHEMBL1609332	Oc1ccc(Cl)cc1-c1cc(-c2cccc(Br)c2)[nH]n1	Active	0.471698	HPGD	Y	Y
P35354	Cyclooxygenase-2	5743	100	0.133333	63.0476	CHEMBL603434	O=C1OC(=O)C(c2ccc3c(c2)OCO3)=C1c1ccccc1	4.73	0.38	PTGS2	Y	Y
P67870	Casein kinase II beta	1460	10	0.133333	62.399	CHEMBL1802358	O=C1NC(Nc2ccccc2)=N/C1=C\\c1ccc2c(c1)OCO2	6.5	0.257576	CSNK2B	Y	Y
Q13546	Receptor-interacting serine/threonine-protein kinase 1	8737	100	0.133333	92.956	CHEMBL2414926	c1[nH]nc2c1CCc1c-2[nH]c2cc3c(cc12)OCO3	6.82	0.222222	RIPK1	Y	Y
Q13885	Tubulin	7280	1	0.133333	67.6533	CHEMBL381852	COc1cc(OC)cc(Oc2ncccc2-c2n[nH]c(Nc3ccc4c(c3)OCO4)n2)c1	8	0.253333	TUBB2A	N	Y
Q9NR56	Muscleblind-like protein 1	4154	100	0.133333	82.1908	CHEMBL1463825	Cc1ccc(-c2cc(-c3ccccc3C)[nH]n2)c(O)c1	active	0.237288	MBNL1	N	N
Q9Y478	AMP-activated protein kinase, beta-1 subunit	5564	100	0.133333	73.608	CHEMBL4064094	O=C(O)CCc1nc2cc(Cl)c(-c3ccc(-c4ccccc4)cc3)cc2[nH]1	5.22	0.157143	PRKAB1	N	N
P11309	Serine/threonine-protein kinase PIM1	5292	1	0.133223	51.0976	CHEMBL3905102	NCC[C@H]1CNC(=O)c2cc(-c3cccc(OC(F)(F)F)c3)c(-c3ccc4c(c3)OCO4)n21	8.22	0.259259	PIM1	N	N
Q8TDC3	BR serine/threonine-protein kinase 1	84446	1	0.133116	71.9925	CHEMBL1997129	O=C1NCCc2[nH]c(-c3ccnc(C=Cc4ccccc4)c3)cc21	7.4	0.166667	BRSK1	N	N
Q96GD4	Serine/threonine-protein kinase Aurora-B	9212	10	0.132962	57.937	CHEMBL2004515	c1nc(-c2ccc3c(c2)OCO3)c2cc[nH]c2n1	4.7	0.363636	AURKB	Y	Y
O75385	Serine/threonine-protein kinase ULK1	8408	100	0.131818	83.8041	CHEMBL4208925	CN1CCN(CC(OC(=O)c2ccc3c(c2)OCO3)c2ccccc2)CC1	7.26	0.225352	ULK1	Y	Y
P14867	GABA receptor alpha-1 subunit	2554	1	0.131579	61.4725	CHEMBL197302	Brc1cccc(-c2cnnc(-c3ccccc3)c2)c1	8.12	0.307692	GABRA1	Y	Y
P20648	Potassium-transporting ATPase	495	1	0.131579	59.1912	CHEMBL1203520	Cl.N=C(N)Nc1nc(-c2c[nH]c3ccc(Br)cc23)cs1	6.02	0.166667	ATP4A	Y	Y
P24864	Cyclin-dependent kinase 2/cyclin E1	898	100	0.13125	61.9594	CHEMBL1947158	O=C1CC/C=C\\COc2cccc(c2)-c2ccnc(n2)Nc2cccc(c2)N1	5.58	0.205479	CCNE1	N	N
P47869	GABA receptor alpha-2 subunit	2555	1	0.13125	80.2002	CHEMBL1681888	Clc1ccccc1COc1c2cnc3ccccc3c2nn1-c1ccc2c(c1)OCO2	6.81	0.210526	GABRA2	Y	Y
O43318	Mitogen-activated protein kinase kinase kinase 7	6885	100	0.130769	71.8621	CHEMBL2012881	O=c1[nH]nc2cc(CO)c3ccc(-c4ccc[nH]4)cc3n12	6.19	0.217391	MAP3K7	N	N
P20648	Potassium-transporting ATPase	495	10	0.130769	49.6651	CHEMBL1202261	Br.Cc1cccc(-c2csc(N=C(N)N)n2)c1	4.5	0.171875	ATP4A	Y	Y
P28335	Serotonin 2c (5-HT2c) receptor	3358	0.1	0.130769	76.8488	CHEMBL3935339	c1cc(Cc2ccc3c(c2)OCO3)c2c(c1)N1CCNCC1CC2	9.1	0.242857	HTR2C	Y	Y
P68363	Tubulin	10376	1	0.130769	71.3883	CHEMBL381852	COc1cc(OC)cc(Oc2ncccc2-c2n[nH]c(Nc3ccc4c(c3)OCO4)n2)c1	8	0.253333	TUBA1B	N	Y
P54764	Ephrin type-A receptor 4	2043	100	0.130752	86.7784	CHEMBL1927263	Cc1ccccc1-c1nc2[nH]nc(N)c2c2c1CCCC2	5.7	0.132353	EPHA4	Y	Y
Q9Y4K4	Mitogen-activated protein kinase kinase kinase kinase 5	11183	1	0.130664	86.1179	CHEMBL1994074	Brc1ccc2[nH]nc(-c3ccccc3)c2c1	6.5	0.288462	MAP4K5	Y	N
P51617	Interleukin-1 receptor-associated kinase 1	3654	100	0.130458	73.6611	CHEMBL1802358	O=C1NC(Nc2ccccc2)=N/C1=C\\c1ccc2c(c1)OCO2	6.03	0.257576	IRAK1	Y	Y
P06213	Insulin receptor	3643	10	0.130201	65.809	CHEMBL591252	O=C1NC(=O)/C(=C\\c2ccc(-c3cccc(Br)c3)o2)S1	4.55	0.290323	INSR	Y	Y
P20248	Cyclin A2	890	10	0.13	39.4419	CHEMBL3930293	C(=C/c1n[nH]c2cc(-c3ccncc3)ccc12)\\c1ccc2c(c1)OCO2	5.89	0.3125	CCNA2	Y	Y
P50579	Methionine aminopeptidase 2	10988	1	0.13	52.0631	CHEMBL382312	Brc1cccc(-c2c[nH]nn2)c1	8.4	0.375	METAP2	N	N
Q9UBF8	PI4-kinase beta subunit	5298	10	0.13	66.4819	CHEMBL1436585	c1nc(NCC2CCOC2)c2cc(-c3ccc4c(c3)OCO4)ccc2n1	6.37	0.257143	PI4KB	Y	Y
Q9Y468	Lethal(3)malignant brain tumor-like protein 1	26013	100	0.13	77.4073	CHEMBL1513962	O=C1C=C(c2ccc3cc[nH]c3c2)C[C@@H](c2ccc3c(c2)OCO3)C1	Active	0.268657	L3MBTL1	N	N
P36507	Dual specificity mitogen-activated protein kinase kinase 2	5605	10	0.129714	80.8281	CHEMBL2004515	c1nc(-c2ccc3c(c2)OCO3)c2cc[nH]c2n1	5.2	0.363636	MAP2K2	Y	Y
Q13627	Dual-specificity tyrosine-phosphorylation regulated kinase 1A	1859	10	0.129527	67.4242	CHEMBL2392365	Brc1cc(Br)cc(CNc2nccc(-c3ccc4c(c3)OCO4)n2)c1	7.96	0.413793	DYRK1A	Y	Y
Q9BUF5	Tubulin	84617	0.1	0.129412	64.0196	CHEMBL381852	COc1cc(OC)cc(Oc2ncccc2-c2n[nH]c(Nc3ccc4c(c3)OCO4)n2)c1	8	0.253333	TUBB6	Y	Y
P54132	Bloom syndrome protein	641	100	0.128571	82.3762	CHEMBL1412300	Brc1ccc2c(c1)OCCOCCOc1cc(Br)ccc1OCCOCCOCCO2	Active	0.319149	BLM	Y	Y
P11166	Glucose transporter	6513	10	0.127778	86.4469	CHEMBL532464	Nc1nc(N)c2c(ccc3c2ccn3Cc2ccc3c(c2)OCO3)n1	6.69	0.211268	SLC2A1	Y	Y
P28472	GABA receptor beta-3 subunit	2562	0.1	0.127778	61.7841	CHEMBL197302	Brc1cccc(-c2cnnc(-c3ccccc3)c2)c1	8.12	0.307692	GABRB3	Y	Y
P37173	TGF-beta receptor type II	7048	10	0.127778	83.8384	CHEMBL440084	NC(=O)c1ccc(-c2nc(-c3ccccn3)c(-c3ccc4c(c3)OCO4)[nH]2)cc1	7.18	0.304348	TGFBR2	Y	Y
Q6PEY2	Tubulin	112714	1	0.127778	75.5462	CHEMBL381852	COc1cc(OC)cc(Oc2ncccc2-c2n[nH]c(Nc3ccc4c(c3)OCO4)n2)c1	8	0.253333	TUBA3E	N	Y
P00750	Tissue-type plasminogen activator	5327	0.1	0.127273	58.3333	CHEMBL91962	N=C(N)c1ccc2[nH]c(-c3cc(Br)cc(-c4ccccc4)c3O)cc2c1	7.03	0.171429	PLAT	Y	Y
P39748	Flap endonuclease 1	2237	100	0.127273	74.1328	CHEMBL1519866	NCCNc1ncnc2ccc(-c3ccc4c(c3)OCO4)cc12	active	0.285714	FEN1	Y	Y
P48736	PI3-kinase p110-gamma subunit	5294	10	0.127273	43.7994	CHEMBL1240567	Nc1ncnc2[nH]nc(-c3ccc4c(c3)OCO4)c12	5.4	0.375	PIK3CG	Y	Y
Q9UBU7	Activator of S phase kinase DBF4	10926	10	0.127273	60.5067	CHEMBL3093061	O=C1Cc2cc(-c3nnc(NCc4ccccc4)o3)ccc2N1	6.11	0.197183	DBF4	N	N
O00519	Anandamide amidohydrolase	2166	100	0.126667	99.9937	CHEMBL1795470	O=C(Nc1ccc2c(c1)OCO2)c1cc(-c2ccc(-c3ccccc3)cc2)on1	4.24	0.301587	FAAH	Y	Y
O00750	Phosphatidylinositol-4-phosphate 3-kinase C2 domain-containing beta polypeptide	5287	10	0.126667	76.8281	CHEMBL1436585	c1nc(NCC2CCOC2)c2cc(-c3ccc4c(c3)OCO4)ccc2n1	6.39	0.257143	PIK3C2B	N	N
O15264	MAP kinase p38 delta	5603	10	0.126667	70.2471	CHEMBL526133	O=c1nc(-c2ccc3[nH]ncc3c2)cc(-c2ccccc2)[nH]1	5.6	0.241935	MAPK13	Y	Y
O96020	Cyclin-dependent kinase 2/cyclin E	9134	100	0.126667	56.5687	CHEMBL327629	CC(C)n1cnc2c(NCc3ccc4c(c3)OCO4)nc(N(CCO)CCO)nc21	6.1	0.2	CCNE2	Y	Y
P47870	GABA receptor beta-2 subunit	2561	100	0.126667	67.6389	CHEMBL3289482	CC(C)N(C(=O)c1cccc(-c2ccc3c(c2)OCO3)c1)C(C)C	4.26	0.375	GABRB2	Y	Y
Q9H773	dCTP pyrophosphatase 1	79077	10	0.126667	93.5987	CHEMBL4095068	c1ccc(-c2nnc3sc(-c4ccc5c(c4)OCO5)nn23)nc1	6.72	0.307692	DCTPP1	N	N
P19525	Interferon-induced, double-stranded RNA-activated protein kinase	5610	10	0.126653	81.1268	CHEMBL405759	Nc1cccc(-c2cc3c(Oc4cccc(O)c4)ncnc3[nH]2)c1	5.4	0.169014	EIF2AK2	Y	Y
Q96RR4	CaM-kinase kinase beta	10645	100	0.126479	67.7231	CHEMBL1998953	c1ccc(-c2c[nH]c3ncnc(N4CCCCC4)c23)cc1	5.9	0.171875	CAMKK2	Y	Y
P17252	Protein kinase C alpha	5578	100	0.125	64.819	CHEMBL120319	Clc1cccc(Nc2[nH]nc3ncnc(Nc4cccc(Br)c4)c23)c1	5.42	0.257576	PRKCA	Y	Y
P31749	Serine/threonine-protein kinase AKT	207	0.1	0.125	42.6017	CHEMBL227325	Cc1n[nH]c2ccc(-c3cncc(OC[C@@H](N)Cc4ccc5c(c4)OCO5)c3)cc12	7.38	0.25974	AKT1	Y	Y
Q15788	Nuclear receptor coactivator 1	8648	100	0.125	83.4138	CHEMBL1321356	Sc1nnc(-c2cccc(Br)c2)o1	5.13	0.34	NCOA1	Y	Y
Q14289	Protein tyrosine kinase 2 beta	2185	10	0.124917	77.7137	CHEMBL2207438	Cc1ccc(-n2nc(C(C)(C)C)cc2NC(=O)Nc2cc(-c3ccc4c(c3)OCCO4)[nH]n2)cc1	7.16	0.289474	PTK2B	Y	Y
P09619	Platelet-derived growth factor receptor beta	5159	10	0.124725	57.9482	CHEMBL3358973	O=c1[nH]cc(-c2c[nH]c3ccccc23)nc1-c1ccc2c(c1)OCO2	4.89	0.349206	PDGFRB	Y	Y
O95136	Sphingosine 1-phosphate receptor Edg-5	9294	10	0.123529	78.7505	CHEMBL1304582	Fc1ccc2[nH]c3c(N4CCN(Cc5ccc6c(c5)OCO6)CC4)ncnc3c2c1	6.09	0.220779	S1PR2	N	N
Q99571	P2X purinoceptor 4	5025	100	0.123529	66.8837	CHEMBL2180179	O=C1CN=C(c2cccc(Br)c2)c2oc3ccccc3c2N1	6.46	0.276923	P2RX4	Y	Y
O15229	Kynurenine 3-monooxygenase	8564	100	0.123077	55.3523	CHEMBL3407873	O=C(O)c1cc(-c2cccc(-c3ccccc3)c2)ncn1	5.67	0.189655	KMO	Y	Y
O76074	Phosphodiesterase 5A	8654	100	0.123077	53.1468	CHEMBL364091	Cc1nn(Cc2ccccc2)c(=O)c2nc(C)n3nc(-c4ccc5c(c4)OCO5)cc3c12	4.89	0.28	PDE5A	Y	Y
P31749	Serine/threonine-protein kinase AKT	207	1	0.123077	38.05	CHEMBL227325	Cc1n[nH]c2ccc(-c3cncc(OC[C@@H](N)Cc4ccc5c(c4)OCO5)c3)cc12	7.38	0.25974	AKT1	Y	Y
P33261	Cytochrome P450 2C19	1557	0.1	0.123077	85.1176	CHEMBL1356060	c1ncc(-c2ccc3c(c2)OCO3)c(NCCc2cnc[nH]2)n1	7.4	0.298507	CYP2C19	Y	Y
P54764	Ephrin type-A receptor 4	2043	10	0.123027	74.2995	CHEMBL1927263	Cc1ccccc1-c1nc2[nH]nc(N)c2c2c1CCCC2	5.7	0.132353	EPHA4	Y	Y
Q96PF2	Testis-specific serine/threonine-protein kinase 2	23617	10	0.122999	63.279	CHEMBL2004544	O=S(=O)(O)c1ccc(NCc2ccc3c(c2)OCO3)c2c(O)cccc12	6.1	0.242857	TSSK2	N	N
Q03405	Urokinase plasminogen activator surface receptor	5329	100	0.122727	92.823	CHEMBL2206697	Nc1c(-c2nc3ccccc3[nH]2)cc(-c2ccccc2)n1-c1cccc(Br)c1	10.92	0.214286	PLAUR	Y	Y
Q96D31	Calcium release-activated calcium channel protein 1	84876	10	0.122727	70.3565	CHEMBL4128571	O=C(Cc1ccccc1)N1N=C(c2cccc(Br)c2)CC1(O)C(F)(F)F	4.33	0.228571	ORAI1	N	N
Q9UBU7	Activator of S phase kinase DBF4	10926	0.1	0.122727	66.2734	CHEMBL3093059	Nc1n[nH]c2ccc(-c3nnc(NCc4ccccc4)o3)cc12	7.96	0.171429	DBF4	N	N
Q9HBH9	MAP kinase signal-integrating kinase 2	2872	1	0.122723	49.9133	CHEMBL1994074	Brc1ccc2[nH]nc(-c3ccccc3)c2c1	6.3	0.288462	MKNK2	Y	N
Q9H2X6	Homeodomain-interacting protein kinase 2	28996	0.1	0.122578	77.1403	CHEMBL1982400	c1ccc(Cn2cc(-c3ccc4[nH]nc(-c5ccccc5)c4c3)nn2)cc1	7.5	0.208955	HIPK2	Y	Y
P07437	Tubulin beta-5 chain	203068	1	0.122222	75.0529	CHEMBL381852	COc1cc(OC)cc(Oc2ncccc2-c2n[nH]c(Nc3ccc4c(c3)OCO4)n2)c1	8	0.253333	TUBB	Y	Y
P0DMS8	Adenosine A3 receptor		100	0.122222	52.4137	CHEMBL1650172	CC(=O)Nc1nc(-c2ccc3c(c2)OCO3)cc(-c2ccc3c(c2)OCO3)n1	7	0.363636	ADORA3	Y	Y
Q13509	Tubulin beta-3 chain	10381	1	0.122222	76.835	CHEMBL381852	COc1cc(OC)cc(Oc2ncccc2-c2n[nH]c(Nc3ccc4c(c3)OCO4)n2)c1	8	0.253333	TUBB3	N	Y
O15229	Kynurenine 3-monooxygenase	8564	0.1	0.121429	61.8029	CHEMBL3407901	O=C(O)c1cc(-c2cccc(F)c2)ncn1	9.52	0.183333	KMO	Y	Y
Q04206	Nuclear factor NF-kappa-B p65 subunit	5970	0.1	0.121429	57.9327	CHEMBL1370490	O=C(/C=C\\Nc1ccccc1Br)c1ccc2c(c1)OCO2	7.02	0.269841	RELA	N	N
Q16665	Hypoxia-inducible factor 1 alpha	3091	100	0.121393	67.6064	CHEMBL253429	Nc1ccc(NC(=O)Nc2cccc3c2C(=O)c2c-3n[nH]c2-c2ccc3c(c2)OCO3)cc1	6.67	0.306667	HIF1A	Y	Y
P50613	Cyclin-dependent kinase 7	1022	0.1	0.121216	75.2727	CHEMBL1944698	CN1C/C=C/CCOc2cccc(c2)-c2ccnc(n2)Nc2cccc(c2)C1	8.52	0.189873	CDK7	Y	Y
Q86V86	Serine/threonine-protein kinase PIM3	415116	100	0.120794	53.274	CHEMBL1966068	O=C1ON=C(c2ccc(Br)cc2)C1=Cc1ccc2c(c1)OCO2	5.1	0.35	PIM3	N	N
Q13464	Rho-associated protein kinase 1	6093	10	0.120759	57.7025	CHEMBL2004515	c1nc(-c2ccc3c(c2)OCO3)c2cc[nH]c2n1	6.4	0.363636	ROCK1	Y	Y
P17948	Vascular endothelial growth factor receptor 1	2321	1	0.120712	62.4875	CHEMBL1977134	Nc1c(-c2ccc(NC(=O)Nc3cccc(C(F)(F)F)c3)cc2)cnc2c(-c3ccc4c(c3)OCO4)cnn12	6.6	0.243902	FLT1	Y	Y
P51617	Interleukin-1 receptor-associated kinase 1	3654	10	0.120703	92.9127	CHEMBL1802358	O=C1NC(Nc2ccccc2)=N/C1=C\\c1ccc2c(c1)OCO2	6.03	0.257576	IRAK1	Y	Y
O96020	Cyclin-dependent kinase 2/cyclin E	9134	10	0.12	57.204	CHEMBL327629	CC(C)n1cnc2c(NCc3ccc4c(c3)OCO4)nc(N(CCO)CCO)nc21	6.1	0.2	CCNE2	Y	Y
P04350	Tubulin beta-4 chain	10382	1	0.12	72.3044	CHEMBL381852	COc1cc(OC)cc(Oc2ncccc2-c2n[nH]c(Nc3ccc4c(c3)OCO4)n2)c1	8	0.253333	TUBB4A	Y	Y
P14920	D-amino-acid oxidase	1610	10	0.12	54.7375	CHEMBL3785719	O=c1[nH]nc(SCc2ccc3c(c2)OCO3)nc1O	7.22	0.285714	DAO	Y	Y
P31644	GABA receptor alpha-5 subunit	2558	0.1	0.12	52.2273	CHEMBL197302	Brc1cccc(-c2cnnc(-c3ccccc3)c2)c1	8.1	0.307692	GABRA5	Y	Y
P33261	Cytochrome P450 2C19	1557	1	0.12	81.2358	CHEMBL1355139	c1ccc(CNc2ncncc2-c2ccc3c(c2)OCO3)cc1	6.3	0.322581	CYP2C19	Y	Y
Q06710	Paired box protein Pax-8	7849	100	0.12	99.931	CHEMBL1559529	O=C(Nc1cccc(C(=O)O)c1)Nc1ccc2c(c1)OCO2	5.29	0.271186	PAX8	N	N
Q3ZCM7	Tubulin	347688	1	0.12	73.7844	CHEMBL381852	COc1cc(OC)cc(Oc2ncccc2-c2n[nH]c(Nc3ccc4c(c3)OCO4)n2)c1	8	0.253333	TUBB8	N	Y
Q9UBF8	PI4-kinase beta subunit	5298	1	0.12	68.516	CHEMBL1436585	c1nc(NCC2CCOC2)c2cc(-c3ccc4c(c3)OCO4)ccc2n1	6.37	0.257143	PI4KB	Y	Y
Q9UQD0	Sodium channel protein type VIII alpha subunit	6334	10	0.12	94.4172	CHEMBL4096468	NC1(Cc2nc(-c3ccc(OC(F)(F)F)cc3)c[nH]2)COC1	4.34	0.171429	SCN8A	Y	Y
Q9Y5X4	Photoreceptor-specific nuclear receptor	10002	1	0.12	56.9336	CHEMBL1407788	Cc1nc2ccc(Br)cc2c(-c2ccccc2)c1C(=O)O	6	0.190476	NR2E3	N	N
Q02763	Tyrosine-protein kinase TIE-2	7010	10	0.119967	54.6673	CHEMBL4101918	Nc1n[nH]c2cccc(-c3ccc(NC(=O)C4(C(=O)Nc5ccc6c(c5)OCO6)CC4)cc3)c12	8.17	0.305556	TEK	N	N
P16591	Tyrosine-protein kinase FER	2241	10	0.119486	83.4191	CHEMBL1994074	Brc1ccc2[nH]nc(-c3ccccc3)c2c1	6.1	0.288462	FER	Y	Y
Q9H4B7	Tubulin beta-1 chain	81027	1	0.119048	79.7297	CHEMBL381852	COc1cc(OC)cc(Oc2ncccc2-c2n[nH]c(Nc3ccc4c(c3)OCO4)n2)c1	8	0.253333	TUBB1	N	Y
O00750	Phosphatidylinositol-4-phosphate 3-kinase C2 domain-containing beta polypeptide	5287	100	0.11875	79.2488	CHEMBL1436585	c1nc(NCC2CCOC2)c2cc(-c3ccc4c(c3)OCO4)ccc2n1	6.39	0.257143	PIK3C2B	N	N
P22694	cAMP-dependent protein kinase beta-1 catalytic subunit	5567	100	0.11875	65.3023	CHEMBL375509	CNCc1cccc(-c2ncnc3[nH]cnc23)c1	5.26	0.166667	PRKACB	N	N
Q9BVA1	Tubulin	347733	1	0.118688	77.0261	CHEMBL381852	COc1cc(OC)cc(Oc2ncccc2-c2n[nH]c(Nc3ccc4c(c3)OCO4)n2)c1	8	0.253333	TUBB2B	Y	Y
O00444	Serine/threonine-protein kinase PLK4	10733	10	0.118657	82.3492	CHEMBL1990346	Nc1n[nH]c2cccc(-c3ccc(Br)cc3)c12	5.7	0.25	PLK4	N	N
O15530	3-phosphoinositide dependent protein kinase-1	5170	10	0.118626	58.5609	CHEMBL2023197	O=C(Nc1cccc(Nc2nc(-c3ccc4c(c3)OCO4)c3nc[nH]c3n2)c1)N1CCCC1	6.55	0.285714	PDPK1	N	N
P45984	c-Jun N-terminal kinase 2	5601	100	0.11838	69.8785	CHEMBL2151191	C[C@@H]1[C@@H](c2ccc3c(c2)OCO3)O[C@H](c2ccc3c(c2)OCO3)[C@@H]1C	5.66	0.294118	MAPK9	Y	Y
O60427	Fatty acid desaturase 1	3992	10	0.118182	56.6891	CHEMBL3608797	Clc1cccc(Nc2n[nH]c3ccc(Br)cc23)c1	7.68	0.225806	FADS1	N	N
P17612	cAMP-dependent protein kinase alpha-catalytic subunit	5566	0.1	0.118182	76.8915	CHEMBL1971519	Nc1n[nH]c2cccc(-c3ccc(F)cc3)c12	7.1	0.186441	PRKACA	N	N
P35368	Alpha-1b adrenergic receptor	147	100	0.116667	53.5428	CHEMBL42139	c1cc2c(cc1NC1=NCCN1)OCCO2	5.62	0.224138	ADRA1B	Y	Y
Q9BUB5	MAP kinase-interacting serine/threonine-protein kinase MNK1	8569	100	0.116667	60.3795	CHEMBL1241462	c1cc(-c2cc(C3CCNCC3)n[nH]2)ccn1	6.19	0.245614	MKNK1	Y	N
Q9BUF5	Tubulin	84617	1	0.116667	74.7005	CHEMBL381852	COc1cc(OC)cc(Oc2ncccc2-c2n[nH]c(Nc3ccc4c(c3)OCO4)n2)c1	8	0.253333	TUBB6	Y	Y
P48729	Casein kinase I alpha	1452	1	0.116446	82.211	CHEMBL440084	NC(=O)c1ccc(-c2nc(-c3ccccn3)c(-c3ccc4c(c3)OCO4)[nH]2)cc1	7	0.304348	CSNK1A1	Y	N
P42681	Tyrosine-protein kinase TXK	7294	10	0.115771	83.8561	CHEMBL4095253	C=CS(=O)(=O)N1CCC[C@@H]1Cn1cc(-c2ccc3c(c2)OCO3)c2c(N)ncnc21	6.05	0.214286	TXK	N	N
O15264	MAP kinase p38 delta	5603	100	0.115385	86.6827	CHEMBL526133	O=c1nc(-c2ccc3[nH]ncc3c2)cc(-c2ccccc2)[nH]1	5.6	0.241935	MAPK13	Y	Y
P28472	GABA receptor beta-3 subunit	2562	1	0.115385	59.1427	CHEMBL197302	Brc1cccc(-c2cnnc(-c3ccccc3)c2)c1	8.12	0.307692	GABRB3	Y	Y
Q99683	Mitogen-activated protein kinase kinase kinase 5	4217	1	0.115385	34.5314	CHEMBL4217652	Nc1cccc(Nc2ncc3cc(-c4cn[nH]c4)ccc3n2)c1	6.22	0.152778	MAP3K5	Y	Y
P09769	Tyrosine-protein kinase FGR	2268	10	0.115222	77.0736	CHEMBL4095253	C=CS(=O)(=O)N1CCC[C@@H]1Cn1cc(-c2ccc3c(c2)OCO3)c2c(N)ncnc21	6.88	0.214286	FGR	Y	Y
Q13188	Serine/threonine-protein kinase MST2	6788	100	0.115163	72.2494	CHEMBL1994074	Brc1ccc2[nH]nc(-c3ccccc3)c2c1	5.1	0.288462	STK3	N	N
P15559	Quinone reductase 1)	1728	100	0.115094	69.9934	CHEMBL1287924	COc1cc(/C=C(\\C)c2ccc3c(c2)OCO3)cc(OC)c1OC	4.26	0.222222	NQO1	Y	Y
P05981	Serine protease hepsin	3249	10	0.115	74.7899	CHEMBL3928230	O=C1NC(=O)N(c2cccc(Br)c2)C(=O)/C1=C/c1c[nH]c2ccccc12	5.71	0.197183	HPN	N	N
P48730	Casein kinase I delta	1453	10	0.114758	68.1143	CHEMBL440084	NC(=O)c1ccc(-c2nc(-c3ccccn3)c(-c3ccc4c(c3)OCO4)[nH]2)cc1	6.77	0.304348	CSNK1D	N	N
Q13188	Serine/threonine-protein kinase MST2	6788	10	0.114751	81.5027	CHEMBL1994074	Brc1ccc2[nH]nc(-c3ccccc3)c2c1	5.1	0.288462	STK3	N	N
O00238	Bone morphogenetic protein receptor type-1B	658	10	0.114286	67.0837	CHEMBL223360	Cc1ccc(F)c(NC(=O)Nc2ccc(-c3cccc4[nH]nc(N)c34)cc2)c1	6.15	0.151899	BMPR1B	Y	N
O14746	Telomerase reverse transcriptase	7015	100	0.114286	83.5404	CHEMBL1917270	Brc1cccc(CSc2nnc(-c3ccc4c(c3)OCCO4)o2)c1	5.61	0.354839	TERT	Y	Y
P19838	Nuclear factor NF-kappa-B p105 subunit	4790	0.1	0.114286	54.4755	CHEMBL1370490	O=C(/C=C\\Nc1ccccc1Br)c1ccc2c(c1)OCO2	7.02	0.269841	NFKB1	N	N
P42262	Glutamate receptor ionotropic, AMPA 2	2891	100	0.114286	65.9373	CHEMBL275006	CC1=NN=C(c2ccc(N)cc2)c2cc3c(cc2C1)OCO3	5.4	0.241935	GRIA2	Y	Y
P54829	Tyrosine-protein phosphatase non-receptor type 5	84867	100	0.114286	80.8858	CHEMBL1506021	SC1=NC(C23CC4CC(CC(C4)C2)C3)=CC(c2ccc3c(c2)OCO3)N1	4.25	0.238806	PTPN5	N	N
P68371	Tubulin beta-2 chain	10383	0.1	0.114286	63.5294	CHEMBL381852	COc1cc(OC)cc(Oc2ncccc2-c2n[nH]c(Nc3ccc4c(c3)OCO4)n2)c1	8	0.253333	TUBB4B	Y	Y
P68371	Tubulin beta-2 chain	10383	1	0.114286	73.1501	CHEMBL381852	COc1cc(OC)cc(Oc2ncccc2-c2n[nH]c(Nc3ccc4c(c3)OCO4)n2)c1	8	0.253333	TUBB4B	Y	Y
Q15761	Neuropeptide Y receptor type 5	4889	0.1	0.114286	64.4564	CHEMBL494398	Fc1ccc(C2(c3ccc(F)cc3)CNC(c3cccc(Br)c3)=N2)cc1	8.32	0.288136	NPY5R	N	Y
Q9GZU7	Carboxy-terminal domain RNA polymerase II polypeptide A small phosphatase 1	58190	100	0.114286	82.3915	CHEMBL1973855	O=C(N/N=C/c1ccc(F)cc1)c1cc(-c2ccc3c(c2)OCO3)[nH]n1	5.01	0.384615	CTDSP1	N	N
Q9UBE0	SUMO-activating enzyme subunit 1	10055	100	0.114286	84.0396	CHEMBL1977596	Sc1nnc(-c2cc(-c3ccccc3)[nH]n2)n1/N=C/c1ccc(Br)s1	5.16	0.275362	SAE1	N	N
Q7L7X3	Serine/threonine-protein kinase TAO1	57551	10	0.114229	89.7415	CHEMBL1802358	O=C1NC(Nc2ccccc2)=N/C1=C\\c1ccc2c(c1)OCO2	5.77	0.257576	TAOK1	N	Y
Q9HBH9	MAP kinase signal-integrating kinase 2	2872	10	0.113817	57.8996	CHEMBL1994074	Brc1ccc2[nH]nc(-c3ccccc3)c2c1	6.3	0.288462	MKNK2	Y	N
P05164	Myeloperoxidase	4353	0.1	0.113636	71.7681	CHEMBL490	Fc1ccc([C@@H]2CCNC[C@H]2COc2ccc3c(c2)OCO3)cc1	7.7	0.214286	MPO	Y	Y
P05981	Serine protease hepsin	3249	1	0.113636	74.5826	CHEMBL3632758	N=C(N)c1ccc2[nH]c(-c3cccc(N4CCCCC4)n3)cc2c1	6.22	0.150685	HPN	N	N
P57078	Receptor-interacting serine/threonine-protein kinase 4		1	0.113636	53.907	CHEMBL230011	Nc1nc(N)c2nc(-c3cccc(O)c3)c(-c3cccc(O)c3)nc2n1	7.01	0.142857	NA	N	N
Q13698	Voltage-gated L-type calcium channel alpha-1S subunit	779	1	0.113636	67.8537	CHEMBL4074268	CCOC(=O)C1=C(C)NC(C)=C(C(=O)OCC)C1c1c(-c2cccc(Br)c2)noc1C	6.68	0.239437	CACNA1S	N	N
O60240	Perilipin-1	5346	100	0.113601	78.6398	CHEMBL1519501	O=C(/C=C/c1ccc2c(c1)OCO2)c1ccccn1	5.16	0.258065	PLIN1	N	Y
P34949	Mannose-6-phosphate isomerase	4351	100	0.113333	75	CHEMBL1334768	Sc1n[nH]c(-c2cccc(Br)c2)n1	5.21	0.36	MPI	Y	Y
P47869	GABA receptor alpha-2 subunit	2555	100	0.113333	80.3774	CHEMBL3289195	CCCN(CCC)C(=O)/C=C/C=C/c1ccc2c(c1)OCO2	4.58	0.212121	GABRA2	Y	Y
Q9UBS0	Ribosomal protein S6 kinase 2	6199	1	0.113333	43.7315	CHEMBL3889534	Cl.FC(F)(F)c1cccc(-c2c[nH]c(C3CCN(c4ncnc5[nH]ncc45)CC3)n2)c1	7.53	0.168675	RPS6KB2	N	N
Q86V86	Serine/threonine-protein kinase PIM3	415116	10	0.1133	56.2429	CHEMBL1966068	O=C1ON=C(c2ccc(Br)cc2)C1=Cc1ccc2c(c1)OCO2	5.1	0.35	PIM3	N	N
P40763	Signal transducer and activator of transcription 3	6774	10	0.113267	78.4512	CHEMBL1425853	c1ccc(C2=Nn3c(nnc3-c3cc(-c4ccccc4)[nH]n3)SC2)cc1	4.57	0.290323	STAT3	Y	Y
O15530	3-phosphoinositide dependent protein kinase-1	5170	100	0.113129	61.1941	CHEMBL2023197	O=C(Nc1cccc(Nc2nc(-c3ccc4c(c3)OCO4)c3nc[nH]c3n2)c1)N1CCCC1	6.55	0.285714	PDPK1	N	N
P48730	Casein kinase I delta	1453	1	0.11296	64.9351	CHEMBL440084	NC(=O)c1ccc(-c2nc(-c3ccccn3)c(-c3ccc4c(c3)OCO4)[nH]2)cc1	6.77	0.304348	CSNK1D	N	N
Q06418	Tyrosine-protein kinase receptor TYRO3	7301	10	0.112709	78.5463	CHEMBL2004515	c1nc(-c2ccc3c(c2)OCO3)c2cc[nH]c2n1	4.8	0.363636	TYRO3	N	N
O75762	Transient receptor potential cation channel subfamily A member 1	8989	1	0.1125	89.9515	CHEMBL3939108	CC(C)(C)Nc1c(-c2cccc(Br)c2)nc2ccc(C(F)(F)F)cn12	6.58	0.235294	TRPA1	Y	Y
P14635	Cyclin-dependent kinase 1/cyclin B1	891	100	0.1125	62.0068	CHEMBL77211	Brc1ccc(-c2cc3[nH]ccnc-3n2)cc1	5.4	0.277778	CCNB1	N	N
P42261	Glutamate receptor ionotropic, AMPA 1	2890	10	0.1125	76.7336	CHEMBL4206704	Cc1cccc(C)c1-c1ccc2c(c1)CC(=O)N2	6.4	0.20339	GRIA1	Y	Y
Q9Y6Q9	Nuclear receptor coactivator 3	8202	10	0.1125	83.6462	CHEMBL1426930	N#Cc1ccc(-c2ccc3c(c2)OCO3)nc1SCC(=O)OCc1ccccc1	4.69	0.283784	NCOA3	N	N
P49674	Casein kinase I epsilon	1454 102800317	100	0.112439	52.1899	CHEMBL440084	NC(=O)c1ccc(-c2nc(-c3ccccn3)c(-c3ccc4c(c3)OCO4)[nH]2)cc1	6.58	0.304348	CSNK1E	N	N
P49674	Casein kinase I epsilon	1454 102800317	100	0.112439	52.1899	CHEMBL440084	NC(=O)c1ccc(-c2nc(-c3ccccn3)c(-c3ccc4c(c3)OCO4)[nH]2)cc1	6.58	0.304348	TPTEP2-CSNK1E	N	N
Q8IXJ6	NAD-dependent deacetylase sirtuin 2	22933	100	0.112319	70.8756	CHEMBL3105182	CCOC(=O)c1ccc2c(c1)nc(-c1ccc3c(c1)OCO3)n2CCO	4.25	0.246575	SIRT2	Y	Y
P24864	Cyclin-dependent kinase 2/cyclin E1	898	10	0.111765	56.5944	CHEMBL1947158	O=C1CC/C=C\\COc2cccc(c2)-c2ccnc(n2)Nc2cccc(c2)N1	5.58	0.205479	CCNE1	N	N
Q13936	Voltage-gated L-type calcium channel alpha-1C subunit	775	100	0.111765	84.6041	CHEMBL4074268	CCOC(=O)C1=C(C)NC(C)=C(C(=O)OCC)C1c1c(-c2cccc(Br)c2)noc1C	6.68	0.239437	CACNA1C	Y	Y
Q9UQB9	Serine/threonine-protein kinase Aurora-C	6795	10	0.111704	83.7316	CHEMBL409450	O=C1Nc2cc(Br)ccc2/C1=C1/Nc2ccccc2/C1=N\\O	6.7	0.161765	AURKC	N	N
P11712	Cytochrome P450 2C9	1559	10	0.111111	80.717	CHEMBL1357429	c1cncc(CNc2cc(-c3ccc4c(c3)OCO4)ncn2)c1	6.5	0.349206	CYP2C9	Y	Y
P23975	Norepinephrine transporter	6530	10	0.111111	59.1822	CHEMBL6731	CC(N)Cc1ccc2c(c1)OCO2	6.58	0.288462	SLC6A2	Y	Y
P27338	Monoamine oxidase B	4129	100	0.111111	99.9969	CHEMBL3402190	Brc1cccc(COc2ccc3c(c2)OCO3)c1	6.79	0.396226	MAOB	Y	Y
P63092	Guanine nucleotide-binding protein G(s), subunit alpha	2778	100	0.111111	80.4499	CHEMBL1488092	O=C(O)c1cc(-c2ccc3c(c2)OCO3)nc2ccc(Br)cc12	active	0.421053	GNAS	Y	Y
Q6W5P4	Neuropeptide S receptor	387129	100	0.111111	80.6066	CHEMBL1488092	O=C(O)c1cc(-c2ccc3c(c2)OCO3)nc2ccc(Br)cc12	Active	0.421053	NPSR1	N	N
P30530	Tyrosine-protein kinase receptor UFO	558	10	0.110676	75.7926	CHEMBL1993243	CNC(=O)C=Cc1cnc(N)c2c(-c3ccc4c(c3)OCO4)csc12	6	0.24	AXL	N	N
Q13557	CaM kinase II delta	817	1	0.110049	81.3231	CHEMBL1992634	Brc1cnc2[nH]cc(-c3ccccc3)c2c1	6.5	0.22807	CAMK2D	N	N
Q01959	Dopamine transporter	6531	1	0.11	35.4878	CHEMBL6731	CC(N)Cc1ccc2c(c1)OCO2	6.05	0.288462	SLC6A3	Y	Y
Q13698	Voltage-gated L-type calcium channel alpha-1S subunit	779	100	0.11	96.1574	CHEMBL4074268	CCOC(=O)C1=C(C)NC(C)=C(C(=O)OCC)C1c1c(-c2cccc(Br)c2)noc1C	6.68	0.239437	CACNA1S	N	N
Q02763	Tyrosine-protein kinase TIE-2	7010	1	0.109524	57.4182	CHEMBL4101918	Nc1n[nH]c2cccc(-c3ccc(NC(=O)C4(C(=O)Nc5ccc6c(c5)OCO6)CC4)cc3)c12	8.17	0.305556	TEK	N	N
P00519	Tyrosine-protein kinase ABL	25	100	0.109091	42.113	CHEMBL2004515	c1nc(-c2ccc3c(c2)OCO3)c2cc[nH]c2n1	5.1	0.363636	ABL1	Y	Y
P11766	Alcohol dehydrogenase class III	128	1	0.109091	56.4079	CHEMBL4291042	CCc1cc(-n2ccnc2)ccc1-c1ccc(-c2nnn[nH]2)cc1	8.21	0.135135	ADH5	N	N
P12259	Coagulation factor V	2153	100	0.109091	95.0642	CHEMBL1162108	CC1=NN(c2ccc(Br)cc2)C(=O)/C1=C/c1ccc(-c2cccc(C(=O)O)c2)o1	5.74	0.177215	F5	Y	Y
P43250	G protein-coupled receptor kinase 6	2870	100	0.109091	79.1396	CHEMBL3716327	N#CC1=C(N)Oc2cc(N)ccc2C1c1cc2cc3c(cc2nc1Cl)OCO3	5.19	0.189189	GRK6	Y	Y
Q8NEV1	Casein kinase 2_UNCURATED	283106	10	0.109091	92.2091	CHEMBL373937	Brc1c(Br)c(Br)c2[nH]cnc2c1Br	6.03	0.156863	CSNK2A3	N	N
Q8NEV1	Casein kinase 2_UNCURATED	283106	100	0.109091	92.2091	CHEMBL373937	Brc1c(Br)c(Br)c2[nH]cnc2c1Br	6.03	0.156863	CSNK2A3	N	N
Q8TBX8	Phosphatidylinositol-5-phosphate 4-kinase type-2 gamma	79837	100	0.109091	71.2052	CHEMBL1436585	c1nc(NCC2CCOC2)c2cc(-c3ccc4c(c3)OCO4)ccc2n1	6.51	0.257143	PIP4K2C	N	N
Q9NQS7	Aurora kinase B/Inner centromere protein	3619	1	0.109091	71.7996	CHEMBL1090670	CN(C)Cc1cccc(-c2cc3c(-c4cnn(C)c4)ccnc3[nH]2)c1	8.24	0.171053	INCENP	N	N
Q9UQD0	Sodium channel protein type VIII alpha subunit	6334	1	0.109091	94.4664	CHEMBL3979498	COc1cc(-c2cccc(C(F)(F)F)c2)ccc1-n1c(=O)ccc2cc(S(=O)(=O)Nc3ncccn3)ccc21	6.19	0.10989	SCN8A	Y	Y
Q9Y6M4	Casein kinase I isoform gamma-3	1456	0.1	0.109078	49.6063	CHEMBL1999931	O=C(Nc1n[nH]c2ccc(-c3cn(Cc4ccccc4)nn3)cc12)c1ccccc1	8.1	0.166667	CSNK1G3	N	N
P05164	Myeloperoxidase	4353	100	0.109046	80.0085	CHEMBL490	Fc1ccc([C@@H]2CCNC[C@H]2COc2ccc3c(c2)OCO3)cc1	7.7	0.214286	MPO	Y	Y
P09923	Intestinal alkaline phosphatase	248	10	0.108333	85.2919	CHEMBL1974613	O=C(N/N=C/c1ccccc1O)c1cc(-c2ccc3c(c2)OCO3)[nH]n1	5.22	0.40625	ALPI	N	N
P24387	Corticotropin-releasing factor-binding protein	1393	100	0.108333	82.7202	CHEMBL1374927	N#C/C(=C\\C=C\\c1ccccc1)c1nc(-c2ccc3c(c2)OCO3)cs1	5.04	0.304348	CRHBP	Y	Y
P55212	Caspase-6	839	100	0.108333	69.1288	CHEMBL1882729	O=C(Nc1c(-c2ccc3c(c2)OCO3)n[nH]c1O)c1ccccc1	4.32	0.354839	CASP6	Y	Y
Q7L7X3	Serine/threonine-protein kinase TAO1	57551	100	0.108015	75.4088	CHEMBL1802358	O=C1NC(Nc2ccccc2)=N/C1=C\\c1ccc2c(c1)OCO2	5.77	0.257576	TAOK1	N	Y
P30281	G1/S-specific cyclin D3	896	100	0.107692	43.6937	CHEMBL3930293	C(=C/c1n[nH]c2cc(-c3ccncc3)ccc12)\\c1ccc2c(c1)OCO2	5.96	0.3125	CCND3	N	N
P40763	Signal transducer and activator of transcription 3	6774	100	0.107692	76.0502	CHEMBL1425853	c1ccc(C2=Nn3c(nnc3-c3cc(-c4ccccc4)[nH]n3)SC2)cc1	4.57	0.290323	STAT3	Y	Y
P78396	Cyclin-dependent kinase 2/cyclin A	8900	0.1	0.107692	57.7971	CHEMBL1947162	C1=C/CNCc2cccc(c2)Nc2nccc(n2)-c2cccc(c2)OCC/1	7.68	0.197368	CCNA1	N	N
Q9UBS0	Ribosomal protein S6 kinase 2	6199	10	0.107692	52.4462	CHEMBL189940	c1csc(-c2nc3cc4c(cc3nc2-c2cccs2)OCO4)c1	4.54	0.254545	RPS6KB2	N	N
P36544	Neuronal acetylcholine receptor protein alpha-7 subunit	89832 1139	100	0.107545	83.4362	CHEMBL1210643	O=C(Cc1nc(-c2ccc3c(c2)OCO3)c2ccccc2n1)NC1Cc2ccccc2C1	7.6	0.263889	CHRFAM7A	Y	Y
P36544	Neuronal acetylcholine receptor protein alpha-7 subunit	89832 1139	100	0.107545	83.4362	CHEMBL1210643	O=C(Cc1nc(-c2ccc3c(c2)OCO3)c2ccccc2n1)NC1Cc2ccccc2C1	7.6	0.263889	CHRNA7	Y	Y
P17612	cAMP-dependent protein kinase alpha-catalytic subunit	5566	10	0.107541	60.9364	CHEMBL2004515	c1nc(-c2ccc3c(c2)OCO3)c2cc[nH]c2n1	5.8	0.363636	PRKACA	N	N
P36888	Tyrosine-protein kinase receptor FLT3	2322	1	0.107465	62.3338	CHEMBL1994074	Brc1ccc2[nH]nc(-c3ccccc3)c2c1	7	0.288462	FLT3	N	N
P05164	Myeloperoxidase	4353	1	0.107143	73.3542	CHEMBL490	Fc1ccc([C@@H]2CCNC[C@H]2COc2ccc3c(c2)OCO3)cc1	7.7	0.214286	MPO	Y	Y
P54760	Ephrin type-B receptor 4	2050	0.1	0.107143	44.3991	CHEMBL4101918	Nc1n[nH]c2cccc(-c3ccc(NC(=O)C4(C(=O)Nc5ccc6c(c5)OCO6)CC4)cc3)c12	8.9	0.305556	EPHB4	Y	Y
P55263	Adenosine kinase	132	0.1	0.107143	42.8355	CHEMBL183535	Brc1cccc(-c2[nH]nc3ncnc(C#Cc4ccc(N5CCOCC5)nc4)c23)c1	7.66	0.266667	ADK	Y	Y
Q02156	Protein kinase C epsilon	5581	10	0.107143	67.6956	CHEMBL3261357	O=C1NC(=O)N(Cc2ccccc2)C(=O)/C1=C\\c1ccc2c(c1)OCO2	4.54	0.235294	PRKCE	Y	Y
Q15149	Plectin	5339	100	0.107143	83.3952	CHEMBL1536144	Cc1cc(C)n2ncc(C(=O)Nc3ccc4c(c3)OCO4)c2n1	4.37	0.211268	PLEC	Y	Y
Q16620	Neurotrophic tyrosine kinase receptor type 2	4915	10	0.106721	77.3067	CHEMBL2004515	c1nc(-c2ccc3c(c2)OCO3)c2cc[nH]c2n1	5.5	0.363636	NTRK2	Y	Y
O14684	Prostaglandin E synthase	9536	100	0.106667	62.5807	CHEMBL4292383	O=C(O)c1ccc(N(Cc2ccc3c(c2)OCO3)S(=O)(=O)c2ccc(-c3ccccc3)cc2)cc1	5.72	0.257143	PTGES	Y	Y
P15538	Cytochrome P450 11B1	1584	0.1	0.106667	46.4603	CHEMBL3397600	O=C1COc2cc(-c3cncc4ccccc34)ccc2N1	7.55	0.227273	CYP11B1	N	N
P23975	Norepinephrine transporter	6530	0.1	0.106667	60.5708	CHEMBL411033	NC[C@@H]1C[C@@]1(C(=O)C1NCc2ccccc21)c1ccc2c(c1)OCO2	7.7	0.232877	SLC6A2	Y	Y
P31644	GABA receptor alpha-5 subunit	2558	1	0.106667	46.878	CHEMBL197302	Brc1cccc(-c2cnnc(-c3ccccc3)c2)c1	8.1	0.307692	GABRA5	Y	Y
P47869	GABA receptor alpha-2 subunit	2555	10	0.106667	58.008	CHEMBL3289195	CCCN(CCC)C(=O)/C=C/C=C/c1ccc2c(c1)OCO2	4.58	0.212121	GABRA2	Y	Y
Q01064	Phosphodiesterase 1B	5153	1	0.106667	64.7793	CHEMBL427505	O=C1Nc2c(Cl)cc(-c3cccc(C(=O)O)c3)cc2C2(CCCCC2)N1	6.15	0.164384	PDE1B	N	N
Q8WXD0	Relaxin receptor 2	122042	100	0.106667	84.0791	CHEMBL3718470	O=C(Nc1ccccc1C(=O)Nc1cccc(C(F)(F)F)c1)c1ccc2c(c1)OCO2	5.48	0.239437	RXFP2	N	N
Q96RR4	CaM-kinase kinase beta	10645	1	0.106667	61.0028	CHEMBL4127977	CS(=O)(=O)Nc1cccc(-c2cc3c(-c4ccc(C(N)=O)cc4)ccnc3[nH]2)c1	7.9	0.171053	CAMKK2	Y	Y
Q9H2K2	Tankyrase-2	80351	1	0.106667	62.0612	CHEMBL3589285	CN1CCCc2c1cc(-c1ccc(Br)cc1)[nH]c2=O	6.37	0.203125	TNKS2	N	N
Q9UK32	Ribosomal protein S6 kinase alpha 6	27330	1	0.106667	64.3555	CHEMBL3889534	Cl.FC(F)(F)c1cccc(-c2c[nH]c(C3CCN(c4ncnc5[nH]ncc45)CC3)n2)c1	7.53	0.168675	RPS6KA6	N	N
Q9Y5Y9	Sodium channel protein type X alpha subunit	6336	1	0.106667	78.1327	CHEMBL4096468	NC1(Cc2nc(-c3ccc(OC(F)(F)F)cc3)c[nH]2)COC1	7.33	0.171429	SCN10A	Y	Y
Q9UM73	ALK tyrosine kinase receptor	238	10	0.106268	55.4407	CHEMBL2004515	c1nc(-c2ccc3c(c2)OCO3)c2cc[nH]c2n1	5.3	0.363636	ALK	Y	Y
P11274	Breakpoint cluster region protein	613	0.1	0.10625	69.9389	CHEMBL3613506	O=C(c1ccc(Br)cc1)N1CCN(C(=O)c2ccc(-c3cccs3)cc2)CC1	7.14	0.174603	BCR	Y	Y
P13569	Cystic fibrosis transmembrane conductance regulator	1080	0.1	0.10625	55.4307	CHEMBL4164907	O=C(c1ccccc1)c1sc(NC(=O)C2(c3ccc4c(c3)OCO4)CC2)nc1-c1ccccc1	7.06	0.256757	CFTR	Y	Y
Q02156	Protein kinase C epsilon	5581	1	0.10625	66.7596	CHEMBL3356472	C[C@@H]1C(=O)NN=C2COc3cc(-c4ccccc4)c(NC4CNC4)cc3N21	6.34	0.175	PRKCE	Y	Y
Q13370	Phosphodiesterase 3B	5140	10	0.10625	65.7946	CHEMBL91014	O=C(CCCOc1ccc2[nH]c3nc(O)nc-3cc2c1)N1CCN(Cc2ccc3c(c2)OCO3)CC1	9.05	0.209302	PDE3B	N	N
Q9NQS7	Aurora kinase B/Inner centromere protein	3619	100	0.10625	66.3871	CHEMBL1090670	CN(C)Cc1cccc(-c2cc3c(-c4cnn(C)c4)ccnc3[nH]2)c1	8.24	0.171053	INCENP	N	N
Q9UBS0	Ribosomal protein S6 kinase 2	6199	100	0.10625	56.0194	CHEMBL189940	c1csc(-c2nc3cc4c(cc3nc2-c2cccs2)OCO4)c1	4.54	0.254545	RPS6KB2	N	N
Q9Y239	Nucleotide-binding oligomerization domain-containing protein 1	10392	100	0.10625	78.298	CHEMBL1733271	O=C(NC1CCCc2c1cnn2-c1ccccc1F)c1cc(-c2ccccc2)n[nH]1	4.77	0.21519	NOD1	N	N
P24385	G1/S-specific cyclin D1	595	100	0.106219	53.9965	CHEMBL3930293	C(=C/c1n[nH]c2cc(-c3ccncc3)ccc12)\\c1ccc2c(c1)OCO2	5.96	0.3125	CCND1	N	N
P45984	c-Jun N-terminal kinase 2	5601	1	0.106015	69.1123	CHEMBL1994074	Brc1ccc2[nH]nc(-c3ccccc3)c2c1	6.2	0.288462	MAPK9	Y	Y
O60427	Fatty acid desaturase 1	3992	100	0.105882	56.8981	CHEMBL3608797	Clc1cccc(Nc2n[nH]c3ccc(Br)cc23)c1	7.68	0.225806	FADS1	N	N
O95551	Tyrosyl-DNA phosphodiesterase 2	51567	10	0.105882	67.2373	CHEMBL1882729	O=C(Nc1c(-c2ccc3c(c2)OCO3)n[nH]c1O)c1ccccc1	5.03	0.354839	TDP2	Y	N
Q9BUB5	MAP kinase-interacting serine/threonine-protein kinase MNK1	8569	1	0.105882	62.4747	CHEMBL1241462	c1cc(-c2cc(C3CCNCC3)n[nH]2)ccn1	6.19	0.245614	MKNK1	Y	N
Q15375	Ephrin type-A receptor 7	2045	10	0.105837	76.1165	CHEMBL223360	Cc1ccc(F)c(NC(=O)Nc2ccc(-c3cccc4[nH]nc(N)c34)cc2)c1	6.96	0.151899	EPHA7	N	N
Q9UQM7	CaM kinase II alpha	815	100	0.105782	67.664	CHEMBL2004515	c1nc(-c2ccc3c(c2)OCO3)c2cc[nH]c2n1	5	0.363636	CAMK2A	Y	Y
P30926	Neuronal acetylcholine receptor; alpha3/beta4	1143	100	0.105773	68.8571	CHEMBL3759225	Brc1cccc(C2=NCCCC2)c1	7.53	0.313725	CHRNB4	N	N
P32297	Neuronal acetylcholine receptor subunit alpha-3	1136	10	0.105767	63.0375	CHEMBL3759225	Brc1cccc(C2=NCCCC2)c1	7.53	0.313725	CHRNA3	N	N
P48730	Casein kinase I delta	1453	100	0.105608	66.2942	CHEMBL440084	NC(=O)c1ccc(-c2nc(-c3ccccn3)c(-c3ccc4c(c3)OCO4)[nH]2)cc1	6.77	0.304348	CSNK1D	N	N
P49137	MAP kinase-activated protein kinase 2	9261	10	0.105282	71.874	CHEMBL1738702	O=C1NCC2(CCNCC2)c2[nH]c(-c3ccnc(-c4ccc5c(c4)OCO5)n3)cc21	8.4	0.295775	MAPKAPK2	Y	Y
Q15375	Ephrin type-A receptor 7	2045	100	0.105255	77.623	CHEMBL223360	Cc1ccc(F)c(NC(=O)Nc2ccc(-c3cccc4[nH]nc(N)c34)cc2)c1	6.96	0.151899	EPHA7	N	N
P30926	Neuronal acetylcholine receptor; alpha3/beta4	1143	10	0.105211	85.4858	CHEMBL3759225	Brc1cccc(C2=NCCCC2)c1	7.53	0.313725	CHRNB4	N	N
Q9H2G2	Serine/threonine-protein kinase 2	9748	100	0.105201	79.1692	CHEMBL1994074	Brc1ccc2[nH]nc(-c3ccccc3)c2c1	5.1	0.288462	SLK	N	N
Q13464	Rho-associated protein kinase 1	6093	1	0.105104	59.9573	CHEMBL2004515	c1nc(-c2ccc3c(c2)OCO3)c2cc[nH]c2n1	6.4	0.363636	ROCK1	Y	Y
P53350	Serine/threonine-protein kinase PLK1	5347	10	0.105	65.1534	CHEMBL1477057	c1cn2cc(-c3ccc4c(c3)OCO4)nc2s1	active	0.357143	PLK1	Y	Y
P50579	Methionine aminopeptidase 2	10988	0.1	0.104545	52.6487	CHEMBL382312	Brc1cccc(-c2c[nH]nn2)c1	8.4	0.375	METAP2	N	N
O14980	Exportin-1	7514	100	0.1	51.2891	CHEMBL3919410	O=C(/C=C\\n1cnc(-c2cccc(Cl)c2)n1)OCc1cnc[nH]1	6	0.148148	XPO1	N	N
O60427	Fatty acid desaturase 1	3992	0.1	0.1	37.5855	CHEMBL3608797	Clc1cccc(Nc2n[nH]c3ccc(Br)cc23)c1	7.68	0.225806	FADS1	N	N
O60563	Cyclin T1	904	10	0.1	77.4468	CHEMBL1802358	O=C1NC(Nc2ccccc2)=N/C1=C\\c1ccc2c(c1)OCO2	4.75	0.257576	CCNT1	Y	Y
O94782	Ubiquitin carboxyl-terminal hydrolase 1	7398	100	0.1	70.6491	CHEMBL1554579	c1cn(-c2cc(-c3ccc4c(c3)OCO4)ncn2)cn1	active	0.338983	USP1	N	N
O94925	Glutaminase kidney isoform, mitochondrial	2744	100	0.1	73.4894	CHEMBL2130953	CC(C)(C)NC(=S)N1CCC2CC1c1cc(-c3ccc4c(c3)OCO4)ccc12	active	0.253521	GLS	Y	Y
O95136	Sphingosine 1-phosphate receptor Edg-5	9294	100	0.1	77.6795	CHEMBL1304582	Fc1ccc2[nH]c3c(N4CCN(Cc5ccc6c(c5)OCO6)CC4)ncnc3c2c1	6.09	0.220779	S1PR2	N	N
O96020	Cyclin-dependent kinase 2/cyclin E	9134	0.1	0.1	65.4083	CHEMBL1257670	Cc1[nH]nc2c1N=C(c1ccccc1)c1cc(F)ccc1N2	7.03	0.161765	CCNE2	Y	Y
P01215	Glycoprotein hormones alpha chain	1081	100	0.1	78.2555	CHEMBL1901248	COC(=O)Cc1c(O)ccn(Cc2ccc3c(c2)OCO3)c1=O	active	0.194444	CGA	N	N
P04233	HLA-DR antigens-associated invariant chain	972	10	0.1	93.7319	CHEMBL497801	O=C(O)c1cccc(-c2cc[nH]n2)c1	4.82	0.236364	CD74	Y	Y
P04350	Tubulin beta-4 chain	10382	0.1	0.1	89.7059	CHEMBL381852	COc1cc(OC)cc(Oc2ncccc2-c2n[nH]c(Nc3ccc4c(c3)OCO4)n2)c1	8	0.253333	TUBB4A	Y	Y
P07900	Heat shock protein HSP 90-alpha	3320	100	0.1	62.2104	CHEMBL1448722	Cc1ccc(O)c(-c2cc(-c3cccc(Br)c3)[nH]n2)c1	5.52	0.471698	HSP90AA1	N	Y
P08908	Serotonin 1a (5-HT1a) receptor	3350	100	0.1	30.6616	CHEMBL78241	c1ccc(-c2cccc(CN3CCN(c4cccc5c4OCO5)CC3)c2)cc1	7.82	0.265625	HTR1A	Y	Y
P10586	Receptor-type tyrosine-protein phosphatase F (LAR)	5792	100	0.1	71.4167	CHEMBL1242826	O=C(O)c1cccc2c1oc1ccc(-c3csc(-c4cccc(I)c4)n3)cc12	5.68	0.168831	PTPRF	N	N
P10635	Cytochrome P450 2D6	1565	0.1	0.1	82.1101	CHEMBL1558939	O=C(Nc1cccc(-c2nc3ccccc3s2)c1)c1ccc2c(c1)OCO2	7	0.289855	CYP2D6	Y	Y
P10636	Microtubule-associated protein tau	4137	0.1	0.1	50.956	CHEMBL2152858	N#Cc1cccc(-c2ccc(C(=O)NCCc3c[nH]c4ccc(Cl)cc34)cc2)c1	7.62	0.148148	MAPT	Y	Y
P11274	Breakpoint cluster region protein	613	10	0.1	56.8561	CHEMBL370800	CN1CCN(Cc2ccc(NC(=O)c3cc(-c4ccc5c(c4)OCO5)cnc3O)cc2)CC1	4.89	0.246753	BCR	Y	Y
P14618	Pyruvate kinase isozymes M1/M2	5315	100	0.1	67.239	CHEMBL1387610	c1ccc(-c2noc(-c3ccc4c(c3)OCO4)n2)nc1	Active	0.375	PKM	Y	Y
P14635	Cyclin-dependent kinase 1/cyclin B1	891	10	0.1	63.9714	CHEMBL77211	Brc1ccc(-c2cc3[nH]ccnc-3n2)cc1	5.4	0.277778	CCNB1	N	N
P16083	Quinone reductase 2	4835	0.1	0.1	67.4654	CHEMBL3769656	CC(=O)O.N=C(N)c1ccc(-c2ccc(-c3cccc(F)c3)o2)cc1	7.01	0.147059	NQO2	Y	Y
P16499	Phosphodiesterase 6A	5145	100	0.1	93.1837	CHEMBL4099219	O=c1c2ccccc2oc2c(Cc3ccc4c(c3)OCO4)[nH]c(-c3nccs3)c12	7.24	0.21519	PDE6A	N	N
P19784	Casein kinase II alpha (prime)	1459	0.1	0.1	80.2139	CHEMBL2087025	COc1ccc(C(=O)Nc2cc(-c3ccc(C(=O)O)cc3)[nH]n2)cc1	7.2	0.19403	CSNK2A2	N	N
P22694	cAMP-dependent protein kinase beta-1 catalytic subunit	5567	10	0.1	62.6404	CHEMBL375509	CNCc1cccc(-c2ncnc3[nH]cnc23)c1	5.26	0.166667	PRKACB	N	N
P23443	Ribosomal protein S6 kinase 1	6198	100	0.1	45.6553	CHEMBL3675367	NC(=O)c1cccc2c(NCc3ccc4c(c3)OCO4)ccnc12	6.15	0.26087	RPS6KB1	Y	Y
P24864	Cyclin-dependent kinase 2/cyclin E1	898	0.1	0.1	59.8547	CHEMBL1944698	CN1C/C=C/CCOc2cccc(c2)-c2ccnc(n2)Nc2cccc(c2)C1	8.52	0.189873	CCNE1	N	N
P24941	Cyclin-dependent kinase 2	1017	1	0.1	37.77	CHEMBL103285	NS(=O)(=O)c1ccc(Nc2cc(-c3cccc(Br)c3)[nH]n2)cc1	7.63	0.372881	CDK2	Y	Y
P25100	Alpha-1d adrenergic receptor	146	10	0.1	76.4152	CHEMBL2220978	COc1ccccc1N1CCN(CCc2ccc3c(c2)OCO3)CC1	8.9	0.242424	ADRA1D	Y	Y
P30542	Adenosine A1 receptor	134	1	0.1	70.2568	CHEMBL406714	Nc1nc(-c2ccccc2)cc(-c2ccc3c(c2)OCO3)n1	7.46	0.44	ADORA1	Y	Y
P32247	Bombesin receptor subtype-3	680	1	0.1	63.9037	CHEMBL471016	Clc1ccc2nc(COc3cc4c(cc3Cl)OCO4)[nH]c2c1	6.24	0.223881	BRS3	N	Y
P35348	Alpha-1a adrenergic receptor	148	1	0.1	71.396	CHEMBL2220978	COc1ccccc1N1CCN(CCc2ccc3c(c2)OCO3)CC1	8.46	0.242424	ADRA1A	Y	Y
P40225	Thrombopoietin	7066	100	0.1	69.8745	CHEMBL1708	Cl.Fc1ccc([C@@H]2CCNC[C@H]2COc2ccc3c(c2)OCO3)cc1	Active	0.211268	THPO	Y	Y
P41279	Mitogen-activated protein kinase kinase kinase 8	1326	10	0.1	52.1031	CHEMBL1808588	CCNCc1cncc(-c2ccc3[nH]nc(-c4nc(-c5cccc(F)c5)c[nH]4)c3c2)c1C	5.35	0.190476	MAP3K8	N	N
P42681	Tyrosine-protein kinase TXK	7294	100	0.1	82.0285	CHEMBL4095253	C=CS(=O)(=O)N1CCC[C@@H]1Cn1cc(-c2ccc3c(c2)OCO3)c2c(N)ncnc21	6.05	0.214286	TXK	N	N
P42785	Lysosomal Pro-X carboxypeptidase	5547	100	0.1	85.6992	CHEMBL1259067	O=C(CCc1ccc(-c2ccc3c(c2)OCO3)cc1)N1CCC[C@H]1c1ncc(-c2ccccc2)[nH]1	6.52	0.282051	PRCP	Y	N
P46098	Serotonin 3a (5-HT3a) receptor	3359	10	0.1	62.6851	CHEMBL3746146	COc1cccc(-c2cn([C@H]3CN4CCC3CC4)nn2)c1	8.52	0.169014	HTR3A	Y	Y
P47869	GABA receptor alpha-2 subunit	2555	0.1	0.1	52.2499	CHEMBL368768	CN1C(=O)CN=C(c2ccccc2)c2cc(Br)ccc21	8.03	0.203125	GABRA2	Y	Y
P47898	Serotonin 5a (5-HT5a) receptor	3361	0.1	0.1	63.6033	CHEMBL256693	CC1NC(NCC2COc3ccccc3O2)=Nc2ccccc21	7.43	0.171429	HTR5A	N	N
P48449	Lanosterol synthase	4047	100	0.1	92.5228	CHEMBL66202	C=CCN(C)CCCCCCOc1ccc2c(-c3ccc(Br)cc3)n[nH]c2c1	7.41	0.168831	LSS	Y	Y
P51948	CDK7/Cyclin H/MNAT1	4331	10	0.1	73.6533	CHEMBL1944698	CN1C/C=C/CCOc2cccc(c2)-c2ccnc(n2)Nc2cccc(c2)C1	8.52	0.189873	MNAT1	N	N
P51948	CDK7/Cyclin H/MNAT1	4331	100	0.1	73.6533	CHEMBL1944698	CN1C/C=C/CCOc2cccc(c2)-c2ccnc(n2)Nc2cccc(c2)C1	8.52	0.189873	MNAT1	N	N
P53350	Serine/threonine-protein kinase PLK1	5347	100	0.1	74.7563	CHEMBL1477057	c1cn2cc(-c3ccc4c(c3)OCO4)nc2s1	active	0.357143	PLK1	Y	Y
P54619	AMP-activated protein kinase, gamma-1 subunit	5571	10	0.1	71.4558	CHEMBL4064094	O=C(O)CCc1nc2cc(Cl)c(-c3ccc(-c4ccccc4)cc3)cc2[nH]1	5.22	0.157143	PRKAG1	N	N
P54646	AMP-activated protein kinase, alpha-2 subunit	5563	10	0.1	81.3503	CHEMBL4064094	O=C(O)CCc1nc2cc(Cl)c(-c3ccc(-c4ccccc4)cc3)cc2[nH]1	5.22	0.157143	PRKAA2	N	N
P54760	Ephrin type-B receptor 4	2050	100	0.1	46.0345	CHEMBL4101918	Nc1n[nH]c2cccc(-c3ccc(NC(=O)C4(C(=O)Nc5ccc6c(c5)OCO6)CC4)cc3)c12	8.9	0.305556	EPHB4	Y	Y
P57078	Receptor-interacting serine/threonine-protein kinase 4		10	0.1	94.4008	CHEMBL230011	Nc1nc(N)c2nc(-c3cccc(O)c3)c(-c3cccc(O)c3)nc2n1	7.01	0.142857	NA	N	N
P57078	Receptor-interacting serine/threonine-protein kinase 4		100	0.1	94.4008	CHEMBL230011	Nc1nc(N)c2nc(-c3cccc(O)c3)c(-c3cccc(O)c3)nc2n1	7.01	0.142857	NA	N	N
P68366	Tubulin	7277	1	0.1	66.1734	CHEMBL381852	COc1cc(OC)cc(Oc2ncccc2-c2n[nH]c(Nc3ccc4c(c3)OCO4)n2)c1	8	0.253333	TUBA4A	Y	Y
P83916	Chromobox protein homolog 1	10951	100	0.1	70.6313	CHEMBL1722327	C(=NN=C1c2ccccc2-c2ccccc21)c1ccc2c(c1)OCO2	active	0.258621	CBX1	Y	Y
Q02763	Tyrosine-protein kinase TIE-2	7010	0.1	0.1	51.8601	CHEMBL4101918	Nc1n[nH]c2cccc(-c3ccc(NC(=O)C4(C(=O)Nc5ccc6c(c5)OCO6)CC4)cc3)c12	8.17	0.305556	TEK	N	N
Q13936	Voltage-gated L-type calcium channel alpha-1C subunit	775	10	0.1	95.1299	CHEMBL4074268	CCOC(=O)C1=C(C)NC(C)=C(C(=O)OCC)C1c1c(-c2cccc(Br)c2)noc1C	6.68	0.239437	CACNA1C	Y	Y
Q14123	Phosphodiesterase 1C	5137	1	0.1	56.2079	CHEMBL427505	O=C1Nc2c(Cl)cc(-c3cccc(C(=O)O)c3)cc2C2(CCCCC2)N1	6.15	0.164384	PDE1C	N	N
Q15056	Eukaryotic translation initiation factor 4H	7458	100	0.1	90.7407	CHEMBL1575292	O=C(NCC(=O)N1CCN(c2ccccc2O)CC1)c1ccc2c(c1)OCO2	4.55	0.211268	EIF4H	Y	N
Q16445	GABA receptor alpha-6 subunit	2559	100	0.1	68.8312	CHEMBL3144697	O=c1c2cnc3ccc(Br)cc3c2[nH]n1-c1ccccc1	8.4	0.169231	GABRA6	Y	Y
Q16539	MAP kinase p38 alpha	1432	1	0.1	50.2843	CHEMBL226838	Cc1cccc(-c2[nH]c(C(C)(C)C)nc2-c2ccc3c(c2)OCO3)n1	6.23	0.354839	MAPK14	Y	Y
Q8TDS4	Hydroxycarboxylic acid receptor 2	338442	0.1	0.1	50.0489	CHEMBL247098	O=C(O)c1cc(C2CC2)n[nH]1	7	0.160714	HCAR2	N	N
Q99700	Ataxin-2	6311	100	0.1	73.9125	CHEMBL1446491	COc1ccc(-c2[nH]c(-c3ccc4c(c3)OCO4)nc2-c2ccccc2)cc1	active	0.33871	ATXN2	Y	Y
Q9NQS7	Aurora kinase B/Inner centromere protein	3619	10	0.1	68.8312	CHEMBL1090670	CN(C)Cc1cccc(-c2cc3c(-c4cnn(C)c4)ccnc3[nH]2)c1	8.24	0.171053	INCENP	N	N
Q9NY46	Sodium channel protein type III alpha subunit	6328	100	0.1	72.5234	CHEMBL4287054	O=S(=O)(Nc1nccs1)c1ccc(S(=O)(=O)N2CCCCC2c2cc(-c3ccccc3)[nH]n2)cc1F	5.74	0.177778	SCN3A	Y	Y
Q9P1W9	Serine/threonine-protein kinase PIM2	11040	100	0.1	55.1472	CHEMBL3905102	NCC[C@H]1CNC(=O)c2cc(-c3cccc(OC(F)(F)F)c3)c(-c3ccc4c(c3)OCO4)n21	7.8	0.259259	PIM2	N	N
Q9Y256	Prenyl protein specific protease	9986	100	0.1	84.7659	CHEMBL1610081	O=C(COC(=O)/C=C/c1cn(-c2ccccc2)nc1-c1ccc2c(c1)OCCO2)NC1CCS(=O)(=O)C1	4.76	0.184783	RCE1	N	N
O94759	Transient receptor potential cation channel subfamily M member 2	7226	100	0.0999975	52.4904	CHEMBL4174768	Cc1cc(Br)cc2c1NC(c1c[nH]nc1-c1ccccc1)NC2=O	5.34	0.180556	TRPM2	Y	Y
P36888	Tyrosine-protein kinase receptor FLT3	2322	0.1	0.0999689	64.7049	CHEMBL1994074	Brc1ccc2[nH]nc(-c3ccccc3)c2c1	7	0.288462	FLT3	N	N
Q05397	Focal adhesion kinase 1	5747	10	0.0999238	42.7007	CHEMBL2004515	c1nc(-c2ccc3c(c2)OCO3)c2cc[nH]c2n1	5.2	0.363636	PTK2	Y	Y
Q96PF2	Testis-specific serine/threonine-protein kinase 2	23617	100	0.0999103	64.4636	CHEMBL2004544	O=S(=O)(O)c1ccc(NCc2ccc3c(c2)OCO3)c2c(O)cccc12	6.1	0.242857	TSSK2	N	N
O75762	Transient receptor potential cation channel subfamily A member 1	8989	100	0.0999033	86.4707	CHEMBL590847	CC(/C=C/c1ccc2c(c1)OCO2)=N\\O	4.94	0.245614	TRPA1	Y	Y
Q5S007	Leucine-rich repeat serine/threonine-protein kinase 2	120892	100	0.0999032	43.2571	CHEMBL2004515	c1nc(-c2ccc3c(c2)OCO3)c2cc[nH]c2n1	6.4	0.363636	LRRK2	Y	Y
P35968	Vascular endothelial growth factor receptor 2	3791	100	0.0998936	42.549	CHEMBL2004515	c1nc(-c2ccc3c(c2)OCO3)c2cc[nH]c2n1	6.6	0.363636	KDR	Y	Y
Q14680	Maternal embryonic leucine zipper kinase	9833	10	0.0998595	54.8891	CHEMBL3824282	CN1CCN(c2ccc(-c3cc(-c4ccccc4)n[nH]3)cc2)CC1	6.17	0.357143	MELK	N	N
Q5S007	Leucine-rich repeat serine/threonine-protein kinase 2	120892	1	0.0998244	50.1309	CHEMBL2004515	c1nc(-c2ccc3c(c2)OCO3)c2cc[nH]c2n1	6.4	0.363636	LRRK2	Y	Y
O14920	Inhibitor of nuclear factor kappa B kinase beta subunit	3551	100	0.0998044	58.2121	CHEMBL4285123	Cc1[nH]nc(N)c1-c1cccc(Br)c1	4.06	0.346154	IKBKB	Y	Y
O14965	Serine/threonine-protein kinase Aurora-A	6790	1	0.0997902	49.5992	CHEMBL204087	CC(C)C(=O)N1Cc2n[nH]c(NC(=O)c3ccc4c(c3)OCO4)c2C1	6.8	0.289855	AURKA	Y	Y
O00311	Cell division cycle 7-related protein kinase	8317	1	0.0997811	62.4553	CHEMBL1270123	NC(=O)c1cc(-c2ccncc2)[nH]c1-c1cccc(Br)c1	7.25	0.278689	CDC7	Y	Y
Q9Y243	Serine/threonine-protein kinase AKT3	10000	10	0.0997594	74.524	CHEMBL1990346	Nc1n[nH]c2cccc(-c3ccc(Br)cc3)c12	5.3	0.25	AKT3	Y	Y
P23219	Cyclooxygenase-1	5742	1	0.0997561	72.9249	CHEMBL1079335	O=S(=O)(Nc1ccncc1Nc1cccc(Br)c1)C(F)(F)F	6.04	0.19403	PTGS1	Y	Y
P23443	Ribosomal protein S6 kinase 1	6198	1	0.0997517	42.1712	CHEMBL3675367	NC(=O)c1cccc2c(NCc3ccc4c(c3)OCO4)ccnc12	6.15	0.26087	RPS6KB1	Y	Y
Q14680	Maternal embryonic leucine zipper kinase	9833	100	0.0997298	49.2708	CHEMBL3824282	CN1CCN(c2ccc(-c3cc(-c4ccccc4)n[nH]3)cc2)CC1	6.17	0.357143	MELK	N	N
Q05513	Protein kinase C zeta	5590	10	0.0996044	81.0892	CHEMBL2393461	Nc1scc(-c2ccc3c(c2)OCO3)c1C(=O)OCc1ccccc1	4.7	0.26087	PRKCZ	Y	N
P11362	Fibroblast growth factor receptor 1	2260	100	0.0995527	46.4418	CHEMBL2004515	c1nc(-c2ccc3c(c2)OCO3)c2cc[nH]c2n1	4.8	0.363636	FGFR1	Y	Y
P51817	Serine/threonine-protein kinase PRKX	5613	0.1	0.0995506	72.1866	CHEMBL1990590	Cc1cc(O)nc2[nH]nc(-c3cccc(-c4ccc(Cl)cc4)c3)c12	8.2	0.19403	PRKX	Y	N
O00444	Serine/threonine-protein kinase PLK4	10733	1	0.0995147	84.6385	CHEMBL1993243	CNC(=O)C=Cc1cnc(N)c2c(-c3ccc4c(c3)OCO4)csc12	6.1	0.24	PLK4	N	N
Q9BZL6	Serine/threonine-protein kinase D2	25865	10	0.0995082	81.0337	CHEMBL1994074	Brc1ccc2[nH]nc(-c3ccccc3)c2c1	5.8	0.288462	PRKD2	N	N
P51451	Tyrosine-protein kinase BLK	640	0.1	0.0994669	77.417	CHEMBL1993243	CNC(=O)C=Cc1cnc(N)c2c(-c3ccc4c(c3)OCO4)csc12	7.9	0.24	BLK	Y	Y
Q02750	Dual specificity mitogen-activated protein kinase kinase 1	5604	100	0.0994219	67.5438	CHEMBL2004515	c1nc(-c2ccc3c(c2)OCO3)c2cc[nH]c2n1	5.9	0.363636	MAP2K1	Y	Y
Q16288	NT-3 growth factor receptor	4916	10	0.0993129	86.1228	CHEMBL1994074	Brc1ccc2[nH]nc(-c3ccccc3)c2c1	6.6	0.288462	NTRK3	Y	Y
Q9Y4K4	Mitogen-activated protein kinase kinase kinase kinase 5	11183	10	0.0991789	79.5232	CHEMBL1994074	Brc1ccc2[nH]nc(-c3ccccc3)c2c1	6.5	0.288462	MAP4K5	Y	N
P07437	Tubulin beta-5 chain	203068	0.1	0.0954545	58.2353	CHEMBL381852	COc1cc(OC)cc(Oc2ncccc2-c2n[nH]c(Nc3ccc4c(c3)OCO4)n2)c1	8	0.253333	TUBB	Y	Y
P11766	Alcohol dehydrogenase class III	128	100	0.0954545	57.2878	CHEMBL4278186	c1cc(-c2nn[nH]n2)ccc1-c1ccc(-c2nnn[nH]2)cc1	5.48	0.155172	ADH5	N	N
Q9HCR9	Phosphodiesterase 11A	50940	100	0.0954545	79.7613	CHEMBL779	CN1CC(=O)N2[C@H](Cc3c([nH]c4ccccc34)[C@H]2c2ccc3c(c2)OCO3)C1=O	8	0.205128	PDE11A	N	N
Q9UF33	Ephrin type-A receptor 6	285220	10	0.0953994	80.5582	CHEMBL223360	Cc1ccc(F)c(NC(=O)Nc2ccc(-c3cccc4[nH]nc(N)c34)cc2)c1	6.48	0.151899	EPHA6	Y	Y
P68366	Tubulin	7277	0.1	0.095	55.4902	CHEMBL381852	COc1cc(OC)cc(Oc2ncccc2-c2n[nH]c(Nc3ccc4c(c3)OCO4)n2)c1	8	0.253333	TUBA4A	Y	Y
Q14123	Phosphodiesterase 1C	5137	10	0.095	79.132	CHEMBL427505	O=C1Nc2c(Cl)cc(-c3cccc(C(=O)O)c3)cc2C2(CCCCC2)N1	6.15	0.164384	PDE1C	N	N
P11940	Polyadenylate-binding protein 1	26986	100	0.0947368	87.1773	CHEMBL1409735	c1cc(CNc2ccc3c(c2)OCO3)ccn1	4.63	0.290909	PABPC1	N	N
Q13370	Phosphodiesterase 3B	5140	1	0.0947368	63.3566	CHEMBL91014	O=C(CCCOc1ccc2[nH]c3nc(O)nc-3cc2c1)N1CCN(Cc2ccc3c(c2)OCO3)CC1	9.05	0.209302	PDE3B	N	N
Q99685	Monoglyceride lipase	11343	100	0.0947368	69.3209	CHEMBL3787456	O=C1N[C@H](c2ccc3c(c2)OCO3)[C@H]1c1ccc(F)cc1	5	0.25	MGLL	Y	Y
P29320	Ephrin type-A receptor 3	2042	10	0.0946925	84.2055	CHEMBL223360	Cc1ccc(F)c(NC(=O)Nc2ccc(-c3cccc4[nH]nc(N)c34)cc2)c1	5.46	0.151899	EPHA3	N	Y
P22694	cAMP-dependent protein kinase beta-1 catalytic subunit	5567	0.1	0.0944444	51.7308	CHEMBL438483	Cc1n[nH]c2ccc(-c3cncc(OC[C@@H](N)Cc4cccc(F)c4F)c3)cc12	8.05	0.160494	PRKACB	N	N
Q99895	Chymotrypsin C	11330	100	0.0944444	89.0287	CHEMBL46202	O=C(O)c1cc(-c2ccc(Cl)cc2)nc(-c2ccc(-c3ccccc3)cc2)c1	5.1	0.169492	CTRC	N	N
O15229	Kynurenine 3-monooxygenase	8564	10	0.0941176	62.9831	CHEMBL3407873	O=C(O)c1cc(-c2cccc(-c3ccccc3)c2)ncn1	5.67	0.189655	KMO	Y	Y
O75907	Diacylglycerol O-acyltransferase 1	8694	1	0.0941176	53.622	CHEMBL402926	O=C(Nc1ccc(-c2ccc(C(=O)[C@@H]3CCC[C@H]3C(=O)O)cc2)cc1)Nc1ccc2c(c1)OCO2	8.15	0.231884	DGAT1	Y	Y
P36544	Neuronal acetylcholine receptor protein alpha-7 subunit	89832 1139	10	0.0941176	74.5105	CHEMBL1210643	O=C(Cc1nc(-c2ccc3c(c2)OCO3)c2ccccc2n1)NC1Cc2ccccc2C1	7.6	0.263889	CHRFAM7A	Y	Y
P36544	Neuronal acetylcholine receptor protein alpha-7 subunit	89832 1139	10	0.0941176	74.5105	CHEMBL1210643	O=C(Cc1nc(-c2ccc3c(c2)OCO3)c2ccccc2n1)NC1Cc2ccccc2C1	7.6	0.263889	CHRNA7	Y	Y
P48736	PI3-kinase p110-gamma subunit	5294	1	0.0941176	53.8317	CHEMBL3978826	N#CCc1ccc(Nc2ncnc3ccc(-c4ccc5c(c4)OCO5)cc23)cc1	6.72	0.257143	PIK3CG	Y	Y
Q13535	Serine-protein kinase ATR	545	0.1	0.0941176	62.3377	CHEMBL3355469	c1cc(-c2cc3nccn3c(N3CCOCC3)n2)c2cc[nH]c2c1	7.02	0.157895	ATR	Y	N
Q9BZP6	Acidic mammalian chitinase	27159	100	0.0941176	64.6318	CHEMBL4098590	Nc1n[nH]c(N2CCN(C(=O)COc3ccc(Br)cc3)CC2)n1	4.91	0.169014	CHIA	N	N
P02766	Transthyretin	7276	1	0.09375	54.9188	CHEMBL1348329	O=C1NC(=O)/C(=C/c2cccc3ccccc23)S1	6.08	0.126984	TTR	Y	Y
P08183	P-glycoprotein 1	5243	1	0.09375	65.6818	CHEMBL4074268	CCOC(=O)C1=C(C)NC(C)=C(C(=O)OCC)C1c1c(-c2cccc(Br)c2)noc1C	6.29	0.239437	ABCB1	Y	Y
Q15746	Myosin light chain kinase, smooth muscle	4638	100	0.09375	85.2792	CHEMBL408019	O=C(Nc1n[nH]c2nc(-c3cccc(O)c3)ccc12)C1CC1	6.82	0.217391	MYLK	N	N
Q9Y5Y9	Sodium channel protein type X alpha subunit	6336	100	0.09375	72.8747	CHEMBL4066520	CC(C)(N)c1nc(-c2cccc(OC(F)(F)F)c2)c[nH]1	5.66	0.184615	SCN10A	Y	Y
Q13557	CaM kinase II delta	817	0.1	0.0936819	59.4041	CHEMBL270849	Clc1cccc(Nc2nccc(-c3cccc(N4CCNCC4)c3)n2)c1	8.05	0.175676	CAMK2D	N	N
Q14432	Phosphodiesterase 3A	5139	1	0.0936262	61.3416	CHEMBL91014	O=C(CCCOc1ccc2[nH]c3nc(O)nc-3cc2c1)N1CCN(Cc2ccc3c(c2)OCO3)CC1	9.05	0.209302	PDE3A	Y	Y
O00519	Anandamide amidohydrolase	2166	1	0.0933333	64.012	CHEMBL1798048	O=C(NCCc1ccc2c(c1)OCO2)c1cc(-c2ccc(-c3ccccc3)cc2)on1	7.06	0.279412	FAAH	Y	Y
P11166	Glucose transporter	6513	100	0.0933333	82.642	CHEMBL532464	Nc1nc(N)c2c(ccc3c2ccn3Cc2ccc3c(c2)OCO3)n1	6.69	0.211268	SLC2A1	Y	Y
P30305	Dual specificity phosphatase Cdc25B	994	10	0.0933333	69.8119	CHEMBL557130	N#Cc1c(N)n(Cc2ccc3c(c2)OCO3)c2nc3ccccc3nc12	5.04	0.242857	CDC25B	Y	Y
P49137	MAP kinase-activated protein kinase 2	9261	1	0.0933333	62.5617	CHEMBL1738702	O=C1NCC2(CCNCC2)c2[nH]c(-c3ccnc(-c4ccc5c(c4)OCO5)n3)cc21	8.4	0.295775	MAPKAPK2	Y	Y
O96017	Serine/threonine-protein kinase Chk2	11200	10	0.0933329	65.5835	CHEMBL590079	NC(=O)c1ccc(-c2cc(-c3ccc4c(c3)OCO4)cnc2N)cc1	5.87	0.290323	CHEK2	N	N
O95271	Tankyrase-1	8658	1	0.0928571	56.3582	CHEMBL483633	O=c1cc(-c2ccc3c(c2)OCO3)oc2ccccc12	6.44	0.321429	TNKS	Y	Y
P18825	Alpha-2c adrenergic receptor	152	0.1	0.0928571	64.5507	CHEMBL308570	Cc1c(Nc2ncc[nH]2)ccc2c1OCCO2	8.18	0.193548	ADRA2C	Y	Y
Q8WWL7	Cyclin-dependent kinase 1/cyclin B	85417	1	0.0928571	71.7723	CHEMBL296586	O=C1Cc2c([nH]c3ccc(Br)cc23)-c2ccccc2N1	6.4	0.2	CCNB3	N	N
Q96RJ0	Trace amine-associated receptor 1	134864	10	0.0928571	77.3197	CHEMBL1788307	C[C@H](N)Cc1ccc2c(c1)OCO2	5.18	0.288462	TAAR1	Y	Y
Q99816	Tumor susceptibility gene 101 protein	7251	100	0.0928571	81.1864	CHEMBL1432649	O=C1CCNc2ccc(-c3ccccc3)cc21	active	0.189655	TSG101	Y	N
P51451	Tyrosine-protein kinase BLK	640	1	0.0927028	82.8646	CHEMBL1990346	Nc1n[nH]c2cccc(-c3ccc(Br)cc3)c12	6.4	0.25	BLK	Y	Y
P02708	Acetylcholine receptor; alpha1/beta1/delta/gamma	1134	10	0.0925917	82.5889	CHEMBL1173276	C[C@@H]1NC(C)(C)CO[C@@]1(O)c1cccc(Br)c1	5.14	0.229508	CHRNA1	N	N
Q96SB4	Serine/threonine-protein kinase SRPK1	6732	10	0.0924676	84.4799	CHEMBL2004544	O=S(=O)(O)c1ccc(NCc2ccc3c(c2)OCO3)c2c(O)cccc12	6.4	0.242857	SRPK1	N	N
P09619	Platelet-derived growth factor receptor beta	5159	1	0.0923077	60.6118	CHEMBL120862	COc1cc2c(cc1OC)-c1n[nH]c(Nc3cccc(Br)c3)c1C2	8.3	0.268657	PDGFRB	Y	Y
P09769	Tyrosine-protein kinase FGR	2268	100	0.0923077	79.4118	CHEMBL4095253	C=CS(=O)(=O)N1CCC[C@@H]1Cn1cc(-c2ccc3c(c2)OCO3)c2c(N)ncnc21	6.88	0.214286	FGR	Y	Y
P24941	Cyclin-dependent kinase 2	1017	0.1	0.0923077	45.3694	CHEMBL103285	NS(=O)(=O)c1ccc(Nc2cc(-c3cccc(Br)c3)[nH]n2)cc1	7.63	0.372881	CDK2	Y	Y
P26599	Polypyrimidine tract-binding protein 1	5725	100	0.0923077	83.6449	CHEMBL1332015	Cc1cc(C(=O)COc2ccccc2Cl)c(C)n1-c1ccc2c(c1)OCO2	Active	0.216216	PTBP1	Y	Y
P27338	Monoamine oxidase B	4129	1	0.0923077	58.4881	CHEMBL3402190	Brc1cccc(COc2ccc3c(c2)OCO3)c1	6.79	0.396226	MAOB	Y	Y
P48775	Tryptophan 2,3-dioxygenase	6999	1	0.0923077	54.3672	CHEMBL4278469	Nc1oc2c(-c3ccc4c(c3)OCO4)nccc2c1Nc1ccc(F)c(Cl)c1	6.3	0.24	TDO2	Y	Y
P54760	Ephrin type-B receptor 4	2050	10	0.0923077	44.5693	CHEMBL4101918	Nc1n[nH]c2cccc(-c3ccc(NC(=O)C4(C(=O)Nc5ccc6c(c5)OCO6)CC4)cc3)c12	8.9	0.305556	EPHB4	Y	Y
Q02156	Protein kinase C epsilon	5581	100	0.0923077	63.2321	CHEMBL3261357	O=C1NC(=O)N(Cc2ccccc2)C(=O)/C1=C\\c1ccc2c(c1)OCO2	4.54	0.235294	PRKCE	Y	Y
Q9H773	dCTP pyrophosphatase 1	79077	100	0.0923077	91.7063	CHEMBL4095068	c1ccc(-c2nnc3sc(-c4ccc5c(c4)OCO5)nn23)nc1	6.72	0.307692	DCTPP1	N	N
Q9Y6Q9	Nuclear receptor coactivator 3	8202	100	0.0923077	82.5779	CHEMBL1426930	N#Cc1ccc(-c2ccc3c(c2)OCO3)nc1SCC(=O)OCc1ccccc1	4.69	0.283784	NCOA3	N	N
Q9Y4K4	Mitogen-activated protein kinase kinase kinase kinase 5	11183	100	0.0920717	74.0903	CHEMBL1994074	Brc1ccc2[nH]nc(-c3ccccc3)c2c1	6.5	0.288462	MAP4K5	Y	N
P45983	c-Jun N-terminal kinase 1	5599	100	0.0919523	76.0124	CHEMBL3342912	O=C(Nc1ccc(Br)cc1)c1cc(-c2ccccc2)[nH]n1	5.23	0.288136	MAPK8	Y	Y
P07948	Tyrosine-protein kinase Lyn	4067	10	0.0918567	74.413	CHEMBL1990346	Nc1n[nH]c2cccc(-c3ccc(Br)cc3)c12	5.9	0.25	LYN	Y	Y
O14727	Apoptotic protease-activating factor 1	317	100	0.0916667	75.1685	CHEMBL1343853	CCN(CC)CCOC(=O)c1ccc(N/C=C(/C#N)c2nc(-c3ccc4c(c3)OCO4)cs2)cc1	5.19	0.229885	APAF1	N	N
P05362	Intercellular adhesion molecule-1	3383	10	0.0916667	50.0703	CHEMBL181271	OC1CCN(c2cc(-c3ccc(Sc4ccc5c(c4)OCCO5)c(C(F)(F)F)c3)ccn2)CC1	6.52	0.220779	ICAM1	Y	Y
Q03164	Histone-lysine N-methyltransferase MLL	4297	100	0.0916667	83.9976	CHEMBL1358506	Cc1ccc(NC(=O)c2cc(-c3ccc4c(c3)OCO4)on2)cc1	Active	0.28125	KMT2A	N	N
Q9BUF5	Tubulin	84617	100	0.0916667	52.8613	CHEMBL2331957	COc1cccc(-c2noc(Nc3ccc4c(c3)OCO4)n2)c1	5.66	0.287879	TUBB6	Y	Y
O75676	Ribosomal protein S6 kinase alpha 4	8986	1	0.091652	63.1478	CHEMBL1973937	Cc1ccc(-c2ccc(NC(=O)Nc3cccc(Br)c3)cc2)c2c(N)n[nH]c12	6.7	0.236111	RPS6KA4	N	N
Q14164	Inhibitor of nuclear factor kappa B kinase epsilon subunit	9641	100	0.0915682	64.0161	CHEMBL2004515	c1nc(-c2ccc3c(c2)OCO3)c2cc[nH]c2n1	5.1	0.363636	IKBKE	N	N
O14638	Ectonucleotide pyrophosphatase/phosphodiesterase family member 3	5169	10	0.0909091	91.6992	CHEMBL4172933	COc1ccc(-c2cccc3c(Cl)c(Br)c(C(F)(F)F)nc23)cc1	5.94	0.157143	ENPP3	N	N
P04839	Cytochrome b-245 heavy chain	1536	100	0.0909091	91.7546	CHEMBL3347542	C=C(C)C[C@H]1[C@H]2c3c(Br)cccc3[C@H](CC2(C)C)N1Cc1ccc2c(c1)OCO2	4.4	0.227848	CYBB	Y	Y
P05091	Aldehyde dehydrogenase	217	100	0.0909091	75.4935	CHEMBL3900749	O=C1Nc2ccccc2C12Oc1ccccc1C1CC(c3ccccc3)=NN12	4.38	0.162162	ALDH2	Y	Y
P11137	Microtubule-associated protein 2	4133	10	0.0909091	81.1872	CHEMBL3798369	Oc1n[nH]c2cc(Br)ccc12	5.55	0.230769	MAP2	Y	Y
P11166	Glucose transporter	6513	1	0.0909091	90.5936	CHEMBL532464	Nc1nc(N)c2c(ccc3c2ccn3Cc2ccc3c(c2)OCO3)n1	6.69	0.211268	SLC2A1	Y	Y
P11766	Alcohol dehydrogenase class III	128	10	0.0909091	57.4212	CHEMBL4278186	c1cc(-c2nn[nH]n2)ccc1-c1ccc(-c2nnn[nH]2)cc1	5.48	0.155172	ADH5	N	N
P19525	Interferon-induced, double-stranded RNA-activated protein kinase	5610	1	0.0909091	69.2082	CHEMBL409450	O=C1Nc2cc(Br)ccc2/C1=C1/Nc2ccccc2/C1=N\\O	6.22	0.161765	EIF2AK2	Y	Y
P19971	Thymidine phosphorylase	1890	1	0.0909091	54.7665	CHEMBL235001	O=c1[nH]c(Cl)c(-c2ccccc2)c(=O)[nH]1	6.4	0.142857	TYMP	N	N
P32247	Bombesin receptor subtype-3	680	0.1	0.0909091	57.2047	CHEMBL3144493	C[C@H](NC(=O)Cc1ccc2c(c1)OCO2)C(=O)N[C@@H](Cc1c[nH]c2ccccc12)C(=O)NCCc1ccccc1	8.11	0.209302	BRS3	N	Y
P41279	Mitogen-activated protein kinase kinase kinase 8	1326	100	0.0909091	56.0105	CHEMBL1808588	CCNCc1cncc(-c2ccc3[nH]nc(-c4nc(-c5cccc(F)c5)c[nH]4)c3c2)c1C	5.35	0.190476	MAP3K8	N	N
P41594	Metabotropic glutamate receptor 5	2915	10	0.0909091	63.2964	CHEMBL2164560	Brc1cccc(-c2nc(-c3ccccn3)no2)c1	6.93	0.303571	GRM5	Y	Y
P51164	Potassium-transporting ATPase	496	1	0.0909091	63.2353	CHEMBL1203520	Cl.N=C(N)Nc1nc(-c2c[nH]c3ccc(Br)cc23)cs1	6.02	0.166667	ATP4B	N	N
P54646	AMP-activated protein kinase, alpha-2 subunit	5563	1	0.0909091	88.1818	CHEMBL4088692	O=C(O)CSc1nc2cc(-c3ccc(-c4ccccc4)cc3)c(Cl)cc2[nH]1	6.82	0.15493	PRKAA2	N	N
P54646	AMP-activated protein kinase, alpha-2 subunit	5563	100	0.0909091	86.2268	CHEMBL4064094	O=C(O)CCc1nc2cc(Cl)c(-c3ccc(-c4ccccc4)cc3)cc2[nH]1	5.22	0.157143	PRKAA2	N	N
P68363	Tubulin	10376	0.1	0.0909091	62.1569	CHEMBL381852	COc1cc(OC)cc(Oc2ncccc2-c2n[nH]c(Nc3ccc4c(c3)OCO4)n2)c1	8	0.253333	TUBA1B	N	Y
Q9HC16	DNA dC->dU-editing enzyme APOBEC-3G	60489	1	0.0909091	53.7931	CHEMBL1498363	Nn1c(S)nnc1-c1cccc(Br)c1	6.27	0.277778	APOBEC3G	Y	Y
P36896	Activin receptor type-1B	91	10	0.0909069	72.3507	CHEMBL226838	Cc1cccc(-c2[nH]c(C(C)(C)C)nc2-c2ccc3c(c2)OCO3)n1	7.16	0.354839	ACVR1B	N	N
P15692	Vascular endothelial growth factor A	7422	10	0.0909015	68.1076	CHEMBL3646231	COC(=O)CNC(=O)c1ncc(-c2cccc(C(N)=O)c2)cc1O	4.3	0.133333	VEGFA	Y	Y
Q9UF33	Ephrin type-A receptor 6	285220	100	0.0908752	79.926	CHEMBL223360	Cc1ccc(F)c(NC(=O)Nc2ccc(-c3cccc4[nH]nc(N)c34)cc2)c1	6.48	0.151899	EPHA6	Y	Y
P48775	Tryptophan 2,3-dioxygenase	6999	0.1	0.0904762	44.1379	CHEMBL4166415	Nc1oncc1-c1ccccc1	7.07	0.148148	TDO2	Y	Y
P04049	Serine/threonine-protein kinase RAF	5894	1	0.0904604	59.1011	CHEMBL3661272	c1cc(Nc2ncnc3ccc(-c4ccc5c(c4)OCO5)cc23)c2cn[nH]c2c1	6.25	0.328358	RAF1	Y	Y
P14550	Aldehyde reductase	10327	10	0.09	92.9893	CHEMBL266497	O=C1NC(=O)[C@@]2(CCOc3ccc(F)cc32)N1	5.34	0.15625	AKR1A1	N	N
P20248	Cyclin A2	890	100	0.09	39.5916	CHEMBL3930293	C(=C/c1n[nH]c2cc(-c3ccncc3)ccc12)\\c1ccc2c(c1)OCO2	5.89	0.3125	CCNA2	Y	Y
O14746	Telomerase reverse transcriptase	7015	1	0.0899339	81.3929	CHEMBL2333209	COc1ccc(C2=NN(C(C)=O)C(c3ccc4c(c3)OCO4)C2)cc1	6.05	0.242857	TERT	Y	Y
O94759	Transient receptor potential cation channel subfamily M member 2	7226	10	0.0894737	48.9109	CHEMBL4174768	Cc1cc(Br)cc2c1NC(c1c[nH]nc1-c1ccccc1)NC2=O	5.34	0.180556	TRPM2	Y	Y
P54756	Ephrin type-A receptor 5	2044	10	0.0894642	73.1068	CHEMBL223360	Cc1ccc(F)c(NC(=O)Nc2ccc(-c3cccc4[nH]nc(N)c34)cc2)c1	5.82	0.151899	EPHA5	Y	N
P28223	Serotonin 2a (5-HT2a) receptor	3356	1	0.0888889	58.2912	CHEMBL3815066	COc1ccc(CCN(CCCc2cccc(Br)c2)CCc2ccc3c(c2)OCO3)cc1OC	6.99	0.313433	HTR2A	Y	Y
Q9UNA4	DNA polymerase iota	11201	100	0.0888889	75.0856	CHEMBL1466562	c1ccn2cc(-c3ccc4c(c3)OCO4)cc2c1	active	0.339623	POLI	N	N
P36888	Tyrosine-protein kinase receptor FLT3	2322	100	0.0888394	52.1656	CHEMBL2004515	c1nc(-c2ccc3c(c2)OCO3)c2cc[nH]c2n1	4.6	0.363636	FLT3	N	N
Q16539	MAP kinase p38 alpha	1432	100	0.0888372	50.8458	CHEMBL226838	Cc1cccc(-c2[nH]c(C(C)(C)C)nc2-c2ccc3c(c2)OCO3)n1	6.23	0.354839	MAPK14	Y	Y
Q16548	Bcl-2-related protein A1	597	100	0.0882353	58.5377	CHEMBL1271494	O=C1C(Cl)=C(N2CCN(Cc3ccc4c(c3)OCO4)CC2)C(=O)N1c1ccc(Cl)c(Cl)c1	5.68	0.202703	BCL2A1	Y	Y
Q96RI1	Bile acid receptor FXR	9971	1	0.0882353	46.9321	CHEMBL4061996	Cc1ccc2nc(-c3ccc4c(c3)OCCO4)c(NCc3ccccc3)n2c1	6.77	0.253521	NR1H4	N	Y
Q9Y5Y9	Sodium channel protein type X alpha subunit	6336	10	0.0882353	70.9932	CHEMBL4066520	CC(C)(N)c1nc(-c2cccc(OC(F)(F)F)c2)c[nH]1	5.66	0.184615	SCN10A	Y	Y
O43781	Dual-specificity tyrosine-phosphorylation regulated kinase 3	8444	0.1	0.0881862	61.1165	CHEMBL1997129	O=C1NCCc2[nH]c(-c3ccnc(C=Cc4ccccc4)c3)cc21	8.1	0.166667	DYRK3	N	N
P11230	Acetylcholine receptor; alpha1/beta1/delta/gamma	1140	10	0.0881603	82.3148	CHEMBL1173276	C[C@@H]1NC(C)(C)CO[C@@]1(O)c1cccc(Br)c1	5.14	0.229508	CHRNB1	Y	Y
P05164	Myeloperoxidase	4353	10	0.0875	78.1995	CHEMBL490	Fc1ccc([C@@H]2CCNC[C@H]2COc2ccc3c(c2)OCO3)cc1	7.7	0.214286	MPO	Y	Y
P22736	Nuclear receptor subfamily 4 group A member 1	3164	100	0.0875	86.0853	CHEMBL1535180	Cc1ccc(-n2nc3ccc(NC(=O)c4ccc5c(c4)OCO5)cc3n2)cc1	4.13	0.208333	NR4A1	Y	Y
P39900	Matrix metalloproteinase 12	4321	100	0.0875	67.7943	CHEMBL2385488	O=C(CNS(=O)(=O)CCc1ccc2c(c1)OCO2)NO	7.82	0.253968	MMP12	N	Y
P43351	DNA repair protein RAD52 homolog	5893	10	0.0875	66.7355	CHEMBL1331791	N=C(NCc1ccc2c(c1)OCO2)NC(=O)c1ccccc1	4.77	0.230769	RAD52	Y	Y
Q8WXS5	Voltage-gated calcium channel	59283	10	0.0875	50.3899	CHEMBL4206704	Cc1cccc(C)c1-c1ccc2c(c1)CC(=O)N2	6.4	0.20339	CACNG8	N	N
Q96RJ0	Trace amine-associated receptor 1	134864	100	0.0875	81.8916	CHEMBL1788307	C[C@H](N)Cc1ccc2c(c1)OCO2	5.18	0.288462	TAAR1	Y	Y
Q9HCR9	Phosphodiesterase 11A	50940	10	0.0875	73.607	CHEMBL779	CN1CC(=O)N2[C@H](Cc3c([nH]c4ccccc34)[C@H]2c2ccc3c(c2)OCO3)C1=O	8	0.205128	PDE11A	N	N
P68400	Casein kinase II alpha	1457	1	0.0872727	67.02	CHEMBL1802358	O=C1NC(Nc2ccccc2)=N/C1=C\\c1ccc2c(c1)OCO2	6.5	0.257576	CSNK2A1	N	N
O96013	Serine/threonine-protein kinase PAK 4	10298	10	0.0872329	71.2567	CHEMBL2004515	c1nc(-c2ccc3c(c2)OCO3)c2cc[nH]c2n1	5.3	0.363636	PAK4	N	N
P30530	Tyrosine-protein kinase receptor UFO	558	1	0.0870382	76.1528	CHEMBL1993243	CNC(=O)C=Cc1cnc(N)c2c(-c3ccc4c(c3)OCO4)csc12	6	0.24	AXL	N	N
O43318	Mitogen-activated protein kinase kinase kinase 7	6885	1	0.0866667	77.8555	CHEMBL2012881	O=c1[nH]nc2cc(CO)c3ccc(-c4ccc[nH]4)cc3n12	6.19	0.217391	MAP3K7	N	N
P24863	CDK8/Cyclin C	892	1	0.0866667	61.0839	CHEMBL4104223	c1cc2cc(c1)-c1cnc3ccc(nn13)NCCCCCO2	7.51	0.185714	CCNC	Y	Y
P32297	Neuronal acetylcholine receptor subunit alpha-3	1136	100	0.0866667	65.0858	CHEMBL3759225	Brc1cccc(C2=NCCCC2)c1	7.53	0.313725	CHRNA3	N	N
P48426	Phosphatidylinositol-5-phosphate 4-kinase type-2 alpha	5305	100	0.0866667	82.2939	CHEMBL1402010	c1cc2c(cc1C1=NN=C(NC3CC3)SC1)OCCO2	active	0.238095	PIP4K2A	N	N
Q06124	Protein-tyrosine phosphatase 2C	5781	1	0.0866667	81.8786	CHEMBL3319359	Cn1c(-c2cccc(NC(=O)C(=O)Nc3nc4ccc(Br)cc4s3)c2)c(I)c2cc(C(=O)O)c(O)cc21	6.12	0.141304	PTPN11	Y	Y
P02708	Acetylcholine receptor; alpha1/beta1/delta/gamma	1134	1	0.0866307	67.6806	CHEMBL599230	CC(C(=O)c1cccc(Br)c1)N1CCCCC1	7.72	0.196721	CHRNA1	N	N
O00311	Cell division cycle 7-related protein kinase	8317	100	0.0866169	56.4171	CHEMBL1270123	NC(=O)c1cc(-c2ccncc2)[nH]c1-c1cccc(Br)c1	7.25	0.278689	CDC7	Y	Y
P19793	Retinoid X receptor alpha	6256	10	0.0866007	37.8253	CHEMBL293917	O=C1NC(=O)/C(=C/c2ccc(-c3cccc(Br)c3)o2)S1	5.82	0.290323	RXRA	Y	Y
Q04759	Protein kinase C theta	5588	100	0.0865205	65.146	CHEMBL2004515	c1nc(-c2ccc3c(c2)OCO3)c2cc[nH]c2n1	5.1	0.363636	PRKCQ	N	N
P30530	Tyrosine-protein kinase receptor UFO	558	100	0.0865031	67.6838	CHEMBL1993243	CNC(=O)C=Cc1cnc(N)c2c(-c3ccc4c(c3)OCO4)csc12	6	0.24	AXL	N	N
O15392	Baculoviral IAP repeat-containing protein 5	332	100	0.0863636	92.1512	CHEMBL397092	Brc1cccc(-c2cnc3ccccc3c2)c1	5	0.283019	BIRC5	Y	Y
O43741	AMP-activated protein kinase, AMPK	5565	100	0.0863636	67.3095	CHEMBL3957286	Oc1cccc(O)c1-c1ccc(-c2cc3nc(O[C@@H]4CO[C@@H]5[C@H](O)CO[C@H]45)[nH]c3cc2Cl)cc1	8.7	0.144578	PRKAB2	N	N
P10636	Microtubule-associated protein tau	4137	1	0.0863636	70.6471	CHEMBL3930546	C(=C/c1cc(/C=C/c2ccc3cc[nH]c3c2)[nH]n1)\\c1cccc(OCCN2CCOCC2)c1	6.08	0.156627	MAPT	Y	Y
P11474	Estrogen-related receptor alpha	2101	0.1	0.0863636	54.0112	CHEMBL198411	Oc1ccc(-c2cc(Br)c3cc(O)ccc3n2)cc1	8.37	0.172414	ESRRA	Y	Y
P40238	Thrombopoietin receptor	4352	1	0.0863636	70.1263	CHEMBL246618	O=C(Nc1nc(-c2cccc(Br)c2)cs1)c1ccc(Nc2ccncn2)cc1	6.19	0.223684	MPL	N	N
Q13535	Serine-protein kinase ATR	545	100	0.0863636	65.1173	CHEMBL1766774	Nc1ncc(-c2cccc(O)c2)nc1C(=O)Nc1ccccc1	6.27	0.173913	ATR	Y	N
Q8WXS5	Voltage-gated calcium channel	59283	1	0.0863636	27.7286	CHEMBL4206704	Cc1cccc(C)c1-c1ccc2c(c1)CC(=O)N2	6.4	0.20339	CACNG8	N	N
Q99814	Endothelial PAS domain-containing protein 1	2034	100	0.0863636	67.3125	CHEMBL3597698	Brc1cccc([C@@H]2C[C@H](c3cccc(Br)c3)n3nnnc3N2)c1	7.2	0.238095	EPAS1	Y	Y
Q9Y572	Receptor-interacting serine/threonine-protein kinase 3	11035	10	0.0863625	37.9822	CHEMBL3735590	CN1CCN(c2ccc3nc(-c4ccc5c(c4)OCO5)c(-c4ccncc4)n3n2)CC1	5.12	0.25	RIPK3	Y	Y
P18858	DNA ligase 1	3978	100	0.0863604	61.0952	CHEMBL511249	COc1ccc(-c2cnc3c(O)nc(O)nc3n2)cc1	4.6	0.121212	LIG1	N	N
P51812	Ribosomal protein S6 kinase alpha 3	6197	1	0.086332	77.7847	CHEMBL526133	O=c1nc(-c2ccc3[nH]ncc3c2)cc(-c2ccccc2)[nH]1	6.1	0.241935	RPS6KA3	N	N
P16591	Tyrosine-protein kinase FER	2241	100	0.0861979	76.5893	CHEMBL1994074	Brc1ccc2[nH]nc(-c3ccccc3)c2c1	6.1	0.288462	FER	Y	Y
P07510	Acetylcholine receptor; alpha1/beta1/delta/gamma	1146	10	0.0861122	84.5725	CHEMBL1173276	C[C@@H]1NC(C)(C)CO[C@@]1(O)c1cccc(Br)c1	4.75	0.229508	CHRNG	N	N
P06241	Tyrosine-protein kinase FYN	2534	1	0.0860677	87.2697	CHEMBL1977134	Nc1c(-c2ccc(NC(=O)Nc3cccc(C(F)(F)F)c3)cc2)cnc2c(-c3ccc4c(c3)OCO4)cnn12	6.5	0.243902	FYN	Y	Y
P11137	Microtubule-associated protein 2	4133	100	0.0857143	73.0507	CHEMBL3798369	Oc1n[nH]c2cc(Br)ccc12	5.55	0.230769	MAP2	Y	Y
P17252	Protein kinase C alpha	5578	10	0.0857143	57.0487	CHEMBL120319	Clc1cccc(Nc2[nH]nc3ncnc(Nc4cccc(Br)c4)c23)c1	5.42	0.257576	PRKCA	Y	Y
P20248	Cyclin A2	890	1	0.0857143	47.092	CHEMBL204087	CC(C)C(=O)N1Cc2n[nH]c(NC(=O)c3ccc4c(c3)OCO4)c2C1	6.37	0.289855	CCNA2	Y	Y
P35368	Alpha-1b adrenergic receptor	147	1	0.0857143	54.8833	CHEMBL292801	Brc1ccc2c(-c3nc(-c4c[nH]c5ccccc45)c[nH]3)c[nH]c2c1	6.89	0.206349	ADRA1B	Y	Y
Q9UGI9	AMP-activated protein kinase, AMPK	53632	10	0.0857143	93.8835	CHEMBL3957286	Oc1cccc(O)c1-c1ccc(-c2cc3nc(O[C@@H]4CO[C@@H]5[C@H](O)CO[C@H]45)[nH]c3cc2Cl)cc1	8.4	0.144578	PRKAG3	N	N
Q9Y2T6	G-protein coupled receptor 55	9290	100	0.0857143	83.0767	CHEMBL1499057	O=C(/C=C/c1cccc(Br)c1)c1ccc2c(c1)OCO2	5.39	0.368421	GPR55	Y	Y
P04798	Cytochrome P450 1A1	1543	1	0.0857087	38.8132	CHEMBL2347756	O=c1cc(-c2ccccc2)oc2c3c(ccc12)OCC=C3	6.57	0.181818	CYP1A1	N	Y
P52732	Kinesin-like protein 1	3832	0.1	0.0856436	62.1071	CHEMBL2347653	O=C(c1ccc(O)cc1)N1CCc2cc3c(cc2C1c1cccc(O)c1)OCO3	7.4	0.191781	KIF11	Y	Y
O96017	Serine/threonine-protein kinase Chk2	11200	100	0.0856102	59.6823	CHEMBL590079	NC(=O)c1ccc(-c2cc(-c3ccc4c(c3)OCO4)cnc2N)cc1	5.87	0.290323	CHEK2	N	N
P07949	Tyrosine-protein kinase receptor RET	5979	1	0.0854324	72.668	CHEMBL1977134	Nc1c(-c2ccc(NC(=O)Nc3cccc(C(F)(F)F)c3)cc2)cnc2c(-c3ccc4c(c3)OCO4)cnn12	8.4	0.243902	RET	N	N
P51817	Serine/threonine-protein kinase PRKX	5613	10	0.0853955	86.1691	CHEMBL1973937	Cc1ccc(-c2ccc(NC(=O)Nc3cccc(Br)c3)cc2)c2c(N)n[nH]c12	6.1	0.236111	PRKX	Y	N
O95067	Cyclin-dependent kinase 1/cyclin B	9133	1	0.0846154	70.932	CHEMBL296586	O=C1Cc2c([nH]c3ccc(Br)cc23)-c2ccccc2N1	6.4	0.2	CCNB2	N	N
O95398	Rap guanine nucleotide exchange factor 3	10411	100	0.0846154	83.2697	CHEMBL1882729	O=C(Nc1c(-c2ccc3c(c2)OCO3)n[nH]c1O)c1ccccc1	active	0.354839	RAPGEF3	Y	Y
P23280	Carbonic anhydrase VI	765	100	0.0846154	59.3269	CHEMBL608978	c1ccc2c3c([nH]c2c1)-c1cc2c(cc1C3)OCO2	5.02	0.237288	CA6	N	N
P51946	Cyclin-dependent kinase 7/ cyclin H	902	100	0.0846154	62.2333	CHEMBL1944698	CN1C/C=C/CCOc2cccc(c2)-c2ccnc(n2)Nc2cccc(c2)C1	8.52	0.189873	CCNH	Y	N
Q16445	GABA receptor alpha-6 subunit	2559	1	0.0846154	73.5455	CHEMBL3144697	O=c1c2cnc3ccc(Br)cc3c2[nH]n1-c1ccccc1	8.4	0.169231	GABRA6	Y	Y
Q8WZA2	Rap guanine nucleotide exchange factor 4	11069	100	0.0846154	78.1197	CHEMBL1552528	COc1ccccc1-c1oc2ccccc2c1-c1ccc2c(c1)OCO2	active	0.28125	RAPGEF4	Y	Y
Q9BVA1	Tubulin	347733	0.1	0.0846154	55.3922	CHEMBL381852	COc1cc(OC)cc(Oc2ncccc2-c2n[nH]c(Nc3ccc4c(c3)OCO4)n2)c1	8	0.253333	TUBB2B	Y	Y
Q9HC97	G-protein coupled receptor 35	2859	100	0.0846154	76.979	CHEMBL1412529	CS(=O)(=O)N1N=C(c2ccccc2)CC1c1ccc2c(c1)OCO2	5.85	0.276923	GPR35	N	N
Q86V86	Serine/threonine-protein kinase PIM3	415116	1	0.0845392	44.7722	CHEMBL526133	O=c1nc(-c2ccc3[nH]ncc3c2)cc(-c2ccccc2)[nH]1	6.5	0.241935	PIM3	N	N
Q9H4B4	Serine/threonine-protein kinase PLK3	1263	100	0.0842313	73.0953	CHEMBL522618	C[C@H](Nc1cc2c(-c3ccc4c(c3)OCO4)noc2cn1)c1ccccc1	7.62	0.289855	PLK3	N	N
P48449	Lanosterol synthase	4047	1	0.0842105	94.4308	CHEMBL66202	C=CCN(C)CCCCCCOc1ccc2c(-c3ccc(Br)cc3)n[nH]c2c1	7.41	0.168831	LSS	Y	Y
Q9H2K2	Tankyrase-2	80351	10	0.0842105	66.6886	CHEMBL3589285	CN1CCCc2c1cc(-c1ccc(Br)cc1)[nH]c2=O	6.37	0.203125	TNKS2	N	N
P51451	Tyrosine-protein kinase BLK	640	10	0.0840132	79.6893	CHEMBL1990346	Nc1n[nH]c2cccc(-c3ccc(Br)cc3)c12	6.4	0.25	BLK	Y	Y
O75116	Rho-associated protein kinase 2	9475	0.1	0.0833333	38.1008	CHEMBL3980727	COc1cc(C(=O)NCc2ccc3c(c2)OCO3)ccc1-c1cn[nH]c1	7.85	0.223684	ROCK2	Y	Y
O75469	Pregnane X receptor	8856	100	0.0833333	65.4959	CHEMBL3823873	COc1cccc(-c2nc3ccccc3c(=S)[nH]2)c1	6.07	0.153846	NR1I2	Y	Y
P34903	GABA receptor alpha-3 subunit	2556	1	0.0833333	59.1398	CHEMBL197302	Brc1cccc(-c2cnnc(-c3ccccc3)c2)c1	7.82	0.307692	GABRA3	Y	Y
P54760	Ephrin type-B receptor 4	2050	1	0.0833333	46.4209	CHEMBL4101918	Nc1n[nH]c2cccc(-c3ccc(NC(=O)C4(C(=O)Nc5ccc6c(c5)OCO6)CC4)cc3)c12	8.9	0.305556	EPHB4	Y	Y
Q03405	Urokinase plasminogen activator surface receptor	5329	1	0.0833333	91.3215	CHEMBL2206697	Nc1c(-c2nc3ccccc3[nH]2)cc(-c2ccccc2)n1-c1cccc(Br)c1	10.92	0.214286	PLAUR	Y	Y
Q16445	GABA receptor alpha-6 subunit	2559	10	0.0833333	76.1141	CHEMBL3144697	O=c1c2cnc3ccc(Br)cc3c2[nH]n1-c1ccccc1	8.4	0.169231	GABRA6	Y	Y
Q99685	Monoglyceride lipase	11343	10	0.0833333	66.0167	CHEMBL3787456	O=C1N[C@H](c2ccc3c(c2)OCO3)[C@H]1c1ccc(F)cc1	5	0.25	MGLL	Y	Y
O14976	Serine/threonine-protein kinase GAK	2580	100	0.0831615	78.8368	CHEMBL511337	NC(=O)c1ccc(Nc2cc(-c3ccc(F)cc3)[nH]n2)cc1	6.43	0.2	GAK	N	N
O14976	Serine/threonine-protein kinase GAK	2580	1	0.0823529	81.3016	CHEMBL511337	NC(=O)c1ccc(Nc2cc(-c3ccc(F)cc3)[nH]n2)cc1	6.43	0.2	GAK	N	N
P04049	Serine/threonine-protein kinase RAF	5894	10	0.0823529	57.7459	CHEMBL3661272	c1cc(Nc2ncnc3ccc(-c4ccc5c(c4)OCO5)cc23)c2cn[nH]c2c1	6.25	0.328358	RAF1	Y	Y
P08235	Mineralocorticoid receptor	4306	0.1	0.0823529	75.8289	CHEMBL4067551	Cc1cccc(-c2ccc3c(c2C)NC(=O)CO3)c1	7.33	0.222222	NR3C2	Y	Y
P25116	Proteinase-activated receptor 1	2149	100	0.0823529	74.8784	CHEMBL111653	c1ccc(-c2cccc(-c3cc(N(CCCN4CCCCCC4)Cc4ccc5c(c4)OCO5)on3)c2)cc1	5.19	0.293333	F2R	Y	Y
P30926	Neuronal acetylcholine receptor; alpha3/beta4	1143	1	0.0823529	68.4932	CHEMBL3759225	Brc1cccc(C2=NCCCC2)c1	7.53	0.313725	CHRNB4	N	N
P42785	Lysosomal Pro-X carboxypeptidase	5547	10	0.0823529	60.2997	CHEMBL1259067	O=C(CCc1ccc(-c2ccc3c(c2)OCO3)cc1)N1CCC[C@H]1c1ncc(-c2ccccc2)[nH]1	6.52	0.282051	PRCP	Y	N
P78527	DNA-dependent protein kinase	5591	1	0.0823529	43.253	CHEMBL1240567	Nc1ncnc2[nH]nc(-c3ccc4c(c3)OCO4)c12	6.06	0.375	PRKDC	Y	Y
Q8WXS5	Voltage-gated calcium channel	59283	100	0.0823529	47.862	CHEMBL4206704	Cc1cccc(C)c1-c1ccc2c(c1)CC(=O)N2	6.4	0.20339	CACNG8	N	N
Q9Y251	Heparanase	10855	100	0.0823529	61.5688	CHEMBL431662	COc1ccc(-c2nc3cc(-c4ccc5c(c4)OCO5)ccc3o2)cc1N1C(=O)c2ccc(C(=O)O)cc2C1=O	6.13	0.214286	HPSE	Y	Y
Q08881	Tyrosine-protein kinase ITK/TSK	3702	10	0.0821925	63.5038	CHEMBL1164358	Cc1oncc1CNC(=O)c1ccc2cc(-c3cc(-c4ccccc4)[nH]n3)[nH]c2c1	5.74	0.24359	ITK	N	N
P51817	Serine/threonine-protein kinase PRKX	5613	100	0.0821118	81.6346	CHEMBL1973937	Cc1ccc(-c2ccc(NC(=O)Nc3cccc(Br)c3)cc2)c2c(N)n[nH]c12	6.1	0.236111	PRKX	Y	N
O14980	Exportin-1	7514	10	0.0818182	88.8566	CHEMBL3919410	O=C(/C=C\\n1cnc(-c2cccc(Cl)c2)n1)OCc1cnc[nH]1	6	0.148148	XPO1	N	N
P36896	Activin receptor type-1B	91	0.1	0.0818182	61.7589	CHEMBL226838	Cc1cccc(-c2[nH]c(C(C)(C)C)nc2-c2ccc3c(c2)OCO3)n1	7.16	0.354839	ACVR1B	N	N
Q13163	Dual specificity mitogen-activated protein kinase kinase 5	5607	0.1	0.0818182	72.5318	CHEMBL1474834	Cc1nc(CN(C)c2ncnc3ccc(-c4ccc5c(c4)OCO5)cc23)cs1	7.33	0.246575	MAP2K5	N	N
Q9HCR9	Phosphodiesterase 11A	50940	1	0.0818182	80.5556	CHEMBL779	CN1CC(=O)N2[C@H](Cc3c([nH]c4ccccc34)[C@H]2c2ccc3c(c2)OCO3)C1=O	8	0.205128	PDE11A	N	N
P29322	Ephrin type-A receptor 8	2046	1	0.0818109	67.451	CHEMBL24828	COc1cc2c(Nc3ccc(Br)cc3F)ncnc2cc1OCC1CCN(C)CC1	7.04	0.129412	EPHA8	N	N
P41240	Tyrosine-protein kinase CSK	1445	10	0.0817649	87.4652	CHEMBL4095253	C=CS(=O)(=O)N1CCC[C@@H]1Cn1cc(-c2ccc3c(c2)OCO3)c2c(N)ncnc21	5.55	0.214286	CSK	N	N
P35916	Vascular endothelial growth factor receptor 3	2324	10	0.0817137	74.5391	CHEMBL1994074	Brc1ccc2[nH]nc(-c3ccccc3)c2c1	5.3	0.288462	FLT4	Y	Y
P67870	Casein kinase II beta	1460	0.1	0.08125	65.9857	CHEMBL501724	Cc1cc(-c2cc(-c3ccccc3)[nH]c(=O)n2)ccc1O	7.72	0.225806	CSNK2B	Y	Y
Q12809	HERG	3757	0.1	0.08125	73.6509	CHEMBL1822858	c1cc(-c2ccc3c(c2)OCO3)ccc1OCCCN1CCCCC1	8.3	0.278689	KCNH2	N	N
O00311	Cell division cycle 7-related protein kinase	8317	0.1	0.0810644	62.1986	CHEMBL1270123	NC(=O)c1cc(-c2ccncc2)[nH]c1-c1cccc(Br)c1	7.25	0.278689	CDC7	Y	Y
O00167	Eyes absent homolog 2	2139	100	0.08	85.4621	CHEMBL1718036	CCCCn1nc(C(=O)Nc2ccc3c(c2)OCO3)c2ccccc2c1=O	active	0.22973	EYA2	N	N
O43318	Mitogen-activated protein kinase kinase kinase 7	6885	10	0.08	75.4584	CHEMBL2012881	O=c1[nH]nc2cc(CO)c3ccc(-c4ccc[nH]4)cc3n12	6.19	0.217391	MAP3K7	N	N
P06276	Butyrylcholinesterase	590	100	0.08	54.5803	CHEMBL3605428	CN(C)CCC[C@@]1(c2ccc(F)cc2)OCc2cc(-c3nnc(-c4cccc(Br)c4)[nH]3)ccc21	4.11	0.240506	BCHE	Y	Y
P07900	Heat shock protein HSP 90-alpha	3320	10	0.08	62.9197	CHEMBL1448722	Cc1ccc(O)c(-c2cc(-c3cccc(Br)c3)[nH]n2)c1	5.52	0.471698	HSP90AA1	N	Y
P11511	Cytochrome P450 19A1	1588	100	0.08	38.9077	CHEMBL1173129	Nc1cccc(/C=C/c2ccc3c(c2)OCO3)c1	4.66	0.326923	CYP19A1	Y	Y
P24723	Protein kinase C eta	5583	1	0.08	66.2281	CHEMBL585500	CN1CCN(c2cccc(C3=C(c4c[nH]c5ccccc45)C(=O)NC3=O)c2)CC1	7.44	0.146667	PRKCH	N	N
P35367	Histamine H1 receptor	3269	1	0.08	76.2844	CHEMBL26116	NCCc1c[nH]c(-c2cccc(Br)c2)n1	6.7	0.303571	HRH1	Y	Y
P48736	PI3-kinase p110-gamma subunit	5294	0.1	0.08	56.8433	CHEMBL3582357	Cc1nnc(NS(=O)(=O)c2ccc(NCc3cc(C(=O)O)cc(-c4ccc5c(c4)OCO5)c3)cc2)s1	8.4	0.243902	PIK3CG	Y	Y
Q9BQE3	Tubulin	84790	100	0.08	58.315	CHEMBL2331957	COc1cccc(-c2noc(Nc3ccc4c(c3)OCO4)n2)c1	5.66	0.287879	TUBA1C	Y	Y
P06401	Progesterone receptor	5241	100	0.0799016	41.5459	CHEMBL25015	CC1(C)OC(S)=Nc2ccc(-c3cccc(Br)c3)cc21	8.6	0.315789	PGR	Y	Y
P49336	Cell division protein kinase 8	1024	10	0.0797353	78.2981	CHEMBL1977134	Nc1c(-c2ccc(NC(=O)Nc3cccc(C(F)(F)F)c3)cc2)cnc2c(-c3ccc4c(c3)OCO4)cnn12	7.6	0.243902	CDK8	N	N
Q5S007	Leucine-rich repeat serine/threonine-protein kinase 2	120892	10	0.0797049	45.3523	CHEMBL2004515	c1nc(-c2ccc3c(c2)OCO3)c2cc[nH]c2n1	6.4	0.363636	LRRK2	Y	Y
P31751	Serine/threonine-protein kinase AKT2	208	10	0.0796116	53.8975	CHEMBL1990346	Nc1n[nH]c2cccc(-c3ccc(Br)cc3)c12	5.1	0.25	AKT2	Y	Y
P63000	Ras-related C3 botulinum toxin substrate 1	5879	10	0.0789474	52.0277	CHEMBL490129	C[n+]1cc2c3c(ccc2c2ccc4cc5c(cc4c21)OCO5)OCO3.[Cl-]	5.34	0.203125	RAC1	Y	Y
Q99250	Sodium channel protein type II alpha subunit	6326	10	0.0789474	89.3506	CHEMBL446905	Clc1cccc(-c2c[nH]c(-c3ccccc3)n2)c1	4.75	0.214286	SCN2A	Y	Y
Q96RR4	CaM-kinase kinase beta	10645	0.1	0.0789004	51.5729	CHEMBL4127977	CS(=O)(=O)Nc1cccc(-c2cc3c(-c4ccc(C(N)=O)cc4)ccnc3[nH]2)c1	7.9	0.171053	CAMKK2	Y	Y
P16234	Platelet-derived growth factor receptor alpha	5156	100	0.0787887	72.5763	CHEMBL1995916	CNC(=O)c1cc(-c2ccccc2)[nH]n1	4.2	0.25	PDGFRA	Y	Y
Q15722	Leukotriene B4 receptor 1	1241	100	0.078766	70.9645	CHEMBL137759	O=C(O)CCCCCOc1cc(-c2ccc3c(c2)OCO3)cc(-c2ccccc2)n1	9	0.313433	LTB4R	Y	Y
A5X5Y0	Serotonin 3 (5-HT3) receptor	285242	1	0.0785714	49.0157	CHEMBL42	CN1CCN(C2=Nc3cc(Cl)ccc3Nc3ccccc32)CC1	6.4	0.142857	HTR3E	Y	Y
O75469	Pregnane X receptor	8856	1	0.0785714	61.3742	CHEMBL3823873	COc1cccc(-c2nc3ccccc3c(=S)[nH]2)c1	6.07	0.153846	NR1I2	Y	Y
P08183	P-glycoprotein 1	5243	10	0.0785714	59.9958	CHEMBL4074268	CCOC(=O)C1=C(C)NC(C)=C(C(=O)OCC)C1c1c(-c2cccc(Br)c2)noc1C	6.29	0.239437	ABCB1	Y	Y
P16083	Quinone reductase 2	4835	1	0.0785714	70.7565	CHEMBL3770627	CC(=O)O.N=C(N)c1ccc(-c2ccc(-c3ccccc3)[nH]2)cc1	6.48	0.166667	NQO2	Y	Y
P19634	Sodium/hydrogen exchanger 1	6548	1	0.0785714	56.6276	CHEMBL212033	Cc1cccc(-c2cncnc2N2CCC(c3[nH]cnc3C)CC2)c1	7.57	0.157895	SLC9A1	N	N
P35354	Cyclooxygenase-2	5743	1	0.0785714	67.9231	CHEMBL2023861	COc1cccc(-c2csc(Nc3ccc4c(c3)OCO4)n2)c1	6.04	0.323077	PTGS2	Y	Y
P45983	c-Jun N-terminal kinase 1	5599	10	0.0785714	63.8455	CHEMBL3342912	O=C(Nc1ccc(Br)cc1)c1cc(-c2ccccc2)[nH]n1	5.23	0.288136	MAPK8	Y	Y
Q02127	Dihydroorotate dehydrogenase	1723	100	0.0785714	52.6451	CHEMBL1571058	O=C(O)c1cc(-c2ccc3c(c2)OCO3)nc2ccccc12	5.29	0.368421	DHODH	Y	Y
Q13546	Receptor-interacting serine/threonine-protein kinase 1	8737	1	0.0785714	71.0101	CHEMBL2414926	c1[nH]nc2c1CCc1c-2[nH]c2cc3c(cc12)OCO3	6.82	0.222222	RIPK1	Y	Y
Q8WXA8	Serotonin 3 (5-HT3) receptor	170572	1	0.0785714	49.0157	CHEMBL42	CN1CCN(C2=Nc3cc(Cl)ccc3Nc3ccccc32)CC1	6.4	0.142857	HTR3C	Y	Y
Q9BQE3	Tubulin	84790	1	0.0785714	73.3615	CHEMBL381852	COc1cc(OC)cc(Oc2ncccc2-c2n[nH]c(Nc3ccc4c(c3)OCO4)n2)c1	8	0.253333	TUBA1C	Y	Y
Q13882	Tyrosine-protein kinase BRK	5753	100	0.0784968	66.1047	CHEMBL1993243	CNC(=O)C=Cc1cnc(N)c2c(-c3ccc4c(c3)OCO4)csc12	6.9	0.24	PTK6	N	N
P50750	Cyclin-dependent kinase 9	1025	10	0.0784063	56.2794	CHEMBL1802358	O=C1NC(Nc2ccccc2)=N/C1=C\\c1ccc2c(c1)OCO2	4.75	0.257576	CDK9	Y	Y
Q9H3Y6	Tyrosine-protein kinase Srms	6725	1	0.0783924	65.2174	CHEMBL2004544	O=S(=O)(O)c1ccc(NCc2ccc3c(c2)OCO3)c2c(O)cccc12	6.1	0.242857	SRMS	Y	Y
Q96GD4	Serine/threonine-protein kinase Aurora-B	9212	1	0.0783589	57.2364	CHEMBL3675353	NC(=O)c1cccc2c(NCc3ccc4c(c3)OCO4)ncnc12	8.41	0.257143	AURKB	Y	Y
Q14680	Maternal embryonic leucine zipper kinase	9833	1	0.0783278	43.8393	CHEMBL3824282	CN1CCN(c2ccc(-c3cc(-c4ccccc4)n[nH]3)cc2)CC1	6.17	0.357143	MELK	N	N
P49336	Cell division protein kinase 8	1024	100	0.0781821	71.6871	CHEMBL1977134	Nc1c(-c2ccc(NC(=O)Nc3cccc(C(F)(F)F)c3)cc2)cnc2c(-c3ccc4c(c3)OCO4)cnn12	7.6	0.243902	CDK8	N	N
P27361	MAP kinase ERK1	5595	100	0.0777778	81.5955	CHEMBL4218701	CS[C@@]1(C(=O)Nc2ccc3[nH]nc(-c4ccc5c(c4)OCO5)c3c2)CCN(CC(=O)N2CC=C(c3ccc(-c4ncccn4)cc3)CC2)C1	7.35	0.222222	MAPK3	Y	Y
Q01959	Dopamine transporter	6531	100	0.0777778	34.5874	CHEMBL6731	CC(N)Cc1ccc2c(c1)OCO2	6.05	0.288462	SLC6A3	Y	Y
Q12809	HERG	3757	10	0.0777778	48.6866	CHEMBL1822858	c1cc(-c2ccc3c(c2)OCO3)ccc1OCCCN1CCCCC1	8.3	0.278689	KCNH2	N	N
P35968	Vascular endothelial growth factor receptor 2	3791	1	0.0777225	40.5607	CHEMBL2004515	c1nc(-c2ccc3c(c2)OCO3)c2cc[nH]c2n1	6.6	0.363636	KDR	Y	Y
P35968	Vascular endothelial growth factor receptor 2	3791	10	0.0776678	39.3993	CHEMBL2004515	c1nc(-c2ccc3c(c2)OCO3)c2cc[nH]c2n1	6.6	0.363636	KDR	Y	Y
P33261	Cytochrome P450 2C19	1557	10	0.0775046	78.7121	CHEMBL1581594	O=C(NCc1ccc2c(c1)OCO2)C1CC(c2cccc(Br)c2)=NO1	4.95	0.378788	CYP2C19	Y	Y
P10828	Thyroid hormone receptor beta-1	7068	100	0.0774172	99.994	CHEMBL1526044	O=C(Nc1cccc(Cl)c1)c1cc(-c2ccc3c(c2)OCCO3)on1	Active	0.253731	THRB	Y	Y
P28223	Serotonin 2a (5-HT2a) receptor	3356	10	0.0773504	58.4931	CHEMBL3815066	COc1ccc(CCN(CCCc2cccc(Br)c2)CCc2ccc3c(c2)OCO3)cc1OC	6.99	0.313433	HTR2A	Y	Y
O96028	Histone-lysine N-methyltransferase NSD2	7468	10	0.0772727	83.3992	CHEMBL1331791	N=C(NCc1ccc2c(c1)OCO2)NC(=O)c1ccccc1	5.17	0.230769	NSD2	N	N
P10323	Acrosin	49	100	0.0772727	45.9335	CHEMBL3596560	Cl.N=C(N)Nc1ccc(-c2cc(C(=O)Nc3cccc(Br)c3)n[nH]2)cc1	4.88	0.30303	ACR	Y	Y
P20648	Potassium-transporting ATPase	495	100	0.0772727	58.2128	CHEMBL1202261	Br.Cc1cccc(-c2csc(N=C(N)N)n2)c1	4.5	0.171875	ATP4A	Y	Y
P28566	Serotonin 1e (5-HT1e) receptor	3354	1	0.0772727	49.8534	CHEMBL3754166	C=CCN(CC=C)CCc1c[nH]c2ccc(Br)cc12	6.29	0.169231	HTR1E	N	N
P35790	Choline kinase alpha	1119	10	0.0772727	62.4422	CHEMBL3763340	CN1CCCN(Cc2ccc(-c3ccccc3)cc2)CC1	5.83	0.147541	CHKA	Y	Y
P36639	7,8-dihydro-8-oxoguanine triphosphatase	4521	0.1	0.0772727	92.4565	CHEMBL4093037	c1ccc2c(c1)OCCN2c1ccnc2[nH]ccc12	7.4	0.2	NUDT1	Y	Y
P36896	Activin receptor type-1B	91	1	0.0772727	66.8293	CHEMBL226838	Cc1cccc(-c2[nH]c(C(C)(C)C)nc2-c2ccc3c(c2)OCO3)n1	7.16	0.354839	ACVR1B	N	N
P51164	Potassium-transporting ATPase	496	100	0.0772727	58.2128	CHEMBL1202261	Br.Cc1cccc(-c2csc(N=C(N)N)n2)c1	4.5	0.171875	ATP4B	N	N
Q13885	Tubulin	7280	0.1	0.0772727	60.6863	CHEMBL381852	COc1cc(OC)cc(Oc2ncccc2-c2n[nH]c(Nc3ccc4c(c3)OCO4)n2)c1	8	0.253333	TUBB2A	N	Y
Q9H2K8	Serine/threonine-protein kinase TAO3	51347	100	0.0772727	91.2523	CHEMBL223360	Cc1ccc(F)c(NC(=O)Nc2ccc(-c3cccc4[nH]nc(N)c34)cc2)c1	6.58	0.151899	TAOK3	Y	Y
Q9NYY3	Serine/threonine-protein kinase PLK2	10769	100	0.0772727	72.3286	CHEMBL522618	C[C@H](Nc1cc2c(-c3ccc4c(c3)OCO4)noc2cn1)c1ccccc1	8.4	0.289855	PLK2	Y	Y
Q9UGI9	AMP-activated protein kinase, AMPK	53632	100	0.0772727	68.4667	CHEMBL3957286	Oc1cccc(O)c1-c1ccc(-c2cc3nc(O[C@@H]4CO[C@@H]5[C@H](O)CO[C@H]45)[nH]c3cc2Cl)cc1	8.4	0.144578	PRKAG3	N	N
Q9Y572	Receptor-interacting serine/threonine-protein kinase 3	11035	100	0.0772719	91.3129	CHEMBL3735590	CN1CCN(c2ccc3nc(-c4ccc5c(c4)OCO5)c(-c4ccncc4)n3n2)CC1	5.12	0.25	RIPK3	Y	Y
P35590	Tyrosine-protein kinase receptor Tie-1	7075	10	0.0772575	82.7089	CHEMBL223360	Cc1ccc(F)c(NC(=O)Nc2ccc(-c3cccc4[nH]nc(N)c34)cc2)c1	6.96	0.151899	TIE1	N	N
P37023	Serine/threonine-protein kinase receptor R3	94	100	0.0772345	79.6313	CHEMBL3819259	O=C(Nc1cc(Nc2cccc3c2OCO3)ccn1)C1CC1	6.92	0.2	ACVRL1	Y	Y
O95067	Cyclin-dependent kinase 1/cyclin B	9133	0.1	0.0769231	79.3419	CHEMBL333006	O=C1Cc2c([nH]c3ccc([N+](=O)[O-])cc23)-c2cc(Br)ccc2N1	7.28	0.164384	CCNB2	N	N
P21728	Dopamine D1 receptor	1812	10	0.0769231	46.6186	CHEMBL211915	Clc1ccc2c(c1)N=C(N1CCN(Cc3cccc4c3OCO4)CC1)c1ccccc1N2	6.2	0.220779	DRD1	Y	Y
P30304	Dual specificity phosphatase Cdc25A	993	100	0.0769231	71.5976	CHEMBL557130	N#Cc1c(N)n(Cc2ccc3c(c2)OCO3)c2nc3ccccc3nc12	5.26	0.242857	CDC25A	Y	Y
P52732	Kinesin-like protein 1	3832	1	0.0769231	57.5586	CHEMBL261611	N[C@@H](CSC(c1ccccc1)(c1ccccc1)c1ccc2c(c1)OCO2)C(=O)O	6.7	0.227273	KIF11	Y	Y
Q04771	Activin receptor type-1	90	0.1	0.0769231	76.2887	CHEMBL3341948	COc1cccc(-c2cc(-c3ccc(N4CCNCC4)cc3)cnc2N)c1	7.07	0.162162	ACVR1	N	N
Q13153	Serine/threonine-protein kinase PAK 1	5058	0.1	0.0769231	50.0358	CHEMBL593490	Cc1[nH]nc2ccc(-c3cc(OC[C@@H](N)Cc4c[nH]c5ccccc45)cnc3-c3ccoc3)cc12	7.51	0.152174	PAK1	Y	Y
Q13885	Tubulin	7280	10	0.0769231	55.7056	CHEMBL2331957	COc1cccc(-c2noc(Nc3ccc4c(c3)OCO4)n2)c1	5.66	0.287879	TUBB2A	N	Y
Q16445	GABA receptor alpha-6 subunit	2559	0.1	0.0769231	61.3181	CHEMBL3144697	O=c1c2cnc3ccc(Br)cc3c2[nH]n1-c1ccccc1	8.4	0.169231	GABRA6	Y	Y
P35368	Alpha-1b adrenergic receptor	147	10	0.0768848	72.4113	CHEMBL42139	c1cc2c(cc1NC1=NCCN1)OCCO2	5.62	0.224138	ADRA1B	Y	Y
P23443	Ribosomal protein S6 kinase 1	6198	10	0.0766946	46.0788	CHEMBL3675367	NC(=O)c1cccc2c(NCc3ccc4c(c3)OCO4)ccnc12	6.15	0.26087	RPS6KB1	Y	Y
Q9NYL2	Mixed lineage kinase 7	51776	1	0.0766694	76.3451	CHEMBL1993243	CNC(=O)C=Cc1cnc(N)c2c(-c3ccc4c(c3)OCO4)csc12	6.7	0.24	MAP3K20	Y	N
P29376	Leukocyte tyrosine kinase receptor	4058	100	0.0765609	87.0112	CHEMBL2004515	c1nc(-c2ccc3c(c2)OCO3)c2cc[nH]c2n1	5.8	0.363636	LTK	Y	Y
P10696	Alkaline phosphatase placental-like	251	10	0.0764706	78.4903	CHEMBL1387349	COc1cccc(-c2nnc3n2N=C(c2cccc(Br)c2)CS3)c1	4.12	0.25	ALPG	N	N
P36639	7,8-dihydro-8-oxoguanine triphosphatase	4521	10	0.0764604	58.3569	CHEMBL4093037	c1ccc2c(c1)OCCN2c1ccnc2[nH]ccc12	7.4	0.2	NUDT1	Y	Y
P54756	Ephrin type-A receptor 5	2044	100	0.0764504	71.5084	CHEMBL223360	Cc1ccc(F)c(NC(=O)Nc2ccc(-c3cccc4[nH]nc(N)c34)cc2)c1	5.82	0.151899	EPHA5	Y	N
P32297	Neuronal acetylcholine receptor subunit alpha-3	1136	1	0.0764413	64.2013	CHEMBL3759225	Brc1cccc(C2=NCCCC2)c1	7.53	0.313725	CHRNA3	N	N
Q9UEE5	Serine/threonine-protein kinase 17A	9263	1	0.0764161	81.1344	CHEMBL526133	O=c1nc(-c2ccc3[nH]ncc3c2)cc(-c2ccccc2)[nH]1	6.4	0.241935	STK17A	N	N
P05981	Serine protease hepsin	3249	100	0.0761905	71.9353	CHEMBL3928230	O=C1NC(=O)N(c2cccc(Br)c2)C(=O)/C1=C/c1c[nH]c2ccccc12	5.71	0.197183	HPN	N	N
O00418	Serine/threonine-protein kinase EEF2K	101930123 29904	100	0.075	63.6615	CHEMBL2004544	O=S(=O)(O)c1ccc(NCc2ccc3c(c2)OCO3)c2c(O)cccc12	5.8	0.242857	EEF2K	Y	Y
O14727	Apoptotic protease-activating factor 1	317	10	0.075	82.7518	CHEMBL1343853	CCN(CC)CCOC(=O)c1ccc(N/C=C(/C#N)c2nc(-c3ccc4c(c3)OCO4)cs2)cc1	5.19	0.229885	APAF1	N	N
P07437	Tubulin beta-5 chain	203068	100	0.075	55.0915	CHEMBL2331957	COc1cccc(-c2noc(Nc3ccc4c(c3)OCO4)n2)c1	5.66	0.287879	TUBB	Y	Y
P14635	Cyclin-dependent kinase 1/cyclin B1	891	1	0.075	66.846	CHEMBL296586	O=C1Cc2c([nH]c3ccc(Br)cc23)-c2ccccc2N1	6.4	0.2	CCNB1	N	N
P18507	GABA-A receptor; anion channel	2566	10	0.075	54.9632	CHEMBL3289482	CC(C)N(C(=O)c1cccc(-c2ccc3c(c2)OCO3)c1)C(C)C	4.26	0.375	GABRG2	Y	Y
P28221	Serotonin 1d (5-HT1d) receptor	3352	1	0.075	53.9619	CHEMBL484059	O=C1COc2ccc(CCN3CCN(c4cccc5nc(-c6ccccc6)ccc45)CC3)cc2N1	7.9	0.2375	HTR1D	Y	Y
P28222	Serotonin 1b (5-HT1b) receptor	3351	100	0.075	56.7556	CHEMBL484059	O=C1COc2ccc(CCN3CCN(c4cccc5nc(-c6ccccc6)ccc45)CC3)cc2N1	9.5	0.2375	HTR1B	Y	Y
P29275	Adenosine A2b receptor	136	100	0.075	47.4736	CHEMBL1650380	CCC(=O)Nc1cc(-c2ccc3c(c2)OCO3)nc(-c2ccc3c(c2)OCO3)n1	5.78	0.327869	ADORA2B	Y	Y
P32247	Bombesin receptor subtype-3	680	10	0.075	55.2087	CHEMBL1096546	Nc1n[nH]c2nc(N3CCCCC3)c3c(c12)CCN(Cc1ccc2c(c1)OCO2)C3	5	0.230769	BRS3	N	Y
P41594	Metabotropic glutamate receptor 5	2915	1	0.075	53.3522	CHEMBL2164560	Brc1cccc(-c2nc(-c3ccccn3)no2)c1	6.93	0.303571	GRM5	Y	Y
P42262	Glutamate receptor ionotropic, AMPA 2	2891	10	0.075	62.5643	CHEMBL275006	CC1=NN=C(c2ccc(N)cc2)c2cc3c(cc2C1)OCO3	5.4	0.241935	GRIA2	Y	Y
P51160	Phosphodiesterase 6C	5146	10	0.075	74.4954	CHEMBL779	CN1CC(=O)N2[C@H](Cc3c([nH]c4ccccc34)[C@H]2c2ccc3c(c2)OCO3)C1=O	6.01	0.205128	PDE6C	N	N
Q14654	Potassium channel, inwardly rectifying, subfamily J, member 11	3767	1	0.075	61.8311	CHEMBL298383	O=C(Nc1c(C(O)(C(F)(F)F)C(F)(F)F)ccc2ccccc12)c1cccc(Br)c1	7.1	0.15493	KCNJ11	N	N
Q86V86	Serine/threonine-protein kinase PIM3	415116	0.1	0.075	44.9756	CHEMBL3634790	c1ccc(-c2n[nH]c3cnc(-c4cccnc4)cc23)cc1	8.3	0.196721	PIM3	N	N
Q9P1W9	Serine/threonine-protein kinase PIM2	11040	1	0.075	39.1069	CHEMBL3905102	NCC[C@H]1CNC(=O)c2cc(-c3cccc(OC(F)(F)F)c3)c(-c3ccc4c(c3)OCO4)n21	7.8	0.259259	PIM2	N	N
Q9UQB9	Serine/threonine-protein kinase Aurora-C	6795	1	0.075	79.1394	CHEMBL409450	O=C1Nc2cc(Br)ccc2/C1=C1/Nc2ccccc2/C1=N\\O	6.7	0.161765	AURKC	N	N
Q9UQD0	Sodium channel protein type VIII alpha subunit	6334	100	0.075	94.9318	CHEMBL4096468	NC1(Cc2nc(-c3ccc(OC(F)(F)F)cc3)c[nH]2)COC1	4.34	0.171429	SCN8A	Y	Y
P30926	Neuronal acetylcholine receptor; alpha3/beta4	1143	0.1	0.0749585	64.3398	CHEMBL3759225	Brc1cccc(C2=NCCCC2)c1	7.53	0.313725	CHRNB4	N	N
P37023	Serine/threonine-protein kinase receptor R3	94	10	0.0745576	78.9234	CHEMBL3819259	O=C(Nc1cc(Nc2cccc3c2OCO3)ccn1)C1CC1	6.92	0.2	ACVRL1	Y	Y
Q02750	Dual specificity mitogen-activated protein kinase kinase 1	5604	10	0.0745465	70.4225	CHEMBL2004515	c1nc(-c2ccc3c(c2)OCO3)c2cc[nH]c2n1	5.9	0.363636	MAP2K1	Y	Y
P18505	GABA-A receptor; anion channel	2560	100	0.0736842	69.4572	CHEMBL12	CN1C(=O)CN=C(c2ccccc2)c2cc(Cl)ccc21	7.92	0.132353	GABRB1	Y	Y
P45379	Troponin, cardiac muscle	7139	100	0.0736842	81.0478	CHEMBL1550816	Cc1ccnc(N/C=C(\\C#N)c2nc(-c3cccc(Br)c3)cs2)c1	6.12	0.22973	TNNT2	Y	Y
P18545	Phosphodiesterases; PDE5 & PDE6	5148	10	0.0733333	64.5892	CHEMBL779	CN1CC(=O)N2[C@H](Cc3c([nH]c4ccccc34)[C@H]2c2ccc3c(c2)OCO3)C1=O	6.01	0.205128	PDE6G	N	N
P35913	Phosphodiesterases; PDE5 & PDE6	5158	10	0.0733333	64.5892	CHEMBL779	CN1CC(=O)N2[C@H](Cc3c([nH]c4ccccc34)[C@H]2c2ccc3c(c2)OCO3)C1=O	6.01	0.205128	PDE6B	N	N
P42263	Glutamate receptor ionotropic, AMPA 3	2892	100	0.0733333	54.3246	CHEMBL4071408	Cc1cc(C2=NN(CC3CC(Br)=NO3)C(=O)Cc3cc4c(cc32)OCCO4)cc(C)c1N	4.86	0.156627	GRIA3	Y	Y
P46098	Serotonin 3a (5-HT3a) receptor	3359	1	0.0733333	56.9114	CHEMBL3746146	COc1cccc(-c2cn([C@H]3CN4CCC3CC4)nn2)c1	8.52	0.169014	HTR3A	Y	Y
Q13956	Phosphodiesterases; PDE5 & PDE6	5149	10	0.0733333	64.5892	CHEMBL779	CN1CC(=O)N2[C@H](Cc3c([nH]c4ccccc34)[C@H]2c2ccc3c(c2)OCO3)C1=O	6.01	0.205128	PDE6H	N	N
Q14416	Metabotropic glutamate receptor 2	2912	10	0.0733333	69.7018	CHEMBL2152110	N#Cc1c(-c2ccc3c(c2)OCCN3)ccn2c(CC(F)(F)F)cnc12	5.78	0.177215	GRM2	Y	Y
Q9HC97	G-protein coupled receptor 35	2859	10	0.0733333	80.1347	CHEMBL1412529	CS(=O)(=O)N1N=C(c2ccccc2)CC1c1ccc2c(c1)OCO2	5.85	0.276923	GPR35	N	N
Q9NR22	Protein arginine N-methyltransferase 8	56341	100	0.0733333	93.4426	CHEMBL4062667	CNCCN1CCC(NCc2cccc(Br)c2)CC1	5.04	0.179104	PRMT8	Y	Y
Q9Y239	Nucleotide-binding oligomerization domain-containing protein 1	10392	10	0.0733333	81.4263	CHEMBL1733271	O=C(NC1CCCc2c1cnn2-c1ccccc1F)c1cc(-c2ccccc2)n[nH]1	4.77	0.21519	NOD1	N	N
Q9BXA7	Testis-specific serine/threonine-protein kinase 1	83942	1	0.0733032	60.8531	CHEMBL1999931	O=C(Nc1n[nH]c2ccc(-c3cn(Cc4ccccc4)nn3)cc12)c1ccccc1	6.8	0.166667	TSSK1B	N	N
Q14289	Protein tyrosine kinase 2 beta	2185	1	0.0730084	75.9214	CHEMBL2207438	Cc1ccc(-n2nc(C(C)(C)C)cc2NC(=O)Nc2cc(-c3ccc4c(c3)OCCO4)[nH]n2)cc1	7.16	0.289474	PTK2B	Y	Y
O75762	Transient receptor potential cation channel subfamily A member 1	8989	0.1	0.0727273	76.2418	CHEMBL1255819	Brc1ccc2c(c1)C=Nc1ccccc1C2	7.48	0.189655	TRPA1	Y	Y
P28223	Serotonin 2a (5-HT2a) receptor	3356	0.1	0.0727273	64.3084	CHEMBL3813726	COc1ccc(CCN(CCCc2ccccc2Br)CCc2ccc3c(c2)OCO3)cc1OC	7.27	0.239437	HTR2A	Y	Y
P30281	G1/S-specific cyclin D3	896	10	0.0727273	51.3263	CHEMBL3930293	C(=C/c1n[nH]c2cc(-c3ccncc3)ccc12)\\c1ccc2c(c1)OCO2	5.96	0.3125	CCND3	N	N
P40238	Thrombopoietin receptor	4352	10	0.0727273	65.8808	CHEMBL246618	O=C(Nc1nc(-c2cccc(Br)c2)cs1)c1ccc(Nc2ccncn2)cc1	6.19	0.223684	MPL	N	N
P42261	Glutamate receptor ionotropic, AMPA 1	2890	1	0.0727273	77.7572	CHEMBL4206704	Cc1cccc(C)c1-c1ccc2c(c1)CC(=O)N2	6.4	0.20339	GRIA1	Y	Y
P42356	PI4-kinase alpha subunit		100	0.0727273	58.364	CHEMBL3600700	Nc1nc2ccc(-c3ccccn3)cc2s1	5	0.16129	PI4KA	N	N
P53582	Methionine aminopeptidase 1	23173	10	0.0727273	81.3853	CHEMBL3337749	C=C1Cc2cc(Br)ccc2C1=O	5.46	0.160714	METAP1	Y	N
Q06710	Paired box protein Pax-8	7849	10	0.0727273	99.9609	CHEMBL1559529	O=C(Nc1cccc(C(=O)O)c1)Nc1ccc2c(c1)OCO2	5.29	0.271186	PAX8	N	N
Q14330	N-arachidonyl glycine receptor	2841	10	0.0727273	92.345	CHEMBL4168388	O=C1/C(=C/c2cccc(OCc3ccc(Br)cc3)c2)N=C2SCCCN12	5.76	0.134146	GPR18	N	N
Q15746	Myosin light chain kinase, smooth muscle	4638	1	0.0727273	82.5	CHEMBL408019	O=C(Nc1n[nH]c2nc(-c3cccc(O)c3)ccc12)C1CC1	6.82	0.217391	MYLK	N	N
Q6ZVD8	PH domain leucine-rich repeat-containing protein phosphatase 2	23035	100	0.0727273	64.5005	CHEMBL1269022	S=C(Nc1ccc2cn[nH]c2c1)Nc1ccc2cn[nH]c2c1	5.3	0.114754	PHLPP2	Y	N
Q86U86	Protein polybromo-1	55193	10	0.0727273	93.7132	CHEMBL3904183	CCCc1[nH]nc2oc(=O)c3ccccc3c12	5.48	0.15625	PBRM1	N	Y
Q9UHC3	Amiloride-sensitive cation channel 3	9311	10	0.0727273	58.0583	CHEMBL1770739	Nc1ccnc(-c2cccc(C#CCCO)c2)c1	5.58	0.184615	ASIC3	N	N
Q9Y5S2	Serine/threonine-protein kinase MRCK beta	9578	10	0.0727239	64.7929	CHEMBL379218	Cc1n[nH]c2ccc(-c3cncc(OC[C@@H](N)Cc4ccccc4)c3)cc12	7.02	0.141026	CDC42BPB	Y	Y
Q9UK32	Ribosomal protein S6 kinase alpha 6	27330	100	0.0727166	82.5441	CHEMBL3889534	Cl.FC(F)(F)c1cccc(-c2c[nH]c(C3CCN(c4ncnc5[nH]ncc45)CC3)n2)c1	7.53	0.168675	RPS6KA6	N	N
Q16584	Mitogen-activated protein kinase kinase kinase 11	4296	10	0.0726977	84.0525	CHEMBL2436977	CN1CCN(Cc2ccc(-c3cnc4[nH]cc(-c5cnc6[nH]ccc6c5)c4c3)cc2)CC1	7.68	0.139241	MAP3K11	N	N
P14920	D-amino-acid oxidase	1610	1	0.0722222	52.5892	CHEMBL3785719	O=c1[nH]nc(SCc2ccc3c(c2)OCO3)nc1O	7.22	0.285714	DAO	Y	Y
P24530	Endothelin receptor ET-B	1910	0.1	0.0722222	62.6225	CHEMBL123926	COc1ccc([C@H]2[C@H](C(=O)O)[C@@H](c3ccc4c(c3)OCO4)CN2CC(=O)Nc2c(Br)cccc2Br)cc1	8	0.231707	EDNRB	Y	Y
P25116	Proteinase-activated receptor 1	2149	1	0.0722222	78.5286	CHEMBL322763	Cc1cccc(-c2cc(N(CCCN3CCCCCC3)Cc3ccc4c(c3)OCO4)on2)c1	6.92	0.289474	F2R	Y	Y
P28472	GABA receptor beta-3 subunit	2562	100	0.0722222	76.2334	CHEMBL197302	Brc1cccc(-c2cnnc(-c3ccccc3)c2)c1	8.12	0.307692	GABRB3	Y	Y
Q01064	Phosphodiesterase 1B	5153	100	0.0722222	86.3262	CHEMBL427505	O=C1Nc2c(Cl)cc(-c3cccc(C(=O)O)c3)cc2C2(CCCCC2)N1	6.15	0.164384	PDE1B	N	N
P07947	Tyrosine-protein kinase YES	7525	0.1	0.0714286	77.8192	CHEMBL4095253	C=CS(=O)(=O)N1CCC[C@@H]1Cn1cc(-c2ccc3c(c2)OCO3)c2c(N)ncnc21	7.24	0.214286	YES1	Y	Y
P21730	C5a anaphylatoxin chemotactic receptor	728	10	0.0714286	53.529	CHEMBL4245250	CCCCn1c(-c2ccccc2)nc(-c2ccccc2)c1N(Cc1ccc2c(c1)OCO2)Cc1ccc2c(c1)OCO2	9	0.25	C5AR1	Y	Y
P24385	G1/S-specific cyclin D1	595	10	0.0714286	47.7207	CHEMBL3930293	C(=C/c1n[nH]c2cc(-c3ccncc3)ccc12)\\c1ccc2c(c1)OCO2	5.96	0.3125	CCND1	N	N
P30989	Neurotensin receptor 1	4923	100	0.0714286	77.9128	CHEMBL1344250	Clc1ccc(C2=Nn3c(nnc3-c3cc(-c4ccccc4)[nH]n3)SC2)cc1	4.42	0.283582	NTSR1	N	Y
P37058	Estradiol 17-beta-dehydrogenase 3	3293	10	0.0714286	91.6883	CHEMBL2018138	O=C1/C(=C/c2ccc(O)c(Br)c2)OC(=S)N1c1ccc2c(c1)OCO2	7.92	0.239437	HSD17B3	N	N
P49862	Kallikrein 7	5650	100	0.0714286	83.2579	CHEMBL1602449	O=C(Nc1ccc2c(c1)OCO2)c1cc(-c2ccc(O)cc2)on1	4.2	0.265625	KLK7	Y	Y
Q13509	Tubulin beta-3 chain	10381	100	0.0714286	60.6696	CHEMBL2331957	COc1cccc(-c2noc(Nc3ccc4c(c3)OCO4)n2)c1	5.66	0.287879	TUBB3	N	Y
Q14432	Phosphodiesterase 3A	5139	100	0.0714286	64.4497	CHEMBL2016583	COc1cc2c(cc1OC)-c1c(-c3cccc(Br)c3)ncn1CC2	5.89	0.235294	PDE3A	Y	Y
Q86U86	Protein polybromo-1	55193	100	0.0714286	92.7945	CHEMBL3904183	CCCc1[nH]nc2oc(=O)c3ccccc3c12	5.48	0.15625	PBRM1	N	Y
Q9H2K2	Tankyrase-2	80351	0.1	0.0714286	65.2757	CHEMBL3098937	Cc1cccc2c(=O)[nH]c(-c3ccc(Br)cc3)nc12	8.26	0.193548	TNKS2	N	N
Q9UBF8	PI4-kinase beta subunit	5298	100	0.0714286	56.8971	CHEMBL1436585	c1nc(NCC2CCOC2)c2cc(-c3ccc4c(c3)OCO4)ccc2n1	6.37	0.257143	PI4KB	Y	Y
Q08881	Tyrosine-protein kinase ITK/TSK	3702	1	0.0713579	58.962	CHEMBL1164355	CC(C)CN(C)C(=O)c1ccc2cc(-c3cc(-c4ccccc4)[nH]n3)[nH]c2c1	6.07	0.232877	ITK	N	N
Q13557	CaM kinase II delta	817	100	0.0712611	73.3516	CHEMBL404368	O=C1NC(=O)C(c2c[nH]c3ccccc23)=C1c1cccc(Br)c1	5.45	0.262295	CAMK2D	N	N
Q16288	NT-3 growth factor receptor	4916	100	0.0712554	90.1069	CHEMBL1994074	Brc1ccc2[nH]nc(-c3ccccc3)c2c1	6.6	0.288462	NTRK3	Y	Y
Q9H2G2	Serine/threonine-protein kinase 2	9748	1	0.0711115	85.1625	CHEMBL1992634	Brc1cnc2[nH]cc(-c3ccccc3)c2c1	6.8	0.22807	SLK	N	N
Q8N4C8	Misshapen-like kinase 1	50488	10	0.0710767	80.8562	CHEMBL1994074	Brc1ccc2[nH]nc(-c3ccccc3)c2c1	5.8	0.288462	MINK1	Y	Y
O94782	Ubiquitin carboxyl-terminal hydrolase 1	7398	10	0.0705882	58.5343	CHEMBL1554579	c1cn(-c2cc(-c3ccc4c(c3)OCO4)ncn2)cn1	active	0.338983	USP1	N	N
Q8IXJ6	NAD-dependent deacetylase sirtuin 2	22933	10	0.0705882	71.5411	CHEMBL3105182	CCOC(=O)c1ccc2c(c1)nc(-c1ccc3c(c1)OCO3)n2CCO	4.25	0.246575	SIRT2	Y	Y
Q9Y251	Heparanase	10855	10	0.0705882	55.3795	CHEMBL431662	COc1ccc(-c2nc3cc(-c4ccc5c(c4)OCO5)ccc3o2)cc1N1C(=O)c2ccc(C(=O)O)cc2C1=O	6.13	0.214286	HPSE	Y	Y
P11230	Acetylcholine receptor; alpha1/beta1/delta/gamma	1140	100	0.0703085	75.7191	CHEMBL1173276	C[C@@H]1NC(C)(C)CO[C@@]1(O)c1cccc(Br)c1	5.14	0.229508	CHRNB1	Y	Y
P00519	Tyrosine-protein kinase ABL	25	10	0.07	41.6309	CHEMBL2004515	c1nc(-c2ccc3c(c2)OCO3)c2cc[nH]c2n1	5.1	0.363636	ABL1	Y	Y
P08069	Insulin-like growth factor I receptor	3480	100	0.07	41.2009	CHEMBL2004515	c1nc(-c2ccc3c(c2)OCO3)c2cc[nH]c2n1	4.9	0.363636	IGF1R	Y	Y
P15056	Serine/threonine-protein kinase B-raf	673	10	0.07	38.3249	CHEMBL3661272	c1cc(Nc2ncnc3ccc(-c4ccc5c(c4)OCO5)cc23)c2cn[nH]c2c1	6.85	0.328358	BRAF	Y	Y
P41594	Metabotropic glutamate receptor 5	2915	100	0.07	61.7075	CHEMBL2164560	Brc1cccc(-c2nc(-c3ccccn3)no2)c1	6.93	0.303571	GRM5	Y	Y
Q8IUX4	DNA dC->dU-editing enzyme APOBEC-3F	200316	100	0.07	75.1269	CHEMBL1557974	c1ccc(-c2nccc(-c3ccc4c(c3)OCO4)n2)cc1	active	0.431373	APOBEC3F	N	N
Q9UQB9	Serine/threonine-protein kinase Aurora-C	6795	0.1	0.07	77.7351	CHEMBL223360	Cc1ccc(F)c(NC(=O)Nc2ccc(-c3cccc4[nH]nc(N)c34)cc2)c1	7.15	0.151899	AURKC	N	N
O00238	Bone morphogenetic protein receptor type-1B	658	1	0.0692308	59.2989	CHEMBL223360	Cc1ccc(F)c(NC(=O)Nc2ccc(-c3cccc4[nH]nc(N)c34)cc2)c1	6.15	0.151899	BMPR1B	Y	N
P14635	Cyclin-dependent kinase 1/cyclin B1	891	0.1	0.0692308	69.937	CHEMBL333006	O=C1Cc2c([nH]c3ccc([N+](=O)[O-])cc23)-c2cc(Br)ccc2N1	7.28	0.164384	CCNB1	N	N
P31644	GABA receptor alpha-5 subunit	2558	10	0.0692308	55.8106	CHEMBL197302	Brc1cccc(-c2cnnc(-c3ccccc3)c2)c1	8.1	0.307692	GABRA5	Y	Y
P34903	GABA receptor alpha-3 subunit	2556	10	0.0692308	76.9854	CHEMBL197302	Brc1cccc(-c2cnnc(-c3ccccc3)c2)c1	7.82	0.307692	GABRA3	Y	Y
P55072	Transitional endoplasmic reticulum ATPase	7415	10	0.0692308	45.4197	CHEMBL2315783	Brc1cccc(-n2c(COc3ccccc3)nnc2SC2CCCC2)c1	6.02	0.191781	VCP	Y	Y
P68366	Tubulin	7277	100	0.0692308	56.1756	CHEMBL2331957	COc1cccc(-c2noc(Nc3ccc4c(c3)OCO4)n2)c1	5.66	0.287879	TUBA4A	Y	Y
Q06609	DNA repair protein RAD51 homolog 1	5888	100	0.0692308	47.2857	CHEMBL3824220	Nc1cccc(-c2nc3ccccc3n3cccc23)c1	4.04	0.140625	RAD51	Y	Y
Q8TDS4	Hydroxycarboxylic acid receptor 2	338442	1	0.0692308	83.5118	CHEMBL4163051	CCc1cc(C2Nc3ccccc3C(=O)N2C)cc2cc(-c3ccc4c(c3)OCO4)c(=O)oc12	6.56	0.263158	HCAR2	N	N
Q92830	Histone acetyltransferase GCN5	2648	100	0.0692308	86.7158	CHEMBL1315373	CN(Cc1ccco1)c1cc(-c2ccc3c(c2)OCO3)ncn1	Active	0.328125	KAT2A	N	N
Q96SB4	Serine/threonine-protein kinase SRPK1	6732	1	0.0692308	67.4242	CHEMBL2004544	O=S(=O)(O)c1ccc(NCc2ccc3c(c2)OCO3)c2c(O)cccc12	6.4	0.242857	SRPK1	N	N
Q99683	Mitogen-activated protein kinase kinase kinase 5	4217	0.1	0.0692308	30.2304	CHEMBL3330168	NC[C@H](Oc1cnc(-c2ccoc2)c(-c2c[nH]c3ncccc23)c1)c1ccccc1	8.1	0.116279	MAP3K5	Y	Y
Q99720	Sigma opioid receptor	10280	1	0.0692308	68.0187	CHEMBL418484	C(/C=C/c1ccc2c(c1)OCO2)=C\\CN1CCCCC1	9.07	0.225806	SIGMAR1	Y	Y
Q99720	Sigma opioid receptor	10280	10	0.0692308	67.9403	CHEMBL418484	C(/C=C/c1ccc2c(c1)OCO2)=C\\CN1CCCCC1	9.07	0.225806	SIGMAR1	Y	Y
P21709	Ephrin type-A receptor 1	2041	100	0.0692275	71.8258	CHEMBL450519	Nc1ncnc2c1c(-c1cccc(O)c1)cn2C1CCNCC1	8	0.146667	EPHA1	Y	Y
P68366	Tubulin	7277	10	0.0691546	83.974	CHEMBL2331957	COc1cccc(-c2noc(Nc3ccc4c(c3)OCO4)n2)c1	5.66	0.287879	TUBA4A	Y	Y
Q9UM73	ALK tyrosine kinase receptor	238	100	0.0691413	53.9741	CHEMBL2004515	c1nc(-c2ccc3c(c2)OCO3)c2cc[nH]c2n1	5.3	0.363636	ALK	Y	Y
Q13131	AMP-activated protein kinase, alpha-1 subunit	5562	0.1	0.0691163	76.9091	CHEMBL1997129	O=C1NCCc2[nH]c(-c3ccnc(C=Cc4ccccc4)c3)cc21	7.5	0.166667	PRKAA1	N	N
P42685	Tyrosine-protein kinase FRK	2444	100	0.0690419	89.4981	CHEMBL1993243	CNC(=O)C=Cc1cnc(N)c2c(-c3ccc4c(c3)OCO4)csc12	7.8	0.24	FRK	Y	Y
P19793	Retinoid X receptor alpha	6256	100	0.0690067	49.8559	CHEMBL293917	O=C1NC(=O)/C(=C/c2ccc(-c3cccc(Br)c3)o2)S1	5.82	0.290323	RXRA	Y	Y
O00238	Bone morphogenetic protein receptor type-1B	658	100	0.06875	71.2107	CHEMBL223360	Cc1ccc(F)c(NC(=O)Nc2ccc(-c3cccc4[nH]nc(N)c34)cc2)c1	6.15	0.151899	BMPR1B	Y	N
P43115	Prostanoid EP3 receptor	5733	10	0.06875	58.6957	CHEMBL564317	Cc1cccc(C)c1-c1nnc(NC(=O)c2ccc3c(c2)OCO3)s1	7	0.253731	PTGER3	N	N
P48169	GABA receptor alpha-4 subunit	2557	100	0.06875	94.597	CHEMBL52750	CCCOc1cc2c3ccccc3nc-2c[nH]1	6	0.151515	GABRA4	Y	Y
Q15078	Cyclin-dependent kinase 5/CDK5 activator 1	8851	0.1	0.06875	70.2986	CHEMBL253770	O=C1Nc2ccc(Br)cc2/C1=C1/Nc2ccccc2/C1=N\\O	7.55	0.181818	CDK5R1	Y	Y
Q9UK32	Ribosomal protein S6 kinase alpha 6	27330	10	0.0687169	76.8046	CHEMBL3889534	Cl.FC(F)(F)c1cccc(-c2c[nH]c(C3CCN(c4ncnc5[nH]ncc45)CC3)n2)c1	7.53	0.168675	RPS6KA6	N	N
Q07001	Acetylcholine receptor protein delta chain	1144	10	0.0685783	78.4259	CHEMBL1173276	C[C@@H]1NC(C)(C)CO[C@@]1(O)c1cccc(Br)c1	4.75	0.229508	CHRND	Y	Y
Q16288	NT-3 growth factor receptor	4916	0.1	0.0685637	75.4468	CHEMBL1977134	Nc1c(-c2ccc(NC(=O)Nc3cccc(C(F)(F)F)c3)cc2)cnc2c(-c3ccc4c(c3)OCO4)cnn12	7.8	0.243902	NTRK3	Y	Y
P51957	Serine/threonine-protein kinase Nek4	6787	1	0.0685489	75.9363	CHEMBL1992634	Brc1cnc2[nH]cc(-c3ccccc3)c2c1	6.2	0.22807	NEK4	N	N
P51164	Potassium-transporting ATPase	496	10	0.0684211	57.0574	CHEMBL1202261	Br.Cc1cccc(-c2csc(N=C(N)N)n2)c1	4.5	0.171875	ATP4B	N	N
P21709	Ephrin type-A receptor 1	2041	10	0.0684139	73.0955	CHEMBL450519	Nc1ncnc2c1c(-c1cccc(O)c1)cn2C1CCNCC1	8	0.146667	EPHA1	Y	Y
O00750	Phosphatidylinositol-4-phosphate 3-kinase C2 domain-containing beta polypeptide	5287	0.1	0.0681818	54.6351	CHEMBL3913354	Oc1cccc(-c2cc3c(oc4ncccc43)c(N3CCOCC3)n2)c1	7.58	0.173333	PIK3C2B	N	N
O15392	Baculoviral IAP repeat-containing protein 5	332	10	0.0681818	40.2142	CHEMBL397092	Brc1cccc(-c2cnc3ccccc3c2)c1	5	0.283019	BIRC5	Y	Y
O75385	Serine/threonine-protein kinase ULK1	8408	1	0.0681818	80.9204	CHEMBL4208925	CN1CCN(CC(OC(=O)c2ccc3c(c2)OCO3)c2ccccc2)CC1	7.26	0.225352	ULK1	Y	Y
O75747	Phosphatidylinositol-4-phosphate 3-kinase C2 domain-containing subunit gamma	5288	1	0.0681818	54.4466	CHEMBL1474834	Cc1nc(CN(C)c2ncnc3ccc(-c4ccc5c(c4)OCO5)cc23)cs1	7.4	0.246575	PIK3C2G	N	N
P06280	Alpha-galactosidase A	2717	100	0.0681818	69.5528	CHEMBL4160428	O=C(/C=C/c1cccc(Br)c1)NC[C@H]1NC[C@H](O)[C@@H](O)[C@H]1O	5.46	0.2	GLA	N	N
P08236	Beta-glucuronidase	2990	100	0.0681818	66.5563	CHEMBL3922222	COC1CCC(OC)C(NC(=O)CN2CCN(Cc3ccc4c(c3)OCO4)CC2)C1	6.14	0.192308	GUSB	Y	Y
P11766	Alcohol dehydrogenase class III	128	0.1	0.0681818	91.2347	CHEMBL4291042	CCc1cc(-n2ccnc2)ccc1-c1ccc(-c2nnn[nH]2)cc1	8.21	0.135135	ADH5	N	N
P16066	Atrial natriuretic peptide receptor A	4881	0.1	0.0681818	42.0388	CHEMBL507122	O=c1onc2n1-c1cc(Br)ccc1OC2	7.44	0.233333	NPR1	Y	Y
P56192	Methionyl-tRNA synthetase	4141	100	0.0681818	95.6722	CHEMBL442177	O=C(O)c1cc(-c2ccc(-c3ccc(Cl)cc3Cl)cc2)[nH]n1	5.48	0.209677	MARS1	N	N
Q13936	Voltage-gated L-type calcium channel alpha-1C subunit	775	1	0.0681818	96.6728	CHEMBL4074268	CCOC(=O)C1=C(C)NC(C)=C(C(=O)OCC)C1c1c(-c2cccc(Br)c2)noc1C	6.68	0.239437	CACNA1C	Y	Y
Q15746	Myosin light chain kinase, smooth muscle	4638	10	0.0681818	87.4191	CHEMBL408019	O=C(Nc1n[nH]c2nc(-c3cccc(O)c3)ccc12)C1CC1	6.82	0.217391	MYLK	N	N
Q16875	6-phosphofructo-2-kinase/fructose-2,6-bisphosphatase 3	5209	100	0.0681818	60.9901	CHEMBL3728189	CNC(=O)COc1cccc(C(C)Nc2cc(-c3ccc4c(c3)OCO4)nc(C)n2)c1	6.3	0.298701	PFKFB3	Y	N
Q9UPP1	Histone lysine demethylase PHF8	23133	10	0.0681818	56.6572	CHEMBL4290290	Clc1ccccc1Cn1cnc(-c2cc(-c3cn[nH]n3)ccn2)c1Br	7	0.189189	PHF8	Y	Y
Q8NI60	Chaperone activity of bc1 complex-like, mitochondrial	56997	100	0.0681779	78.1161	CHEMBL230011	Nc1nc(N)c2nc(-c3cccc(O)c3)c(-c3cccc(O)c3)nc2n1	7.03	0.142857	COQ8A	N	N
P54762	Ephrin type-B receptor 1	2047	10	0.068175	75.9653	CHEMBL223360	Cc1ccc(F)c(NC(=O)Nc2ccc(-c3cccc4[nH]nc(N)c34)cc2)c1	6.06	0.151899	EPHB1	Y	N
Q13882	Tyrosine-protein kinase BRK	5753	10	0.0679893	81.185	CHEMBL1993243	CNC(=O)C=Cc1cnc(N)c2c(-c3ccc4c(c3)OCO4)csc12	6.9	0.24	PTK6	N	N
O00408	Phosphodiesterase 2A	5138	100	0.0666667	51.9178	CHEMBL302299	COc1cc2c(NCc3ccc4c(c3)OCO4)ncnc2c(OC)c1OC	5.06	0.225352	PDE2A	Y	Y
O15296	Arachidonate 15-lipoxygenase, type II	247	100	0.0666667	71.1536	CHEMBL1334768	Sc1n[nH]c(-c2cccc(Br)c2)n1	Active	0.36	ALOX15B	N	N
O60563	Cyclin T1	904	1	0.0666667	49.4771	CHEMBL296586	O=C1Cc2c([nH]c3ccc(Br)cc23)-c2ccccc2N1	7.19	0.2	CCNT1	Y	Y
O76074	Phosphodiesterase 5A	8654	10	0.0666667	71.3053	CHEMBL364091	Cc1nn(Cc2ccccc2)c(=O)c2nc(C)n3nc(-c4ccc5c(c4)OCO5)cc3c12	4.89	0.28	PDE5A	Y	Y
O95551	Tyrosyl-DNA phosphodiesterase 2	51567	100	0.0666667	69.0057	CHEMBL1882729	O=C(Nc1c(-c2ccc3c(c2)OCO3)n[nH]c1O)c1ccccc1	5.03	0.354839	TDP2	Y	N
P00491	Purine nucleoside phosphorylase	4860	10	0.0666667	46.1983	CHEMBL310364	Nc1nc2c(Cc3cccc(Cl)c3)c[nH]c2c(=O)[nH]1	7.7	0.140845	PNP	Y	Y
P00491	Purine nucleoside phosphorylase	4860	100	0.0666667	44.8819	CHEMBL310364	Nc1nc2c(Cc3cccc(Cl)c3)c[nH]c2c(=O)[nH]1	7.7	0.140845	PNP	Y	Y
P04406	Glyceraldehyde-3-phosphate dehydrogenase liver	2597	10	0.0666667	67.4927	CHEMBL69085	O=c1oc2c(O)cccc2cc1-c1ccc2c(c1)OCO2	4.51	0.327586	GAPDH	Y	Y
P07947	Tyrosine-protein kinase YES	7525	1	0.0666667	92.2195	CHEMBL4095253	C=CS(=O)(=O)N1CCC[C@@H]1Cn1cc(-c2ccc3c(c2)OCO3)c2c(N)ncnc21	7.24	0.214286	YES1	Y	Y
P11802	Cyclin-dependent kinase 4/cyclin D1	1019	10	0.0666667	45.5463	CHEMBL3930293	C(=C/c1n[nH]c2cc(-c3ccncc3)ccc12)\\c1ccc2c(c1)OCO2	5.96	0.3125	CDK4	Y	Y
P15056	Serine/threonine-protein kinase B-raf	673	100	0.0666667	51.2583	CHEMBL3661272	c1cc(Nc2ncnc3ccc(-c4ccc5c(c4)OCO5)cc23)c2cn[nH]c2c1	6.85	0.328358	BRAF	Y	Y
P17612	cAMP-dependent protein kinase alpha-catalytic subunit	5566	1	0.0666667	65.4545	CHEMBL1990346	Nc1n[nH]c2cccc(-c3ccc(Br)cc3)c12	6.9	0.25	PRKACA	N	N
P21554	Cannabinoid CB1 receptor	1268	100	0.0666667	63.6677	CHEMBL4064299	O=C(Nc1ccc(Cl)cc1)Nc1cccc(-c2ccc3c(c2)OCO3)c1	7.16	0.338983	CNR1	Y	Y
P23280	Carbonic anhydrase VI	765	10	0.0666667	89.1928	CHEMBL608978	c1ccc2c3c([nH]c2c1)-c1cc2c(cc1C3)OCO2	5.02	0.237288	CA6	N	N
P24863	CDK8/Cyclin C	892	100	0.0666667	61.6819	CHEMBL4104223	c1cc2cc(c1)-c1cnc3ccc(nn13)NCCCCCO2	7.51	0.185714	CCNC	Y	Y
P27361	MAP kinase ERK1	5595	10	0.0666667	85.4224	CHEMBL4218701	CS[C@@]1(C(=O)Nc2ccc3[nH]nc(-c4ccc5c(c4)OCO5)c3c2)CCN(CC(=O)N2CC=C(c3ccc(-c4ncccn4)cc3)CC2)C1	7.35	0.222222	MAPK3	Y	Y
P28472	GABA receptor beta-3 subunit	2562	10	0.0666667	48.3861	CHEMBL197302	Brc1cccc(-c2cnnc(-c3ccccc3)c2)c1	8.12	0.307692	GABRB3	Y	Y
P29274	Adenosine A2a receptor	135	10	0.0666667	39.7743	CHEMBL406714	Nc1nc(-c2ccccc2)cc(-c2ccc3c(c2)OCO3)n1	6.42	0.44	ADORA2A	Y	Y
P29474	Nitric-oxide synthase, endothelial	4846	10	0.0666667	87.181	CHEMBL85523	NC1=Nc2ccc(Br)cc2[C@H]2CCC[C@@H]12	4.77	0.189655	NOS3	Y	Y
P30307	Dual specificity phosphatase Cdc25C	995	100	0.0666667	68.8419	CHEMBL1420333	O=C(/C=C/c1ccc2c(c1)OCO2)Nc1nc(-c2ccc(F)cc2F)cs1	4.96	0.207792	CDC25C	Y	Y
P34903	GABA receptor alpha-3 subunit	2556	0.1	0.0666667	51.3544	CHEMBL197302	Brc1cccc(-c2cnnc(-c3ccccc3)c2)c1	7.82	0.307692	GABRA3	Y	Y
P35499	Sodium channel protein type IV alpha subunit	6329	100	0.0666667	57.7675	CHEMBL38876	c1ccc(-c2cc[nH]n2)cc1	4.21	0.204082	SCN4A	Y	Y
P47870	GABA receptor beta-2 subunit	2561	0.1	0.0666667	70.8411	CHEMBL223324	Oc1noc(C2CCNCC2)c1-c1cccc(-c2ccccc2)c1	7.11	0.181818	GABRB2	Y	Y
Q05513	Protein kinase C zeta	5590	1	0.0666667	58.5343	CHEMBL2393450	CCOC(=O)c1c(-c2ccc3c(c2)OCO3)csc1N	8.7	0.257576	PRKCZ	Y	N
Q07343	Phosphodiesterase 4B	5142	0.1	0.0666667	50.7685	CHEMBL4076119	COc1cccc(Nc2cc(-c3cccc(Br)c3)nc3c2C(=O)NCC3)c1	8.09	0.260274	PDE4B	N	N
Q08499	Phosphodiesterase 4D	5144	100	0.0666667	66.7324	CHEMBL605362	COc1ccc(-c2ccnc3cc(-c4cccc(Br)c4)nn23)cc1OC1CCCC1	7.52	0.253333	PDE4D	Y	Y
Q15750	Mitogen-activated protein kinase kinase kinase 7-interacting protein 1	10454	0.1	0.0666667	55.3727	CHEMBL1761718	O=C1Nc2ccc(Br)cc2/C1=N/N=C1\\SCC(=O)N1c1ccc(O)cc1	8.05	0.144737	TAB1	N	N
Q6ZVD8	PH domain leucine-rich repeat-containing protein phosphatase 2	23035	10	0.0666667	46.2451	CHEMBL1269022	S=C(Nc1ccc2cn[nH]c2c1)Nc1ccc2cn[nH]c2c1	5.3	0.114754	PHLPP2	Y	N
Q71U36	Tubulin alpha-3 chain	7846	1	0.0666667	72.3044	CHEMBL381852	COc1cc(OC)cc(Oc2ncccc2-c2n[nH]c(Nc3ccc4c(c3)OCO4)n2)c1	8	0.253333	TUBA1A	N	Y
Q96S37	Solute carrier family 22 member 12	116085	1	0.0666667	82.6321	CHEMBL3702596	Cc1cccc(C)c1COc1cccc(-c2nnn[nH]2)c1	6.03	0.166667	SLC22A12	N	N
Q9Y253	DNA polymerase eta	5429	100	0.0666667	72.2182	CHEMBL3212373	O=C(N/N=C/c1cccc([N+](=O)[O-])c1)c1cc(-c2ccc3c(c2)OCO3)[nH]n1	active	0.385714	POLH	N	N
P36639	7,8-dihydro-8-oxoguanine triphosphatase	4521	1	0.0666544	59.5989	CHEMBL4093037	c1ccc2c(c1)OCCN2c1ccnc2[nH]ccc12	7.4	0.2	NUDT1	Y	Y
Q9BZL6	Serine/threonine-protein kinase D2	25865	0.1	0.0666415	60.5687	CHEMBL1683440	C[C@H](C#N)NC(=O)c1cccc(-c2cc(-c3ccc(CNC4CCOCC4)cc3)on2)c1	7.32	0.176471	PRKD2	N	N
P00915	Carbonic anhydrase I	759	100	0.0665569	46.3807	CHEMBL3110153	CC1(C(=O)NO)CC(c2cccc(Br)c2)=NO1	6.22	0.278689	CA1	Y	Y
Q96RI1	Bile acid receptor FXR	9971	10	0.0665359	99.9887	CHEMBL4061996	Cc1ccc2nc(-c3ccc4c(c3)OCCO4)c(NCc3ccccc3)n2c1	6.77	0.253521	NR1H4	N	Y
O14976	Serine/threonine-protein kinase GAK	2580	10	0.0665347	82.6522	CHEMBL511337	NC(=O)c1ccc(Nc2cc(-c3ccc(F)cc3)[nH]n2)cc1	6.43	0.2	GAK	N	N
Q9H4B4	Serine/threonine-protein kinase PLK3	1263	1	0.0664686	78.7704	CHEMBL522618	C[C@H](Nc1cc2c(-c3ccc4c(c3)OCO4)noc2cn1)c1ccccc1	7.62	0.289855	PLK3	N	N
Q14164	Inhibitor of nuclear factor kappa B kinase epsilon subunit	9641	10	0.0662968	72.4503	CHEMBL2004515	c1nc(-c2ccc3c(c2)OCO3)c2cc[nH]c2n1	5.1	0.363636	IKBKE	N	N
Q9NYL2	Mixed lineage kinase 7	51776	100	0.0662839	71.3191	CHEMBL2004544	O=S(=O)(O)c1ccc(NCc2ccc3c(c2)OCO3)c2c(O)cccc12	5.2	0.242857	MAP3K20	Y	N
P08069	Insulin-like growth factor I receptor	3480	10	0.0662636	45.5141	CHEMBL2004515	c1nc(-c2ccc3c(c2)OCO3)c2cc[nH]c2n1	4.9	0.363636	IGF1R	Y	Y
P05067	Beta amyloid A4 protein	351	0.1	0.065	58.811	CHEMBL3126520	COc1cccc(/C=C2\\COc3ccc(Br)cc3C2=O)c1	7.13	0.220588	APP	Y	Y
P47211	Galanin receptor 1	2587	100	0.065	93.4454	CHEMBL3934499	O=S1(=O)C=C(c2cccc(Br)c2)S(=O)(=O)CCC1	6.05	0.267857	GALR1	N	N
O00443	Phosphatidylinositol-4-phosphate 3-kinase C2 domain-containing subunit alpha	5286	10	0.0647059	55.7635	CHEMBL3913354	Oc1cccc(-c2cc3c(oc4ncccc43)c(N3CCOCC3)n2)c1	6	0.173333	PIK3C2A	Y	N
P18507	GABA-A receptor; anion channel	2566	0.1	0.0647059	76.3683	CHEMBL197302	Brc1cccc(-c2cnnc(-c3ccccc3)c2)c1	8.12	0.307692	GABRG2	Y	Y
P21728	Dopamine D1 receptor	1812	100	0.0647059	55.5523	CHEMBL211915	Clc1ccc2c(c1)N=C(N1CCN(Cc3cccc4c3OCO4)CC1)c1ccccc1N2	6.2	0.220779	DRD1	Y	Y
P56192	Methionyl-tRNA synthetase	4141	10	0.0647059	62.7247	CHEMBL442177	O=C(O)c1cc(-c2ccc(-c3ccc(Cl)cc3Cl)cc2)[nH]n1	5.48	0.209677	MARS1	N	N
Q9H4B7	Tubulin beta-1 chain	81027	0.1	0.0647059	55.5882	CHEMBL381852	COc1cc(OC)cc(Oc2ncccc2-c2n[nH]c(Nc3ccc4c(c3)OCO4)n2)c1	8	0.253333	TUBB1	N	Y
O15264	MAP kinase p38 delta	5603	0.1	0.0642857	83.8517	CHEMBL1999931	O=C(Nc1n[nH]c2ccc(-c3cn(Cc4ccccc4)nn3)cc12)c1ccccc1	7.5	0.166667	MAPK13	Y	Y
O75604	Ubiquitin carboxyl-terminal hydrolase 2	9099	100	0.0642857	84.0077	CHEMBL1503307	COc1cccc(OC)c1-c1nn2c(-c3cc(-c4ccccc4)[nH]n3)nnc2s1	Active	0.26087	USP2	N	N
P08238	Heat shock protein HSP 90-beta	3326	100	0.0642857	50.6811	CHEMBL1412538	CCc1cc(-c2[nH]ncc2-c2ccc3c(c2)OCO3)c(O)cc1O	5.71	0.322581	HSP90AB1	Y	Y
P09668	Cathepsin H	1512	100	0.0642857	69.0522	CHEMBL523822	CC(=O)c1c(Nc2ccc(Br)cc2Br)[nH]c2c(Cl)ccc(C)c2c1=O	4.18	0.12987	CTSH	Y	Y
P09917	Arachidonate 5-lipoxygenase	240	0.1	0.0642857	69.4609	CHEMBL304236	O=C1OCc2c1cc1cc3c(cc1c2-c1ccc2c(c1)OCO2)OCO3	7.16	0.310345	ALOX5	Y	Y
P11511	Cytochrome P450 19A1	1588	10	0.0642857	46.7533	CHEMBL1173129	Nc1cccc(/C=C/c2ccc3c(c2)OCO3)c1	4.66	0.326923	CYP19A1	Y	Y
P18031	Protein-tyrosine phosphatase 1B	5770	1	0.0642857	63.5985	CHEMBL601290	O=C1CN(c2cc(-c3ccc[nH]3)ccc2O)S(=O)(=O)N1	7.1	0.176471	PTPN1	Y	Y
P28221	Serotonin 1d (5-HT1d) receptor	3352	100	0.0642857	73.6614	CHEMBL484059	O=C1COc2ccc(CCN3CCN(c4cccc5nc(-c6ccccc6)ccc45)CC3)cc2N1	7.9	0.2375	HTR1D	Y	Y
P28566	Serotonin 1e (5-HT1e) receptor	3354	10	0.0642857	61.3636	CHEMBL1548000	Cc1ccccc1C(=O)N1CCN(c2ccc(NC(=O)c3ccc4c(c3)OCO4)cc2)CC1	4.86	0.197368	HTR1E	N	N
P53779	c-Jun N-terminal kinase 3	5602	1	0.0642857	55.7908	CHEMBL1761572	Cc1ccc(-c2cccc3cnc(Nc4ccc5c(c4)OCO5)nc23)cn1	7.22	0.275362	MAPK10	Y	Y
P53779	c-Jun N-terminal kinase 3	5602	100	0.0642857	68.2922	CHEMBL1761572	Cc1ccc(-c2cccc3cnc(Nc4ccc5c(c4)OCO5)nc23)cn1	7.22	0.275362	MAPK10	Y	Y
Q13370	Phosphodiesterase 3B	5140	100	0.0642857	61.8991	CHEMBL91014	O=C(CCCOc1ccc2[nH]c3nc(O)nc-3cc2c1)N1CCN(Cc2ccc3c(c2)OCO3)CC1	9.05	0.209302	PDE3B	N	N
Q8WWL7	Cyclin-dependent kinase 1/cyclin B	85417	0.1	0.0642857	97.1664	CHEMBL333006	O=C1Cc2c([nH]c3ccc([N+](=O)[O-])cc23)-c2cc(Br)ccc2N1	7.28	0.164384	CCNB3	N	N
Q9Y6F1	Poly [ADP-ribose] polymerase 3	10039	1	0.0642857	62.5668	CHEMBL3939639	NCCOc1c(-c2ccc3c(c2)OCCO3)[nH]c(=O)c2cc(F)ccc12	7.7	0.205479	PARP3	N	N
Q9HCP0	Casein kinase I gamma 1	53944	1	0.0642656	79.1209	CHEMBL1969843	c1cc2[nH]ncc2cc1-c1cn(CC2CCOCC2)nn1	6.5	0.180556	CSNK1G1	N	N
O60706	Sulfonylurea receptor 2	10060	100	0.0642525	59.2742	CHEMBL454166	CC1(C)Oc2ccc(C#N)cc2[C@@H](NC(=O)c2ccc3c(c2)OCO3)[C@@H]1O	6.09	0.186667	ABCC9	Y	Y
P51451	Tyrosine-protein kinase BLK	640	100	0.0642296	73.3518	CHEMBL1990346	Nc1n[nH]c2cccc(-c3ccc(Br)cc3)c12	6.4	0.25	BLK	Y	Y
P43681	Neuronal acetylcholine receptor; alpha4/beta4	1137	100	0.0641184	78.5611	CHEMBL3133451	C[N+](C)(C)Cc1cn(Cc2ccc3c(c2)OCO3)c2ccccc12.[I-]	5.41	0.242424	CHRNA4	Y	Y
O94806	Protein kinase C nu	23683	0.1	0.0640229	64.1651	CHEMBL1683440	C[C@H](C#N)NC(=O)c1cccc(-c2cc(-c3ccc(CNC4CCOCC4)cc3)on2)c1	7.77	0.176471	PRKD3	N	N
Q9HBH9	MAP kinase signal-integrating kinase 2	2872	100	0.0640085	56.6667	CHEMBL1994074	Brc1ccc2[nH]nc(-c3ccccc3)c2c1	6.3	0.288462	MKNK2	Y	N
O43293	Death-associated protein kinase 3	1613	0.1	0.0639476	71.3115	CHEMBL526133	O=c1nc(-c2ccc3[nH]ncc3c2)cc(-c2ccccc2)[nH]1	7.3	0.241935	DAPK3	N	N
O60427	Fatty acid desaturase 1	3992	1	0.0636364	53.0376	CHEMBL3608797	Clc1cccc(Nc2n[nH]c3ccc(Br)cc23)c1	7.68	0.225806	FADS1	N	N
O95264	Serotonin 3 (5-HT3) receptor	9177	1	0.0636364	56.6241	CHEMBL42	CN1CCN(C2=Nc3cc(Cl)ccc3Nc3ccccc32)CC1	6.4	0.142857	HTR3B	Y	Y
O96020	Cyclin-dependent kinase 2/cyclin E	9134	1	0.0636364	63.0277	CHEMBL327629	CC(C)n1cnc2c(NCc3ccc4c(c3)OCO4)nc(N(CCO)CCO)nc21	6.1	0.2	CCNE2	Y	Y
P11086	Phenylethanolamine N-methyltransferase	5409	1	0.0636364	90.0187	CHEMBL281864	Brc1ccc2c(c1)CNCC2	7.25	0.188679	PNMT	Y	Y
P11309	Serine/threonine-protein kinase PIM1	5292	0.1	0.0636364	41.8967	CHEMBL3905102	NCC[C@H]1CNC(=O)c2cc(-c3cccc(OC(F)(F)F)c3)c(-c3ccc4c(c3)OCO4)n21	8.22	0.259259	PIM1	N	N
P27361	MAP kinase ERK1	5595	1	0.0636364	85.1613	CHEMBL4218701	CS[C@@]1(C(=O)Nc2ccc3[nH]nc(-c4ccc5c(c4)OCO5)c3c2)CCN(CC(=O)N2CC=C(c3ccc(-c4ncccn4)cc3)CC2)C1	7.35	0.222222	MAPK3	Y	Y
P42356	PI4-kinase alpha subunit		1	0.0636364	52.0873	CHEMBL3600767	Nc1nc2ccc(-c3cc[nH]c(=O)c3)cc2s1	6.5	0.140625	PI4KA	N	N
Q14432	Phosphodiesterase 3A	5139	0.1	0.0636364	62.8598	CHEMBL91014	O=C(CCCOc1ccc2[nH]c3nc(O)nc-3cc2c1)N1CCN(Cc2ccc3c(c2)OCO3)CC1	9.05	0.209302	PDE3A	Y	Y
Q16769	Glutaminyl-peptide cyclotransferase	25797	10	0.0636364	37.3467	CHEMBL2418768	c1nc2cc(-c3nnc(CCc4ccc5c(c4)OCO5)o3)ccc2[nH]1	6.38	0.279412	QPCT	Y	Y
Q71U36	Tubulin alpha-3 chain	7846	0.1	0.0636364	64.3137	CHEMBL381852	COc1cc(OC)cc(Oc2ncccc2-c2n[nH]c(Nc3ccc4c(c3)OCO4)n2)c1	8	0.253333	TUBA1A	N	Y
Q96PH1	NADPH oxidase 5	79400	100	0.0636364	91.6016	CHEMBL3347502	CC(C)C[C@@H]1N[C@H]2CC(C)(C)[C@@H]1c1c(Br)cccc12	4.75	0.161765	NOX5	N	N
Q9H422	Homeodomain-interacting protein kinase 3	10114	1	0.0636364	72.5221	CHEMBL1802358	O=C1NC(Nc2ccccc2)=N/C1=C\\c1ccc2c(c1)OCO2	6.64	0.257576	HIPK3	N	N
Q9UK32	Ribosomal protein S6 kinase alpha 6	27330	0.1	0.0636364	60.3363	CHEMBL3889534	Cl.FC(F)(F)c1cccc(-c2c[nH]c(C3CCN(c4ncnc5[nH]ncc45)CC3)n2)c1	7.53	0.168675	RPS6KA6	N	N
Q96D53	Uncharacterized aarF domain-containing protein kinase 4	79934	10	0.0636305	58.7598	CHEMBL230011	Nc1nc(N)c2nc(-c3cccc(O)c3)c(-c3cccc(O)c3)nc2n1	5.85	0.142857	COQ8B	N	N
Q9UF33	Ephrin type-A receptor 6	285220	1	0.063622	72.5586	CHEMBL223360	Cc1ccc(F)c(NC(=O)Nc2ccc(-c3cccc4[nH]nc(N)c34)cc2)c1	6.48	0.151899	EPHA6	Y	Y
P51812	Ribosomal protein S6 kinase alpha 3	6197	0.1	0.0634787	80.2885	CHEMBL1969042	Oc1ccc(Nc2[nH]nc(-c3ccc(O)cc3)c2-c2ccc(O)cc2)cc1	7.8	0.189655	RPS6KA3	N	N
P05362	Intercellular adhesion molecule-1	3383	1	0.0631579	52.2773	CHEMBL181271	OC1CCN(c2cc(-c3ccc(Sc4ccc5c(c4)OCCO5)c(C(F)(F)F)c3)ccn2)CC1	6.52	0.220779	ICAM1	Y	Y
P11021	78 kDa glucose-regulated protein	3309	100	0.0631579	90.8425	CHEMBL595779	COc1cc(/C=C/C(=O)c2ccc3c(c2)OCO3)cc(OC)c1OC	active	0.212121	HSPA5	Y	Y
Q96LA8	Protein arginine N-methyltransferase 6	55170	10	0.0631579	56.7593	CHEMBL4081966	CNCCN1CC(NCc2cccc(Br)c2)C1	6.6	0.184615	PRMT6	N	N
P11362	Fibroblast growth factor receptor 1	2260	10	0.0629268	48.3333	CHEMBL2004515	c1nc(-c2ccc3c(c2)OCO3)c2cc[nH]c2n1	4.8	0.363636	FGFR1	Y	Y
O15197	Ephrin type-B receptor 6	2051	10	0.0625	75.6705	CHEMBL223360	Cc1ccc(F)c(NC(=O)Nc2ccc(-c3cccc4[nH]nc(N)c34)cc2)c1	7.48	0.151899	EPHB6	Y	N
O15197	Ephrin type-B receptor 6	2051	100	0.0625	75.6705	CHEMBL223360	Cc1ccc(F)c(NC(=O)Nc2ccc(-c3cccc4[nH]nc(N)c34)cc2)c1	7.48	0.151899	EPHB6	Y	N
P25098	G-protein coupled receptor kinase 2	156	10	0.0625	62.6536	CHEMBL490	Fc1ccc([C@@H]2CCNC[C@H]2COc2ccc3c(c2)OCO3)cc1	5.86	0.214286	GRK2	Y	Y
P55212	Caspase-6	839	10	0.0625	68.0394	CHEMBL1882729	O=C(Nc1c(-c2ccc3c(c2)OCO3)n[nH]c1O)c1ccccc1	4.32	0.354839	CASP6	Y	Y
Q12791	Calcium-activated potassium channel subunit alpha-1	3778	10	0.0625	56.2739	CHEMBL480414	NC(=O)c1nn[nH]c1-n1nnc2cc(-c3ccccc3)ccc21	5.06	0.15493	KCNMA1	Y	Y
Q6PEY2	Tubulin	112714	10	0.0625	59.0823	CHEMBL2331957	COc1cccc(-c2noc(Nc3ccc4c(c3)OCO4)n2)c1	5.66	0.287879	TUBA3E	N	Y
P16083	Quinone reductase 2	4835	100	0.0624407	89.8452	CHEMBL482693	Cc1cc(=O)[nH]c2c3c(ccc12)OCO3	4.97	0.224138	NQO2	Y	Y
P06241	Tyrosine-protein kinase FYN	2534	10	0.062407	89.356	CHEMBL1977134	Nc1c(-c2ccc(NC(=O)Nc3cccc(C(F)(F)F)c3)cc2)cnc2c(-c3ccc4c(c3)OCO4)cnn12	6.5	0.243902	FYN	Y	Y
Q99814	Endothelial PAS domain-containing protein 1	2034	10	0.0619048	66.2461	CHEMBL3597698	Brc1cccc([C@@H]2C[C@H](c3cccc(Br)c3)n3nnnc3N2)c1	7.2	0.238095	EPAS1	Y	Y
Q96KB5	PDZ-binding kinase	55872	1	0.0617864	69.7441	CHEMBL1966343	CC(C)Cc1cc(-c2ccc3[nH]nc(N)c3c2)on1	6.4	0.181818	PBK	N	N
P08238	Heat shock protein HSP 90-beta	3326	10	0.0615385	44.762	CHEMBL1412538	CCc1cc(-c2[nH]ncc2-c2ccc3c(c2)OCO3)c(O)cc1O	5.71	0.322581	HSP90AB1	Y	Y
P08912	Muscarinic acetylcholine receptor M5	1133	0.1	0.0615385	62.4369	CHEMBL490	Fc1ccc([C@@H]2CCNC[C@H]2COc2ccc3c(c2)OCO3)cc1	7.05	0.214286	CHRM5	Y	N
P15538	Cytochrome P450 11B1	1584	1	0.0615385	49.0843	CHEMBL193534	Brc1ccc2cc(-c3cccnc3)ccc2c1	6.05	0.240741	CYP11B1	N	N
P18507	GABA-A receptor; anion channel	2566	1	0.0615385	72.4688	CHEMBL197302	Brc1cccc(-c2cnnc(-c3ccccc3)c2)c1	8.12	0.307692	GABRG2	Y	Y
Q12809	HERG	3757	1	0.0615385	61.0301	CHEMBL1822858	c1cc(-c2ccc3c(c2)OCO3)ccc1OCCCN1CCCCC1	8.3	0.278689	KCNH2	N	N
Q13324	Corticotropin releasing factor receptor 2	1395	100	0.0615385	83.0584	CHEMBL1374927	N#C/C(=C\\C=C\\c1ccccc1)c1nc(-c2ccc3c(c2)OCO3)cs1	5.04	0.304348	CRHR2	N	N
Q9H2K2	Tankyrase-2	80351	100	0.0615385	84.2712	CHEMBL3589285	CN1CCCc2c1cc(-c1ccc(Br)cc1)[nH]c2=O	6.37	0.203125	TNKS2	N	N
Q9H4B7	Tubulin beta-1 chain	81027	10	0.0615385	53.0909	CHEMBL2331957	COc1cccc(-c2noc(Nc3ccc4c(c3)OCO4)n2)c1	5.66	0.287879	TUBB1	N	Y
Q13554	CaM kinase II beta	816	1	0.0615197	51.8841	CHEMBL1992634	Brc1cnc2[nH]cc(-c3ccccc3)c2c1	6.4	0.22807	CAMK2B	Y	N
Q5VT25	Serine/threonine-protein kinase MRCK-A	8476	0.1	0.0615105	52.1866	CHEMBL1970903	Cc1n[nH]c2ccc(-c3cncc(OCC(N)Cc4c[nH]c5ccccc45)c3)cc12	7.3	0.158537	CDC42BPA	Y	N
Q5S007	Leucine-rich repeat serine/threonine-protein kinase 2	120892	0.1	0.0614623	48.4476	CHEMBL3926502	N#Cc1cccc(-c2ccc3[nH]nc(-c4cc(N5CCOCC5)ncn4)c3c2)c1	7.09	0.207792	LRRK2	Y	Y
Q9NR96	Toll-like receptor 9	54106	100	0.0614623	72.7547	CHEMBL1300370	O=C1Nc2ccc(Br)cc2C12NNc1ccccc1O2	4.88	0.225806	TLR9	Y	Y
Q13131	AMP-activated protein kinase, alpha-1 subunit	5562	1	0.061424	83.3518	CHEMBL2004544	O=S(=O)(O)c1ccc(NCc2ccc3c(c2)OCO3)c2c(O)cccc12	6.4	0.242857	PRKAA1	N	N
P50750	Cyclin-dependent kinase 9	1025	100	0.0613255	52.4105	CHEMBL1802358	O=C1NC(Nc2ccccc2)=N/C1=C\\c1ccc2c(c1)OCO2	4.75	0.257576	CDK9	Y	Y
P35218	Carbonic anhydrase VA	763	1	0.0611111	58.7137	CHEMBL200673	NS(=O)(=O)C(F)(F)c1cccc(Br)c1	6.8	0.2	CA5A	N	N
P35236	Protein-tyrosine phosphatase LC-PTP	5778	10	0.0611111	86.1282	CHEMBL1716701	O=C(NCc1ccc2c(c1)OCO2)Nc1ccc2nc(-c3ccco3)c(-c3ccco3)nc2c1	5.67	0.210526	PTPN7	N	N
P49019	HM74 nicotinic acid GPCR	8843	10	0.0610835	87.1287	CHEMBL219980	CC1(c2cccc(Br)c2)OC(C(=O)O)=CC1=O	5.31	0.190476	HCAR3	N	N
O96013	Serine/threonine-protein kinase PAK 4	10298	1	0.0609472	69.181	CHEMBL4093805	NC1CCN(c2nc(Nc3cc(-c4ccccc4)[nH]n3)c3cc(Cl)ccc3n2)CC1	6.59	0.197368	PAK4	N	N
Q13882	Tyrosine-protein kinase BRK	5753	1	0.0608804	73.0682	CHEMBL1993243	CNC(=O)C=Cc1cnc(N)c2c(-c3ccc4c(c3)OCO4)csc12	6.9	0.24	PTK6	N	N
P04350	Tubulin beta-4 chain	10382	10	0.06	83.645	CHEMBL2331957	COc1cccc(-c2noc(Nc3ccc4c(c3)OCO4)n2)c1	5.66	0.287879	TUBB4A	Y	Y
P05771	Protein kinase C beta	5579	100	0.06	57.5072	CHEMBL3356472	C[C@@H]1C(=O)NN=C2COc3cc(-c4ccccc4)c(NC4CNC4)cc3N21	7.06	0.175	PRKCB	Y	Y
P09874	Poly [ADP-ribose] polymerase-1	142	100	0.06	51.1342	CHEMBL3422683	O=c1[nH]nc2[nH]c(-c3ccc4c(c3)OCO4)nc3cccc1c32	7.04	0.370968	PARP1	Y	Y
P10721	Stem cell growth factor receptor	3815	100	0.06	61.2915	CHEMBL3319471	COc1ccc(-c2c[nH]c3ncc(-c4ccc5c(c4)OCO5)cc23)cc1OC	7.31	0.30303	KIT	Y	Y
P21964	Catechol O-methyltransferase	1312	100	0.06	53.0359	CHEMBL3948365	O=c1[nH]c(-c2cccc(C#Cc3ccccc3)c2)ncc1O	6.23	0.151515	COMT	Y	Y
P25021	Histamine H2 receptor	3274	1	0.06	80.1268	CHEMBL474991	CC(C)(C)c1ccc(-c2nc3c(N4CCN(Cc5ccc6nccnc6c5)CC4)cccc3[nH]2)cc1	6.07	0.170732	HRH2	Y	Y
P28221	Serotonin 1d (5-HT1d) receptor	3352	0.1	0.06	45.6594	CHEMBL484059	O=C1COc2ccc(CCN3CCN(c4cccc5nc(-c6ccccc6)ccc45)CC3)cc2N1	7.9	0.2375	HTR1D	Y	Y
P35236	Protein-tyrosine phosphatase LC-PTP	5778	1	0.06	77.47	CHEMBL1447397	NS(=O)(=O)c1ccc(NC(=S)N2CCN(Cc3ccc4c(c3)OCO4)CC2)cc1	6.71	0.205479	PTPN7	N	N
P42345	Serine/threonine-protein kinase mTOR	2475	10	0.06	16.4877	CHEMBL593283	c1nc2c(N3CCOCC3)nc(-c3ccc4c(c3)OCO4)nc2[nH]1	5.05	0.307692	MTOR	Y	Y
P43405	Tyrosine-protein kinase SYK	6850	10	0.06	37.7579	CHEMBL3696000	O=C1C[C@@H](COc2nc(-c3ccc4c(c3)OCO4)cc3ncccc23)CN1	7.82	0.305556	SYK	Y	Y
P51160	Phosphodiesterase 6C	5146	1	0.06	94.1729	CHEMBL779	CN1CC(=O)N2[C@H](Cc3c([nH]c4ccccc34)[C@H]2c2ccc3c(c2)OCO3)C1=O	6.01	0.205128	PDE6C	N	N
P52333	Tyrosine-protein kinase JAK3	3718	100	0.06	99.9941	CHEMBL2004515	c1nc(-c2ccc3c(c2)OCO3)c2cc[nH]c2n1	5.4	0.363636	JAK3	N	N
P80192	Mitogen-activated protein kinase kinase kinase 9	4293	10	0.06	86.4312	CHEMBL2333445	CCc1ccc(-c2ccc3c(c2)-c2[nH]ncc2S(=O)(=O)N3C)cc1	6.43	0.138889	MAP3K9	Y	N
Q02156	Protein kinase C epsilon	5581	0.1	0.06	69.6051	CHEMBL258893	COc1ccc2c(c[n+](C)c3c4cc5c(cc4ccc23)OCO5)c1OC.[Cl-]	7.62	0.171429	PRKCE	Y	Y
Q13509	Tubulin beta-3 chain	10381	10	0.06	58.9794	CHEMBL2331957	COc1cccc(-c2noc(Nc3ccc4c(c3)OCO4)n2)c1	5.66	0.287879	TUBB3	N	Y
Q13535	Serine-protein kinase ATR	545	10	0.06	58.2808	CHEMBL1766774	Nc1ncc(-c2cccc(O)c2)nc1C(=O)Nc1ccccc1	6.27	0.173913	ATR	Y	N
Q16875	6-phosphofructo-2-kinase/fructose-2,6-bisphosphatase 3	5209	1	0.06	49.5215	CHEMBL3728189	CNC(=O)COc1cccc(C(C)Nc2cc(-c3ccc4c(c3)OCO4)nc(C)n2)c1	6.3	0.298701	PFKFB3	Y	N
P07510	Acetylcholine receptor; alpha1/beta1/delta/gamma	1146	100	0.0597916	92.9799	CHEMBL1173276	C[C@@H]1NC(C)(C)CO[C@@]1(O)c1cccc(Br)c1	4.75	0.229508	CHRNG	N	N
O43924	Phosphodiesterase 6D	5147	10	0.0590909	73.2121	CHEMBL779	CN1CC(=O)N2[C@H](Cc3c([nH]c4ccccc34)[C@H]2c2ccc3c(c2)OCO3)C1=O	6.01	0.205128	PDE6D	N	N
O76074	Phosphodiesterase 5A	8654	1	0.0590909	57.2624	CHEMBL4209964	O=c1c2ccc(Br)cc2oc2c(Cc3ccc4c(c3)OCO4)[nH]c(-c3nccs3)c12	8.8	0.253165	PDE5A	Y	Y
P06748	Nucleophosmin	4869	10	0.0590909	61.8864	CHEMBL370800	CN1CCN(Cc2ccc(NC(=O)c3cc(-c4ccc5c(c4)OCO5)cnc3O)cc2)CC1	4.95	0.246753	NPM1	Y	Y
P10619	Lysosomal protective protein	5476	0.1	0.0590909	58.1551	CHEMBL3985437	COc1cccc(OC)c1-c1cccc(C(CC(=O)O)c2nnc(C)o2)c1	7.77	0.150685	CTSA	N	N
P11474	Estrogen-related receptor alpha	2101	1	0.0590909	50.1762	CHEMBL250302	Oc1ccc2c(c1)OCc1c-2nc2ccc(O)cc2c1-c1cccc(Cl)c1	6.84	0.178082	ESRRA	Y	Y
P36896	Activin receptor type-1B	91	100	0.0590909	74.1047	CHEMBL226838	Cc1cccc(-c2[nH]c(C(C)(C)C)nc2-c2ccc3c(c2)OCO3)n1	7.16	0.354839	ACVR1B	N	N
P51948	CDK7/Cyclin H/MNAT1	4331	1	0.0590909	68.9349	CHEMBL1944698	CN1C/C=C/CCOc2cccc(c2)-c2ccnc(n2)Nc2cccc(c2)C1	8.52	0.189873	MNAT1	N	N
P54762	Ephrin type-B receptor 1	2047	100	0.0590909	90.1578	CHEMBL223360	Cc1ccc(F)c(NC(=O)Nc2ccc(-c3cccc4[nH]nc(N)c34)cc2)c1	6.06	0.151899	EPHB1	Y	N
Q03405	Urokinase plasminogen activator surface receptor	5329	0.1	0.0590909	91.4851	CHEMBL2206697	Nc1c(-c2nc3ccccc3[nH]2)cc(-c2ccccc2)n1-c1cccc(Br)c1	10.92	0.214286	PLAUR	Y	Y
Q15910	Histone-lysine N-methyltransferase EZH2	2146	100	0.0590909	21.2047	CHEMBL3414618	Cc1cc(C)c(CNC(=O)c2cc(-c3ccc4c(c3)OCCO4)nc3c2cnn3C(C)C)c(=O)[nH]1	6.3	0.204545	EZH2	N	N
Q8N122	Regulatory-associated protein of mTOR	57521	10	0.0590909	59.0781	CHEMBL2336325	CNC(=O)c1cccc(-c2ccc3c(N4CCOC[C@@H]4C)nc(N4CCOC[C@@H]4C)nc3n2)c1	6.7	0.17284	RPTOR	N	N
Q93009	Ubiquitin carboxyl-terminal hydrolase 7	7874	1	0.0590909	65.9004	CHEMBL4281720	C[C@H](CC(=O)N1CCC(O)(Cn2cnc3c(-c4cccc(C(N)=O)c4)n(C)nc3c2=O)CC1)c1ccccc1	7.52	0.125	USP7	N	N
Q93009	Ubiquitin carboxyl-terminal hydrolase 7	7874	10	0.0590909	80	CHEMBL4097744	Oc1ccc(-c2nc(C3CCNCC3)no2)cc1	4.92	0.196721	USP7	N	N
Q9NXS2	Glutaminyl-peptide cyclotransferase-like protein	54814	0.1	0.0590909	92.1799	CHEMBL2418776	c1nc2cc(-c3nnc(CCc4ccc5c(c4)OCO5)s3)ccc2[nH]1	7.22	0.275362	QPCTL	Y	Y
Q9NYY3	Serine/threonine-protein kinase PLK2	10769	0.1	0.0590909	51.2808	CHEMBL522618	C[C@H](Nc1cc2c(-c3ccc4c(c3)OCO4)noc2cn1)c1ccccc1	8.4	0.289855	PLK2	Y	Y
Q9UPP1	Histone lysine demethylase PHF8	23133	0.1	0.0590909	30.2439	CHEMBL4290290	Clc1ccccc1Cn1cnc(-c2cc(-c3cn[nH]n3)ccn2)c1Br	7	0.189189	PHF8	Y	Y
P16885	Phospholipase C-gamma-2	5336	10	0.0590883	56.0771	CHEMBL509134	Clc1cccc(-c2nc(-c3ccc(-c4ccon4)s3)no2)c1	6	0.179104	PLCG2	Y	Y
O75365	Protein-tyrosine phosphatase 4A3	11156	10	0.059088	32.4165	CHEMBL1088572	O=P([O-])(O)OC1C=C(c2ccccc2F)Nc2cc3c(cc21)OCO3.[Na+]	5.31	0.2	PTP4A3	N	N
P15692	Vascular endothelial growth factor A	7422	0.1	0.0590822	52.0854	CHEMBL2335722	Oc1ccc([C@@H]2C[C@@H](c3c(O)cc(O)c4c3O[C@H](c3ccc(O)cc3)[C@@H](O)C4)c3c(O)cc(O)cc3O2)cc1	7.8	0.101266	VEGFA	Y	Y
Q16584	Mitogen-activated protein kinase kinase kinase 11	4296	100	0.0590425	81.4079	CHEMBL2436977	CN1CCN(Cc2ccc(-c3cnc4[nH]cc(-c5cnc6[nH]ccc6c5)c4c3)cc2)CC1	7.68	0.139241	MAP3K11	N	N
Q9BWU1	Cell division cycle 2-like protein kinase 6	23097	1	0.0588433	73.0938	CHEMBL1973937	Cc1ccc(-c2ccc(NC(=O)Nc3cccc(Br)c3)cc2)c2c(N)n[nH]c12	6	0.236111	CDK19	Y	N
O60218	Aldo-keto reductase family 1 member B10	57016	10	0.0588235	73.3512	CHEMBL266497	O=C1NC(=O)[C@@]2(CCOc3ccc(F)cc32)N1	5.02	0.15625	AKR1B10	N	N
P14410	Sucrase-isomaltase	6476	100	0.0588235	91.3016	CHEMBL4068225	COC(=O)[C@]1(Cc2ccc3c(c2)CCC(C)(C)O3)OC(=O)C(O)=C1c1ccc(O)cc1	4.33	0.146341	SI	N	N
P25929	Neuropeptide Y receptor type 1	4886	100	0.0588235	78.7375	CHEMBL1412538	CCc1cc(-c2[nH]ncc2-c2ccc3c(c2)OCO3)c(O)cc1O	4.88	0.322581	NPY1R	N	N
P30281	G1/S-specific cyclin D3	896	1	0.0588235	48.2517	CHEMBL3929865	Oc1cccc(-c2ccc3c(-c4nc5ccccc5[nH]4)n[nH]c3c2)c1	6.7	0.191176	CCND3	N	N
P46098	Serotonin 3a (5-HT3a) receptor	3359	100	0.0588235	81.1481	CHEMBL3746146	COc1cccc(-c2cn([C@H]3CN4CCC3CC4)nn2)c1	8.52	0.169014	HTR3A	Y	Y
Q9H228	Sphingosine 1-phosphate receptor Edg-8	53637	10	0.0588235	66.0848	CHEMBL3883947	O=C(O)CCCNCc1cc2cccc(-c3ccc4c(c3)OCO4)c2s1	5.5	0.267606	S1PR5	Y	Y
P30531	GABA transporter 1	6529	100	0.0588074	59.3835	CHEMBL242011	O=C1OC[C@H](Cc2ccc3c(c2)OCO3)[C@H]1Cc1ccc2c(c1)OCO2	4.69	0.241379	SLC6A1	Y	Y
O43924	Phosphodiesterase 6D	5147	100	0.0583333	65.9308	CHEMBL779	CN1CC(=O)N2[C@H](Cc3c([nH]c4ccccc34)[C@H]2c2ccc3c(c2)OCO3)C1=O	6.01	0.205128	PDE6D	N	N
P05107	Integrin beta-2	3689	100	0.0583333	43.9703	CHEMBL181271	OC1CCN(c2cc(-c3ccc(Sc4ccc5c(c4)OCCO5)c(C(F)(F)F)c3)ccn2)CC1	6.52	0.220779	ITGB2	N	Y
P11802	Cyclin-dependent kinase 4/cyclin D1	1019	100	0.0583333	57.1744	CHEMBL3930293	C(=C/c1n[nH]c2cc(-c3ccncc3)ccc12)\\c1ccc2c(c1)OCO2	5.96	0.3125	CDK4	Y	Y
P19429	Troponin, cardiac muscle	7137	100	0.0583333	75.886	CHEMBL1550816	Cc1ccnc(N/C=C(\\C#N)c2nc(-c3cccc(Br)c3)cs2)c1	6.12	0.22973	TNNI3	Y	Y
P24387	Corticotropin-releasing factor-binding protein	1393	10	0.0583333	78.6086	CHEMBL1374927	N#C/C(=C\\C=C\\c1ccccc1)c1nc(-c2ccc3c(c2)OCO3)cs1	5.04	0.304348	CRHBP	Y	Y
Q08881	Tyrosine-protein kinase ITK/TSK	3702	100	0.0583333	51.1927	CHEMBL1164358	Cc1oncc1CNC(=O)c1ccc2cc(-c3cc(-c4ccccc4)[nH]n3)[nH]c2c1	5.74	0.24359	ITK	N	N
Q14289	Protein tyrosine kinase 2 beta	2185	0.1	0.0583333	61.1732	CHEMBL2207438	Cc1ccc(-n2nc(C(C)(C)C)cc2NC(=O)Nc2cc(-c3ccc4c(c3)OCCO4)[nH]n2)cc1	7.16	0.289474	PTK2B	Y	Y
Q9BQE3	Tubulin	84790	10	0.0583333	54.3377	CHEMBL2331957	COc1cccc(-c2noc(Nc3ccc4c(c3)OCO4)n2)c1	5.66	0.287879	TUBA1C	Y	Y
Q9P1W9	Serine/threonine-protein kinase PIM2	11040	10	0.0583333	56.9692	CHEMBL3905102	NCC[C@H]1CNC(=O)c2cc(-c3cccc(OC(F)(F)F)c3)c(-c3ccc4c(c3)OCO4)n21	7.8	0.259259	PIM2	N	N
Q9NWZ3	Interleukin-1 receptor-associated kinase 4	51135	100	0.058224	46.6447	CHEMBL1994074	Brc1ccc2[nH]nc(-c3ccccc3)c2c1	5	0.288462	IRAK4	N	N
Q04759	Protein kinase C theta	5588	10	0.0581679	60.9155	CHEMBL2004515	c1nc(-c2ccc3c(c2)OCO3)c2cc[nH]c2n1	5.1	0.363636	PRKCQ	N	N
Q8N4C8	Misshapen-like kinase 1	50488	100	0.0581351	71.0118	CHEMBL1994074	Brc1ccc2[nH]nc(-c3ccccc3)c2c1	5.8	0.288462	MINK1	Y	Y
P07949	Tyrosine-protein kinase receptor RET	5979	0.1	0.0580443	75.407	CHEMBL1977134	Nc1c(-c2ccc(NC(=O)Nc3cccc(C(F)(F)F)c3)cc2)cnc2c(-c3ccc4c(c3)OCO4)cnn12	8.4	0.243902	RET	N	N
O75914	Serine/threonine-protein kinase PAK 3	5063	10	0.0578947	71.3737	CHEMBL3824314	C[C@H](Nc1nccc(Nc2cc(C3CC3)[nH]n2)n1)c1ccc2[nH]ccc2n1	7.29	0.13253	PAK3	Y	Y
Q9UNQ0	ATP-binding cassette sub-family G member 2	9429	0.1	0.0578947	58.1961	CHEMBL4170247	O=[N+]([O-])c1cccc(-c2nc(Nc3ccc4c(c3)OCCO4)c3ccccc3n2)c1	7.7	0.213333	ABCG2	Y	Y
P42685	Tyrosine-protein kinase FRK	2444	0.1	0.0578479	81	CHEMBL1993243	CNC(=O)C=Cc1cnc(N)c2c(-c3ccc4c(c3)OCO4)csc12	7.8	0.24	FRK	Y	Y
Q07001	Acetylcholine receptor protein delta chain	1144	100	0.057689	76.7057	CHEMBL1173276	C[C@@H]1NC(C)(C)CO[C@@]1(O)c1cccc(Br)c1	4.75	0.229508	CHRND	Y	Y
P15735	Phosphorylase kinase gamma subunit 2	5261	10	0.0575195	81.437	CHEMBL1973937	Cc1ccc(-c2ccc(NC(=O)Nc3cccc(Br)c3)cc2)c2c(N)n[nH]c12	5.5	0.236111	PHKG2	N	N
O43451	Maltase-glucoamylase	8972	10	0.0571429	89.6104	CHEMBL398800	C=C1CC[C@@H]2[C@](C)(CO)[C@H](O)CC[C@@]2(C)[C@@H]1/C=C/C1=C/C(=C/c2ccc3c(c2)OCO3)OC1=O	4.09	0.163043	MGAM	N	N
P04062	Beta-glucocerebrosidase	2629	100	0.0571429	72.3743	CHEMBL1316979	COc1ccccc1CNc1nc(-c2ccc3c(c2)OCO3)nc2ccccc12	Active	0.271429	GBA	Y	Y
P11229	Muscarinic acetylcholine receptor M1	1128	1	0.0571429	53.9304	CHEMBL4206863	S=C1CN=C(c2ccccc2)c2cc(Br)ccc2N1	6.02	0.271186	CHRM1	Y	Y
P11388	DNA topoisomerase II alpha	7153	100	0.0571429	70.4719	CHEMBL4074215	O=C1C(O)=C(C(c2ccc3c(c2)OCO3)c2c(O)c3ccccc3oc2=O)C(=O)c2ccccc21	5	0.202703	TOP2A	N	N
P16499	Phosphodiesterase 6A	5145	10	0.0571429	63.4664	CHEMBL4099219	O=c1c2ccccc2oc2c(Cc3ccc4c(c3)OCO4)[nH]c(-c3nccs3)c12	7.24	0.21519	PDE6A	N	N
P19099	Cytochrome P450 11B2	1585	100	0.0571429	59.8322	CHEMBL462092	c1cncc(-c2ccc3c(c2)OCCO3)c1	6.81	0.333333	CYP11B2	Y	N
P20248	Cyclin A2	890	0.1	0.0571429	53.4676	CHEMBL1947162	C1=C/CNCc2cccc(c2)Nc2nccc(n2)-c2cccc(c2)OCC/1	7.68	0.197368	CCNA2	Y	Y
P25098	G-protein coupled receptor kinase 2	156	100	0.0571429	62.8277	CHEMBL490	Fc1ccc([C@@H]2CCNC[C@H]2COc2ccc3c(c2)OCO3)cc1	5.86	0.214286	GRK2	Y	Y
P25100	Alpha-1d adrenergic receptor	146	100	0.0571429	74.95	CHEMBL2220978	COc1ccccc1N1CCN(CCc2ccc3c(c2)OCO3)CC1	8.9	0.242424	ADRA1D	Y	Y
P29320	Ephrin type-A receptor 3	2042	100	0.0571429	78.1651	CHEMBL223360	Cc1ccc(F)c(NC(=O)Nc2ccc(-c3cccc4[nH]nc(N)c34)cc2)c1	5.46	0.151899	EPHA3	N	Y
P30556	Type-1 angiotensin II receptor	185	100	0.0571429	65.2246	CHEMBL1407100	NNc1nc(-c2ccccc2)cc(-c2ccc(Br)cc2)n1	5.68	0.236364	AGTR1	Y	Y
P35367	Histamine H1 receptor	3269	10	0.0571429	74.049	CHEMBL26116	NCCc1c[nH]c(-c2cccc(Br)c2)n1	6.7	0.303571	HRH1	Y	Y
P42892	Endothelin-converting enzyme 1	1889	0.1	0.0571429	64.3541	CHEMBL268473	O=P(O)(O)C(Cc1ccc2c(c1)OCO2)N[C@@H](Cc1ccc(-c2ccccc2)cc1)c1nnn[nH]1	7.03	0.283784	ECE1	Y	Y
P43403	Tyrosine-protein kinase ZAP-70	7535	100	0.0571429	61.3629	CHEMBL3642577	O=c1[nH]ccc2cc(-c3ccccc3)nc(Nc3ccc(N4CCOCC4)cc3)c12	7.24	0.186667	ZAP70	N	N
P53582	Methionine aminopeptidase 1	23173	100	0.0571429	69.9137	CHEMBL3337749	C=C1Cc2cc(Br)ccc2C1=O	5.46	0.160714	METAP1	Y	N
P53779	c-Jun N-terminal kinase 3	5602	10	0.0571429	58.6603	CHEMBL1761572	Cc1ccc(-c2cccc3cnc(Nc4ccc5c(c4)OCO5)nc23)cn1	7.22	0.275362	MAPK10	Y	Y
Q08499	Phosphodiesterase 4D	5144	0.1	0.0571429	73.5444	CHEMBL605362	COc1ccc(-c2ccnc3cc(-c4cccc(Br)c4)nn23)cc1OC1CCCC1	7.52	0.253333	PDE4D	Y	Y
Q86Z02	Homeodomain-interacting protein kinase 1	204851	10	0.0571429	70.9615	CHEMBL1802358	O=C1NC(Nc2ccccc2)=N/C1=C\\c1ccc2c(c1)OCO2	6.5	0.257576	HIPK1	Y	N
Q9NZ45	CDGSH iron-sulfur domain-containing protein 1	55847	100	0.0571429	94.7858	CHEMBL496587	O=C1NC(=O)/C(=C/c2cccc(Br)c2)S1	7.43	0.224138	CISD1	Y	Y
Q9UGI6	Small conductance calcium-activated potassium channel protein 3	3782	100	0.0571429	92.7326	CHEMBL469756	Clc1cccc(CNc2cc(Cl)nc3ccnn23)c1	5.28	0.132353	KCNN3	Y	Y
P06241	Tyrosine-protein kinase FYN	2534	0.1	0.0570721	76.3494	CHEMBL1993243	CNC(=O)C=Cc1cnc(N)c2c(-c3ccc4c(c3)OCO4)csc12	8.7	0.24	FYN	Y	Y
O60760	Hematopoietic prostaglandin D synthase	27306	0.1	0.05625	67.5373	CHEMBL3917928	c1ccc(-c2ccc(-c3cnc(-c4ccccc4)[nH]3)cn2)cc1	7.01	0.192982	HPGDS	Y	Y
P04049	Serine/threonine-protein kinase RAF	5894	100	0.05625	57.368	CHEMBL3661272	c1cc(Nc2ncnc3ccc(-c4ccc5c(c4)OCO5)cc23)c2cn[nH]c2c1	6.25	0.328358	RAF1	Y	Y
P24723	Protein kinase C eta	5583	100	0.05625	88.3915	CHEMBL585500	CN1CCN(c2cccc(C3=C(c4c[nH]c5ccccc45)C(=O)NC3=O)c2)CC1	7.44	0.146667	PRKCH	N	N
P25021	Histamine H2 receptor	3274	10	0.05625	78.3871	CHEMBL2429890	c1cc2c(cc1CN[C@H]1C3C4CC5C6C4CC3C6C51)OCO2	5.94	0.225806	HRH2	Y	Y
Q71U36	Tubulin alpha-3 chain	7846	100	0.05625	62.9025	CHEMBL2331957	COc1cccc(-c2noc(Nc3ccc4c(c3)OCO4)n2)c1	5.66	0.287879	TUBA1A	N	Y
P11413	Glucose-6-phosphate 1-dehydrogenase	2539	100	0.0560603	77.3463	CHEMBL1312318	CSc1nnc(NC(=O)c2ccc3c(c2)OCO3)s1	4.65	0.227273	G6PD	Y	Y
Q9UEE5	Serine/threonine-protein kinase 17A	9263	10	0.0560436	82.2172	CHEMBL1994074	Brc1ccc2[nH]nc(-c3ccccc3)c2c1	5.9	0.288462	STK17A	N	N
Q9BXA7	Testis-specific serine/threonine-protein kinase 1	83942	10	0.0559612	68.5289	CHEMBL1999931	O=C(Nc1n[nH]c2ccc(-c3cn(Cc4ccccc4)nn3)cc12)c1ccccc1	6.8	0.166667	TSSK1B	N	N
O43613	Orexin receptor 1	3061	100	0.0555556	40.5381	CHEMBL1409773	Cc1cc(C)n2nc(-c3cccc(Br)c3)cc2n1	5.69	0.298246	HCRTR1	N	N
O60674	Tyrosine-protein kinase JAK2	3717	100	0.0555556	99.9966	CHEMBL2004515	c1nc(-c2ccc3c(c2)OCO3)c2cc[nH]c2n1	6	0.363636	JAK2	Y	Y
O95271	Tankyrase-1	8658	0.1	0.0555556	62.8511	CHEMBL3589285	CN1CCCc2c1cc(-c1ccc(Br)cc1)[nH]c2=O	8.21	0.203125	TNKS	Y	Y
P08908	Serotonin 1a (5-HT1a) receptor	3350	10	0.0555556	30.1319	CHEMBL78241	c1ccc(-c2cccc(CN3CCN(c4cccc5c4OCO5)CC3)c2)cc1	7.82	0.265625	HTR1A	Y	Y
P14416	Dopamine D2 receptor	1813	10	0.0555556	27.4637	CHEMBL78241	c1ccc(-c2cccc(CN3CCN(c4cccc5c4OCO5)CC3)c2)cc1	8	0.265625	DRD2	Y	Y
P21554	Cannabinoid CB1 receptor	1268	1	0.0555556	54.578	CHEMBL4064299	O=C(Nc1ccc(Cl)cc1)Nc1cccc(-c2ccc3c(c2)OCO3)c1	7.16	0.338983	CNR1	Y	Y
P27361	MAP kinase ERK1	5595	0.1	0.0555556	79.216	CHEMBL4218701	CS[C@@]1(C(=O)Nc2ccc3[nH]nc(-c4ccc5c(c4)OCO5)c3c2)CCN(CC(=O)N2CC=C(c3ccc(-c4ncccn4)cc3)CC2)C1	7.35	0.222222	MAPK3	Y	Y
P29274	Adenosine A2a receptor	135	100	0.0555556	50.1387	CHEMBL406714	Nc1nc(-c2ccccc2)cc(-c2ccc3c(c2)OCO3)n1	6.42	0.44	ADORA2A	Y	Y
P42858	Huntingtin	3064	100	0.0555556	82.8891	CHEMBL1412538	CCc1cc(-c2[nH]ncc2-c2ccc3c(c2)OCO3)c(O)cc1O	Active	0.322581	HTT	Y	Y
P47870	GABA receptor beta-2 subunit	2561	1	0.0555556	75.4914	CHEMBL223324	Oc1noc(C2CCNCC2)c1-c1cccc(-c2ccccc2)c1	7.11	0.181818	GABRB2	Y	Y
P55212	Caspase-6	839	1	0.0555556	68.0251	CHEMBL1435218	O=C(O)C1CCCCC1C(=O)Nc1cccc(Br)c1	6.17	0.193548	CASP6	Y	Y
P56817	Beta-secretase 1	23621	100	0.0555556	99.9962	CHEMBL3650813	CC1(C)Oc2ccc(-c3ccc4c(c3)OCO4)cc2C2(COC(N)=N2)C12COC2	5.84	0.307692	BACE1	Y	Y
Q12809	HERG	3757	100	0.0555556	48.8753	CHEMBL1822858	c1cc(-c2ccc3c(c2)OCO3)ccc1OCCCN1CCCCC1	8.3	0.278689	KCNH2	N	N
Q9Y233	Phosphodiesterase 10A	10846	100	0.0555556	48.9726	CHEMBL2335132	O=c1cc(-c2ccc3c(c2)OCO3)[nH]c2ccccc12	4.92	0.388889	PDE10A	Y	Y
P35590	Tyrosine-protein kinase receptor Tie-1	7075	100	0.0555339	80.0741	CHEMBL223360	Cc1ccc(F)c(NC(=O)Nc2ccc(-c3cccc4[nH]nc(N)c34)cc2)c1	6.96	0.151899	TIE1	N	N
P28335	Serotonin 2c (5-HT2c) receptor	3358	1	0.0552319	67.2303	CHEMBL3815066	COc1ccc(CCN(CCCc2cccc(Br)c2)CCc2ccc3c(c2)OCO3)cc1OC	6.84	0.313433	HTR2C	Y	Y
P07437	Tubulin beta-5 chain	203068	10	0.055	60.4571	CHEMBL2331957	COc1cccc(-c2noc(Nc3ccc4c(c3)OCO4)n2)c1	5.66	0.287879	TUBB	Y	Y
P40763	Signal transducer and activator of transcription 3	6774	1	0.055	74.2681	CHEMBL207155	C1=Cc2nc1cc1ccc([nH]1)c(-c1ccccc1)c1nc(cc3ccc([nH]3)c2-c2ccccc2)C=C1	6.55	0.147541	STAT3	Y	Y
P55263	Adenosine kinase	132	1	0.055	42.6227	CHEMBL183535	Brc1cccc(-c2[nH]nc3ncnc(C#Cc4ccc(N5CCOCC5)nc4)c23)c1	7.66	0.266667	ADK	Y	Y
Q14832	Metabotropic glutamate receptor 3	2913	1	0.055	67.1527	CHEMBL1629855	Cc1cc(-c2cccc(C3=Nc4cc(C)c(C(F)(F)F)cc4NC(=O)C3)c2)cc(C)n1	6.57	0.157895	GRM3	Y	Y
Q16620	Neurotrophic tyrosine kinase receptor type 2	4915	1	0.0549576	82.5806	CHEMBL1977134	Nc1c(-c2ccc(NC(=O)Nc3cccc(C(F)(F)F)c3)cc2)cnc2c(-c3ccc4c(c3)OCO4)cnn12	7.9	0.243902	NTRK2	Y	Y
O75469	Pregnane X receptor	8856	10	0.0549505	66.3753	CHEMBL3823873	COc1cccc(-c2nc3ccccc3c(=S)[nH]2)c1	6.07	0.153846	NR1I2	Y	Y
O43353	Serine/threonine-protein kinase RIPK2	8767	0.1	0.0545455	66.2582	CHEMBL24828	COc1cc2c(Nc3ccc(Br)cc3F)ncnc2cc1OCC1CCN(C)CC1	8.34	0.129412	RIPK2	N	Y
O43741	AMP-activated protein kinase, AMPK	5565	1	0.0545455	56.8898	CHEMBL3957286	Oc1cccc(O)c1-c1ccc(-c2cc3nc(O[C@@H]4CO[C@@H]5[C@H](O)CO[C@H]45)[nH]c3cc2Cl)cc1	8.7	0.144578	PRKAB2	N	N
P14222	Perforin-1	5551	10	0.0545455	46.4985	CHEMBL1934376	O=C1NC(=S)N/C1=C/c1cc(-c2ccc3c(c2)COC3=O)no1	5.89	0.211268	PRF1	Y	Y
P15121	Aldose reductase	231	10	0.0545455	58.7062	CHEMBL198501	O=S(=O)(c1ccc(O)nn1)c1cc2cc3c(cc2[nH]1)OCO3	5.42	0.212121	AKR1B1	Y	Y
P16066	Atrial natriuretic peptide receptor A	4881	100	0.0545455	50.3704	CHEMBL507122	O=c1onc2n1-c1cc(Br)ccc1OC2	7.44	0.233333	NPR1	Y	Y
Q8TF76	Serine/threonine-protein kinase haspin	83903	100	0.0545455	63.8215	CHEMBL2012570	Cc1nccc2c3cc4c(cc3n(CCCCN)c12)OCO4	6.3	0.185714	HASPIN	N	N
Q9UPP1	Histone lysine demethylase PHF8	23133	1	0.0545455	38.2493	CHEMBL4290290	Clc1ccccc1Cn1cnc(-c2cc(-c3cn[nH]n3)ccn2)c1Br	7	0.189189	PHF8	Y	Y
O75914	Serine/threonine-protein kinase PAK 3	5063	1	0.0545405	70.3775	CHEMBL3824314	C[C@H](Nc1nccc(Nc2cc(C3CC3)[nH]n2)n1)c1ccc2[nH]ccc2n1	7.29	0.13253	PAK3	Y	Y
P15692	Vascular endothelial growth factor A	7422	1	0.0545269	93.314	CHEMBL2335722	Oc1ccc([C@@H]2C[C@@H](c3c(O)cc(O)c4c3O[C@H](c3ccc(O)cc3)[C@@H](O)C4)c3c(O)cc(O)cc3O2)cc1	7.8	0.101266	VEGFA	Y	Y
P49019	HM74 nicotinic acid GPCR	8843	100	0.054509	64.3271	CHEMBL219980	CC1(c2cccc(Br)c2)OC(C(=O)O)=CC1=O	5.31	0.190476	HCAR3	N	N
P37023	Serine/threonine-protein kinase receptor R3	94	1	0.0544965	75.7604	CHEMBL3819259	O=C(Nc1cc(Nc2cccc3c2OCO3)ccn1)C1CC1	6.92	0.2	ACVRL1	Y	Y
P28482	Mitogen-activated protein kinase; ERK1/ERK2	5594	1	0.0543672	24.4673	CHEMBL3654739	C[C@@H](NC(=O)Nc1cc2[nH]nc(-c3ccc4c(c3)OCCO4)c2cn1)c1ccccc1	8.94	0.246753	MAPK1	Y	Y
Q9H2X6	Homeodomain-interacting protein kinase 2	28996	10	0.0543503	89.6352	CHEMBL2004544	O=S(=O)(O)c1ccc(NCc2ccc3c(c2)OCO3)c2c(O)cccc12	5.5	0.242857	HIPK2	Y	Y
O43741	AMP-activated protein kinase, AMPK	5565	10	0.0538462	60.1942	CHEMBL3957286	Oc1cccc(O)c1-c1ccc(-c2cc3nc(O[C@@H]4CO[C@@H]5[C@H](O)CO[C@H]45)[nH]c3cc2Cl)cc1	8.7	0.144578	PRKAB2	N	N
P05067	Beta amyloid A4 protein	351	100	0.0538462	53.1769	CHEMBL3594078	Oc1ccc(-c2cc(-c3c(O)cccc3O)[nH]n2)cc1O	5.89	0.372549	APP	Y	Y
P05771	Protein kinase C beta	5579	10	0.0538462	50.234	CHEMBL3356472	C[C@@H]1C(=O)NN=C2COc3cc(-c4ccccc4)c(NC4CNC4)cc3N21	7.06	0.175	PRKCB	Y	Y
P30536	Translocator protein	706	100	0.0538462	94.9296	CHEMBL115444	O=C(OCc1cc2c(cc1Cl)OCO2)N1CCC(n2c(O)nc3ccccc32)CC1	5.98	0.17284	TSPO	Y	Y
P36894	Bone morphogenetic protein receptor type-1A	657	1	0.0538462	92.126	CHEMBL3818173	O=C(Nc1cc(Nc2c(Cl)cnc3c2OCO3)ccn1)C1CC1	8.62	0.131579	BMPR1A	Y	N
P39900	Matrix metalloproteinase 12	4321	10	0.0538462	87.2616	CHEMBL2385488	O=C(CNS(=O)(=O)CCc1ccc2c(c1)OCO2)NO	7.82	0.253968	MMP12	N	Y
P41240	Tyrosine-protein kinase CSK	1445	100	0.0538462	77.8454	CHEMBL4095253	C=CS(=O)(=O)N1CCC[C@@H]1Cn1cc(-c2ccc3c(c2)OCO3)c2c(N)ncnc21	5.55	0.214286	CSK	N	N
P49019	HM74 nicotinic acid GPCR	8843	1	0.0538462	48.5809	CHEMBL562675	O=C(O)c1cc(N(Cc2cccs2)Cc2cccs2)[nH]n1	6.59	0.151515	HCAR3	N	N
P61088	Ubiquitin-conjugating enzyme E2 N	7334	10	0.0538462	82.6775	CHEMBL1343853	CCN(CC)CCOC(=O)c1ccc(N/C=C(/C#N)c2nc(-c3ccc4c(c3)OCO4)cs2)cc1	5.29	0.229885	UBE2N	N	N
Q02763	Tyrosine-protein kinase TIE-2	7010	100	0.0538462	55.0398	CHEMBL4101918	Nc1n[nH]c2cccc(-c3ccc(NC(=O)C4(C(=O)Nc5ccc6c(c5)OCO6)CC4)cc3)c12	8.17	0.305556	TEK	N	N
Q14416	Metabotropic glutamate receptor 2	2912	0.1	0.0538462	47.2131	CHEMBL1629863	O=C1CC(c2cccc(-c3ccncc3)c2)=Nc2ccc(Cl)cc2N1	8	0.171429	GRM2	Y	Y
Q14654	Potassium channel, inwardly rectifying, subfamily J, member 11	3767	10	0.0538462	57.2143	CHEMBL167508	O=[N+]([O-])c1c(C(F)(F)F)n[nH]c1-c1ccccc1	4.52	0.16129	KCNJ11	N	N
Q16584	Mitogen-activated protein kinase kinase kinase 11	4296	1	0.0538462	63.7915	CHEMBL2436977	CN1CCN(Cc2ccc(-c3cnc4[nH]cc(-c5cnc6[nH]ccc6c5)c4c3)cc2)CC1	7.68	0.139241	MAP3K11	N	N
Q9BVA1	Tubulin	347733	10	0.0538462	82.6494	CHEMBL2331957	COc1cccc(-c2noc(Nc3ccc4c(c3)OCO4)n2)c1	5.66	0.287879	TUBB2B	Y	Y
Q9HBX9	Relaxin receptor 1	59350	100	0.0538462	76.5905	CHEMBL1488092	O=C(O)c1cc(-c2ccc3c(c2)OCO3)nc2ccc(Br)cc12	Active	0.421053	RXFP1	Y	Y
Q9NZ45	CDGSH iron-sulfur domain-containing protein 1	55847	0.1	0.0538462	90.7571	CHEMBL496587	O=C1NC(=O)/C(=C/c2cccc(Br)c2)S1	7.43	0.224138	CISD1	Y	Y
Q9P1W9	Serine/threonine-protein kinase PIM2	11040	0.1	0.0538462	59.1389	CHEMBL3905102	NCC[C@H]1CNC(=O)c2cc(-c3cccc(OC(F)(F)F)c3)c(-c3ccc4c(c3)OCO4)n21	7.8	0.259259	PIM2	N	N
P68400	Casein kinase II alpha	1457	0.1	0.05377	69.686	CHEMBL526133	O=c1nc(-c2ccc3[nH]ncc3c2)cc(-c2ccccc2)[nH]1	7.6	0.241935	CSNK2A1	N	N
Q8IW41	MAP kinase-activated protein kinase 5	8550	10	0.053765	72.6934	CHEMBL2004544	O=S(=O)(O)c1ccc(NCc2ccc3c(c2)OCO3)c2c(O)cccc12	6.4	0.242857	MAPKAPK5	Y	Y
P16083	Quinone reductase 2	4835	10	0.0536938	63.9977	CHEMBL482693	Cc1cc(=O)[nH]c2c3c(ccc12)OCO3	4.97	0.224138	NQO2	Y	Y
P17948	Vascular endothelial growth factor receptor 1	2321	0.1	0.0536938	65.2633	CHEMBL1993243	CNC(=O)C=Cc1cnc(N)c2c(-c3ccc4c(c3)OCO4)csc12	7.9	0.24	FLT1	Y	Y
Q9HBY8	Serine/threonine-protein kinase Sgk2	10110	10	0.0534821	91.3191	CHEMBL1990346	Nc1n[nH]c2cccc(-c3ccc(Br)cc3)c12	5.3	0.25	SGK2	N	N
O00443	Phosphatidylinositol-4-phosphate 3-kinase C2 domain-containing subunit alpha	5286	100	0.0533333	57.3529	CHEMBL3913354	Oc1cccc(-c2cc3c(oc4ncccc43)c(N3CCOCC3)n2)c1	6	0.173333	PIK3C2A	Y	N
P00491	Purine nucleoside phosphorylase	4860	0.1	0.0533333	47.8951	CHEMBL310364	Nc1nc2c(Cc3cccc(Cl)c3)c[nH]c2c(=O)[nH]1	7.7	0.140845	PNP	Y	Y
P06748	Nucleophosmin	4869	100	0.0533333	52.682	CHEMBL370800	CN1CCN(Cc2ccc(NC(=O)c3cc(-c4ccc5c(c4)OCO5)cnc3O)cc2)CC1	4.95	0.246753	NPM1	Y	Y
P18545	Phosphodiesterases; PDE5 & PDE6	5148	1	0.0533333	93.2236	CHEMBL779	CN1CC(=O)N2[C@H](Cc3c([nH]c4ccccc34)[C@H]2c2ccc3c(c2)OCO3)C1=O	6.01	0.205128	PDE6G	N	N
P24863	CDK8/Cyclin C	892	10	0.0533333	61.9573	CHEMBL4104223	c1cc2cc(c1)-c1cnc3ccc(nn13)NCCCCCO2	7.51	0.185714	CCNC	Y	Y
P25100	Alpha-1d adrenergic receptor	146	1	0.0533333	77.0213	CHEMBL2220978	COc1ccccc1N1CCN(CCc2ccc3c(c2)OCO3)CC1	8.9	0.242424	ADRA1D	Y	Y
P35610	Acyl coenzyme A:cholesterol acyltransferase 1	6646	10	0.0533333	91.7977	CHEMBL3966068	COc1ccc([C@@H]2O[C@H](c3ccc(OC(C)C(O)c4ccc5c(c4)OCO5)c(OC)c3)[C@H](C)[C@@H]2C)cc1OC	4.37	0.205479	SOAT1	Y	Y
P35913	Phosphodiesterases; PDE5 & PDE6	5158	1	0.0533333	93.2236	CHEMBL779	CN1CC(=O)N2[C@H](Cc3c([nH]c4ccccc34)[C@H]2c2ccc3c(c2)OCO3)C1=O	6.01	0.205128	PDE6B	N	N
P43115	Prostanoid EP3 receptor	5733	0.1	0.0533333	52.3577	CHEMBL564317	Cc1cccc(C)c1-c1nnc(NC(=O)c2ccc3c(c2)OCO3)s1	7	0.253731	PTGER3	N	N
P63316	Troponin, cardiac muscle	7134	10	0.0533333	75.0231	CHEMBL1550816	Cc1ccnc(N/C=C(\\C#N)c2nc(-c3cccc(Br)c3)cs2)c1	6.12	0.22973	TNNC1	N	N
Q13956	Phosphodiesterases; PDE5 & PDE6	5149	1	0.0533333	93.2236	CHEMBL779	CN1CC(=O)N2[C@H](Cc3c([nH]c4ccccc34)[C@H]2c2ccc3c(c2)OCO3)C1=O	6.01	0.205128	PDE6H	N	N
Q86Z02	Homeodomain-interacting protein kinase 1	204851	100	0.0533333	73.2381	CHEMBL1802358	O=C1NC(Nc2ccccc2)=N/C1=C\\c1ccc2c(c1)OCO2	6.5	0.257576	HIPK1	Y	N
Q96SN7	ORAI 1/2/3	80228	100	0.0533333	91.514	CHEMBL2386181	c1ccc(-c2ccc([B-]3(c4ccccc4)[NH2+]CCO3)cc2)cc1	5.11	0.155172	ORAI2	Y	Y
Q9UBT2	SUMO-activating enzyme	10054	100	0.0533333	84.2954	CHEMBL1977596	Sc1nnc(-c2cc(-c3ccccc3)[nH]n2)n1/N=C/c1ccc(Br)s1	5.16	0.275362	UBA2	N	N
Q13237	cGMP-dependent protein kinase 2	5593	10	0.0532765	76.7548	CHEMBL1972158	Nc1n[nH]c2ccc(-c3nnn(Cc4ccccc4)c3-c3ccccc3)cc12	6.2	0.169014	PRKG2	Y	Y
Q13237	cGMP-dependent protein kinase 2	5593	100	0.0532765	76.7548	CHEMBL1972158	Nc1n[nH]c2ccc(-c3nnn(Cc4ccccc4)c3-c3ccccc3)cc12	6.2	0.169014	PRKG2	Y	Y
Q07912	Tyrosine kinase non-receptor protein 2	10188	100	0.0531954	59.2873	CHEMBL2004515	c1nc(-c2ccc3c(c2)OCO3)c2cc[nH]c2n1	5.2	0.363636	TNK2	N	N
Q9H2X6	Homeodomain-interacting protein kinase 2	28996	1	0.0531682	81.7006	CHEMBL526133	O=c1nc(-c2ccc3[nH]ncc3c2)cc(-c2ccccc2)[nH]1	6.8	0.241935	HIPK2	Y	Y
P21730	C5a anaphylatoxin chemotactic receptor	728	100	0.0529412	57.7025	CHEMBL4245250	CCCCn1c(-c2ccccc2)nc(-c2ccccc2)c1N(Cc1ccc2c(c1)OCO2)Cc1ccc2c(c1)OCO2	9	0.25	C5AR1	Y	Y
P24863	CDK8/Cyclin C	892	0.1	0.0529412	61.5792	CHEMBL4104223	c1cc2cc(c1)-c1cnc3ccc(nn13)NCCCCCO2	7.51	0.185714	CCNC	Y	Y
P39900	Matrix metalloproteinase 12	4321	1	0.0529412	61.8856	CHEMBL2385488	O=C(CNS(=O)(=O)CCc1ccc2c(c1)OCO2)NO	7.82	0.253968	MMP12	N	Y
Q9NZ45	CDGSH iron-sulfur domain-containing protein 1	55847	1	0.0529412	64.919	CHEMBL496587	O=C1NC(=O)/C(=C/c2cccc(Br)c2)S1	7.43	0.224138	CISD1	Y	Y
Q92918	Mitogen-activated protein kinase kinase kinase kinase 1	11184	100	0.0529065	70.056	CHEMBL223360	Cc1ccc(F)c(NC(=O)Nc2ccc(-c3cccc4[nH]nc(N)c34)cc2)c1	6.08	0.151899	MAP4K1	N	N
P34947	G protein-coupled receptor kinase 5	2869	1	0.0528839	68.2199	CHEMBL1997335	COc1ccc(-c2n[nH]c3cccc4c(OC)ccc2c34)cc1OC	6.1	0.1875	GRK5	Y	Y
Q15759	MAP kinase p38 beta	5600	10	0.0528829	69.6565	CHEMBL1233784	Brc1ccc(-c2c[nH]c([C@@H]3Cc4ccccc4CN3)n2)cc1	5.72	0.21875	MAPK11	N	N
P07948	Tyrosine-protein kinase Lyn	4067	100	0.0527876	73.7754	CHEMBL1990346	Nc1n[nH]c2cccc(-c3ccc(Br)cc3)c12	5.9	0.25	LYN	Y	Y
P49336	Cell division protein kinase 8	1024	0.1	0.0527565	78.4532	CHEMBL1977134	Nc1c(-c2ccc(NC(=O)Nc3cccc(C(F)(F)F)c3)cc2)cnc2c(-c3ccc4c(c3)OCO4)cnn12	7.6	0.243902	CDK8	N	N
P35916	Vascular endothelial growth factor receptor 3	2324	1	0.0526514	76.1715	CHEMBL1993243	CNC(=O)C=Cc1cnc(N)c2c(-c3ccc4c(c3)OCO4)csc12	6.8	0.24	FLT4	Y	Y
Q92793	CREB-binding protein	1387	0.1	0.0526316	66.6364	CHEMBL3911524	CC(=O)N1CCc2c(c(Nc3cccc(-c4cc[nH]n4)c3)nn2CC2CC2)C1	7.52	0.16092	CREBBP	Y	Y
Q9H228	Sphingosine 1-phosphate receptor Edg-8	53637	100	0.0526316	67.3706	CHEMBL3883947	O=C(O)CCCNCc1cc2cccc(-c3ccc4c(c3)OCO4)c2s1	5.5	0.267606	S1PR5	Y	Y
Q9UNQ0	ATP-binding cassette sub-family G member 2	9429	1	0.0526316	63.2678	CHEMBL2158551	Brc1cccc(Nc2nc(-c3ccccc3)nc3ccccc23)c1	6.24	0.229508	ABCG2	Y	Y
P08922	Proto-oncogene tyrosine-protein kinase ROS	6098	10	0.0526256	85.8442	CHEMBL2004544	O=S(=O)(O)c1ccc(NCc2ccc3c(c2)OCO3)c2c(O)cccc12	5.7	0.242857	ROS1	N	N
Q16513	Protein kinase N2	5586	100	0.0525668	77.5876	CHEMBL526133	O=c1nc(-c2ccc3[nH]ncc3c2)cc(-c2ccccc2)[nH]1	5.2	0.241935	PKN2	Y	N
Q16288	NT-3 growth factor receptor	4916	1	0.0524673	86.5306	CHEMBL1994074	Brc1ccc2[nH]nc(-c3ccccc3)c2c1	6.6	0.288462	NTRK3	Y	Y
P48449	Lanosterol synthase	4047	10	0.052381	95.0232	CHEMBL66202	C=CCN(C)CCCCCCOc1ccc2c(-c3ccc(Br)cc3)n[nH]c2c1	7.41	0.168831	LSS	Y	Y
Q16548	Bcl-2-related protein A1	597	10	0.052381	60.2662	CHEMBL1271494	O=C1C(Cl)=C(N2CCN(Cc3ccc4c(c3)OCO4)CC2)C(=O)N1c1ccc(Cl)c(Cl)c1	5.68	0.202703	BCL2A1	Y	Y
Q9H228	Sphingosine 1-phosphate receptor Edg-8	53637	0.1	0.052381	71.1612	CHEMBL426688	O=C(O)C[C@@H]1CC[C@H](c2ccc(-c3noc(-c4ccc(C5CCCC5)c(F)c4)n3)cc2)N1	7.52	0.160494	S1PR5	Y	Y
O43318	Mitogen-activated protein kinase kinase kinase 7	6885	0.1	0.05	85.9649	CHEMBL1761718	O=C1Nc2ccc(Br)cc2/C1=N/N=C1\\SCC(=O)N1c1ccc(O)cc1	8.05	0.144737	MAP3K7	N	N
O43924	Phosphodiesterase 6D	5147	1	0.05	76.9747	CHEMBL779	CN1CC(=O)N2[C@H](Cc3c([nH]c4ccccc34)[C@H]2c2ccc3c(c2)OCO3)C1=O	6.01	0.205128	PDE6D	N	N
O60674	Tyrosine-protein kinase JAK2	3717	0.1	0.05	37.6938	CHEMBL3703504	CCOC(=O)c1c[nH]c2ncnc(-c3ccc4c(c3)OCO4)c12	7.18	0.289855	JAK2	Y	Y
O60706	Sulfonylurea receptor 2	10060	0.1	0.05	89.2857	CHEMBL2112487	O=C1COCC2=C1[C@@H](c1ccc(F)c(Br)c1)C1=C(COC1=O)N2	7.2	0.152778	ABCC9	Y	Y
O75908	Acyl coenzyme A:cholesterol acyltransferase 2	8435	100	0.05	69.1967	CHEMBL2333809	CC(=O)OC[C@]1(C)[C@@H](OC(C)=O)CC[C@]2(C)[C@H]3[C@@H](O)c4c(cc(-c5cccnc5)oc4=O)O[C@]3(C)[C@@H](OC(=O)c3cccc(Br)c3)C[C@H]21	8.92	0.169811	SOAT2	N	N
O76074	Phosphodiesterase 5A	8654	0.1	0.05	69.0663	CHEMBL4209964	O=c1c2ccc(Br)cc2oc2c(Cc3ccc4c(c3)OCO4)[nH]c(-c3nccs3)c12	8.8	0.253165	PDE5A	Y	Y
P02766	Transthyretin	7276	0.1	0.05	40.6496	CHEMBL240165	Oc1ccccc1-c1nnc(S)o1	7.38	0.12069	TTR	Y	Y
P04839	Cytochrome b-245 heavy chain	1536	10	0.05	91.5934	CHEMBL3347542	C=C(C)C[C@H]1[C@H]2c3c(Br)cccc3[C@H](CC2(C)C)N1Cc1ccc2c(c1)OCO2	4.4	0.227848	CYBB	Y	Y
P07339	Cathepsin D	1509	100	0.05	51.1174	CHEMBL566415	CN1C(=O)C(c2cccc(-c3cccnc3)c2)(c2ccc3c(c2)OCO3)N=C1N	4.67	0.263889	CTSD	Y	Y
P08575	Leukocyte common antigen	5788	10	0.05	91.6614	CHEMBL51948	O=C1C(=O)c2cc(-c3ccc4c(c3)OCO4)ccc2-c2ccccc21	6	0.346154	PTPRC	Y	Y
P08908	Serotonin 1a (5-HT1a) receptor	3350	0.1	0.05	31.0941	CHEMBL78241	c1ccc(-c2cccc(CN3CCN(c4cccc5c4OCO5)CC3)c2)cc1	7.82	0.265625	HTR1A	Y	Y
P0DMS8	Adenosine A3 receptor		0.1	0.05	49.3918	CHEMBL1650172	CC(=O)Nc1nc(-c2ccc3c(c2)OCO3)cc(-c2ccc3c(c2)OCO3)n1	7	0.363636	ADORA3	Y	Y
P10721	Stem cell growth factor receptor	3815	1	0.05	61.5854	CHEMBL3319471	COc1ccc(-c2c[nH]c3ncc(-c4ccc5c(c4)OCO5)cc23)cc1OC	7.31	0.30303	KIT	Y	Y
P14091	Cathepsin E	1510	100	0.05	75.8303	CHEMBL1088572	O=P([O-])(O)OC1C=C(c2ccccc2F)Nc2cc3c(cc21)OCO3.[Na+]	5.77	0.2	CTSE	Y	Y
P18031	Protein-tyrosine phosphatase 1B	5770	0.1	0.05	63.1993	CHEMBL601290	O=C1CN(c2cc(-c3ccc[nH]3)ccc2O)S(=O)(=O)N1	7.1	0.176471	PTPN1	Y	Y
P18054	Arachidonate 12-lipoxygenase	239	10	0.05	58.7471	CHEMBL1567097	Oc1ccccc1-c1cc(-c2ccc3c(c2)OCCO3)[nH]n1	Active	0.5	ALOX12	Y	Y
P18505	GABA-A receptor; anion channel	2560	10	0.05	92.1252	CHEMBL12	CN1C(=O)CN=C(c2ccccc2)c2cc(Cl)ccc21	7.92	0.132353	GABRB1	Y	Y
P21728	Dopamine D1 receptor	1812	0.1	0.05	46.5318	CHEMBL213668	CN1CCN(C2=Nc3cc(Cl)ccc3N(NC(=O)c3ccc4c(c3)OCO4)c3ccccc32)CC1	7.25	0.207317	DRD1	Y	Y
P24723	Protein kinase C eta	5583	10	0.05	74.3457	CHEMBL585500	CN1CCN(c2cccc(C3=C(c4c[nH]c5ccccc45)C(=O)NC3=O)c2)CC1	7.44	0.146667	PRKCH	N	N
P24864	Cyclin-dependent kinase 2/cyclin E1	898	1	0.05	51.9771	CHEMBL327629	CC(C)n1cnc2c(NCc3ccc4c(c3)OCO4)nc(N(CCO)CCO)nc21	6.1	0.2	CCNE1	N	N
P27695	DNA-(apurinic or apyrimidinic site) lyase	328	1	0.05	51.3645	CHEMBL4217125	Brc1cc(-c2cc(Br)c(Br)c(Br)c2)cc(Br)c1Br	6.7	0.133333	APEX1	Y	Y
P31751	Serine/threonine-protein kinase AKT2	208	0.1	0.05	51.4635	CHEMBL260184	O=c1ccc(-c2cc(C3CCN(Cc4ccc(-c5nc6ncccc6cc5-c5ccccc5)cc4)CC3)n[nH]2)c[nH]1	7.08	0.22093	AKT2	Y	Y
P31751	Serine/threonine-protein kinase AKT2	208	100	0.05	52.2121	CHEMBL1990346	Nc1n[nH]c2cccc(-c3ccc(Br)cc3)c12	5.1	0.25	AKT2	Y	Y
P33981	Dual specificity protein kinase TTK	7272	10	0.05	51.512	CHEMBL3330244	NS(=O)(=O)c1cccc(-c2n[nH]c3ccc(-c4ccccc4)cc23)c1	5.37	0.203125	TTK	N	N
P35228	Nitric oxide synthase, inducible	4843	0.1	0.05	64.7007	CHEMBL243976	c1cc(Oc2ccc(-n3ccnc3)cc2)nc(Oc2ccc3c(c2)OCO3)c1	7.11	0.257576	NOS2	Y	Y
P35228	Nitric oxide synthase, inducible	4843	1	0.05	62.7882	CHEMBL243976	c1cc(Oc2ccc(-n3ccnc3)cc2)nc(Oc2ccc3c(c2)OCO3)c1	7.11	0.257576	NOS2	Y	Y
P35610	Acyl coenzyme A:cholesterol acyltransferase 1	6646	1	0.05	79.9268	CHEMBL2333809	CC(=O)OC[C@]1(C)[C@@H](OC(C)=O)CC[C@]2(C)[C@H]3[C@@H](O)c4c(cc(-c5cccnc5)oc4=O)O[C@]3(C)[C@@H](OC(=O)c3cccc(Br)c3)C[C@H]21	6.92	0.169811	SOAT1	Y	Y
P35610	Acyl coenzyme A:cholesterol acyltransferase 1	6646	100	0.05	72.4727	CHEMBL3966068	COc1ccc([C@@H]2O[C@H](c3ccc(OC(C)C(O)c4ccc5c(c4)OCO5)c(OC)c3)[C@H](C)[C@@H]2C)cc1OC	4.37	0.205479	SOAT1	Y	Y
P41594	Metabotropic glutamate receptor 5	2915	0.1	0.05	59.4137	CHEMBL239608	O=C(Nc1cccc(Br)c1)c1cccc2oc(=O)[nH]c12	7.25	0.19697	GRM5	Y	Y
P42356	PI4-kinase alpha subunit		10	0.05	55.7621	CHEMBL3600700	Nc1nc2ccc(-c3ccccn3)cc2s1	5	0.16129	PI4KA	N	N
P42785	Lysosomal Pro-X carboxypeptidase	5547	0.1	0.05	90.108	CHEMBL1259085	CC(C)(Cc1ccc(-c2cccc(Cl)c2Cl)cc1)C(=O)N1CC(F)(F)C[C@H]1c1ncc(-c2cccc(Br)c2)[nH]1	7.66	0.227273	PRCP	Y	N
P43116	Prostanoid EP2 receptor	5732	0.1	0.05	54.8356	CHEMBL3906016	O=C(O)c1ccc(CC[C@H]2C(=O)CC[C@@H]2/C=C/C(O)Cc2cccc(Br)c2)cc1	8.1	0.1625	PTGER2	Y	Y
P43250	G protein-coupled receptor kinase 6	2870	10	0.05	72.243	CHEMBL3716327	N#CC1=C(N)Oc2cc(N)ccc2C1c1cc2cc3c(cc2nc1Cl)OCO3	5.19	0.189189	GRK6	Y	Y
P47901	Vasopressin V1b receptor	553	100	0.05	75.3271	CHEMBL1393131	O=C(O)c1cc(-c2ccco2)nc2ccc(Br)cc12	Active	0.184615	AVPR1B	N	N
P49137	MAP kinase-activated protein kinase 2	9261	100	0.05	67.6846	CHEMBL1738702	O=C1NCC2(CCNCC2)c2[nH]c(-c3ccnc(-c4ccc5c(c4)OCO5)n3)cc21	8.4	0.295775	MAPKAPK2	Y	Y
P49674	Casein kinase I epsilon	1454 102800317	10	0.05	57.0611	CHEMBL440084	NC(=O)c1ccc(-c2nc(-c3ccccn3)c(-c3ccc4c(c3)OCO4)[nH]2)cc1	6.58	0.304348	CSNK1E	N	N
P49674	Casein kinase I epsilon	1454 102800317	10	0.05	57.0611	CHEMBL440084	NC(=O)c1ccc(-c2nc(-c3ccccn3)c(-c3ccc4c(c3)OCO4)[nH]2)cc1	6.58	0.304348	TPTEP2-CSNK1E	N	N
P50053	Ketohexokinase	3795	1	0.05	56.2593	CHEMBL1809169	CSc1nn(-c2cccc(C)c2)c2cc(C3=CCNCC3)ccc12	7.47	0.155844	KHK	N	N
P50406	Serotonin 6 (5-HT6) receptor	3362	1	0.05	52.4556	CHEMBL353389	CN(C)CCCc1c(-c2cccc(Br)c2)[nH]c2ccccc12	9.15	0.253968	HTR6	Y	Y
P51692	Signal transducer and activator of transcription 5B	6777	100	0.05	51.561	CHEMBL4076474	O=C(COc1ccc(C(=O)Nc2cccc(Br)c2)cc1)NCc1ccc(OP(=O)(O)O)c(OP(=O)(O)O)c1	6.18	0.148148	STAT5B	N	N
P51787	Voltage-gated potassium channel subunit Kv7.1	3784	100	0.05	71.7431	CHEMBL2070962	COc1ccc(-c2csc(NC(=O)[C@H]3CCCCN3S(=O)(=O)c3ccc4c(c3)OCO4)n2)cc1	6.11	0.211765	KCNQ1	Y	Y
P55085	Proteinase-activated receptor 2	2150	1	0.05	94.2777	CHEMBL493076	C/C(=N\\NC(=O)C(NC(=O)c1ccccc1)c1n[nH]c(=O)c2ccccc12)c1cccc(Br)c1	6.7	0.192308	F2RL1	Y	Y
P55263	Adenosine kinase	132	100	0.05	77.0362	CHEMBL183535	Brc1cccc(-c2[nH]nc3ncnc(C#Cc4ccc(N5CCOCC5)nc4)c23)c1	7.66	0.266667	ADK	Y	Y
P78527	DNA-dependent protein kinase	5591	10	0.05	42.7082	CHEMBL1240567	Nc1ncnc2[nH]nc(-c3ccc4c(c3)OCO4)c12	6.06	0.375	PRKDC	Y	Y
P78527	DNA-dependent protein kinase	5591	100	0.05	43.1821	CHEMBL1240567	Nc1ncnc2[nH]nc(-c3ccc4c(c3)OCO4)c12	6.06	0.375	PRKDC	Y	Y
Q00526	Cyclin-dependent kinase 3	1018	10	0.05	73.975	CHEMBL1944698	CN1C/C=C/CCOc2cccc(c2)-c2ccnc(n2)Nc2cccc(c2)C1	8.52	0.189873	CDK3	N	N
Q00535	Cyclin-dependent kinase 5	1020	0.1	0.05	64.3505	CHEMBL1944698	CN1C/C=C/CCOc2cccc(c2)-c2ccnc(n2)Nc2cccc(c2)C1	8.52	0.189873	CDK5	Y	Y
Q00975	Voltage-gated N-type calcium channel alpha-1B subunit	774	0.1	0.05	47.9347	CHEMBL4293756	COc1ccccc1-n1nc(C2=CC(C)(C)OC(C)(C)C2)cc1-c1ccc(Cl)cc1	8.52	0.166667	CACNA1B	Y	Y
Q01959	Dopamine transporter	6531	0.1	0.05	40.2335	CHEMBL544370	Cl.OC1(c2ccc3c(c2)OCO3)c2ccccc2C2=NCCCN21	8.96	0.231884	SLC6A3	Y	Y
Q05397	Focal adhesion kinase 1	5747	1	0.05	44.8232	CHEMBL4066053	FC(F)(F)c1cccc(N2CCN(Cn3nc(-c4ccc5c(c4)OCCO5)oc3=S)CC2)c1	6.11	0.236842	PTK2	Y	Y
Q07973	Cytochrome P450 24A1	1591	100	0.05	94.3044	CHEMBL4074768	Cc1[nH]nc(O)c1C(c1cccc(OCc2ccncc2)c1)c1c(O)n[nH]c1C	5.58	0.150685	CYP24A1	Y	Y
Q15722	Leukotriene B4 receptor 1	1241	10	0.05	67.8546	CHEMBL137759	O=C(O)CCCCCOc1cc(-c2ccc3c(c2)OCO3)cc(-c2ccccc2)n1	9	0.313433	LTB4R	Y	Y
Q15910	Histone-lysine N-methyltransferase EZH2	2146	10	0.05	18.4024	CHEMBL3414618	Cc1cc(C)c(CNC(=O)c2cc(-c3ccc4c(c3)OCCO4)nc3c2cnn3C(C)C)c(=O)[nH]1	6.3	0.204545	EZH2	N	N
Q16853	Amine oxidase, copper containing	8639	100	0.05	69.0569	CHEMBL3679664	O=NCc1c(Br)ccc2c1OCO2	4.83	0.232143	AOC3	Y	Y
Q96RR4	CaM-kinase kinase beta	10645	10	0.05	68.9177	CHEMBL1998953	c1ccc(-c2c[nH]c3ncnc(N4CCCCC4)c23)cc1	5.9	0.171875	CAMKK2	Y	Y
Q96S37	Solute carrier family 22 member 12	116085	0.1	0.05	59.4697	CHEMBL3692055	CCc1nn(Cc2c(Cl)cccc2Cl)c2cc(-c3nnn[nH]3)ccc12	7.28	0.16	SLC22A12	N	N
Q9BYT3	Serine/threonine-protein kinase 33	65975	10	0.05	69.9149	CHEMBL223360	Cc1ccc(F)c(NC(=O)Nc2ccc(-c3cccc4[nH]nc(N)c34)cc2)c1	5.42	0.151899	STK33	N	N
Q9H2K8	Serine/threonine-protein kinase TAO3	51347	1	0.05	91.1298	CHEMBL223360	Cc1ccc(F)c(NC(=O)Nc2ccc(-c3cccc4[nH]nc(N)c34)cc2)c1	6.58	0.151899	TAOK3	Y	Y
Q9H2K8	Serine/threonine-protein kinase TAO3	51347	10	0.05	84.7926	CHEMBL223360	Cc1ccc(F)c(NC(=O)Nc2ccc(-c3cccc4[nH]nc(N)c34)cc2)c1	6.58	0.151899	TAOK3	Y	Y
Q9H3N8	Histamine H4 receptor	59340	10	0.05	70.4545	CHEMBL26116	NCCc1c[nH]c(-c2cccc(Br)c2)n1	5.8	0.303571	HRH4	Y	Y
Q9H773	dCTP pyrophosphatase 1	79077	1	0.05	66.9386	CHEMBL4095068	c1ccc(-c2nnc3sc(-c4ccc5c(c4)OCO5)nn23)nc1	6.72	0.307692	DCTPP1	N	N
Q9HBW0	Lysophosphatidic acid receptor Edg-4	9170	10	0.05	62.7363	CHEMBL3322507	O=C(O)c1ccc(Br)cc1S(=O)(=O)NCCCCN1C(=O)c2cccc3cccc(c23)C1=O	7.3	0.1375	LPAR2	N	N
Q9NQS7	Aurora kinase B/Inner centromere protein	3619	0.1	0.05	66.4251	CHEMBL1090670	CN(C)Cc1cccc(-c2cc3c(-c4cnn(C)c4)ccnc3[nH]2)c1	8.24	0.171053	INCENP	N	N
Q9UGI9	AMP-activated protein kinase, AMPK	53632	1	0.05	57.5787	CHEMBL3957286	Oc1cccc(O)c1-c1ccc(-c2cc3nc(O[C@@H]4CO[C@@H]5[C@H](O)CO[C@H]45)[nH]c3cc2Cl)cc1	8.4	0.144578	PRKAG3	N	N
Q96D53	Uncharacterized aarF domain-containing protein kinase 4	79934	100	0.0499978	58.7844	CHEMBL230011	Nc1nc(N)c2nc(-c3cccc(O)c3)c(-c3cccc(O)c3)nc2n1	5.85	0.142857	COQ8B	N	N
Q9UKE5	TRAF2- and NCK-interacting kinase	23043	10	0.0499909	83.0189	CHEMBL223360	Cc1ccc(F)c(NC(=O)Nc2ccc(-c3cccc4[nH]nc(N)c34)cc2)c1	5.55	0.151899	TNIK	Y	Y
P07510	Acetylcholine receptor; alpha1/beta1/delta/gamma	1146	0.1	0.0499903	57.529	CHEMBL599230	CC(C(=O)c1cccc(Br)c1)N1CCCCC1	7.72	0.196721	CHRNG	N	N
Q6DT37	Serine/threonine-protein kinase MRCK gamma	55561	10	0.0499889	64.1026	CHEMBL223360	Cc1ccc(F)c(NC(=O)Nc2ccc(-c3cccc4[nH]nc(N)c34)cc2)c1	5.08	0.151899	CDC42BPG	N	N
O75914	Serine/threonine-protein kinase PAK 3	5063	100	0.0499824	78.5582	CHEMBL3824314	C[C@H](Nc1nccc(Nc2cc(C3CC3)[nH]n2)n1)c1ccc2[nH]ccc2n1	7.29	0.13253	PAK3	Y	Y
Q13976	cGMP-dependent protein kinase 1 beta	5592	0.1	0.0499816	52.7221	CHEMBL225519	O=C1NCCc2[nH]c(-c3ccncc3)cc21	7.7	0.163934	PRKG1	Y	Y
Q05513	Protein kinase C zeta	5590	100	0.0499588	62.8208	CHEMBL2393461	Nc1scc(-c2ccc3c(c2)OCO3)c1C(=O)OCc1ccccc1	4.7	0.26087	PRKCZ	Y	N
P42679	Tyrosine-protein kinase CTK	4145	1	0.049956	55.2326	CHEMBL2004544	O=S(=O)(O)c1ccc(NCc2ccc3c(c2)OCO3)c2c(O)cccc12	6	0.242857	MATK	N	N
O75582	Ribosomal protein S6 kinase alpha 5	9252	0.1	0.0499449	79.4063	CHEMBL3889534	Cl.FC(F)(F)c1cccc(-c2c[nH]c(C3CCN(c4ncnc5[nH]ncc45)CC3)n2)c1	7.53	0.168675	RPS6KA5	Y	N
P06239	Tyrosine-protein kinase LCK	3932	1	0.0499447	60.9947	CHEMBL1977134	Nc1c(-c2ccc(NC(=O)Nc3cccc(C(F)(F)F)c3)cc2)cnc2c(-c3ccc4c(c3)OCO4)cnn12	7.5	0.243902	LCK	Y	Y
O43781	Dual-specificity tyrosine-phosphorylation regulated kinase 3	8444	100	0.0499384	69.0443	CHEMBL1802358	O=C1NC(Nc2ccccc2)=N/C1=C\\c1ccc2c(c1)OCO2	6.5	0.257576	DYRK3	N	N
P07947	Tyrosine-protein kinase YES	7525	10	0.0499293	84.6305	CHEMBL399530	CCc1cc(-c2[nH]nc(C)c2-c2ccc3c(c2)OCCO3)c(O)cc1O	active	0.287879	YES1	Y	Y
O15111	Inhibitor of nuclear factor kappa B kinase alpha subunit	1147	100	0.0499158	83.9441	CHEMBL1973937	Cc1ccc(-c2ccc(NC(=O)Nc3cccc(Br)c3)cc2)c2c(N)n[nH]c12	5.8	0.236111	CHUK	N	Y
Q15722	Leukotriene B4 receptor 1	1241	1	0.0498937	86.24	CHEMBL137759	O=C(O)CCCCCOc1cc(-c2ccc3c(c2)OCO3)cc(-c2ccccc2)n1	9	0.313433	LTB4R	Y	Y
O60706	Sulfonylurea receptor 2	10060	1	0.0498911	64.6083	CHEMBL454166	CC1(C)Oc2ccc(C#N)cc2[C@@H](NC(=O)c2ccc3c(c2)OCO3)[C@@H]1O	6.09	0.186667	ABCC9	Y	Y
Q5VT25	Serine/threonine-protein kinase MRCK-A	8476	10	0.0498759	86.217	CHEMBL526133	O=c1nc(-c2ccc3[nH]ncc3c2)cc(-c2ccccc2)[nH]1	5.5	0.241935	CDC42BPA	Y	N
Q14012	CaM kinase I alpha	8536	100	0.0498544	79.7998	CHEMBL398606	CC(C)NCc1ccc(Nc2cc(-c3ccc(-c4ccc(O)cc4O)cc3)[nH]n2)cc1	5.67	0.175676	CAMK1	Y	N
P52333	Tyrosine-protein kinase JAK3	3718	10	0.0498512	56.7939	CHEMBL2004515	c1nc(-c2ccc3c(c2)OCO3)c2cc[nH]c2n1	5.4	0.363636	JAK3	N	N
P35916	Vascular endothelial growth factor receptor 3	2324	100	0.0498399	83.2893	CHEMBL1994074	Brc1ccc2[nH]nc(-c3ccccc3)c2c1	5.3	0.288462	FLT4	Y	Y
P31751	Serine/threonine-protein kinase AKT2	208	1	0.0498366	45.8047	CHEMBL260184	O=c1ccc(-c2cc(C3CCN(Cc4ccc(-c5nc6ncccc6cc5-c5ccccc5)cc4)CC3)n[nH]2)c[nH]1	7.08	0.22093	AKT2	Y	Y
Q9NWZ3	Interleukin-1 receptor-associated kinase 4	51135	10	0.0498346	44.8267	CHEMBL1994074	Brc1ccc2[nH]nc(-c3ccccc3)c2c1	5	0.288462	IRAK4	N	N
Q8N4C8	Misshapen-like kinase 1	50488	1	0.049823	84.0426	CHEMBL1993243	CNC(=O)C=Cc1cnc(N)c2c(-c3ccc4c(c3)OCO4)csc12	7	0.24	MINK1	Y	Y
P53778	MAP kinase p38 gamma	6300	10	0.0497537	76.1856	CHEMBL526133	O=c1nc(-c2ccc3[nH]ncc3c2)cc(-c2ccccc2)[nH]1	5.6	0.241935	MAPK12	N	Y
P42685	Tyrosine-protein kinase FRK	2444	10	0.0497537	83.7928	CHEMBL1993243	CNC(=O)C=Cc1cnc(N)c2c(-c3ccc4c(c3)OCO4)csc12	7.8	0.24	FRK	Y	Y
Q08345	Epithelial discoidin domain-containing receptor 1	780	100	0.049349	76.9187	CHEMBL2336019	Cc1ccc(C(=O)Nc2cccc(Br)c2)cc1C#Cc1cnc2ccnn2c1	7.78	0.158537	DDR1	Y	Y
A5X5Y0	Serotonin 3 (5-HT3) receptor	285242	100	0.047619	93.5701	CHEMBL42	CN1CCN(C2=Nc3cc(Cl)ccc3Nc3ccccc32)CC1	6.4	0.142857	HTR3E	Y	Y
P04062	Beta-glucocerebrosidase	2629	0.1	0.047619	69.3669	CHEMBL3941104	c1cncc(-c2nc(NC3COc4ccccc4C3)c3ccccc3n2)c1	7.46	0.142857	GBA	Y	Y
P16066	Atrial natriuretic peptide receptor A	4881	1	0.047619	40.9991	CHEMBL507122	O=c1onc2n1-c1cc(Br)ccc1OC2	7.44	0.233333	NPR1	Y	Y
P35790	Choline kinase alpha	1119	100	0.047619	88.4426	CHEMBL3763340	CN1CCCN(Cc2ccc(-c3ccccc3)cc2)CC1	5.83	0.147541	CHKA	Y	Y
Q04828	Aldo-keto reductase family 1 member C1	1645	100	0.047619	82.7506	CHEMBL2172252	O=C(O)c1cc(-c2cccc(O)c2)nc2ccccc12	4.57	0.177419	AKR1C1	N	N
Q8WXA8	Serotonin 3 (5-HT3) receptor	170572	100	0.047619	93.5701	CHEMBL42	CN1CCN(C2=Nc3cc(Cl)ccc3Nc3ccccc32)CC1	6.4	0.142857	HTR3C	Y	Y
P30536	Translocator protein	706	10	0.0473684	76.5817	CHEMBL115444	O=C(OCc1cc2c(cc1Cl)OCO2)N1CCC(n2c(O)nc3ccccc32)CC1	5.98	0.17284	TSPO	Y	Y
P00750	Tissue-type plasminogen activator	5327	1	0.0470588	76.6174	CHEMBL91962	N=C(N)c1ccc2[nH]c(-c3cc(Br)cc(-c4ccccc4)c3O)cc2c1	7.03	0.171429	PLAT	Y	Y
P05412	Proto-oncogene c-JUN	3725	100	0.0470588	59.2907	CHEMBL1761572	Cc1ccc(-c2cccc3cnc(Nc4ccc5c(c4)OCO5)nc23)cn1	6.2	0.275362	JUN	Y	Y
P25024	Interleukin-8 receptor A	3577	100	0.0470588	55.7864	CHEMBL253104	CN(C)C(=O)c1cccc(Nc2n[s+]([O-])nc2NCc2ccc3c(c2)OCO3)c1O	5	0.233766	CXCR1	Y	Y
P42262	Glutamate receptor ionotropic, AMPA 2	2891	1	0.0470588	77.1818	CHEMBL1289293	CC(=O)c1cccc(-c2ccc([C@H]3COC[C@H]3NS(=O)(=O)C(C)C)cc2)c1	7	0.175676	GRIA2	Y	Y
P51946	Cyclin-dependent kinase 7/ cyclin H	902	1	0.0470588	75.5051	CHEMBL1944698	CN1C/C=C/CCOc2cccc(c2)-c2ccnc(n2)Nc2cccc(c2)C1	8.52	0.189873	CCNH	Y	N
Q7KZI7	MAP/microtubule affinity-regulating kinase 2	2011	0.1	0.0470443	59.7466	CHEMBL1999931	O=C(Nc1n[nH]c2ccc(-c3cn(Cc4ccccc4)nn3)cc12)c1ccccc1	7.2	0.166667	MARK2	Y	Y
Q8IW41	MAP kinase-activated protein kinase 5	8550	100	0.0469232	77.2011	CHEMBL2004544	O=S(=O)(O)c1ccc(NCc2ccc3c(c2)OCO3)c2c(O)cccc12	6.4	0.242857	MAPKAPK5	Y	Y
P16234	Platelet-derived growth factor receptor alpha	5156	1	0.0468097	75.25	CHEMBL1977134	Nc1c(-c2ccc(NC(=O)Nc3cccc(C(F)(F)F)c3)cc2)cnc2c(-c3ccc4c(c3)OCO4)cnn12	7.8	0.243902	PDGFRA	Y	Y
O14638	Ectonucleotide pyrophosphatase/phosphodiesterase family member 3	5169	100	0.0466667	45.5782	CHEMBL4172933	COc1ccc(-c2cccc3c(Cl)c(Br)c(C(F)(F)F)nc23)cc1	5.94	0.157143	ENPP3	N	N
O14684	Prostaglandin E synthase	9536	10	0.0466667	61.8538	CHEMBL4292383	O=C(O)c1ccc(N(Cc2ccc3c(c2)OCO3)S(=O)(=O)c2ccc(-c3ccccc3)cc2)cc1	5.72	0.257143	PTGES	Y	Y
P00491	Purine nucleoside phosphorylase	4860	1	0.0466667	84.7254	CHEMBL310364	Nc1nc2c(Cc3cccc(Cl)c3)c[nH]c2c(=O)[nH]1	7.7	0.140845	PNP	Y	Y
P23415	Glycine receptor subunit alpha-1	2741	100	0.0466667	76.0748	CHEMBL4083687	CN1C(=O)[C@@H]2CN(S(=O)(=O)c3ccc4c(c3)OCO4)C[C@@H]2c2ccccc21	6.52	0.25	GLRA1	N	N
P29350	Protein-tyrosine phosphatase 1C	5777	100	0.0466667	71.2077	CHEMBL4091173	CC1(N)CCN(c2nc(-c3ccc4cc(Br)ccc4c3)cs2)CC1	4.46	0.205882	PTPN6	N	N
P31941	Probable DNA dC->dU-editing enzyme APOBEC-3A	200315 100913187	10	0.0466667	83.3459	CHEMBL1383031	O=C(NCc1ccc2c(c1)OCO2)c1cc2ncc(Br)cn2n1	5.01	0.253521	APOBEC3A	N	N
P31941	Probable DNA dC->dU-editing enzyme APOBEC-3A	200315 100913187	10	0.0466667	83.3459	CHEMBL1383031	O=C(NCc1ccc2c(c1)OCO2)c1cc2ncc(Br)cn2n1	5.01	0.253521	APOBEC3A_B	N	N
P31941	Probable DNA dC->dU-editing enzyme APOBEC-3A	200315 100913187	100	0.0466667	81.7403	CHEMBL1383031	O=C(NCc1ccc2c(c1)OCO2)c1cc2ncc(Br)cn2n1	5.01	0.253521	APOBEC3A	N	N
P31941	Probable DNA dC->dU-editing enzyme APOBEC-3A	200315 100913187	100	0.0466667	81.7403	CHEMBL1383031	O=C(NCc1ccc2c(c1)OCO2)c1cc2ncc(Br)cn2n1	5.01	0.253521	APOBEC3A_B	N	N
P35218	Carbonic anhydrase VA	763	100	0.0466667	58.8372	CHEMBL200673	NS(=O)(=O)C(F)(F)c1cccc(Br)c1	6.8	0.2	CA5A	N	N
P35354	Cyclooxygenase-2	5743	0.1	0.0466667	62.9209	CHEMBL424063	NS(=O)(=O)c1ccc(C2=C(c3ccc4c(c3)OCO4)CCC2)cc1	8.7	0.303571	PTGS2	Y	Y
P35367	Histamine H1 receptor	3269	100	0.0466667	56.3424	CHEMBL26116	NCCc1c[nH]c(-c2cccc(Br)c2)n1	6.7	0.303571	HRH1	Y	Y
P52732	Kinesin-like protein 1	3832	10	0.0466667	59.6537	CHEMBL242180	NS(=O)(=O)Nc1ccc(-c2ccc3c(c2)OCO3)cc1	5.12	0.314815	KIF11	Y	Y
Q02127	Dihydroorotate dehydrogenase	1723	10	0.0466667	53.4654	CHEMBL1571058	O=C(O)c1cc(-c2ccc3c(c2)OCO3)nc2ccccc12	5.29	0.368421	DHODH	Y	Y
Q12879	Glutamate NMDA receptor; GRIN1/GRIN2A	2903	100	0.0466667	91.7506	CHEMBL53180	Cl.N=C(N)N/N=C/c1ccc2c(c1)OCO2	4.41	0.233333	GRIN2A	Y	Y
Q15418	Ribosomal protein S6 kinase alpha 1	6195	1	0.0466667	83.3644	CHEMBL3889534	Cl.FC(F)(F)c1cccc(-c2c[nH]c(C3CCN(c4ncnc5[nH]ncc45)CC3)n2)c1	7.53	0.168675	RPS6KA1	N	N
Q15759	MAP kinase p38 beta	5600	100	0.0466667	75.4705	CHEMBL1233784	Brc1ccc(-c2c[nH]c([C@@H]3Cc4ccccc4CN3)n2)cc1	5.72	0.21875	MAPK11	N	N
Q9NP56	Phosphodiesterase 7B	27115	100	0.0466667	70.283	CHEMBL2349293	c1cc(-c2ccc(CSc3ncnc4ccccc34)cc2)cc(-c2nnn[nH]2)c1	5.09	0.16	PDE7B	Y	Y
O75676	Ribosomal protein S6 kinase alpha 4	8986	10	0.0466443	69.2817	CHEMBL1973937	Cc1ccc(-c2ccc(NC(=O)Nc3cccc(Br)c3)cc2)c2c(N)n[nH]c12	6.7	0.236111	RPS6KA4	N	N
Q9Y243	Serine/threonine-protein kinase AKT3	10000	1	0.0465233	69.3655	CHEMBL1972158	Nc1n[nH]c2ccc(-c3nnn(Cc4ccccc4)c3-c3ccccc3)cc12	6.1	0.169014	AKT3	Y	Y
Q9BZL6	Serine/threonine-protein kinase D2	25865	1	0.0464355	86.9352	CHEMBL1992634	Brc1cnc2[nH]cc(-c3ccccc3)c2c1	6.3	0.22807	PRKD2	N	N
O15111	Inhibitor of nuclear factor kappa B kinase alpha subunit	1147	1	0.0461538	73.2497	CHEMBL1688215	Nc1nccc(-c2ccc3c(N)n[nH]c3c2)n1	7	0.2	CHUK	N	Y
P08238	Heat shock protein HSP 90-beta	3326	0.1	0.0461538	49.0777	CHEMBL3966607	Cc1cccc(Cc2n[nH]c3cc(O)c(C(=O)N(C)c4ccc5c(c4)OCO5)cc23)c1	7.75	0.253165	HSP90AB1	Y	Y
P21918	Dopamine D5 receptor	1816	100	0.0461538	84.6348	CHEMBL610449	CN1CCCc2cc3c(cc2-c2ccccc2CC1)OCO3	5.74	0.209677	DRD5	N	N
P23219	Cyclooxygenase-1	5742	10	0.0461538	64.2621	CHEMBL424063	NS(=O)(=O)c1ccc(C2=C(c3ccc4c(c3)OCO4)CCC2)cc1	5.72	0.303571	PTGS1	Y	Y
P23415	Glycine receptor subunit alpha-1	2741	10	0.0461538	94.5766	CHEMBL4083687	CN1C(=O)[C@@H]2CN(S(=O)(=O)c3ccc4c(c3)OCO4)C[C@@H]2c2ccccc21	6.52	0.25	GLRA1	N	N
P30304	Dual specificity phosphatase Cdc25A	993	10	0.0461538	74.3007	CHEMBL557130	N#Cc1c(N)n(Cc2ccc3c(c2)OCO3)c2nc3ccccc3nc12	5.26	0.242857	CDC25A	Y	Y
P42684	Tyrosine-protein kinase ABL2	27	100	0.0461538	77.3182	CHEMBL2408502	O=C(COc1cc(O)c2c(=O)cc(-c3ccccc3)oc2c1)Nc1cccc(Br)c1	5.92	0.194805	ABL2	N	N
P51685	C-C chemokine receptor type 8	1237	100	0.0461538	59.5385	CHEMBL2205806	Cc1cccc(-c2cccc(C)n2)n1	5.32	0.145833	CCR8	Y	Y
P53609	Geranylgeranyl transferase type I beta subunit	5229	10	0.0461538	79.7426	CHEMBL364792	N#Cc1ccc(Cn2cncc2COCc2ccc(C#N)cc2-c2ccc3c(c2)OCO3)cc1	5.5	0.233766	PGGT1B	N	N
Q01196	Runt-related transcription factor 1/Core-binding factor subunit beta	861	100	0.0461538	82.8172	CHEMBL3190333	O=[N+]([O-])c1cc2c(cc1/C=N/n1c(S)nnc1-c1ccccn1)OCO2	Active	0.192308	RUNX1	Y	Y
Q13153	Serine/threonine-protein kinase PAK 1	5058	10	0.0461538	83.3922	CHEMBL3580955	NC1CCN(c2nc(Nc3cc(-c4ccccc4)[nH]n3)c3sccc3n2)CC1	6.18	0.197368	PAK1	Y	Y
Q8NE63	Homeodomain-interacting protein kinase 4	147746	10	0.0461538	92.5378	CHEMBL1994074	Brc1ccc2[nH]nc(-c3ccccc3)c2c1	5.2	0.288462	HIPK4	N	N
Q9H3N8	Histamine H4 receptor	59340	0.1	0.0461538	76.2908	CHEMBL494982	CC1CC(C)(C)N=C(c2cccc(Cc3c[nH]cn3)c2)O1	8.08	0.162162	HRH4	Y	Y
Q9Y2D0	Carbonic anhydrase VB	11238	0.1	0.0461538	48.9867	CHEMBL469221	Cc1cccc(-c2cn(-c3ccc(S(N)(=O)=O)cc3)nn2)c1	7.27	0.161765	CA5B	N	N
Q6DT37	Serine/threonine-protein kinase MRCK gamma	55561	100	0.046145	57.0885	CHEMBL223360	Cc1ccc(F)c(NC(=O)Nc2ccc(-c3cccc4[nH]nc(N)c34)cc2)c1	5.08	0.151899	CDC42BPG	N	N
O14578	Citron Rho-interacting kinase	11113	100	0.0461354	72.6257	CHEMBL379218	Cc1n[nH]c2ccc(-c3cncc(OC[C@@H](N)Cc4ccccc4)c3)cc12	7.89	0.141026	CIT	N	N
Q96GD4	Serine/threonine-protein kinase Aurora-B	9212	0.1	0.0461156	54.956	CHEMBL3675353	NC(=O)c1cccc2c(NCc3ccc4c(c3)OCO4)ncnc12	8.41	0.257143	AURKB	Y	Y
Q8NE63	Homeodomain-interacting protein kinase 4	147746	1	0.0460394	88.3868	CHEMBL1973937	Cc1ccc(-c2ccc(NC(=O)Nc3cccc(Br)c3)cc2)c2c(N)n[nH]c12	7.5	0.236111	HIPK4	N	N
Q9Y4K4	Mitogen-activated protein kinase kinase kinase kinase 5	11183	0.1	0.0460139	80.5556	CHEMBL1992634	Brc1cnc2[nH]cc(-c3ccccc3)c2c1	7.3	0.22807	MAP4K5	Y	N
P07332	Tyrosine-protein kinase FES	2242	1	0.0459728	70.7477	CHEMBL1992634	Brc1cnc2[nH]cc(-c3ccccc3)c2c1	6.2	0.22807	FES	N	N
O94806	Protein kinase C nu	23683	1	0.0459633	82.9951	CHEMBL1993243	CNC(=O)C=Cc1cnc(N)c2c(-c3ccc4c(c3)OCO4)csc12	6	0.24	PRKD3	N	N
Q07912	Tyrosine kinase non-receptor protein 2	10188	10	0.0459254	56.058	CHEMBL2004515	c1nc(-c2ccc3c(c2)OCO3)c2cc[nH]c2n1	5.2	0.363636	TNK2	N	N
O75582	Ribosomal protein S6 kinase alpha 5	9252	1	0.0457392	83.3155	CHEMBL1973937	Cc1ccc(-c2ccc(NC(=O)Nc3cccc(Br)c3)cc2)c2c(N)n[nH]c12	6.6	0.236111	RPS6KA5	Y	N
A5X5Y0	Serotonin 3 (5-HT3) receptor	285242	10	0.0454545	64.8094	CHEMBL42	CN1CCN(C2=Nc3cc(Cl)ccc3Nc3ccccc32)CC1	6.4	0.142857	HTR3E	Y	Y
P05107	Integrin beta-2	3689	1	0.0454545	52.1427	CHEMBL181271	OC1CCN(c2cc(-c3ccc(Sc4ccc5c(c4)OCCO5)c(C(F)(F)F)c3)ccn2)CC1	6.52	0.220779	ITGB2	N	Y
P08236	Beta-glucuronidase	2990	1	0.0454545	64.2365	CHEMBL3922222	COC1CCC(OC)C(NC(=O)CN2CCN(Cc3ccc4c(c3)OCO4)CC2)C1	6.14	0.192308	GUSB	Y	Y
P14550	Aldehyde reductase	10327	100	0.0454545	66.7136	CHEMBL266497	O=C1NC(=O)[C@@]2(CCOc3ccc(F)cc32)N1	5.34	0.15625	AKR1A1	N	N
P14920	D-amino-acid oxidase	1610	0.1	0.0454545	56.2574	CHEMBL3785719	O=c1[nH]nc(SCc2ccc3c(c2)OCO3)nc1O	7.22	0.285714	DAO	Y	Y
P19634	Sodium/hydrogen exchanger 1	6548	0.1	0.0454545	71.0938	CHEMBL212033	Cc1cccc(-c2cncnc2N2CCC(c3[nH]cnc3C)CC2)c1	7.57	0.157895	SLC9A1	N	N
P28336	Neuromedin B receptor	4829	100	0.0454545	48.0114	CHEMBL1091720	CCC(C)(C)Cc1c[nH]c(CCc2ccc(-c3ccccn3)cc2)n1	5.16	0.150685	NMBR	N	N
P29275	Adenosine A2b receptor	136	1	0.0454545	40.114	CHEMBL3234965	N#Cc1c(N)nc(SCc2cscn2)nc1-c1ccc2c(c1)OCO2	7.38	0.24	ADORA2B	Y	Y
P36894	Bone morphogenetic protein receptor type-1A	657	100	0.0454545	63.8397	CHEMBL4281706	C[C@H]1CNC[C@@H](C)N1c1ccc(-c2cnc3c(-c4cccc(S(N)(=O)=O)c4)cnn3c2)cc1	5.6	0.144578	BMPR1A	Y	N
P41279	Mitogen-activated protein kinase kinase kinase 8	1326	0.1	0.0454545	52.2181	CHEMBL514360	c1ccc(-c2cccc(-c3cncc4sc(-c5nnn[nH]5)cc34)c2)cc1	7.1	0.15493	MAP3K8	N	N
P42338	PI3-kinase p110-beta subunit	5291	100	0.0454545	40.8686	CHEMBL1240567	Nc1ncnc2[nH]nc(-c3ccc4c(c3)OCO4)c12	4.52	0.375	PIK3CB	N	N
P43119	Prostanoid IP receptor	5739	1	0.0454545	89.2622	CHEMBL9649	c1cc(Sc2ccc3c(c2)OCCO3)ccc1NC1=NCCN1	6.2	0.2	PTGIR	N	N
P43354	Nuclear receptor subfamily 4 group A member 2	4929	0.1	0.0454545	91.4936	CHEMBL399603	Cn1c(-c2ccc3c(c2)OCO3)cc2onc(-c3ccccc3)c2c1=O	9.1	0.307692	NR4A2	Y	Y
P55263	Adenosine kinase	132	10	0.0454545	42.0337	CHEMBL183535	Brc1cccc(-c2[nH]nc3ncnc(C#Cc4ccc(N5CCOCC5)nc4)c23)c1	7.66	0.266667	ADK	Y	Y
P63316	Troponin, cardiac muscle	7134	1	0.0454545	57.5221	CHEMBL1550816	Cc1ccnc(N/C=C(\\C#N)c2nc(-c3cccc(Br)c3)cs2)c1	6.12	0.22973	TNNC1	N	N
P84022	Mothers against decapentaplegic homolog 3	4088	10	0.0454545	73.7769	CHEMBL1478024	Cc1ccc(O)c(-c2cc(-c3cccc(F)c3)[nH]n2)c1	active	0.322034	SMAD3	N	N
Q00526	Cyclin-dependent kinase 3	1018	100	0.0454545	68.7236	CHEMBL1944698	CN1C/C=C/CCOc2cccc(c2)-c2ccnc(n2)Nc2cccc(c2)C1	8.52	0.189873	CDK3	N	N
Q05513	Protein kinase C zeta	5590	0.1	0.0454545	46.4529	CHEMBL2393450	CCOC(=O)c1c(-c2ccc3c(c2)OCO3)csc1N	8.7	0.257576	PRKCZ	Y	N
Q12931	Heat shock protein 75 kDa, mitochondrial	10131	1	0.0454545	65.1917	CHEMBL4068596	Nc1nc(Cl)c2cnn(Cc3cc4c(cc3Br)OCO4)c2n1	7.1	0.202899	TRAP1	Y	N
Q15910	Histone-lysine N-methyltransferase EZH2	2146	1	0.0454545	18.4565	CHEMBL3414618	Cc1cc(C)c(CNC(=O)c2cc(-c3ccc4c(c3)OCCO4)nc3c2cnn3C(C)C)c(=O)[nH]1	6.3	0.204545	EZH2	N	N
Q16769	Glutaminyl-peptide cyclotransferase	25797	1	0.0454545	39.9476	CHEMBL2418768	c1nc2cc(-c3nnc(CCc4ccc5c(c4)OCO5)o3)ccc2[nH]1	6.38	0.279412	QPCT	Y	Y
Q6PEY2	Tubulin	112714	0.1	0.0454545	63.3333	CHEMBL381852	COc1cc(OC)cc(Oc2ncccc2-c2n[nH]c(Nc3ccc4c(c3)OCO4)n2)c1	8	0.253333	TUBA3E	N	Y
Q8N122	Regulatory-associated protein of mTOR	57521	100	0.0454545	61.4662	CHEMBL2336325	CNC(=O)c1cccc(-c2ccc3c(N4CCOC[C@@H]4C)nc(N4CCOC[C@@H]4C)nc3n2)c1	6.7	0.17284	RPTOR	N	N
Q8WXA8	Serotonin 3 (5-HT3) receptor	170572	10	0.0454545	64.8094	CHEMBL42	CN1CCN(C2=Nc3cc(Cl)ccc3Nc3ccccc32)CC1	6.4	0.142857	HTR3C	Y	Y
Q8WXS5	Voltage-gated calcium channel	59283	0.1	0.0454545	89.8121	CHEMBL4214549	O=c1[nH]c2ccc(-c3c(Cl)cccc3Cl)cc2[nH]1	7.3	0.175439	CACNG8	N	N
Q9BQI3	Eukaryotic translation initiation factor 2-alpha kinase 1	27102	100	0.0454545	66.6986	CHEMBL573770	Cc1cccc(Cl)c1CNc1n[nH]c2c1Cc1cc3c(cc1-2)OCO3	6.6	0.246575	EIF2AK1	Y	Y
Q9NXA8	NAD-dependent protein deacylase sirtuin-5, mitochondrial	23408	100	0.0454545	84.1164	CHEMBL2134188	CN(Cc1ccccc1)C(c1ccnc2ccccc12)c1nnnn1-c1ccc2c(c1)OCCO2	4.85	0.151163	SIRT5	Y	Y
Q9NXS2	Glutaminyl-peptide cyclotransferase-like protein	54814	10	0.0454545	49.6651	CHEMBL2418776	c1nc2cc(-c3nnc(CCc4ccc5c(c4)OCO5)s3)ccc2[nH]1	7.22	0.275362	QPCTL	Y	Y
Q9UKE5	TRAF2- and NCK-interacting kinase	23043	100	0.0454545	82.242	CHEMBL223360	Cc1ccc(F)c(NC(=O)Nc2ccc(-c3cccc4[nH]nc(N)c34)cc2)c1	5.55	0.151899	TNIK	Y	Y
Q9UPP1	Histone lysine demethylase PHF8	23133	100	0.0454545	63.9589	CHEMBL4290290	Clc1ccccc1Cn1cnc(-c2cc(-c3cn[nH]n3)ccn2)c1Br	7	0.189189	PHF8	Y	Y
P30532	Neuronal acetylcholine receptors; alpha-3/beta-4, alpha-5, beta-2	1138	100	0.0454493	91.7286	CHEMBL3103999	Fc1ccc(-c2nc(-c3cccnc3)no2)cc1F	5.89	0.174603	CHRNA5	Y	Y
O94804	Serine/threonine-protein kinase 10	6793	1	0.0454298	76.8563	CHEMBL223360	Cc1ccc(F)c(NC(=O)Nc2ccc(-c3cccc4[nH]nc(N)c34)cc2)c1	6.34	0.151899	STK10	N	N
P05129	Protein kinase C gamma	5582	10	0.0451918	85.6275	CHEMBL1993243	CNC(=O)C=Cc1cnc(N)c2c(-c3ccc4c(c3)OCO4)csc12	5.3	0.24	PRKCG	Y	Y
B2RXH2	Lysine-specific demethylase 4D-like	390245	10	0.045	79.8658	CHEMBL1564294	CCOc1cccc(-c2cc(O)[nH]n2)c1	Active	0.280702	KDM4E	N	N
O15151	Protein Mdm4	4194	1	0.045	75.3211	CHEMBL3220103	O=C1NC(=O)C(=Cc2cc(-c3ccccc3)n(-c3ccc([N+](=O)[O-])cc3)c2-c2ccccc2)C(=O)N1	6.17	0.118421	MDM4	Y	N
P23280	Carbonic anhydrase VI	765	1	0.045	92.6709	CHEMBL865	Cc1onc(-c2ccccc2)c1-c1ccc(S(N)(=O)=O)cc1	6.24	0.138462	CA6	N	N
P35869	Aryl hydrocarbon receptor	196	0.1	0.045	39.1262	CHEMBL135555	Brc1ccc2c(c1)Oc1ccc(Br)cc1O2	7.81	0.244444	AHR	Y	Y
P54750	Phosphodiesterase 1A	5136	1	0.045	62.5245	CHEMBL427505	O=C1Nc2c(Cl)cc(-c3cccc(C(=O)O)c3)cc2C2(CCCCC2)N1	6.15	0.164384	PDE1A	N	N
Q16769	Glutaminyl-peptide cyclotransferase	25797	100	0.045	79.6075	CHEMBL2418768	c1nc2cc(-c3nnc(CCc4ccc5c(c4)OCO5)o3)ccc2[nH]1	6.38	0.279412	QPCT	Y	Y
Q9BRQ5	ORAI 1/2/3	93129	100	0.045	91.8033	CHEMBL2386181	c1ccc(-c2ccc([B-]3(c4ccccc4)[NH2+]CCO3)cc2)cc1	5.11	0.155172	ORAI3	N	N
O60674	Tyrosine-protein kinase JAK2	3717	10	0.0444444	28.7439	CHEMBL2004515	c1nc(-c2ccc3c(c2)OCO3)c2cc[nH]c2n1	6	0.363636	JAK2	Y	Y
P08908	Serotonin 1a (5-HT1a) receptor	3350	1	0.0444444	28.5527	CHEMBL78241	c1ccc(-c2cccc(CN3CCN(c4cccc5c4OCO5)CC3)c2)cc1	7.82	0.265625	HTR1A	Y	Y
P11473	Vitamin D receptor	7421	100	0.0444444	66.7582	CHEMBL1477057	c1cn2cc(-c3ccc4c(c3)OCO4)nc2s1	active	0.357143	VDR	Y	Y
P12931	Tyrosine-protein kinase SRC	6714	100	0.0444444	49.5611	CHEMBL384877	Nc1nnc2cc(-c3ccc4c(c3)OCO4)ccc2n1	4.92	0.339623	SRC	Y	Y
P15056	Serine/threonine-protein kinase B-raf	673	1	0.0444444	39.7918	CHEMBL3661272	c1cc(Nc2ncnc3ccc(-c4ccc5c(c4)OCO5)cc23)c2cn[nH]c2c1	6.85	0.328358	BRAF	Y	Y
P21554	Cannabinoid CB1 receptor	1268	10	0.0444444	65.9191	CHEMBL4064299	O=C(Nc1ccc(Cl)cc1)Nc1cccc(-c2ccc3c(c2)OCO3)c1	7.16	0.338983	CNR1	Y	Y
P22303	Acetylcholinesterase	43	10	0.0444444	99.9973	CHEMBL1085021	Cc1cc(-c2ccc3c(c2)OCO3)nnc1NCCN1CCCCC1	6	0.30303	ACHE	Y	Y
P28223	Serotonin 2a (5-HT2a) receptor	3356	100	0.0444444	55.5006	CHEMBL3815066	COc1ccc(CCN(CCCc2cccc(Br)c2)CCc2ccc3c(c2)OCO3)cc1OC	6.99	0.313433	HTR2A	Y	Y
P29274	Adenosine A2a receptor	135	1	0.0444444	68.4284	CHEMBL406714	Nc1nc(-c2ccccc2)cc(-c2ccc3c(c2)OCO3)n1	6.42	0.44	ADORA2A	Y	Y
P30542	Adenosine A1 receptor	134	10	0.0444444	43.2495	CHEMBL406714	Nc1nc(-c2ccccc2)cc(-c2ccc3c(c2)OCO3)n1	7.46	0.44	ADORA1	Y	Y
P30542	Adenosine A1 receptor	134	100	0.0444444	47.3623	CHEMBL406714	Nc1nc(-c2ccccc2)cc(-c2ccc3c(c2)OCO3)n1	7.46	0.44	ADORA1	Y	Y
P42336	PI3-kinase p110-alpha subunit	5290	10	0.0444444	31.6478	CHEMBL1240567	Nc1ncnc2[nH]nc(-c3ccc4c(c3)OCO4)c12	5.31	0.375	PIK3CA	N	Y
P42858	Huntingtin	3064	10	0.0444444	43.4426	CHEMBL1412538	CCc1cc(-c2[nH]ncc2-c2ccc3c(c2)OCO3)c(O)cc1O	Active	0.322581	HTT	Y	Y
P49674	Casein kinase I epsilon	1454 102800317	1	0.0444444	48.6946	CHEMBL440084	NC(=O)c1ccc(-c2nc(-c3ccccn3)c(-c3ccc4c(c3)OCO4)[nH]2)cc1	6.58	0.304348	CSNK1E	N	N
P49674	Casein kinase I epsilon	1454 102800317	1	0.0444444	48.6946	CHEMBL440084	NC(=O)c1ccc(-c2nc(-c3ccccn3)c(-c3ccc4c(c3)OCO4)[nH]2)cc1	6.58	0.304348	TPTEP2-CSNK1E	N	N
Q01959	Dopamine transporter	6531	10	0.0444444	35.4953	CHEMBL6731	CC(N)Cc1ccc2c(c1)OCO2	6.05	0.288462	SLC6A3	Y	Y
Q16539	MAP kinase p38 alpha	1432	10	0.0444444	57.534	CHEMBL226838	Cc1cccc(-c2[nH]c(C(C)(C)C)nc2-c2ccc3c(c2)OCO3)n1	6.23	0.354839	MAPK14	Y	Y
Q9UBE0	SUMO-activating enzyme subunit 1	10055	10	0.0444444	84.2657	CHEMBL1977596	Sc1nnc(-c2cc(-c3ccccc3)[nH]n2)n1/N=C/c1ccc(Br)s1	5.16	0.275362	SAE1	N	N
P32297	Neuronal acetylcholine receptor subunit alpha-3	1136	0.1	0.0443344	76.9697	CHEMBL3759225	Brc1cccc(C2=NCCCC2)c1	7.53	0.313725	CHRNA3	N	N
P35968	Vascular endothelial growth factor receptor 2	3791	0.1	0.0443344	45.9072	CHEMBL3633684	Nc1n[nH]c2cccc(-c3ccc(NC(=O)Nc4ccc5c(c4)OCO5)cc3)c12	8.86	0.328358	KDR	Y	Y
P42685	Tyrosine-protein kinase FRK	2444	1	0.0441705	87.037	CHEMBL1993243	CNC(=O)C=Cc1cnc(N)c2c(-c3ccc4c(c3)OCO4)csc12	7.8	0.24	FRK	Y	Y
P16591	Tyrosine-protein kinase FER	2241	1	0.0440626	80.6906	CHEMBL1994074	Brc1ccc2[nH]nc(-c3ccccc3)c2c1	6.1	0.288462	FER	Y	Y
P08581	Hepatocyte growth factor receptor	4233	100	0.0439456	56.7363	CHEMBL2004515	c1nc(-c2ccc3c(c2)OCO3)c2cc[nH]c2n1	4.4	0.363636	MET	Y	N
O15244	Solute carrier family 22 member 2	6582	100	0.04375	81.9129	CHEMBL364713	COc1ccc2c(c1OC)C(=O)O[C@@H]2[C@H]1c2c(cc3c(c2OC)OCO3)CCN1C	5.58	0.175	SLC22A2	Y	Y
O15496	Group X secretory phospholipase A2	8399	100	0.04375	94.9091	CHEMBL3337977	Cc1sc(-c2ccccc2)cc1-c1cc(C(N)=O)n[nH]1	6.46	0.215385	PLA2G10	N	N
O75747	Phosphatidylinositol-4-phosphate 3-kinase C2 domain-containing subunit gamma	5288	10	0.04375	60.6686	CHEMBL1474834	Cc1nc(CN(C)c2ncnc3ccc(-c4ccc5c(c4)OCO5)cc23)cs1	7.4	0.246575	PIK3C2G	N	N
O95718	Estrogen-related receptor beta	2103	10	0.04375	93.6251	CHEMBL250302	Oc1ccc2c(c1)OCc1c-2nc2ccc(O)cc2c1-c1cccc(Cl)c1	6.3	0.178082	ESRRB	N	N
P05186	Alkaline phosphatase, tissue-nonspecific isozyme	249	0.1	0.04375	32.0351	CHEMBL467854	NNC(=O)c1cc(-c2ccc(Cl)cc2Cl)n[nH]1	7.36	0.15625	ALPL	N	N
P20701	Leukocyte adhesion glycoprotein LFA-1 alpha	3683	100	0.04375	48.7066	CHEMBL181271	OC1CCN(c2cc(-c3ccc(Sc4ccc5c(c4)OCCO5)c(C(F)(F)F)c3)ccn2)CC1	6.52	0.220779	ITGAL	N	N
P32745	Somatostatin receptor 3	6753	10	0.04375	39.9652	CHEMBL3775922	Fc1ccc(-c2cc([C@H]3Cc4c([nH]c5ccccc45)[C@@H](C4CCOCC4)N3)[nH]n2)cc1	6.55	0.202532	SSTR3	Y	Y
P35348	Alpha-1a adrenergic receptor	148	0.1	0.04375	73.4263	CHEMBL2220978	COc1ccccc1N1CCN(CCc2ccc3c(c2)OCO3)CC1	8.46	0.242424	ADRA1A	Y	Y
P42785	Lysosomal Pro-X carboxypeptidase	5547	1	0.04375	86.3636	CHEMBL1259067	O=C(CCc1ccc(-c2ccc3c(c2)OCO3)cc1)N1CCC[C@H]1c1ncc(-c2ccccc2)[nH]1	6.52	0.282051	PRCP	Y	N
P43115	Prostanoid EP3 receptor	5733	1	0.04375	55.4711	CHEMBL564317	Cc1cccc(C)c1-c1nnc(NC(=O)c2ccc3c(c2)OCO3)s1	7	0.253731	PTGER3	N	N
Q14654	Potassium channel, inwardly rectifying, subfamily J, member 11	3767	0.1	0.04375	61.7342	CHEMBL298383	O=C(Nc1c(C(O)(C(F)(F)F)C(F)(F)F)ccc2ccccc12)c1cccc(Br)c1	7.1	0.15493	KCNJ11	N	N
Q14790	Caspase-8	841	10	0.04375	83.3045	CHEMBL195614	FC(F)(F)c1cccc(-c2csc(C3COc4ccccc4O3)n2)c1	5.57	0.231884	CASP8	Y	Y
O14965	Serine/threonine-protein kinase Aurora-A	6790	0.1	0.0428571	54.055	CHEMBL3675353	NC(=O)c1cccc2c(NCc3ccc4c(c3)OCO4)ncnc12	9.43	0.257143	AURKA	Y	Y
O75116	Rho-associated protein kinase 2	9475	1	0.0428571	40.2909	CHEMBL526133	O=c1nc(-c2ccc3[nH]ncc3c2)cc(-c2ccccc2)[nH]1	6	0.241935	ROCK2	Y	Y
O95271	Tankyrase-1	8658	100	0.0428571	57.8687	CHEMBL483633	O=c1cc(-c2ccc3c(c2)OCO3)oc2ccccc12	6.44	0.321429	TNKS	Y	Y
P06737	Liver glycogen phosphorylase	5836	100	0.0428571	50.4642	CHEMBL243412	O=C1NC(=O)/C(=C/c2ccc(OCC3COc4cc(Br)ccc4O3)cc2)S1	4.1	0.216216	PYGL	N	N
P17787	Neuronal acetylcholine receptor protein beta-2 subunit	1141	1	0.0428571	67.4825	CHEMBL1173276	C[C@@H]1NC(C)(C)CO[C@@]1(O)c1cccc(Br)c1	6.26	0.229508	CHRNB2	Y	Y
P19174	Phospholipase C-gamma-1	5335	100	0.0428571	64.4213	CHEMBL225831	CS(=O)(=O)c1nc(-c2ccc(Br)cc2)n[nH]1	4.29	0.210526	PLCG1	Y	Y
P21397	Monoamine oxidase A	4128	0.1	0.0428571	63.5464	CHEMBL1257340	C(=N/Nc1nc2ccccc2nc1Cc1ccccc1)\\c1ccc2c(c1)OCO2	8.2	0.228571	MAOA	Y	Y
P21918	Dopamine D5 receptor	1816	10	0.0428571	87.0924	CHEMBL610449	CN1CCCc2cc3c(cc2-c2ccccc2CC1)OCO3	5.74	0.209677	DRD5	N	N
P25100	Alpha-1d adrenergic receptor	146	0.1	0.0428571	80.5624	CHEMBL2220978	COc1ccccc1N1CCN(CCc2ccc3c(c2)OCO3)CC1	8.9	0.242424	ADRA1D	Y	Y
P29350	Protein-tyrosine phosphatase 1C	5777	10	0.0428571	74.6544	CHEMBL4091173	CC1(N)CCN(c2nc(-c3ccc4cc(Br)ccc4c3)cs2)CC1	4.46	0.205882	PTPN6	N	N
P30532	Neuronal acetylcholine receptors; alpha-3/beta-4, alpha-5, beta-2	1138	10	0.0428571	91.7241	CHEMBL3103999	Fc1ccc(-c2nc(-c3cccnc3)no2)cc1F	5.89	0.174603	CHRNA5	Y	Y
P51692	Signal transducer and activator of transcription 5B	6777	10	0.0428571	91.3592	CHEMBL4076474	O=C(COc1ccc(C(=O)Nc2cccc(Br)c2)cc1)NCc1ccc(OP(=O)(O)O)c(OP(=O)(O)O)c1	6.18	0.148148	STAT5B	N	N
Q08881	Tyrosine-protein kinase ITK/TSK	3702	0.1	0.0428571	58.429	CHEMBL3355731	COc1cccc(-c2cc(Nc3cc(S(=O)(=O)c4ccccc4)cc(N[C@H]4CC[C@H](O)CC4)n3)n[nH]2)c1	8.28	0.219512	ITK	N	N
Q15391	Purinergic receptor P2Y14	9934	100	0.0428571	42.7807	CHEMBL4214014	FC(F)(F)c1ccc(-c2cn(-c3cc(Br)cc(-c4nnn[nH]4)c3)nn2)cc1	4.48	0.194444	P2RY14	Y	N
Q15750	Mitogen-activated protein kinase kinase kinase 7-interacting protein 1	10454	10	0.0428571	58.5859	CHEMBL1761718	O=C1Nc2ccc(Br)cc2/C1=N/N=C1\\SCC(=O)N1c1ccc(O)cc1	8.05	0.144737	TAB1	N	N
Q15759	MAP kinase p38 beta	5600	0.1	0.0428571	84.9304	CHEMBL237606	CN1CCN(c2[nH]nc(-c3ccc(Cl)cc3)c2-c2ccncc2)CC1	7.3	0.147059	MAPK11	N	N
Q5NUL3	G-protein coupled receptor 120	338557	1	0.0428571	86.6419	CHEMBL3311325	Cc1cc(C)c(NS(=O)(=O)c2ccc3c(c2)OCCO3)c(C)c1	6.5	0.177419	FFAR4	N	N
Q8TF76	Serine/threonine-protein kinase haspin	83903	1	0.0428571	60.5854	CHEMBL2012570	Cc1nccc2c3cc4c(cc3n(CCCCN)c12)OCO4	6.3	0.185714	HASPIN	N	N
Q99814	Endothelial PAS domain-containing protein 1	2034	0.1	0.0428571	69.6998	CHEMBL3597698	Brc1cccc([C@@H]2C[C@H](c3cccc(Br)c3)n3nnnc3N2)c1	7.2	0.238095	EPAS1	Y	Y
Q9UGL1	Lysine-specific demethylase 5B	10765	10	0.0428571	42.1521	CHEMBL3775451	O=c1[nH]cnc2c(-n3cc(CCN4CCC(Cc5ccc6c(c5)OCO6)CC4)cn3)nccc12	7.8	0.193182	KDM5B	N	N
Q15569	Dual specificity testis-specific protein kinase 1	7016	10	0.0428508	59.1577	CHEMBL24828	COc1cc2c(Nc3ccc(Br)cc3F)ncnc2cc1OCC1CCN(C)CC1	5.43	0.129412	TESK1	Y	N
P42679	Tyrosine-protein kinase CTK	4145	100	0.042834	66.2252	CHEMBL2004544	O=S(=O)(O)c1ccc(NCc2ccc3c(c2)OCO3)c2c(O)cccc12	6	0.242857	MATK	N	N
P16234	Platelet-derived growth factor receptor alpha	5156	10	0.0428216	70.6547	CHEMBL1995916	CNC(=O)c1cc(-c2ccccc2)[nH]n1	4.2	0.25	PDGFRA	Y	Y
Q7L7X3	Serine/threonine-protein kinase TAO1	57551	0.1	0.042795	68.101	CHEMBL1984847	CC(=O)OCCn1nc(-c2cccc(Br)c2)c2c(C(F)(F)F)cc(=O)[nH]c21	7.6	0.217949	TAOK1	N	Y
Q16832	Discoidin domain-containing receptor 2	4921	100	0.0427899	77.9454	CHEMBL223360	Cc1ccc(F)c(NC(=O)Nc2ccc(-c3cccc4[nH]nc(N)c34)cc2)c1	5.42	0.151899	DDR2	N	N
P06239	Tyrosine-protein kinase LCK	3932	0.1	0.0427864	64.5591	CHEMBL1977134	Nc1c(-c2ccc(NC(=O)Nc3cccc(C(F)(F)F)c3)cc2)cnc2c(-c3ccc4c(c3)OCO4)cnn12	7.5	0.243902	LCK	Y	Y
Q7L7X3	Serine/threonine-protein kinase TAO1	57551	1	0.0427272	86.2709	CHEMBL1973937	Cc1ccc(-c2ccc(NC(=O)Nc3cccc(Br)c3)cc2)c2c(N)n[nH]c12	6.3	0.236111	TAOK1	N	Y
P50613	Cyclin-dependent kinase 7	1022	10	0.0424356	76.5321	CHEMBL2004515	c1nc(-c2ccc3c(c2)OCO3)c2cc[nH]c2n1	5.3	0.363636	CDK7	Y	Y
P08235	Mineralocorticoid receptor	4306	1	0.0421053	70.9796	CHEMBL4067551	Cc1cccc(-c2ccc3c(c2C)NC(=O)CO3)c1	7.33	0.222222	NR3C2	Y	Y
P40238	Thrombopoietin receptor	4352	0.1	0.0421053	76.645	CHEMBL260846	Nc1nc(-c2ccc(F)c(C(F)(F)F)c2)cs1	7	0.163934	MPL	N	N
P55085	Proteinase-activated receptor 2	2150	100	0.0421053	93.0862	CHEMBL493076	C/C(=N\\NC(=O)C(NC(=O)c1ccccc1)c1n[nH]c(=O)c2ccccc12)c1cccc(Br)c1	6.7	0.192308	F2RL1	Y	Y
Q14416	Metabotropic glutamate receptor 2	2912	1	0.0421053	72.3044	CHEMBL3985577	NC(=O)c1cc(-c2ccc(Br)cc2)c2ccccc2n1	6.77	0.174603	GRM2	Y	Y
O15530	3-phosphoinositide dependent protein kinase-1	5170	1	0.0416667	48.0223	CHEMBL2023197	O=C(Nc1cccc(Nc2nc(-c3ccc4c(c3)OCO4)c3nc[nH]c3n2)c1)N1CCCC1	6.55	0.285714	PDPK1	N	N
O60706	Sulfonylurea receptor 2	10060	10	0.0416667	59.1568	CHEMBL454166	CC1(C)Oc2ccc(C#N)cc2[C@@H](NC(=O)c2ccc3c(c2)OCO3)[C@@H]1O	6.09	0.186667	ABCC9	Y	Y
P07711	Cathepsin L	1514	10	0.0416667	33.7991	CHEMBL4101829	N#Cc1ncc(F)c(N(CCc2cccc(Br)c2)Cc2ccc3c(c2)OCO3)n1	6.45	0.293333	CTSL	Y	Y
P11712	Cytochrome P450 2C9	1559	1	0.0416667	84.5157	CHEMBL1357429	c1cncc(CNc2cc(-c3ccc4c(c3)OCO4)ncn2)c1	6.5	0.349206	CYP2C9	Y	Y
P19429	Troponin, cardiac muscle	7137	10	0.0416667	71.9704	CHEMBL1550816	Cc1ccnc(N/C=C(\\C#N)c2nc(-c3cccc(Br)c3)cs2)c1	6.12	0.22973	TNNI3	Y	Y
P42262	Glutamate receptor ionotropic, AMPA 2	2891	0.1	0.0416667	56.7673	CHEMBL1289293	CC(=O)c1cccc(-c2ccc([C@H]3COC[C@H]3NS(=O)(=O)C(C)C)cc2)c1	7	0.175676	GRIA2	Y	Y
P42338	PI3-kinase p110-beta subunit	5291	10	0.0416667	39.2249	CHEMBL1240567	Nc1ncnc2[nH]nc(-c3ccc4c(c3)OCO4)c12	4.52	0.375	PIK3CB	N	N
P49137	MAP kinase-activated protein kinase 2	9261	0.1	0.0416667	61.4552	CHEMBL1738702	O=C1NCC2(CCNCC2)c2[nH]c(-c3ccnc(-c4ccc5c(c4)OCO5)n3)cc21	8.4	0.295775	MAPKAPK2	Y	Y
P53779	c-Jun N-terminal kinase 3	5602	0.1	0.0416667	56.1184	CHEMBL1761572	Cc1ccc(-c2cccc3cnc(Nc4ccc5c(c4)OCO5)nc23)cn1	7.22	0.275362	MAPK10	Y	Y
P60953	Cell division control protein 42 homolog	998	100	0.0416667	92.4731	CHEMBL490129	C[n+]1cc2c3c(ccc2c2ccc4cc5c(cc4c21)OCO5)OCO3.[Cl-]	4.5	0.203125	CDC42	Y	Y
Q08499	Phosphodiesterase 4D	5144	10	0.0416667	63.049	CHEMBL605362	COc1ccc(-c2ccnc3cc(-c4cccc(Br)c4)nn23)cc1OC1CCCC1	7.52	0.253333	PDE4D	Y	Y
Q14654	Potassium channel, inwardly rectifying, subfamily J, member 11	3767	100	0.0416667	86.4731	CHEMBL167508	O=[N+]([O-])c1c(C(F)(F)F)n[nH]c1-c1ccccc1	4.52	0.16129	KCNJ11	N	N
Q9H4B7	Tubulin beta-1 chain	81027	100	0.0416667	51.4068	CHEMBL2331957	COc1cccc(-c2noc(Nc3ccc4c(c3)OCO4)n2)c1	5.66	0.287879	TUBB1	N	Y
Q9Y5Z0	Beta secretase 2	25825	100	0.0416667	38.3115	CHEMBL566415	CN1C(=O)C(c2cccc(-c3cccnc3)c2)(c2ccc3c(c2)OCO3)N=C1N	6.27	0.263889	BACE2	Y	Y
O14578	Citron Rho-interacting kinase	11113	10	0.0416613	73.0695	CHEMBL379218	Cc1n[nH]c2ccc(-c3cncc(OC[C@@H](N)Cc4ccccc4)c3)cc12	7.89	0.141026	CIT	N	N
Q9Y5S8	NADPH oxidase 1	27035	10	0.0416012	71.258	CHEMBL3347502	CC(C)C[C@@H]1N[C@H]2CC(C)(C)[C@@H]1c1c(Br)cccc12	4.5	0.161765	NOX1	N	N
P23219	Cyclooxygenase-1	5742	100	0.0415864	62.2247	CHEMBL424063	NS(=O)(=O)c1ccc(C2=C(c3ccc4c(c3)OCO4)CCC2)cc1	5.72	0.303571	PTGS1	Y	Y
Q13557	CaM kinase II delta	817	10	0.0415634	77.3066	CHEMBL404368	O=C1NC(=O)C(c2c[nH]c3ccccc23)=C1c1cccc(Br)c1	5.45	0.262295	CAMK2D	N	N
P51955	Serine/threonine-protein kinase NEK2	4751	100	0.0415088	72.4083	CHEMBL1977134	Nc1c(-c2ccc(NC(=O)Nc3cccc(C(F)(F)F)c3)cc2)cnc2c(-c3ccc4c(c3)OCO4)cnn12	5.9	0.243902	NEK2	N	N
P11086	Phenylethanolamine N-methyltransferase	5409	10	0.0411765	86.5571	CHEMBL281864	Brc1ccc2c(c1)CNCC2	7.25	0.188679	PNMT	Y	Y
P15121	Aldose reductase	231	0.1	0.0411765	62.987	CHEMBL334830	O=C1C[C@@]2(C(=O)N1)C(=O)N(Cc1ccc(Br)cc1F)C(=O)c1cccn12	7.82	0.171053	AKR1B1	Y	Y
P23141	Acyl coenzyme A:cholesterol acyltransferase	1066	100	0.0411765	59.6318	CHEMBL115897	O=C1Nc2ccc(Br)cc2C1=O	4.5	0.188679	CES1	Y	Y
P48167	Glycine receptor (alpha-1/beta)	2743	10	0.0411765	59.6929	CHEMBL4083687	CN1C(=O)[C@@H]2CN(S(=O)(=O)c3ccc4c(c3)OCO4)C[C@@H]2c2ccccc21	6.52	0.25	GLRB	N	N
P78368	Casein kinase I gamma 2	1455	0.1	0.0411638	49.7104	CHEMBL1969843	c1cc2[nH]ncc2cc1-c1cn(CC2CCOCC2)nn1	7	0.180556	CSNK1G2	Y	N
P17787	Neuronal acetylcholine receptor protein beta-2 subunit	1141	0.1	0.0411618	65.6706	CHEMBL599230	CC(C(=O)c1cccc(Br)c1)N1CCCCC1	7.13	0.196721	CHRNB2	Y	Y
P08922	Proto-oncogene tyrosine-protein kinase ROS	6098	100	0.0411526	75.0291	CHEMBL2004544	O=S(=O)(O)c1ccc(NCc2ccc3c(c2)OCO3)c2c(O)cccc12	5.7	0.242857	ROS1	N	N
P14618	Pyruvate kinase isozymes M1/M2	5315	1	0.0411182	60.6061	CHEMBL1093687	O=S(=O)(c1ccc2c(c1)OCO2)N1CCN(S(=O)(=O)c2c(F)cccc2F)CC1	6.72	0.262295	PKM	Y	Y
P08922	Proto-oncogene tyrosine-protein kinase ROS	6098	0.1	0.041089	75.3247	CHEMBL3310336	Cc1cc(O)cc(-c2c(-c3cc(N4CCOCC4)nc(-c4cccnc4)n3)cnn2C)c1	7.04	0.141176	ROS1	N	N
Q9H6Z9	Egl nine homolog 3	112399	100	0.0410728	67.9872	CHEMBL3115295	COc1ccc(-n2c(=O)[nH]c3cc(C(=O)NCc4ccc5c(c4)OCO5)sc3c2=O)nc1OC	9	0.177778	EGLN3	N	N
O15197	Ephrin type-B receptor 6	2051	1	0.0409091	70.2729	CHEMBL223360	Cc1ccc(F)c(NC(=O)Nc2ccc(-c3cccc4[nH]nc(N)c34)cc2)c1	7.48	0.151899	EPHB6	Y	N
O60341	Lysine-specific histone demethylase 1	23028	100	0.0409091	82.8654	CHEMBL3134368	O=S(=O)(Nc1nc(-c2ccc3c(c2)OCCO3)cs1)c1cccc(Cl)c1	4.53	0.275362	KDM1A	Y	Y
O95136	Sphingosine 1-phosphate receptor Edg-5	9294	1	0.0409091	76.2987	CHEMBL1304582	Fc1ccc2[nH]c3c(N4CCN(Cc5ccc6c(c5)OCO6)CC4)ncnc3c2c1	6.09	0.220779	S1PR2	N	N
P09417	Dihydropteridine reductase	5860	10	0.0409091	33.6301	CHEMBL105897	Oc1ccc(C2=CCNCC2)cc1O	5.44	0.155172	QDPR	N	N
P10809	Heat shock protein HSP 60	3329	100	0.0409091	68.9489	CHEMBL1631668	O=C(Nc1cccc(Cl)c1)c1cc(Br)cc(Br)c1O	4.54	0.136364	HSPD1	Y	Y
P14091	Cathepsin E	1510	10	0.0409091	73.9292	CHEMBL1088572	O=P([O-])(O)OC1C=C(c2ccccc2F)Nc2cc3c(cc21)OCO3.[Na+]	5.77	0.2	CTSE	Y	Y
P16499	Phosphodiesterase 6A	5145	1	0.0409091	70.5283	CHEMBL4099219	O=c1c2ccccc2oc2c(Cc3ccc4c(c3)OCO4)[nH]c(-c3nccs3)c12	7.24	0.21519	PDE6A	N	N
P18505	GABA-A receptor; anion channel	2560	0.1	0.0409091	61.0069	CHEMBL12	CN1C(=O)CN=C(c2ccccc2)c2cc(Cl)ccc21	7.92	0.132353	GABRB1	Y	Y
P29375	Lysine-specific demethylase 5A	5927	100	0.0409091	74.3782	CHEMBL4288895	O=C(O)c1ccnc(-n2nccc2OCc2cccc(Br)c2)c1	6	0.180556	KDM5A	Y	N
P30838	Aldehyde dehydrogenase dimeric NADP-preferring	218	10	0.0409091	66.4417	CHEMBL3128212	O=C1C(=O)N(CN2CCN(Cc3ccc4c(c3)OCO4)CC2)c2ccc(Br)cc21	4.14	0.298507	ALDH3A1	N	N
P36894	Bone morphogenetic protein receptor type-1A	657	10	0.0409091	66.9591	CHEMBL4281706	C[C@H]1CNC[C@@H](C)N1c1ccc(-c2cnc3c(-c4cccc(S(N)(=O)=O)c4)cnn3c2)cc1	5.6	0.144578	BMPR1A	Y	N
P41279	Mitogen-activated protein kinase kinase kinase 8	1326	1	0.0409091	48.4442	CHEMBL447512	c1ccc(-c2ccc(Nc3cncc4sc(-c5nnn[nH]5)cc34)cc2)cc1	6.68	0.164384	MAP3K8	N	N
P43354	Nuclear receptor subfamily 4 group A member 2	4929	1	0.0409091	91.5187	CHEMBL399603	Cn1c(-c2ccc3c(c2)OCO3)cc2onc(-c3ccccc3)c2c1=O	9.1	0.307692	NR4A2	Y	Y
P43354	Nuclear receptor subfamily 4 group A member 2	4929	10	0.0409091	91.5187	CHEMBL399603	Cn1c(-c2ccc3c(c2)OCO3)cc2onc(-c3ccccc3)c2c1=O	9.1	0.307692	NR4A2	Y	Y
P43403	Tyrosine-protein kinase ZAP-70	7535	10	0.0409091	73.5498	CHEMBL3642577	O=c1[nH]ccc2cc(-c3ccccc3)nc(Nc3ccc(N4CCOCC4)cc3)c12	7.24	0.186667	ZAP70	N	N
P51946	Cyclin-dependent kinase 7/ cyclin H	902	10	0.0409091	70.3133	CHEMBL1944698	CN1C/C=C/CCOc2cccc(c2)-c2ccnc(n2)Nc2cccc(c2)C1	8.52	0.189873	CCNH	Y	N
P57771	Regulator of G-protein signaling 8	85397	100	0.0409091	71.5942	CHEMBL2037349	O=c1sn(-c2cccc(Cl)c2)c(=O)n1Cc1ccccc1	4.96	0.104478	RGS8	N	N
P60568	Interleukin-2	3558	10	0.0409091	58.4721	CHEMBL3289611	N=C(N)NC(C(=O)NCC(=O)N1CCC(c2cc(-c3cccc(Cl)c3Cl)n[nH]2)CC1)C1CCCCC1	7.26	0.138298	IL2	Y	Y
Q13509	Tubulin beta-3 chain	10381	0.1	0.0409091	61.6959	CHEMBL381852	COc1cc(OC)cc(Oc2ncccc2-c2n[nH]c(Nc3ccc4c(c3)OCO4)n2)c1	8	0.253333	TUBB3	N	Y
Q8IYT8	Serine/threonine-protein kinase ULK2	9706	100	0.0409091	76.7216	CHEMBL379218	Cc1n[nH]c2ccc(-c3cncc(OC[C@@H](N)Cc4ccccc4)c3)cc12	5.22	0.141026	ULK2	Y	Y
Q8WTQ7	G protein-coupled receptor kinase 7	131890	100	0.0409091	75.4607	CHEMBL379218	Cc1n[nH]c2ccc(-c3cncc(OC[C@@H](N)Cc4ccccc4)c3)cc12	5.72	0.141026	GRK7	N	N
Q96LA8	Protein arginine N-methyltransferase 6	55170	0.1	0.0409091	93.8815	CHEMBL3983725	CNCCN1CCC(OCc2cccc(Br)c2)CC1	7.28	0.176471	PRMT6	N	N
Q96Q83	Alpha-ketoglutarate-dependent dioxygenase alkB homolog 3	221120	100	0.0409091	48.4615	CHEMBL3145067	O=c1cc(-c2ccccc2)[nH]n1-c1nc2ccccc2[nH]1	5.14	0.153846	ALKBH3	Y	Y
Q9NYY3	Serine/threonine-protein kinase PLK2	10769	10	0.0409091	71.4646	CHEMBL522618	C[C@H](Nc1cc2c(-c3ccc4c(c3)OCO4)noc2cn1)c1ccccc1	8.4	0.289855	PLK2	Y	Y
Q16816	Phosphorylase kinase gamma subunit 1	5260	100	0.0409073	74.1845	CHEMBL379218	Cc1n[nH]c2ccc(-c3cncc(OC[C@@H](N)Cc4ccccc4)c3)cc12	5.92	0.141026	PHKG1	N	N
Q2M2I8	Adaptor-associated kinase	22848	0.1	0.0409069	94.6903	CHEMBL379218	Cc1n[nH]c2ccc(-c3cncc(OC[C@@H](N)Cc4ccccc4)c3)cc12	7.37	0.141026	AAK1	Y	Y
Q9HBY8	Serine/threonine-protein kinase Sgk2	10110	0.1	0.0409046	47.2441	CHEMBL1969042	Oc1ccc(Nc2[nH]nc(-c3ccc(O)cc3)c2-c2ccc(O)cc2)cc1	7	0.189655	SGK2	N	N
P29322	Ephrin type-A receptor 8	2046	10	0.0409041	77.2507	CHEMBL24828	COc1cc2c(Nc3ccc(Br)cc3F)ncnc2cc1OCC1CCN(C)CC1	7.04	0.129412	EPHA8	N	N
Q9Y5S2	Serine/threonine-protein kinase MRCK beta	9578	100	0.0409037	65.176	CHEMBL379218	Cc1n[nH]c2ccc(-c3cncc(OC[C@@H](N)Cc4ccccc4)c3)cc12	7.02	0.141026	CDC42BPB	Y	Y
Q07001	Acetylcholine receptor protein delta chain	1144	0.1	0.0408973	61.583	CHEMBL599230	CC(C(=O)c1cccc(Br)c1)N1CCCCC1	7.72	0.196721	CHRND	Y	Y
Q8IVH8	Mitogen-activated protein kinase kinase kinase kinase 3	8491	100	0.0408701	96.9188	CHEMBL223360	Cc1ccc(F)c(NC(=O)Nc2ccc(-c3cccc4[nH]nc(N)c34)cc2)c1	5.5	0.151899	MAP4K3	Y	N
P32302	C-X-C chemokine receptor type 5	643	100	0.0408145	75.3782	CHEMBL1406895	COC(=O)C1=NN(C(=O)c2cccc(Br)c2)C(O)(c2ccc(Cl)cc2)C1	4.89	0.171053	CXCR5	N	N
O75030	Microphthalmia-associated transcription factor	4286	1	0.04	70.7246	CHEMBL1518647	CC(C)(C)c1ccc(-c2cc(N)[nH]n2)cc1	6.29	0.240741	MITF	Y	N
P00750	Tissue-type plasminogen activator	5327	100	0.04	69.0034	CHEMBL31967	CSc1sc(C(=N)N)cc1-c1nc(-c2ccc3c(c2)OCO3)cs1	5.77	0.289855	PLAT	Y	Y
P04350	Tubulin beta-4 chain	10382	100	0.04	56.5957	CHEMBL2331957	COc1cccc(-c2noc(Nc3ccc4c(c3)OCO4)n2)c1	5.66	0.287879	TUBB4A	Y	Y
P05362	Intercellular adhesion molecule-1	3383	100	0.04	53.3223	CHEMBL181271	OC1CCN(c2cc(-c3ccc(Sc4ccc5c(c4)OCCO5)c(C(F)(F)F)c3)ccn2)CC1	6.52	0.220779	ICAM1	Y	Y
P05771	Protein kinase C beta	5579	1	0.04	55.9723	CHEMBL3356472	C[C@@H]1C(=O)NN=C2COc3cc(-c4ccccc4)c(NC4CNC4)cc3N21	7.06	0.175	PRKCB	Y	Y
P07339	Cathepsin D	1509	10	0.04	73.436	CHEMBL566415	CN1C(=O)C(c2cccc(-c3cccnc3)c2)(c2ccc3c(c2)OCO3)N=C1N	4.67	0.263889	CTSD	Y	Y
P07900	Heat shock protein HSP 90-alpha	3320	0.1	0.04	48.48	CHEMBL3956397	CCCc1cc(-c2n[nH]cc2-c2ccc3c(c2)OCCO3)c(O)cc1O	7.46	0.268657	HSP90AA1	N	Y
P10276	Retinoic acid receptor alpha	5914	100	0.04	40.3133	CHEMBL20066	CC(C)c1cccc2c(-c3ccccc3)cc(-c3ccc(-c4ccc(C(=O)O)cc4)[nH]3)nc12	7.51	0.191781	RARA	Y	Y
P11086	Phenylethanolamine N-methyltransferase	5409	100	0.04	84.4655	CHEMBL281864	Brc1ccc2c(c1)CNCC2	7.25	0.188679	PNMT	Y	Y
P11474	Estrogen-related receptor alpha	2101	100	0.04	45.0758	CHEMBL2326408	COc1cc(O)c(C(CC(=O)N2C[C@@H](C)C[C@@H](C)C2)c2ccc3c(c2)OCO3)c(OC)c1	4.85	0.185185	ESRRA	Y	Y
P11511	Cytochrome P450 19A1	1588	1	0.04	50.8178	CHEMBL3326519	CCOC(=O)c1nnn(Cc2ccccc2)c1-c1ccc2c(c1)OCO2	6.15	0.267606	CYP19A1	Y	Y
P14920	D-amino-acid oxidase	1610	100	0.04	55.4874	CHEMBL3785719	O=c1[nH]nc(SCc2ccc3c(c2)OCO3)nc1O	7.22	0.285714	DAO	Y	Y
P17706	T-cell protein-tyrosine phosphatase	5771	1	0.04	66.8911	CHEMBL1241469	O=C(O)/C=C/c1cccc(-c2nc(-c3ccc4oc5c(C(=O)O)cccc5c4c3)cs2)c1	6.1	0.158537	PTPN2	N	Y
P19634	Sodium/hydrogen exchanger 1	6548	10	0.04	54.5071	CHEMBL301068	CC1(C)[C@H](c2c[nH]c(N)n2)[C@H]1c1cccc2c1CCO2	5.42	0.185714	SLC9A1	N	N
P23141	Acyl coenzyme A:cholesterol acyltransferase	1066	0.1	0.04	60.6583	CHEMBL261172	O=C(CCc1ccc(-c2ccccc2)cc1)c1ncco1	8.35	0.140625	CES1	Y	Y
P29275	Adenosine A2b receptor	136	10	0.04	37.4956	CHEMBL1650380	CCC(=O)Nc1cc(-c2ccc3c(c2)OCO3)nc(-c2ccc3c(c2)OCO3)n1	5.78	0.327869	ADORA2B	Y	Y
P29474	Nitric-oxide synthase, endothelial	4846	100	0.04	57.9027	CHEMBL85523	NC1=Nc2ccc(Br)cc2[C@H]2CCC[C@@H]12	4.77	0.189655	NOS3	Y	Y
P33527	Multidrug resistance-associated protein 1	4363	100	0.04	67.7298	CHEMBL157318	COc1cc2c(cc1OC)CN(CCn1c(-c3ccc4c(c3)OCO4)nc3ccccc3c1=O)CC2	5.82	0.234568	ABCC1	Y	Y
P37840	Alpha-synuclein	6622	1	0.04	68.8511	CHEMBL2063788	O=[N+]([O-])c1ccc2c(c1)Sc1cc(Br)ccc1N2	7.12	0.163934	SNCA	Y	Y
P50406	Serotonin 6 (5-HT6) receptor	3362	10	0.04	56.2012	CHEMBL353389	CN(C)CCCc1c(-c2cccc(Br)c2)[nH]c2ccccc12	9.15	0.253968	HTR6	Y	Y
P68371	Tubulin beta-2 chain	10383	100	0.04	56.5957	CHEMBL2331957	COc1cccc(-c2noc(Nc3ccc4c(c3)OCO4)n2)c1	5.66	0.287879	TUBB4B	Y	Y
Q04828	Aldo-keto reductase family 1 member C1	1645	10	0.04	74.0654	CHEMBL2172252	O=C(O)c1cc(-c2cccc(O)c2)nc2ccccc12	4.57	0.177419	AKR1C1	N	N
Q3ZCM7	Tubulin	347688	10	0.04	59.2381	CHEMBL2331957	COc1cccc(-c2noc(Nc3ccc4c(c3)OCO4)n2)c1	5.66	0.287879	TUBB8	N	Y
Q92753	Nuclear receptor ROR-beta		100	0.04	79.3388	CHEMBL4285780	O=C(c1ccccc1Cl)c1sccc1-c1ccc2c(c1)OCO2	6.42	0.28125	NA	N	N
Q96EB6	NAD-dependent deacetylase sirtuin 1	23411	1	0.04	77.825	CHEMBL2177351	O=C1/C(=C/c2cc(Br)ccc2O)Oc2ccccc21	6	0.169231	SIRT1	Y	Y
Q99705	Melanin-concentrating hormone receptor 1	2847	1	0.04	61.1272	CHEMBL197023	c1ccc2c(NC3CCN(Cc4ccc5c(c4)OCO5)CC3)[nH]nc2c1	6.36	0.308824	MCHR1	Y	Y
Q9BQI3	Eukaryotic translation initiation factor 2-alpha kinase 1	27102	1	0.04	53.2039	CHEMBL573770	Cc1cccc(Cl)c1CNc1n[nH]c2c1Cc1cc3c(cc1-2)OCO3	6.6	0.246575	EIF2AK1	Y	Y
O15075	Serine/threonine-protein kinase DCLK1	9201	1	0.0399941	52.9873	CHEMBL1987007	CN1CCC(NC(=O)c2cc3c(-c4ccccc4)n[nH]c3s2)CC1	6	0.16	DCLK1	Y	N
P42679	Tyrosine-protein kinase CTK	4145	10	0.0399739	70.8333	CHEMBL2004544	O=S(=O)(O)c1ccc(NCc2ccc3c(c2)OCO3)c2c(O)cccc12	6	0.242857	MATK	N	N
O75676	Ribosomal protein S6 kinase alpha 4	8986	100	0.0399653	70.916	CHEMBL1973937	Cc1ccc(-c2ccc(NC(=O)Nc3cccc(Br)c3)cc2)c2c(N)n[nH]c12	6.7	0.236111	RPS6KA4	N	N
P02708	Acetylcholine receptor; alpha1/beta1/delta/gamma	1134	100	0.0399646	93.3216	CHEMBL1173276	C[C@@H]1NC(C)(C)CO[C@@]1(O)c1cccc(Br)c1	5.14	0.229508	CHRNA1	N	N
Q13554	CaM kinase II beta	816	100	0.0398612	71.7314	CHEMBL1994074	Brc1ccc2[nH]nc(-c3ccccc3)c2c1	5.5	0.288462	CAMK2B	Y	N
O95264	Serotonin 3 (5-HT3) receptor	9177	100	0.0388889	64.3403	CHEMBL42	CN1CCN(C2=Nc3cc(Cl)ccc3Nc3ccccc32)CC1	6.4	0.142857	HTR3B	Y	Y
P14410	Sucrase-isomaltase	6476	10	0.0388889	57.2362	CHEMBL4068225	COC(=O)[C@]1(Cc2ccc3c(c2)CCC(C)(C)O3)OC(=O)C(O)=C1c1ccc(O)cc1	4.33	0.146341	SI	N	N
P18564	Integrin alpha-V/beta-6	3694	10	0.0388889	84.7351	CHEMBL209983	O=C(O)CC(Cc1cc(OCCc2ccc3c(n2)NCCC3)[nH]n1)c1ccc2c(c1)OCO2	6.17	0.218391	ITGB6	N	N
P21964	Catechol O-methyltransferase	1312	10	0.0388889	50.6925	CHEMBL3948365	O=c1[nH]c(-c2cccc(C#Cc3ccccc3)c2)ncc1O	6.23	0.151515	COMT	Y	Y
P37059	Estradiol 17-beta-dehydrogenase 2	3294	0.1	0.0388889	51.7699	CHEMBL577327	Oc1cccc(-c2ccc(-c3ccc(O)c(C(F)(F)F)c3)s2)c1	7.01	0.163934	HSD17B2	N	N
P51843	Nuclear receptor subfamily 0 group B member 1	190	100	0.0388889	54.4118	CHEMBL1567097	Oc1ccccc1-c1cc(-c2ccc3c(c2)OCCO3)[nH]n1	4.76	0.5	NR0B1	N	N
P78368	Casein kinase I gamma 2	1455	100	0.0388361	87.5693	CHEMBL1994074	Brc1ccc2[nH]nc(-c3ccccc3)c2c1	5.6	0.288462	CSNK1G2	Y	N
O75530	Polycomb protein EED	8726	100	0.0384615	89.5435	CHEMBL4067482	c1cc(CC2CCCNC2)c2c(c1)OCO2	4.46	0.209677	EED	Y	Y
O94768	Serine/threonine-protein kinase 17B	9262	10	0.0384615	77.6037	CHEMBL4068080	CCOc1cc(/C=C2\\Oc3ccc(Br)cc3C2=O)ccc1O	4.55	0.148649	STK17B	Y	N
P35228	Nitric oxide synthase, inducible	4843	10	0.0384615	63.3278	CHEMBL243976	c1cc(Oc2ccc(-n3ccnc3)cc2)nc(Oc2ccc3c(c2)OCO3)c1	7.11	0.257576	NOS2	Y	Y
P47871	Glucagon receptor	2642	1	0.0384615	35.0913	CHEMBL350255	Clc1ccc(-c2cc(-c3cccc(Br)c3)c(-c3ccncc3)[nH]2)cc1	7.1	0.3	GCGR	Y	Y
P51685	C-C chemokine receptor type 8	1237	10	0.0384615	58.0338	CHEMBL2205806	Cc1cccc(-c2cccc(C)n2)n1	5.32	0.145833	CCR8	Y	Y
Q02779	Mitogen-activated protein kinase kinase kinase 10	4294	10	0.0384615	59.9429	CHEMBL1998953	c1ccc(-c2c[nH]c3ncnc(N4CCCCC4)c23)cc1	6.2	0.171875	MAP3K10	N	N
Q02779	Mitogen-activated protein kinase kinase kinase 10	4294	100	0.0384615	59.9429	CHEMBL1998953	c1ccc(-c2c[nH]c3ncnc(N4CCCCC4)c23)cc1	6.2	0.171875	MAP3K10	N	N
Q14123	Phosphodiesterase 1C	5137	100	0.0384615	80.1394	CHEMBL427505	O=C1Nc2c(Cl)cc(-c3cccc(C(=O)O)c3)cc2C2(CCCCC2)N1	6.15	0.164384	PDE1C	N	N
Q8NEB9	Phosphatidylinositol 3-kinase catalytic subunit type 3	5289	100	0.0384615	70.1787	CHEMBL3913354	Oc1cccc(-c2cc3c(oc4ncccc43)c(N3CCOCC3)n2)c1	5.64	0.173333	PIK3C3	Y	Y
Q8TDU6	G-protein coupled bile acid receptor 1	151306	100	0.0384615	81.2086	CHEMBL1258424	COc1ccc2cc(CNCCc3cccc(Br)c3)c(-c3ccsc3)nc2c1	5.55	0.17284	GPBAR1	N	N
Q96RJ0	Trace amine-associated receptor 1	134864	0.1	0.0384615	57.6311	CHEMBL3684833	C[C@]1(c2ccc(Br)cc2)COC(N)=N1	7.39	0.172414	TAAR1	Y	Y
Q99720	Sigma opioid receptor	10280	100	0.0384615	68.3693	CHEMBL418484	C(/C=C/c1ccc2c(c1)OCO2)=C\\CN1CCCCC1	9.07	0.225806	SIGMAR1	Y	Y
Q9H1D0	Transient receptor potential cation channel subfamily V member 6	55503	100	0.0384615	91.9153	CHEMBL2386181	c1ccc(-c2ccc([B-]3(c4ccccc4)[NH2+]CCO3)cc2)cc1	4.29	0.155172	TRPV6	N	N
Q9NP56	Phosphodiesterase 7B	27115	10	0.0384615	94.1849	CHEMBL2349293	c1cc(-c2ccc(CSc3ncnc4ccccc34)cc2)cc(-c2nnn[nH]2)c1	5.09	0.16	PDE7B	Y	Y
Q9Y6F1	Poly [ADP-ribose] polymerase 3	10039	0.1	0.0384615	53.5948	CHEMBL3939639	NCCOc1c(-c2ccc3c(c2)OCCO3)[nH]c(=O)c2cc(F)ccc12	7.7	0.205479	PARP3	N	N
P14618	Pyruvate kinase isozymes M1/M2	5315	0.1	0.0384383	55.9242	CHEMBL1089607	Nc1cccc(S(=O)(=O)N2CCN(S(=O)(=O)c3ccc4c(c3)OCCO4)CC2)c1	7.37	0.206349	PKM	Y	Y
Q8NE63	Homeodomain-interacting protein kinase 4	147746	100	0.0384217	81.3431	CHEMBL1994074	Brc1ccc2[nH]nc(-c3ccccc3)c2c1	5.2	0.288462	HIPK4	N	N
Q96SB4	Serine/threonine-protein kinase SRPK1	6732	100	0.0383974	79.7312	CHEMBL2004544	O=S(=O)(O)c1ccc(NCc2ccc3c(c2)OCO3)c2c(O)cccc12	6.4	0.242857	SRPK1	N	N
Q14164	Inhibitor of nuclear factor kappa B kinase epsilon subunit	9641	1	0.0383854	71.3423	CHEMBL1997335	COc1ccc(-c2n[nH]c3cccc4c(OC)ccc2c34)cc1OC	6.3	0.1875	IKBKE	N	N
O75582	Ribosomal protein S6 kinase alpha 5	9252	10	0.0382345	83.5526	CHEMBL1973937	Cc1ccc(-c2ccc(NC(=O)Nc3cccc(Br)c3)cc2)c2c(N)n[nH]c12	6.6	0.236111	RPS6KA5	Y	N
O94768	Serine/threonine-protein kinase 17B	9262	100	0.0380952	86.8488	CHEMBL4068080	CCOc1cc(/C=C2\\Oc3ccc(Br)cc3C2=O)ccc1O	4.55	0.148649	STK17B	Y	N
Q9NR22	Protein arginine N-methyltransferase 8	56341	10	0.0380952	93.5922	CHEMBL4062667	CNCCN1CCC(NCc2cccc(Br)c2)CC1	5.04	0.179104	PRMT8	Y	Y
Q06418	Tyrosine-protein kinase receptor TYRO3	7301	0.1	0.0380867	62.076	CHEMBL1993243	CNC(=O)C=Cc1cnc(N)c2c(-c3ccc4c(c3)OCO4)csc12	7.7	0.24	TYRO3	N	N
O00238	Bone morphogenetic protein receptor type-1B	658	0.1	0.0375	49.3583	CHEMBL4244382	O=c1c2cc(-c3ccnc4ccccc34)ccc2ncn1-c1ccc(N2CCOCC2)cc1	7.02	0.128205	BMPR1B	Y	N
O96013	Serine/threonine-protein kinase PAK 4	10298	0.1	0.0375	69.9579	CHEMBL4089338	C[C@@H]1CN(C(=O)c2nc(Nc3cc(C4CC4)[nH]n3)c3cc(Br)ccc3n2)CCN1	7.96	0.151163	PAK4	N	N
P09619	Platelet-derived growth factor receptor beta	5159	0.1	0.0375	67.1922	CHEMBL120862	COc1cc2c(cc1OC)-c1n[nH]c(Nc3cccc(Br)c3)c1C2	8.3	0.268657	PDGFRB	Y	Y
P0DMS9	Transmembrane domain-containing protein TMIGD3		1	0.0375	58.8659	CHEMBL3818426	O=c1oc2c(O)cccc2cc1-c1cc(Br)cs1	6.13	0.153846	TMIGD3	N	N
P11168	Solute carrier family 2, facilitated glucose transporter member 2	6514	100	0.0375	92.1803	CHEMBL4282344	Clc1ccc(-c2nc3ccc(-c4ccccc4)cn3c2CCN2CCOCC2)cc1	5	0.146667	SLC2A2	Y	Y
P21917	Dopamine D4 receptor	1815	10	0.0375	62.8879	CHEMBL25938	c1ccc(CN2CCC(c3cc(-c4ccccc4)[nH]n3)CC2)cc1	7.96	0.262295	DRD4	Y	Y
P22748	Carbonic anhydrase IV	762	100	0.0375	75.8931	CHEMBL608978	c1ccc2c3c([nH]c2c1)-c1cc2c(cc1C3)OCO2	5.27	0.237288	CA4	Y	Y
P25021	Histamine H2 receptor	3274	100	0.0375	73.3387	CHEMBL2429890	c1cc2c(cc1CN[C@H]1C3C4CC5C6C4CC3C6C51)OCO2	5.94	0.225806	HRH2	Y	Y
P26358	DNA (cytosine-5)-methyltransferase 1	1786	100	0.0375	83.3884	CHEMBL1507881	Cc1c(C(=O)O)cccc1-n1c(C)cc(/C=C2\\C(=O)NC(=O)N(c3ccc4c(c3)OCO4)C2=O)c1C	4.75	0.219512	DNMT1	Y	Y
P30305	Dual specificity phosphatase Cdc25B	994	1	0.0375	72.5806	CHEMBL1095551	CCCCCCCCCCCCCCCCCC(=O)c1n[nH]c2c1C(=O)N(c1cccc(Br)c1)C2=O	6	0.205479	CDC25B	Y	Y
P31391	Somatostatin receptor 4	6754	100	0.0375	35.2443	CHEMBL142549	S=C(NCCCCN(Cc1ccc(Cl)c(Cl)c1)c1ccc(Br)cn1)Nc1cccc(-c2c[nH]cn2)c1	6.28	0.16129	SSTR4	Y	Y
P42574	Caspase-3	836	10	0.0375	59.0612	CHEMBL1370387	COc1ccc(O)c(-c2cc(-c3cccc(Br)c3)[nH]n2)c1	4.01	0.446429	CASP3	Y	Y
P47870	GABA receptor beta-2 subunit	2561	10	0.0375	72.687	CHEMBL3289482	CC(C)N(C(=O)c1cccc(-c2ccc3c(c2)OCO3)c1)C(C)C	4.26	0.375	GABRB2	Y	Y
P68363	Tubulin	10376	100	0.0375	60.6675	CHEMBL2331957	COc1cccc(-c2noc(Nc3ccc4c(c3)OCO4)n2)c1	5.66	0.287879	TUBA1B	N	Y
Q13133	LXR-alpha	10062	0.1	0.0375	65.3772	CHEMBL455206	COC(=O)[C@](F)([C@H]1Cc2[nH]c3ccc(Cl)cc3c2C1)S(=O)(=O)c1cccc(Br)c1	7	0.152941	NR1H3	Y	Y
Q6PHR2	Serine/threonine-protein kinase ULK3	25989	100	0.0375	70.5653	CHEMBL24828	COc1cc2c(Nc3ccc(Br)cc3F)ncnc2cc1OCC1CCN(C)CC1	5.19	0.129412	ULK3	N	N
Q96S37	Solute carrier family 22 member 12	116085	10	0.0375	83.662	CHEMBL3702596	Cc1cccc(C)c1COc1cccc(-c2nnn[nH]2)c1	6.03	0.166667	SLC22A12	N	N
Q9H6Z9	Egl nine homolog 3	112399	10	0.0375	63.3945	CHEMBL3115295	COc1ccc(-n2c(=O)[nH]c3cc(C(=O)NCc4ccc5c(c4)OCO5)sc3c2=O)nc1OC	9	0.177778	EGLN3	N	N
Q9Y6F1	Poly [ADP-ribose] polymerase 3	10039	100	0.0375	90.1843	CHEMBL3939639	NCCOc1c(-c2ccc3c(c2)OCCO3)[nH]c(=O)c2cc(F)ccc12	7.7	0.205479	PARP3	N	N
Q08345	Epithelial discoidin domain-containing receptor 1	780	10	0.0374381	79.3548	CHEMBL2336019	Cc1ccc(C(=O)Nc2cccc(Br)c2)cc1C#Cc1cnc2ccnn2c1	7.78	0.158537	DDR1	Y	Y
Q16513	Protein kinase N2	5586	1	0.0373708	82.5565	CHEMBL1992634	Brc1cnc2[nH]cc(-c3ccccc3)c2c1	6	0.22807	PKN2	Y	N
Q13188	Serine/threonine-protein kinase MST2	6788	1	0.0373656	86.1223	CHEMBL1992634	Brc1cnc2[nH]cc(-c3ccccc3)c2c1	6.6	0.22807	STK3	N	N
O14980	Exportin-1	7514	1	0.0368421	90.1655	CHEMBL3919410	O=C(/C=C\\n1cnc(-c2cccc(Cl)c2)n1)OCc1cnc[nH]1	6	0.148148	XPO1	N	N
O75762	Transient receptor potential cation channel subfamily A member 1	8989	10	0.0368421	88.0928	CHEMBL590847	CC(/C=C/c1ccc2c(c1)OCO2)=N\\O	4.94	0.245614	TRPA1	Y	Y
P21709	Ephrin type-A receptor 1	2041	1	0.0368421	64.8384	CHEMBL450519	Nc1ncnc2c1c(-c1cccc(O)c1)cn2C1CCNCC1	8	0.146667	EPHA1	Y	Y
P43403	Tyrosine-protein kinase ZAP-70	7535	1	0.0368421	65.9812	CHEMBL3642577	O=c1[nH]ccc2cc(-c3ccccc3)nc(Nc3ccc(N4CCOCC4)cc3)c12	7.24	0.186667	ZAP70	N	N
Q13586	ORAI1/STIM1_UNCURATED	6786	10	0.0368421	54.7481	CHEMBL3733110	Cc1cc2c(cc1-c1ccc(NCc3c(F)cccc3F)nc1)OCCO2	6.22	0.197183	STIM1	Y	Y
Q13586	ORAI1/STIM1_UNCURATED	6786	100	0.0368421	54.7481	CHEMBL3733110	Cc1cc2c(cc1-c1ccc(NCc3c(F)cccc3F)nc1)OCCO2	6.22	0.197183	STIM1	Y	Y
Q9BWU1	Cell division cycle 2-like protein kinase 6	23097	0.1	0.0368421	58.1438	CHEMBL223360	Cc1ccc(F)c(NC(=O)Nc2ccc(-c3cccc4[nH]nc(N)c34)cc2)c1	7.62	0.151899	CDK19	Y	N
Q9UGL1	Lysine-specific demethylase 5B	10765	100	0.0368421	47.2381	CHEMBL3775451	O=c1[nH]cnc2c(-n3cc(CCN4CCC(Cc5ccc6c(c5)OCO6)CC4)cn3)nccc12	7.8	0.193182	KDM5B	N	N
Q9UGN5	Poly [ADP-ribose] polymerase 2	10038	10	0.0368421	59.9396	CHEMBL3937804	NCCOc1c(-c2cccc(Br)c2)[nH]c(=O)c2cc(F)ccc12	6	0.214286	PARP2	Y	N
Q13237	cGMP-dependent protein kinase 2	5593	0.1	0.0368232	50.1942	CHEMBL225519	O=C1NCCc2[nH]c(-c3ccncc3)cc21	7.1	0.163934	PRKG2	Y	Y
O60885	Bromodomain-containing protein 4	23476	100	0.0363636	64.5337	CHEMBL4080969	O=c1[nH]c(-c2cccc(Br)c2)nc2sc3c(c12)CCCCC3	5.24	0.253731	BRD4	Y	Y
O94804	Serine/threonine-protein kinase 10	6793	100	0.0363636	84.5238	CHEMBL223360	Cc1ccc(F)c(NC(=O)Nc2ccc(-c3cccc4[nH]nc(N)c34)cc2)c1	6.34	0.151899	STK10	N	N
P01106	Myc proto-oncogene protein	4609	1	0.0363636	19.4499	CHEMBL4238599	NC(=O)c1ccc(-c2cc(-c3ccc([N+](=O)[O-])cc3)nc(-c3ccco3)c2)cc1	8.19	0.135135	MYC	Y	Y
P04062	Beta-glucocerebrosidase	2629	1	0.0363636	65.8202	CHEMBL3354054	OC[C@@H]1[C@@H](O)[C@H](O)[C@@H](O)CN1CCCCCOCc1ccc(-c2ccc3c(c2)OCO3)cc1	6.3	0.226667	GBA	Y	Y
P08236	Beta-glucuronidase	2990	10	0.0363636	69.9149	CHEMBL3922222	COC1CCC(OC)C(NC(=O)CN2CCN(Cc3ccc4c(c3)OCO4)CC2)C1	6.14	0.192308	GUSB	Y	Y
P10253	Lysosomal alpha-glucosidase	2548	10	0.0363636	56.1905	CHEMBL1380582	CSc1cccc(-n2cc(-c3ccc4c(c3)OCO4)nc2O)c1	Active	0.349206	GAA	N	N
P10323	Acrosin	49	10	0.0363636	89.5893	CHEMBL3596560	Cl.N=C(N)Nc1ccc(-c2cc(C(=O)Nc3cccc(Br)c3)n[nH]2)cc1	4.88	0.30303	ACR	Y	Y
P11086	Phenylethanolamine N-methyltransferase	5409	0.1	0.0363636	91.3926	CHEMBL281864	Brc1ccc2c(c1)CNCC2	7.25	0.188679	PNMT	Y	Y
P11474	Estrogen-related receptor alpha	2101	10	0.0363636	49.9174	CHEMBL2326408	COc1cc(O)c(C(CC(=O)N2C[C@@H](C)C[C@@H](C)C2)c2ccc3c(c2)OCO3)c(OC)c1	4.85	0.185185	ESRRA	Y	Y
P14735	Insulin-degrading enzyme	3416	1	0.0363636	60.9496	CHEMBL3212590	COc1cccc(/C=N/Nc2[nH]cnc3c4cc(C)ccc4nc2-3)c1OC	6.24	0.164557	IDE	Y	Y
P15090	Fatty acid binding protein adipocyte	2167	0.1	0.0363636	68.0037	CHEMBL3970105	S=c1[nH]nc(-c2c(N3CCCCC3)nc3ccc(Cl)cc3c2-c2ccccc2)o1	8.15	0.168831	FABP4	Y	Y
P18433	Receptor-type tyrosine-protein phosphatase alpha	5786	100	0.0363636	93.7325	CHEMBL420456	Nc1nc(N)c2nc(CN3CCN(Cc4ccc(-c5ccccc5)cc4)CC3)nnc2n1	4.82	0.138889	PTPRA	Y	N
P18545	Phosphodiesterases; PDE5 & PDE6	5148	100	0.0363636	67.5117	CHEMBL779	CN1CC(=O)N2[C@H](Cc3c([nH]c4ccccc34)[C@H]2c2ccc3c(c2)OCO3)C1=O	6.01	0.205128	PDE6G	N	N
P28715	DNA excision repair protein ERCC-5	2073	100	0.0363636	58.4514	CHEMBL185322	O=c1c2sccc2n(Cc2cccc(Br)c2)c(=O)n1O	9.26	0.15942	ERCC5	N	N
P29375	Lysine-specific demethylase 5A	5927	10	0.0363636	63.913	CHEMBL4288895	O=C(O)c1ccnc(-n2nccc2OCc2cccc(Br)c2)c1	6	0.180556	KDM5A	Y	N
P30281	G1/S-specific cyclin D3	896	0.1	0.0363636	48.6556	CHEMBL474619	COc1cc(O)ccc1-c1ccc2c(-c3nc4c(N5CCN(C)CC5)cccc4[nH]3)n[nH]c2c1	7.01	0.174419	CCND3	N	N
P32245	Melanocortin receptor 4	4160	100	0.0363636	30.0118	CHEMBL1488092	O=C(O)c1cc(-c2ccc3c(c2)OCO3)nc2ccc(Br)cc12	4.45	0.421053	MC4R	Y	Y
P35499	Sodium channel protein type IV alpha subunit	6329	1	0.0363636	49.9083	CHEMBL41864	c1ccc(Oc2ccc(-c3cc[nH]n3)cc2)cc1	6.62	0.181818	SCN4A	Y	Y
P35790	Choline kinase alpha	1119	1	0.0363636	50	CHEMBL3763792	CN1CCCN(Cc2ccc(-c3ccc(CN4CCCN(C)CC4)c(Cl)c3)cc2)CC1	7.06	0.134328	CHKA	Y	Y
P35913	Phosphodiesterases; PDE5 & PDE6	5158	100	0.0363636	67.5117	CHEMBL779	CN1CC(=O)N2[C@H](Cc3c([nH]c4ccccc34)[C@H]2c2ccc3c(c2)OCO3)C1=O	6.01	0.205128	PDE6B	N	N
P42356	PI4-kinase alpha subunit		0.1	0.0363636	31.4869	CHEMBL3600781	O=c1cc(-c2ccc3nc(NCC4CCOCC4)sc3c2)ccn1CC1CC1	8.3	0.109756	PI4KA	N	N
P49798	Regulator of G-protein signaling 4	5999	0.1	0.0363636	29.1225	CHEMBL2037349	O=c1sn(-c2cccc(Cl)c2)c(=O)n1Cc1ccccc1	7.49	0.104478	RGS4	Y	Y
P51843	Nuclear receptor subfamily 0 group B member 1	190	10	0.0363636	52.668	CHEMBL1567097	Oc1ccccc1-c1cc(-c2ccc3c(c2)OCCO3)[nH]n1	4.76	0.5	NR0B1	N	N
P51946	Cyclin-dependent kinase 7/ cyclin H	902	0.1	0.0363636	61.6585	CHEMBL1944698	CN1C/C=C/CCOc2cccc(c2)-c2ccnc(n2)Nc2cccc(c2)C1	8.52	0.189873	CCNH	Y	N
P57771	Regulator of G-protein signaling 8	85397	10	0.0363636	70.6436	CHEMBL2037349	O=c1sn(-c2cccc(Cl)c2)c(=O)n1Cc1ccccc1	4.96	0.104478	RGS8	N	N
Q06609	DNA repair protein RAD51 homolog 1	5888	10	0.0363636	51.7057	CHEMBL3824220	Nc1cccc(-c2nc3ccccc3n3cccc23)c1	4.04	0.140625	RAD51	Y	Y
Q07001	Acetylcholine receptor protein delta chain	1144	1	0.0363636	68.5167	CHEMBL599230	CC(C(=O)c1cccc(Br)c1)N1CCCCC1	7.72	0.196721	CHRND	Y	Y
Q13126	S-methyl-5-thioadenosine phosphorylase	4507	1	0.0363636	40.1685	CHEMBL191177	NC1N=CNc2c(CN3CC(O)C(CSc4cccc(Cl)c4)C3)c[nH]c21	9.57	0.126437	MTAP	Y	Y
Q13126	S-methyl-5-thioadenosine phosphorylase	4507	10	0.0363636	40.1685	CHEMBL191177	NC1N=CNc2c(CN3CC(O)C(CSc4cccc(Cl)c4)C3)c[nH]c21	9.57	0.126437	MTAP	Y	Y
Q13126	S-methyl-5-thioadenosine phosphorylase	4507	100	0.0363636	40.0374	CHEMBL191177	NC1N=CNc2c(CN3CC(O)C(CSc4cccc(Cl)c4)C3)c[nH]c21	9.57	0.126437	MTAP	Y	Y
Q13946	Phosphodiesterase 7A	5150	10	0.0363636	72.2456	CHEMBL2016583	COc1cc2c(cc1OC)-c1c(-c3cccc(Br)c3)ncn1CC2	5	0.235294	PDE7A	N	N
Q13956	Phosphodiesterases; PDE5 & PDE6	5149	100	0.0363636	67.5117	CHEMBL779	CN1CC(=O)N2[C@H](Cc3c([nH]c4ccccc34)[C@H]2c2ccc3c(c2)OCO3)C1=O	6.01	0.205128	PDE6H	N	N
Q14330	N-arachidonyl glycine receptor	2841	100	0.0363636	93.6599	CHEMBL4168388	O=C1/C(=C/c2cccc(OCc3ccc(Br)cc3)c2)N=C2SCCCN12	5.76	0.134146	GPR18	N	N
Q14994	Nuclear receptor subfamily 1 group I member 3	9970	100	0.0363636	30.5005	CHEMBL3823873	COc1cccc(-c2nc3ccccc3c(=S)[nH]2)c1	6.16	0.153846	NR1I3	N	N
Q15717	ELAV-like protein 1	1994	10	0.0363636	58.3333	CHEMBL1309685	COc1cc(OC)c2c(-c3ccccc3)cc(=O)oc2c1C(CC(=O)N1CCCC1)c1ccc2c(c1)OCO2	5.98	0.211765	ELAVL1	Y	Y
Q15750	Mitogen-activated protein kinase kinase kinase 7-interacting protein 1	10454	100	0.0363636	90.1935	CHEMBL1761718	O=C1Nc2ccc(Br)cc2/C1=N/N=C1\\SCC(=O)N1c1ccc(O)cc1	8.05	0.144737	TAB1	N	N
Q15822	Neuronal acetylcholine receptor; alpha2/beta4	1135	10	0.0363636	92.3529	CHEMBL421553	OC1CC2CC(c3ccc(Cl)nc3)C(C1)N2	7.51	0.106061	CHRNA2	Y	Y
Q15910	Histone-lysine N-methyltransferase EZH2	2146	0.1	0.0363636	14.2088	CHEMBL3397332	Nc1ncnc2c1ncn2[C@@H]1O[C@H](CSCC[C@H](N)C(=O)NCc2cc(-c3ccccc3)[nH]n2)[C@@H](O)[C@H]1O	7.16	0.151515	EZH2	N	N
Q16584	Mitogen-activated protein kinase kinase kinase 11	4296	0.1	0.0363636	48.4526	CHEMBL2436977	CN1CCN(Cc2ccc(-c3cnc4[nH]cc(-c5cnc6[nH]ccc6c5)c4c3)cc2)CC1	7.68	0.139241	MAP3K11	N	N
Q16850	Cytochrome P450 51	1595	100	0.0363636	94.5946	CHEMBL277535	c1ccc(-c2ccc(C(c3ccccc3)n3ccnc3)cc2)cc1	6.47	0.133333	CYP51A1	Y	Y
Q16875	6-phosphofructo-2-kinase/fructose-2,6-bisphosphatase 3	5209	10	0.0363636	57.7644	CHEMBL3728189	CNC(=O)COc1cccc(C(C)Nc2cc(-c3ccc4c(c3)OCO4)nc(C)n2)c1	6.3	0.298701	PFKFB3	Y	N
Q5NUL3	G-protein coupled receptor 120	338557	0.1	0.0363636	61.137	CHEMBL3986721	Fc1ccc(OC2CCC2)cc1-c1ccc2c(c1)CC[C@H](CCc1nnn[nH]1)O2	7.08	0.151163	FFAR4	N	N
Q8TBX8	Phosphatidylinositol-5-phosphate 4-kinase type-2 gamma	79837	1	0.0363636	66.1433	CHEMBL1436585	c1nc(NCC2CCOC2)c2cc(-c3ccc4c(c3)OCO4)ccc2n1	6.51	0.257143	PIP4K2C	N	N
Q92731	Estrogen receptor beta	2100	100	0.0363636	49.1099	CHEMBL1387610	c1ccc(-c2noc(-c3ccc4c(c3)OCO4)n2)nc1	4.42	0.375	ESR2	Y	Y
Q96JM7	Lethal(3)malignant brain tumor-like protein 3	84456	100	0.0363636	65.5885	CHEMBL3220203	CC(c1cccc(Br)c1)N1CCC(N2CCCC2)CC1	4.8	0.209677	L3MBTL3	N	N
Q96P20	NACHT, LRR and PYD domains-containing protein 3	114548	1	0.0363636	58.6745	CHEMBL4290288	Cc1cccc(-c2ccc3c(c2)nc(N)c2nc(CN4CCCC4=O)[nH]c23)c1	6.21	0.144578	NLRP3	Y	Y
Q9BUB5	MAP kinase-interacting serine/threonine-protein kinase MNK1	8569	0.1	0.0363636	67.0762	CHEMBL3798066	CN(C)C(=O)c1cccc(-c2cnc(N)c(-c3nc4cccc(N5CCNCC5)c4[nH]3)n2)c1	7.3	0.162791	MKNK1	Y	N
Q9NP56	Phosphodiesterase 7B	27115	1	0.0363636	65	CHEMBL2349298	CC(C)c1nc(SCc2ccc(-c3cccc(-c4nnn[nH]4)c3)cc2)c2ccccc2n1	6.05	0.15	PDE7B	Y	Y
Q9NPC1	Leukotriene B4 receptor 2	56413	10	0.0363636	65.5963	CHEMBL1094348	O=C(O)CCCOc1cccc(CCCCCCOc2cc(-c3cccc(F)c3)cc(-c3ccc4c(c3)OCO4)c2)c1CCC(=O)O	6.71	0.25	LTB4R2	N	N
Q9UBF8	PI4-kinase beta subunit	5298	0.1	0.0363636	75.304	CHEMBL1241578	CC(C)n1nc(-c2ccc(Br)c(O)c2)c2c(N)ncnc21	7.77	0.123288	PI4KB	Y	Y
Q9Y6F1	Poly [ADP-ribose] polymerase 3	10039	10	0.0363636	68.8088	CHEMBL3939639	NCCOc1c(-c2ccc3c(c2)OCCO3)[nH]c(=O)c2cc(F)ccc12	7.7	0.205479	PARP3	N	N
P78362	Serine/threonine-protein kinase SRPK2	6733	100	0.0363632	65.6518	CHEMBL379218	Cc1n[nH]c2ccc(-c3cncc(OC[C@@H](N)Cc4ccccc4)c3)cc12	5.96	0.141026	SRPK2	Y	Y
Q9NRM7	Serine/threonine-protein kinase LATS2	26524	100	0.0363618	73.913	CHEMBL223360	Cc1ccc(F)c(NC(=O)Nc2ccc(-c3cccc4[nH]nc(N)c34)cc2)c1	5.77	0.151899	LATS2	Y	N
Q8NI60	Chaperone activity of bc1 complex-like, mitochondrial	56997	10	0.0363609	59.3287	CHEMBL230011	Nc1nc(N)c2nc(-c3cccc(O)c3)c(-c3cccc(O)c3)nc2n1	7.03	0.142857	COQ8A	N	N
O95271	Tankyrase-1	8658	10	0.0357143	81.2454	CHEMBL483633	O=c1cc(-c2ccc3c(c2)OCO3)oc2ccccc12	6.44	0.321429	TNKS	Y	Y
P07900	Heat shock protein HSP 90-alpha	3320	1	0.0357143	54.8426	CHEMBL178130	CCc1cc(-c2n[nH]c(C(=O)O)c2-c2ccc3c(c2)OCO3)c(O)cc1O	6.17	0.318182	HSP90AA1	N	Y
P21730	C5a anaphylatoxin chemotactic receptor	728	1	0.0357143	84.3886	CHEMBL4245250	CCCCn1c(-c2ccccc2)nc(-c2ccccc2)c1N(Cc1ccc2c(c1)OCO2)Cc1ccc2c(c1)OCO2	9	0.25	C5AR1	Y	Y
P23946	Chymase	1215	0.1	0.0357143	61.6251	CHEMBL45126	O=C1N(c2ccc3c(c2)OCO3)C(=O)N1c1ccc2c(c1)OCO2	7.32	0.28	CMA1	N	N
P24385	G1/S-specific cyclin D1	595	0.1	0.0357143	46.2333	CHEMBL474619	COc1cc(O)ccc1-c1ccc2c(-c3nc4c(N5CCN(C)CC5)cccc4[nH]3)n[nH]c2c1	7.01	0.174419	CCND1	N	N
P25116	Proteinase-activated receptor 1	2149	10	0.0357143	74.7093	CHEMBL111653	c1ccc(-c2cccc(-c3cc(N(CCCN4CCCCCC4)Cc4ccc5c(c4)OCO5)on3)c2)cc1	5.19	0.293333	F2R	Y	Y
P48058	Glutamate receptor ionotropic, AMPA 4	2893	100	0.0357143	72.1768	CHEMBL4071408	Cc1cc(C2=NN(CC3CC(Br)=NO3)C(=O)Cc3cc4c(cc32)OCCO4)cc(C)c1N	5.13	0.156627	GRIA4	Y	Y
P68871	Hemoglobin beta chain	3043	100	0.0357143	70.555	CHEMBL1576762	Cc1n[nH]c(C)c1N1C(=O)c2cccc3c(N4CCCCCC4)ccc(c23)C1=O	Active	0.135135	HBB	Y	Y
P80365	11-beta-hydroxysteroid dehydrogenase 2	3291	0.1	0.0357143	42.7032	CHEMBL373257	Cn1c(-c2ccccc2C(F)(F)F)nnc1C12CCC(c3nc(-c4ccc(F)cc4)no3)(CC1)CC2	8.52	0.120482	HSD11B2	N	N
Q13885	Tubulin	7280	100	0.0357143	81.8122	CHEMBL2331957	COc1cccc(-c2noc(Nc3ccc4c(c3)OCO4)n2)c1	5.66	0.287879	TUBB2A	N	Y
Q3ZCM7	Tubulin	347688	0.1	0.0357143	55.7843	CHEMBL381852	COc1cc(OC)cc(Oc2ncccc2-c2n[nH]c(Nc3ccc4c(c3)OCO4)n2)c1	8	0.253333	TUBB8	N	Y
Q3ZCM7	Tubulin	347688	100	0.0357143	81.8122	CHEMBL2331957	COc1cccc(-c2noc(Nc3ccc4c(c3)OCO4)n2)c1	5.66	0.287879	TUBB8	N	Y
Q99250	Sodium channel protein type II alpha subunit	6326	100	0.0357143	82.9927	CHEMBL446905	Clc1cccc(-c2c[nH]c(-c3ccccc3)n2)c1	4.75	0.214286	SCN2A	Y	Y
Q9BVA1	Tubulin	347733	100	0.0357143	81.8122	CHEMBL2331957	COc1cccc(-c2noc(Nc3ccc4c(c3)OCO4)n2)c1	5.66	0.287879	TUBB2B	Y	Y
Q9NYA1	Sphingosine kinase 1	8877	10	0.0357143	59.0909	CHEMBL1241832	O=C(N/N=C/c1c(O)ccc2ccccc12)c1cc(-c2ccc3ccccc3c2)n[nH]1	5.97	0.205479	SPHK1	Y	Y
Q9Y2R2	Hematopoietic cell protein-tyrosine phosphatase 70Z-PEP	26191	100	0.0357143	72.8287	CHEMBL1560901	O=C(CCCN1C(=O)/C(=C/c2ccc3c(c2)OCO3)SC1=S)Nc1cccc(C(=O)O)c1	4.2	0.202381	PTPN22	N	Y
Q9Y618	Peroxisome proliferator-activated receptor gamma/Nuclear receptor corepressor 2	9612	1	0.0357143	69.0809	CHEMBL4228987	Cc1cc(-c2ccc3c(c2)OCO3)nn1Cc1ccc(C(=O)NO)cc1	7.44	0.313433	NCOR2	N	N
Q9BZL6	Serine/threonine-protein kinase D2	25865	100	0.0356109	75.5935	CHEMBL1994074	Brc1ccc2[nH]nc(-c3ccccc3)c2c1	5.8	0.288462	PRKD2	N	N
O75582	Ribosomal protein S6 kinase alpha 5	9252	100	0.035456	74.6899	CHEMBL1973937	Cc1ccc(-c2ccc(NC(=O)Nc3cccc(Br)c3)cc2)c2c(N)n[nH]c12	6.6	0.236111	RPS6KA5	Y	N
P78368	Casein kinase I gamma 2	1455	1	0.0354342	80.3872	CHEMBL1682540	c1cnc2nc(-c3ccc4[nH]ncc4c3)cn2c1	6	0.181818	CSNK1G2	Y	N
Q16513	Protein kinase N2	5586	10	0.0354328	80.396	CHEMBL526133	O=c1nc(-c2ccc3[nH]ncc3c2)cc(-c2ccccc2)[nH]1	5.2	0.241935	PKN2	Y	N
Q9NYL2	Mixed lineage kinase 7	51776	10	0.0353966	85.8863	CHEMBL2004544	O=S(=O)(O)c1ccc(NCc2ccc3c(c2)OCO3)c2c(O)cccc12	5.2	0.242857	MAP3K20	Y	N
P15090	Fatty acid binding protein adipocyte	2167	10	0.0352941	61.5865	CHEMBL3970105	S=c1[nH]nc(-c2c(N3CCCCC3)nc3ccc(Cl)cc3c2-c2ccccc2)o1	8.15	0.168831	FABP4	Y	Y
P19099	Cytochrome P450 11B2	1585	1	0.0352941	62.1876	CHEMBL462092	c1cncc(-c2ccc3c(c2)OCCO3)c1	6.81	0.333333	CYP11B2	Y	N
P35368	Alpha-1b adrenergic receptor	147	0.1	0.0352941	63.4745	CHEMBL214694	COc1ccc(-c2ccccc2)cc1OCCNC[C@H]1COc2ccccc2O1.Cl	7.96	0.171053	ADRA1B	Y	Y
P49281	Natural resistance-associated macrophage protein 2	4891	100	0.0352941	45.341	CHEMBL3145262	Cc1[nH]n(-c2ccccn2)c(=O)c1C(=O)Nc1ccc2c(c1)OCO2	5.91	0.246575	SLC11A2	Y	Y
P55072	Transitional endoplasmic reticulum ATPase	7415	100	0.0352941	58.9955	CHEMBL2315783	Brc1cccc(-n2c(COc3ccccc3)nnc2SC2CCCC2)c1	6.02	0.191781	VCP	Y	Y
Q14145	Kelch-like ECH-associated protein 1	9817	100	0.0352941	67.2058	CHEMBL3617830	O=[N+]([O-])c1cccc(-c2cn(-c3ccc4c(c3)OCO4)nn2)c1	4.82	0.328125	KEAP1	Y	Y
Q96RI1	Bile acid receptor FXR	9971	0.1	0.0352941	53.2818	CHEMBL371360	COC(=O)/C=C/c1cccc(N(Cc2ccc(-c3ccc4c(c3)OCO4)cc2)C(=O)C(C)C)c1	7.72	0.246753	NR1H4	N	Y
P17787	Neuronal acetylcholine receptor protein beta-2 subunit	1141	10	0.0352649	66.3954	CHEMBL3133451	C[N+](C)(C)Cc1cn(Cc2ccc3c(c2)OCO3)c2ccccc12.[I-]	5.41	0.242424	CHRNB2	Y	Y
Q96LA8	Protein arginine N-methyltransferase 6	55170	1	0.035	93.627	CHEMBL4081966	CNCCN1CC(NCc2cccc(Br)c2)C1	6.6	0.184615	PRMT6	N	N
Q96P20	NACHT, LRR and PYD domains-containing protein 3	114548	100	0.035	83.5859	CHEMBL1539913	Brc1ccc(-n2cnc(-c3ccccc3)c2)cc1	5	0.214286	NLRP3	Y	Y
O00418	Serine/threonine-protein kinase EEF2K	101930123 29904	10	0.0349815	65.5042	CHEMBL2004544	O=S(=O)(O)c1ccc(NCc2ccc3c(c2)OCO3)c2c(O)cccc12	5.8	0.242857	EEF2K	Y	Y
Q96KB5	PDZ-binding kinase	55872	10	0.0349458	84.1114	CHEMBL1992634	Brc1cnc2[nH]cc(-c3ccccc3)c2c1	5.8	0.22807	PBK	N	N
O00329	PI3-kinase p110-delta subunit	5293	1	0.0333333	42.7424	CHEMBL2322243	O=c1cc(N2CCOCC2)oc2c(-c3ccc4c(c3)OCO4)csc12	6.32	0.246377	PIK3CD	Y	Y
O75116	Rho-associated protein kinase 2	9475	10	0.0333333	39.3063	CHEMBL526133	O=c1nc(-c2ccc3[nH]ncc3c2)cc(-c2ccccc2)[nH]1	6	0.241935	ROCK2	Y	Y
O75907	Diacylglycerol O-acyltransferase 1	8694	100	0.0333333	51.0429	CHEMBL402926	O=C(Nc1ccc(-c2ccc(C(=O)[C@@H]3CCC[C@H]3C(=O)O)cc2)cc1)Nc1ccc2c(c1)OCO2	8.15	0.231884	DGAT1	Y	Y
O95235	Kinesin-like protein KIF20A	10112	100	0.0333333	89.3372	CHEMBL3752687	N#C/C(=C\\c1ccc2c(c1)OCO2)c1c[nH]c2ccccc12	5.29	0.261538	KIF20A	N	N
O95977	Sphingosine 1-phosphate receptor Edg-6	8698	10	0.0333333	68.143	CHEMBL3883947	O=C(O)CCCNCc1cc2cccc(-c3ccc4c(c3)OCO4)c2s1	5.41	0.267606	S1PR4	N	N
P00352	Aldehyde dehydrogenase 1A1	216	100	0.0333333	67.455	CHEMBL1477057	c1cn2cc(-c3ccc4c(c3)OCO4)nc2s1	Active	0.357143	ALDH1A1	Y	Y
P04150	Glucocorticoid receptor	2908	10	0.0333333	40.0847	CHEMBL63870	CC1=CC(C)(C)Nc2ccc3c(c21)COc1ccc(Br)cc1-3	5.71	0.223881	NR3C1	Y	Y
P04278	Testis-specific androgen-binding protein	6462	100	0.0333333	59.8726	CHEMBL265940	Oc1ccc(-c2cc3ccc(O)cc3o2)cc1	6.08	0.122807	SHBG	Y	Y
P04626	Receptor protein-tyrosine kinase erbB-2	2064	10	0.0333333	46.6273	CHEMBL2311747	Brc1ccc(C2=NN(c3nc(-c4ccc(Br)cc4)cs3)C(c3ccc4c(c3)OCO4)C2)cc1	6.75	0.304348	ERBB2	Y	Y
P05129	Protein kinase C gamma	5582	0.1	0.0333333	55	CHEMBL1999931	O=C(Nc1n[nH]c2ccc(-c3cn(Cc4ccccc4)nn3)cc12)c1ccccc1	7.1	0.166667	PRKCG	Y	Y
P07510	Acetylcholine receptor; alpha1/beta1/delta/gamma	1146	1	0.0333333	64.751	CHEMBL599230	CC(C(=O)c1cccc(Br)c1)N1CCCCC1	7.72	0.196721	CHRNG	N	N
P08238	Heat shock protein HSP 90-beta	3326	1	0.0333333	40.8195	CHEMBL178130	CCc1cc(-c2n[nH]c(C(=O)O)c2-c2ccc3c(c2)OCO3)c(O)cc1O	6.17	0.318182	HSP90AB1	Y	Y
P0DMV8	Heat shock 70 kDa protein 1		10	0.0333333	62.4141	CHEMBL201289	O=C(O)C1Nc2ccc(Br)cc2C2C=CCC12	5.49	0.184615	HSPA1A	Y	Y
P0DMV8	Heat shock 70 kDa protein 1		10	0.0333333	62.4141	CHEMBL201289	O=C(O)C1Nc2ccc(Br)cc2C2C=CCC12	5.49	0.184615	HSPA1B	Y	Y
P14416	Dopamine D2 receptor	1813	100	0.0333333	27.5576	CHEMBL78241	c1ccc(-c2cccc(CN3CCN(c4cccc5c4OCO5)CC3)c2)cc1	8	0.265625	DRD2	Y	Y
P19438	Tumor necrosis factor receptor R1	7132	1	0.0333333	92.5998	CHEMBL289427	COc1ccc(Br)cc1/C=C/C(=O)c1cc(OC)c(OC)c(OC)c1	6	0.117647	TNFRSF1A	Y	Y
P22736	Nuclear receptor subfamily 4 group A member 1	3164	10	0.0333333	74.015	CHEMBL1535180	Cc1ccc(-n2nc3ccc(NC(=O)c4ccc5c(c4)OCO5)cc3n2)cc1	4.13	0.208333	NR4A1	Y	Y
P23946	Chymase	1215	10	0.0333333	51.7585	CHEMBL45126	O=C1N(c2ccc3c(c2)OCO3)C(=O)N1c1ccc2c(c1)OCO2	7.32	0.28	CMA1	N	N
P27694	Replication protein A 70 kDa DNA-binding subunit	6117	100	0.0333333	46.1901	CHEMBL2407450	O=C(O)c1cc2ccc(-n3c(S)nnc3-c3cccc(Br)c3)cc2s1	4.31	0.222222	RPA1	Y	N
P28335	Serotonin 2c (5-HT2c) receptor	3358	10	0.0333333	63.1471	CHEMBL3815066	COc1ccc(CCN(CCCc2cccc(Br)c2)CCc2ccc3c(c2)OCO3)cc1OC	6.84	0.313433	HTR2C	Y	Y
P28335	Serotonin 2c (5-HT2c) receptor	3358	100	0.0333333	66.3205	CHEMBL3815066	COc1ccc(CCN(CCCc2cccc(Br)c2)CCc2ccc3c(c2)OCO3)cc1OC	6.84	0.313433	HTR2C	Y	Y
P28845	11-beta-hydroxysteroid dehydrogenase 1	3290	100	0.0333333	61.3998	CHEMBL1083395	O=C(CCn1nnnc1-c1ccc2c(c1)OCO2)c1ccccc1	6.14	0.287879	HSD11B1	Y	Y
P33981	Dual specificity protein kinase TTK	7272	100	0.0333333	70.3592	CHEMBL3330244	NS(=O)(=O)c1cccc(-c2n[nH]c3ccc(-c4ccccc4)cc23)c1	5.37	0.203125	TTK	N	N
P37231	Peroxisome proliferator-activated receptor gamma	5468	10	0.0333333	45.2932	CHEMBL1488092	O=C(O)c1cc(-c2ccc3c(c2)OCO3)nc2ccc(Br)cc12	5.75	0.421053	PPARG	Y	Y
P37231	Peroxisome proliferator-activated receptor gamma	5468	100	0.0333333	99.9935	CHEMBL1488092	O=C(O)c1cc(-c2ccc3c(c2)OCO3)nc2ccc(Br)cc12	5.75	0.421053	PPARG	Y	Y
P42336	PI3-kinase p110-alpha subunit	5290	1	0.0333333	35.6519	CHEMBL3978826	N#CCc1ccc(Nc2ncnc3ccc(-c4ccc5c(c4)OCO5)cc23)cc1	6.49	0.257143	PIK3CA	N	Y
P42336	PI3-kinase p110-alpha subunit	5290	100	0.0333333	32.2725	CHEMBL1240567	Nc1ncnc2[nH]nc(-c3ccc4c(c3)OCO4)c12	5.31	0.375	PIK3CA	N	Y
P49146	Neuropeptide Y receptor type 2	4887	10	0.0333333	61.0454	CHEMBL3392057	Clc1ccc(-n2c(-c3cccc(Br)c3)nc3nc4ccccc4nc32)cc1	5.53	0.230769	NPY2R	N	Y
P50406	Serotonin 6 (5-HT6) receptor	3362	100	0.0333333	51.0286	CHEMBL353389	CN(C)CCCc1c(-c2cccc(Br)c2)[nH]c2ccccc12	9.15	0.253968	HTR6	Y	Y
P51817	Serine/threonine-protein kinase PRKX	5613	1	0.0333333	85.6247	CHEMBL1973937	Cc1ccc(-c2ccc(NC(=O)Nc3cccc(Br)c3)cc2)c2c(N)n[nH]c12	6.1	0.236111	PRKX	Y	N
P56817	Beta-secretase 1	23621	1	0.0333333	99.9948	CHEMBL566415	CN1C(=O)C(c2cccc(-c3cccnc3)c2)(c2ccc3c(c2)OCO3)N=C1N	6.6	0.263889	BACE1	Y	Y
Q06187	Tyrosine-protein kinase BTK	695	100	0.0333333	46.2631	CHEMBL1977134	Nc1c(-c2ccc(NC(=O)Nc3cccc(C(F)(F)F)c3)cc2)cnc2c(-c3ccc4c(c3)OCO4)cnn12	6.5	0.243902	BTK	Y	Y
Q13315	Serine-protein kinase ATM	472	100	0.0333333	86.2507	CHEMBL1455485	Oc1ccc(N=Nc2ccc3c(c2)OCO3)c2ccccc12	Active	0.25	ATM	Y	Y
Q13586	ORAI1/STIM1_UNCURATED	6786	1	0.0333333	50.9709	CHEMBL3733110	Cc1cc2c(cc1-c1ccc(NCc3c(F)cccc3F)nc1)OCCO2	6.22	0.197183	STIM1	Y	Y
Q14833	Metabotropic glutamate receptor 4	2914	100	0.0333333	52.0296	CHEMBL1922750	O=C(COc1cccc(Br)c1)c1ccc(Cl)nc1	5.11	0.203125	GRM4	N	N
Q16539	MAP kinase p38 alpha	1432	0.1	0.0333333	67.8902	CHEMBL350255	Clc1ccc(-c2cc(-c3cccc(Br)c3)c(-c3ccncc3)[nH]2)cc1	7.1	0.3	MAPK14	Y	Y
Q4U2R8	Solute carrier family 22 member 6	9356	100	0.0333333	94.6565	CHEMBL622	CCc1cccc2c3c([nH]c12)C(CC)(CC(=O)O)OCC3	4.3	0.135135	SLC22A6	Y	Y
Q86VQ6	Thioredoxin reductase	114112	100	0.0333333	92.9619	CHEMBL206829	O=[N+]([O-])c1ccc2c(c1[N+](=O)[O-])OCO2	4.1	0.196429	TXNRD3	N	N
Q96FL8	Multidrug and toxin extrusion protein 1	55244	100	0.0333333	96.3532	CHEMBL364713	COc1ccc2c(c1OC)C(=O)O[C@@H]2[C@H]1c2c(cc3c(c2OC)OCO3)CCN1C	4.46	0.175	SLC47A1	Y	Y
Q9BWU1	Cell division cycle 2-like protein kinase 6	23097	10	0.0333333	79.817	CHEMBL1973937	Cc1ccc(-c2ccc(NC(=O)Nc3cccc(Br)c3)cc2)c2c(N)n[nH]c12	6	0.236111	CDK19	Y	N
Q9GZV3	High-affinity choline transporter	60482	10	0.0333333	39.0838	CHEMBL2203622	Cn1c2cnc1OCC/C=C\\CCCCOc1ccccc1-2	5.5	0.126761	SLC5A7	Y	Y
Q9GZV3	High-affinity choline transporter	60482	100	0.0333333	39.0838	CHEMBL2203622	Cn1c2cnc1OCC/C=C\\CCCCOc1ccccc1-2	5.5	0.126761	SLC5A7	Y	Y
Q9H2S1	Small conductance calcium-activated potassium channel protein 2	3781	10	0.0333333	91.1067	CHEMBL452406	Clc1cc(NCc2ccccc2)n2nccc2n1	5.96	0.121212	KCNN2	Y	N
Q9H2S1	Small conductance calcium-activated potassium channel protein 2	3781	100	0.0333333	91.1067	CHEMBL452406	Clc1cc(NCc2ccccc2)n2nccc2n1	5.96	0.121212	KCNN2	Y	N
Q9H3N8	Histamine H4 receptor	59340	1	0.0333333	68.867	CHEMBL4102243	CC(=O)SCC(Cc1ccc2c(c1)OCO2)C(=O)NCC(=O)OCc1ccccc1	6.67	0.189873	HRH4	Y	Y
Q9HC16	DNA dC->dU-editing enzyme APOBEC-3G	60489	100	0.0333333	74.2079	CHEMBL1557974	c1ccc(-c2nccc(-c3ccc4c(c3)OCO4)n2)cc1	active	0.431373	APOBEC3G	Y	Y
Q9HC29	Nucleotide-binding oligomerization domain-containing protein 2	64127	10	0.0333333	81.4861	CHEMBL1523659	O=S(=O)(Nc1nc2ccccc2nc1Nc1ccc2c(c1)OCO2)c1ccc(F)cc1	4.94	0.228571	NOD2	N	Y
Q9UGN5	Poly [ADP-ribose] polymerase 2	10038	1	0.0333333	87.9041	CHEMBL3937804	NCCOc1c(-c2cccc(Br)c2)[nH]c(=O)c2cc(F)ccc12	6	0.214286	PARP2	Y	N
P16885	Phospholipase C-gamma-2	5336	100	0.0333312	55.8454	CHEMBL509134	Clc1cccc(-c2nc(-c3ccc(-c4ccon4)s3)no2)c1	6	0.179104	PLCG2	Y	Y
[truncated: 4,730 more rows]
